# Supplementary material for: Glycan Biosynthesis Ability of Gut Microbiota Increased in Primary Hypertension Patients Taking Antihypertension Medications and Potentially Promoted by Macrophage-Adenosine Monophosphate-Activated Protein Kinase
Source: Front Microbiol. 2021 Nov 4;12:719599. doi: 10.3389/fmicb.2021.719599 (PMC8600050; doi:10.3389/fmicb.2021.719599)
Supplement: Supplementary file 1 [file Presentation_1.zip]

Archive with 15 entries (15 files):
- Supplementary Table 1.xls
- Supplementary Table 10.xls
- Supplementary Table 11.xls
- Supplementary Table 12.xls
- Supplementary Table 13.xls
- Supplementary Table 14.xls
- Supplementary Table 15.xls
- Supplementary Table 16.xls
- Supplementary Table 3.xls
- Supplementary Table 4.xls
- Supplementary Table 5.xls
- Supplementary Table 6.xls
- Supplementary Table 7.xls
- Supplementary Table 8.xls
- Supplementary Table 9.xls
