# Supplementary material for: Glycan Biosynthesis Ability of Gut Microbiota Increased in Primary Hypertension Patients Taking Antihypertension Medications and Potentially Promoted by Macrophage-Adenosine Monophosphate-Activated Protein Kinase
Source: Front Microbiol. 2021 Nov 4;12:719599. doi: 10.3389/fmicb.2021.719599 (PMC8600050; doi:10.3389/fmicb.2021.719599)
Supplement: Supplementary file 1 [file Presentation_1.zip › Supplementary Table 1.xls]

## Sheet: Supplementary Table 1
Group	ID	Gender	Age, year	BMI, kg/m2	Blood Pressure During Physical Examination (Ctrl) or Before Coming Into Hospital (HBP)		Blood Pressure on the First Day in Hospital (HBP)		Duration Between the Day Coming Into Hospital and Fecal Sample Collection (day)	Blood Pressure on the Fecal Sample Collection Day in Hospital (HBP)		Blood Pressure when Discharged from Hospital (HBP)		Blood Pressure Control Effect	FBG, mmol/L	TC, mmol/L	TG, mmol/L	HDL, mmol/L	LDL, mmol/L	Current Anti-Hypertension Drugs	Current Anti-Diabetes Drugs	Current Anti-Hyperlipidemia Drugs	Current Drugs for Other Sympotms	Complication	Duration since Initial HBP Event	Medication History
					SBP, mmHg	DBP, mmHg	SBP, mmHg	DBP, mmHg		SBP, mmHg	DBP, mmHg	SBP, mmHg	DBP, mmHg
Ctrl	C21	M	37	25.9	120	80	/	/	/	/	/	/	/	/	4.9	4.58	0.92	1.35	3.1	None	None	None	None	None	None	None
	C22	M	29	21	108	70	/	/	/	/	/	/	/	/	5.5	4.1	0.81	1.5	1.7	None	None	None	None	None	None	None
	C23	M	30	19	125	80	/	/	/	/	/	/	/	/	4.9	4.2	1.2	1.32	2.3	None	None	None	None	None	None	None
	C24	F	44	23.7	122	78	/	/	/	/	/	/	/	/	4.7	4.5	1.01	1.21	3.1	None	None	None	None	None	None	None
	C26	F	29	20.3	120	80	/	/	/	/	/	/	/	/	4.5	3.7	0.85	1.13	2.14	None	None	None	None	None	None	None
	C27	F	36	20.96	107	63	/	/	/	/	/	/	/	/	5.3	4.93	0.74	1.63	2.82	None	None	None	None	None	None	None
	C28	F	26	19.53	119	60	/	/	/	/	/	/	/	/	5.3	3.5	1.08	1.8	2.6	None	None	None	None	None	None	None
	C29	M	45	25.31	126	75	/	/	/	/	/	/	/	/	4.61	3.94	0.52	1.36	2.52	None	None	None	None	None	None	None
HBP	HBP1	M	49	No record	140	90	125	72	1	120	75	115	80	good	5.83	4.18	1.61	1.31	2.36	#03, #15, #35	None	#54	None	Aortic dissection	4 years	#03, #15, #35
	HBP3	M	57	No record	150	100	125	95	3	140	100	140	90	good	4.93	3.04	0.82	1.27	1.57	#01, #15, #35	None	#52	#58; #65	Hyperlipidemia	20 years	8 years ago: #01, #11, #22; 4 years ago: #01, #05, #35; 4 months ago: #05, #35, #38.
	HBP4	F	54	No record	140	90	120	72	2	143	76	110	75	good	5.32	4.21	1.77	1.19	2.44	#05, #15, #31	None	#52	#58, #59	Hyperlipidemia	10 years	10 years ago: #15, #38 4 months ago: #31, #52, #58, #59, then added #13; 17 days ago: #15, #43
	HBP6	M	48	No record	160	100	155	100	1	139	105	135	95	good	4.72	4.08	2.66	0.83	2.25	#04, #15, #24, #25, #28, #35	None	#52	#58; #63; #66; #67.	None	1 month	#10, #23, #25, #28, #35, #38, #52, #61, #66
	HBP7	M	48	No record	145	90	135	85	2	154	98	140	90	good	5.24	6.11	1.26	1.29	4.03	#14	None	#52	#64	None	3 years	None
	HBP8	F	57	No record	150	100	142	84	1	127	91	120	80	good	5.79	4.25	1.01	1.81	2.21	#15	None	#53	#43; #61; #69; #70	None	14 years	14 years ago: #36; 8 years ago: #02, #11, #32； recently: #03, #11
	HBP9	M	49	No record	130	90	130	90	3	120	80	120	80	good	5.19	4.77	1.32	1.15	2.92	#14, #35	None	#52	#61; #66	Hyperlipidemia	12 years	Kept taking: #14, #66
	HBP10	M	48	No record	150	105	150	105	3	145	105	140	95	good	4.6	5.3	1.11	1.05	3.94	#15, #28	None	#52	None	None	2 years	1 week age: #15
	HBP11	M	73	No record	140	80	156	72	3	135	77	145	80	good	4.72	6.08	2.14	1.46	3.76	#15	None	#50	#59; #68	None	2 years	2 years ago: #06, #37; 1 year ago: #15; 3 months ago: stop taking drugs 12 days ago: #23
	HBP12	F	39	No record	160	100	200	130	1	160	100	120	90	good	5.93	4.56	2.06	1.12	2.85	#01, #15, #24, #27, #28, #36	None	None	None	Hyperlipidemia	8 years	4 years ago: #19; 3 years ago: #33, then changed to #15; 2 months ago: #21
	HBP14	M	61	No record	150	100	160	100	1	150	100	140	90	good	7.18	5.26	5.76	0.79	2.56	#13, #15, #28, #36	#46, #48, #49	#52, #57	#58	Hyperlipidemia, diabetes, coronary heart disease	15 years	15 years ago: no detailed drug information; 8 years ago: #15, #35, #48, #53, #61
	HBP15	F	43	No record	140	90	150	90	1	135	87	130	86	good	5.38	4.05	1.7	0.99	2.4	#03, #35	None	None	None	None	17 years	15 years ago: #02 and #06，then changed to #03 and #35; 1 month ago: #08, #13, #35; 14 days ago: #43
	HBP16	M	61	No record	170	100	135	66	2	114	58	128	78	good	5.56	5.46	2.81	0.73	3.7	#09, #12, #35	None	#52	#58	Hyperlipidemia	6 months	2 days ago: #10, #13, #35
	HBP17	M	39	No record	140	100	140	95	1	140	100	130	90	good	5.97	5.88	4.77	0.86	3.36	#12, #15, #36	None	#55	None	Hyperlipidemia	20 years	Didn't take drugs before; 20 days ago: #15, #24, #43
	HBP18	F	26	No record	140	90	136	99	1	125	82	145	99	good	6.66	4.58	3.44	1.08	2.35	#11, #41	None	None	None	None	1 month	10 days ago: #43
	HBP19	F	64	No record	170	80	171	81	1	145	80	135	80	good	5.27	4.36	1.83	0.99	2.42	#05, #07, #24	None	#54	None	None	15 years	15 years ago: #16; 1 month ago: #15, #17, #24; 2 weeks ago: #03, #41
	HBP20	M	65	No record	160	90	156	78	8	155	85	155	85	bad	4.04	9.51	2.49	1.1	3.04	#13, #15, #28	#45, #47	#52	None	Hyperlipidemia, diabetes	18 years	15 years ago: no detailed drug information; 2 weeks ago: #13, #15, #25, #28, #34
	HBP21	M	18	No record	140	100	165	125	1	135	102	142	102	good	4.65	3.41	0.63	1.32	1.74	#26, #35	None	None	None	None	4 years	None
	HBP23	M	50	No record	150	80	154	80	3	150	70	141	82	good	5.87	5.53	1.61	1.13	3.72	#05	None	#52	None	None	3 weeks	#15 for 3 weeks; Taken #06 discontinuously for 1 year
	HBP24	M	59	No record	140	90	140	80	3	145	80	145	80	good	8.78	3.99	0.81	1.22	2.62	#01	#46	#52, #56	#43; #63	Hyperlipidemia	7 years	7 years ago: #11, #20; 5 years ago: #01
	HBP25	M	43	No record	140	90	114	73	3	140	90	130	80	good	5.9	3.86	2.54	0.71	2.43	#24	None	#54	#43; #70	Hyperlipidemia	3 years	Didn't take drugs before; 10 days ago: #10, #39, #41
	HBP26	F	30	No record	150	110	160	112	10	150	100	150	100	bad	5.28	5.57	1.45	1.39	3.55	#15, #24	None	None	#43, #44	Atrial fibrillation	2 years	2 years ago: #02; 5 months ago: #33
	HBP27	F	41	No record	150	110	166	115	4	140	88	136	94	good	6.04	4.49	2.98	0.8	2.72	#15, #24	None	#54	#43	Hyperlipidemia	7 years	Didn't take drugs before; 9 days ago: #23, #43
	HBP28	M	67	No record	135	95	125	75	1	118	75	120	70	good	5.8	4.74	2.43	0.92	3.18	#05, #35	#46	#52	#60	Atrial fibrillation	10 years	10 years ago: #38, #40; 8 years ago: #62; 2 years ago: #15
	HBP29	F	40	No record	140	90	138	86	1	118	78	145	105	good	5.17	4.47	0.8	1.31	2.85	#24	None	None	#43	None	2 months	2 months ago: #06, #13; 20 days ago: #15, #24, #43
	HBP30	M	37	No record	140	100	138	94	1	130	90	130	80	good	5.02	5.38	2.8	1.16	3.46	#07, #26	None	#53	None	Hyperlipidemia	1 year	#15 for 1 year
	HBP31	F	77	No record	130	90	124	80	1	145	88	130	80	good	5.24	4.66	1.07	1.29	2.89	#03, #09	None	None	None	None	40 years	40 years ago: #29; Recently: #11, #22
	HBP32	M	66	No record	180	100	185	100	4	160	99	150	85	bad	5	3.97	0.8	1.12	2.84	#01, #15, #28, #29, #36	#30, #45	#51	#63	Hyperlipidemia, diabetes	25 years	25 years ago: #15; 5 years ago: #10, #20; 3 years ago: #07, #19; 1 year ago: #10, #22, #38; Keep taking #45 and #47
	HBP33	M	47	No record	150	100	155	105	3	150	100	140	95	good	9.65	4.07	4.78	0.84	1.59	#15, #24	#46, #48, #49	#55	#43; #58	Hyperlipidemia, diabetes	10 years	Didn't take drugs before; 2 years ago: #06, #18, #24, #36; 1 year ago: #06, #18, #24, #36 and #28
	HBP36	F	75	No record	130	90	124	68	1	136	81	128	82	good	5	5.5	1.85	1.22	3.96	#11, #35	None	#52	#72	Parkinson	10 years	10 years ago: #42; 4 years ago: #11; 2 months ago: #01; Recently: #11, #35; Keep taking: #71, #72
