# Supplementary material for: Glycan Biosynthesis Ability of Gut Microbiota Increased in Primary Hypertension Patients Taking Antihypertension Medications and Potentially Promoted by Macrophage-Adenosine Monophosphate-Activated Protein Kinase
Source: Front Microbiol. 2021 Nov 4;12:719599. doi: 10.3389/fmicb.2021.719599 (PMC8600050; doi:10.3389/fmicb.2021.719599)
Supplement: Supplementary file 1 [file Presentation_1.zip › Supplementary Table 10.xls]

## Sheet: Supplementary Table 10
m/z	VIP	FC	p value	Compound ID	Compound name	Subclass	Source	KEGG compound	KEGG pathway	KEGG pathway descriptionn
60.0453	1.5521	0.743	0.09993	HMDB0031645	Acetamide	Carboximidic acids	Endogenous|Food|Environmental|Biological	C06244	-	-
61.0303	1.0802	0.833	0.25667	HMDB0000042	Acetic acid	Carboxylic acids	Endogenous|Food|Synthetic|Environmental|Biological	C00033	map00010;map00430;map00440;map00534;map00620;map00630;map00640;map00660;map00680;map00720;map00908;map00920;map01100;map01110;map01120;map01130;map01200;map01220;map04725;map04973;map04974	Glycolysis / Gluconeogenesis;Taurine and hypotaurine metabolism;Phosphonate and phosphinate metabolism;Glycosaminoglycan biosynthesis - heparan sulfate / heparin;Pyruvate metabolism;Glyoxylate and dicarboxylate metabolism;Propanoate metabolism;C5-Branched dibasic acid metabolism;Methane metabolism;Carbon fixation pathways in prokaryotes;Zeatin biosynthesis;Sulfur metabolism;Metabolic pathways;Bio…
68.9949	1.9876	0.915	0.03297	HMDB0013785	Furan	-	Endogenous|Environmental	C14275	-	-
80.05	1.3334	0.906	0.15955	HMDB00926	Pyridine		-	C00747	-	-
84.9606	1.1435	1.26	0.22934	HMDB0031548	Dichloromethane	Halomethanes	Endogenous|Food|Environmental	C02271	map00625;map01120	Chloroalkane and chloroalkene degradation;Microbial metabolism in diverse environments
84.9954	1.9367	0.873	0.03803	HMDB0029718	Thiophene	-	Endogenous|Food	C02595	-	-
89.0268	1.5307	0.194	0.10486	HMDB0000190	L-Lactic acid	Alpha hydroxy acids and derivatives	Endogenous|Food|Biological	C00256	map00620;map01100;map01120;map01502	Pyruvate metabolism;Metabolic pathways;Microbial metabolism in diverse environments;Vancomycin resistance
96.9625	1.3995	1.75	0.1393	HMDB0001448	Sulfate	Non-metal sulfates	Endogenous|Food|Biological	C00059	map00230;map00261;map00270;map00920;map01100;map01120;map01130;map02010;map02024	Purine metabolism;Monobactam biosynthesis;Cysteine and methionine metabolism;Sulfur metabolism;Metabolic pathways;Microbial metabolism in diverse environments;Biosynthesis of antibiotics;ABC transporters;Quorum sensing
100.075	1.035	1.371	0.27748	HMDB0011749	2-Piperidinone	Piperidinones	Endogenous	-	-	-
102.057	1.3259	0.521	0.16198	HMDB0000092	Dimethylglycine	Amino acids, peptides, and analogues	Endogenous|Biological	C01026	map00260;map01100	Glycine, serine and threonine metabolism;Metabolic pathways
104.108	1.4226	0.247	0.13271	HMDB00097	Choline	Quaternary ammonium salts	Endogenous|Biological	C00114	map01100;map05231;map00564;map00260;map04725;map04976;map02010	Metabolic pathways;Choline metabolism in cancer;Glycerophospholipid metabolism;Glycine, serine and threonine metabolism;Cholinergic synapse;Bile secretion;ABC transporters
107.051	2.7656	0.2	0.0022	HMDB0001858	p-Cresol	Cresols	Endogenous|Food|Synthetic|Environmental|Biological	C01468	map00623;map00633;map01100;map01120;map01220;map04974	Toluene degradation;Nitrotoluene degradation;Metabolic pathways;Microbial metabolism in diverse environments;Degradation of aromatic compounds;Protein digestion and absorption
110.009	1.1816	0.755	0.21391	HMDB0000965	Hypotaurine	Sulfinic acids	Endogenous	C00519	map00430;map01100	Taurine and hypotaurine metabolism;Metabolic pathways
112.087	1.0033	0.524	0.29267	HMDB0000870	Histamine	Amines	Endogenous|Environmental	C00388	map00340;map01065;map01100;map01110;map04080;map04664;map04721;map04750;map04971;map04974;map05310;map07227	Histidine metabolism;Biosynthesis of alkaloids derived from histidine and purine;Metabolic pathways;Biosynthesis of secondary metabolites;Neuroactive ligand-receptor interaction;Fc epsilon RI signaling pathway;Synaptic vesicle cycle;Inflammatory mediator regulation of TRP channels;Gastric acid secretion;Protein digestion and absorption;Asthma;Histamine H2/H3 receptor agonists/antagonists
112.988	1.9374	0.786	0.03796	HMDB0000076	Dihydrouracil	Pyrimidines and pyrimidine derivatives	Endogenous|Food|Biological	C00429	map00240;map00410;map00770;map01100	Pyrimidine metabolism;beta-Alanine metabolism;Pantothenate and CoA biosynthesis;Metabolic pathways
112.999	1.6147	0.502	0.0865	HMDB0000617	2-Furoic acid	Furoic acid and derivatives	Endogenous|Food|Biological	C01546	map00365;map01100;map01120	Furfural degradation;Metabolic pathways;Microbial metabolism in diverse environments
114.99	1.2622	0.806	0.18362	HMDB0000134	Fumaric acid	Dicarboxylic acids and derivatives	Endogenous|Food|Synthetic|Biological	C00122	map00020;map00190;map00220;map00250;map00350;map00360;map00620;map00643;map00650;map00720;map00760;map01060;map01061;map01062;map01063;map01064;map01065;map01066;map01070;map01100;map01110;map01120;map01130;map01200;map01220;map02020;map04922;map05200;map05211;map05230	Citrate cycle (TCA cycle);Oxidative phosphorylation;Arginine biosynthesis;Alanine, aspartate and glutamate metabolism;Tyrosine metabolism;Phenylalanine metabolism;Pyruvate metabolism;Styrene degradation;Butanoate metabolism;Carbon fixation pathways in prokaryotes;Nicotinate and nicotinamide metabolism;Biosynthesis of plant secondary metabolites;Biosynthesis of phenylpropanoids;Biosynthesis of ter…
116.035	1.3896	0.425	0.14222	HMDB0000532	Acetylglycine	Amino acids, peptides, and analogues	Endogenous	-	-	-
116.07	1.3149	0.37	0.16556	HMDB0000162	L-Proline	Amino acids, peptides, and analogues	Endogenous|Food|Synthetic|Biological	C00148	map00330;map00332;map00333;map00401;map00404;map00970;map01100;map01110;map01130;map01230;map02010;map04974;map04978;map05230	Arginine and proline metabolism;Carbapenem biosynthesis;Prodigiosin biosynthesis;Novobiocin biosynthesis;Staurosporine biosynthesis;Aminoacyl-tRNA biosynthesis;Metabolic pathways;Biosynthesis of secondary metabolites;Biosynthesis of antibiotics;Biosynthesis of amino acids;ABC transporters;Protein digestion and absorption;Mineral absorption;Central carbon metabolism in cancer
116.928	1.9293	0.754	0.03882	HMDB0029596	Chloroform	Halomethanes	Endogenous|Food|Environmental|Biological	C13827	-	-
118.064	1.68	0.385	0.07403	HMDB0000738	Indole	Indoles	Endogenous|Food|Biological	C00463	map00380;map00400;map00402;map01100;map01110;map04974	Tryptophan metabolism;Phenylalanine, tyrosine and tryptophan biosynthesis;Benzoxazinoid biosynthesis;Metabolic pathways;Biosynthesis of secondary metabolites;Protein digestion and absorption
118.085	1.835	0.258	0.05003	HMDB0000043	Betaine	Amino acids, peptides, and analogues	Endogenous|Food|Biological	C00719	map00260;map01100;map02010	Glycine, serine and threonine metabolism;Metabolic pathways;ABC transporters
121.03	2.3011	1.578	0.01256	HMDB0011718	4-Hydroxybenzaldehyde	Carbonyl compounds	Endogenous|Food|Biological	C00633	map00363;map00623;map00627;map01061;map01100;map01120	Bisphenol degradation;Toluene degradation;Aminobenzoate degradation;Biosynthesis of phenylpropanoids;Metabolic pathways;Microbial metabolism in diverse environments
123.055	1.0901	2.483	0.25228	HMDB0001406	Niacinamide	Pyridinecarboxylic acids and derivatives	Endogenous|Food|Synthetic|Biological	C00153	map00760;map01100;map04212;map04977	Nicotinate and nicotinamide metabolism;Metabolic pathways;Longevity regulating pathway - worm;Vitamin digestion and absorption
125.986	1.3575	1.263	0.15195	HMDB0000251	Taurine	Organosulfonic acids and derivatives	Endogenous|Food|Biological	C00245	map00120;map00430;map00920;map01100;map02010;map04080	Primary bile acid biosynthesis;Taurine and hypotaurine metabolism;Sulfur metabolism;Metabolic pathways;ABC transporters;Neuroactive ligand-receptor interaction
126.074	1.2922	0.312	0.17318	HMDB0000898	1-Methylhistamine	Amines	Endogenous	C05127	map00340;map01100	Histidine metabolism;Metabolic pathways
126.961	1.8002	0.886	0.05479	HMDB0013780	Dimethyl trisulfide	-	Endogenous|Food|Biological	C08372	-	-
128.036	1.3893	0.49	0.14231	HMDB0000267	L-5-Oxoproline	Amino acids, peptides, and analogues	Endogenous|Food|Biological	C01879	map00480;map01100	Glutathione metabolism;Metabolic pathways
129.038	1.6783	0.691	0.07433	HMDB0029751	Naphthalene	-	Endogenous|Food|Synthetic|Environmental|Biological	C00829	map00626;map00980;map01100;map01120;map01220;map07114	Naphthalene degradation;Metabolism of xenobiotics by cytochrome P450;Metabolic pathways;Microbial metabolism in diverse environments;Degradation of aromatic compounds;Naphthalene family
129.056	2.2372	2.84	0.01548	HMDB0000491	3-Methyl-2-oxovaleric acid	Short-chain keto acids and derivatives	Endogenous|Food|Biological	C03465	-	-
130.05	1.3525	0.494	0.15349	HMDB0000267	Pyroglutamic acid	Amino acids, peptides, and analogues	Endogenous|Food|Biological	C01879	map00480;map01100	Glutathione metabolism;Metabolic pathways
130.086	1.7778	0.341	0.05803	HMDB0000070	Pipecolic acid	Amino acids, peptides, and analogues	Endogenous|Food|Biological	C00408	map00310;map00960;map01060;map01064;map01100;map01110	Lysine degradation;Tropane, piperidine and pyridine alkaloid biosynthesis;Biosynthesis of plant secondary metabolites;Biosynthesis of alkaloids derived from ornithine, lysine and nicotinic acid;Metabolic pathways;Biosynthesis of secondary metabolites
131.018	2.4753	0.519	0.00685	HMDB0000634	Citraconic acid	Fatty acids and conjugates	Endogenous|Food	C02226	map00290;map00660;map01100;map01210	Valine, leucine and isoleucine biosynthesis;C5-Branched dibasic acid metabolism;Metabolic pathways;2-Oxocarboxylic acid metabolism
131.072	1.6124	0.246	0.08697	HMDB0000317	2-Hydroxy-3-methylpentanoic acid	Fatty acids and conjugates	Endogenous|Food|Biological	-	-	-
131.118	1.4182	10.594	0.13396	HMDB0002064	N-Acetylputrescine	Carboximidic acids	Endogenous|Biological	C02714	map00330;map01100	Arginine and proline metabolism;Metabolic pathways
132.081	1.6445	0.365	0.08062	HMDB0000466	3-Methylindole	Indoles	Endogenous|Food|Biological	C08313	map00380	Tryptophan metabolism
133.052	1.4026	0.374	0.13841	HMDB0003224	Deoxyribose	Carbohydrates and carbohydrate conjugates	Endogenous	C01801	map00030;map01100	Pentose phosphate pathway;Metabolic pathways
134.044	1.4595	0.289	0.12265	HMDB0000191	L-Aspartic acid	Amino acids, peptides, and analogues	Endogenous|Food|Biological	C00049	map00220;map00250;map00260;map00261;map00270;map00300;map00340;map00410;map00460;map00710;map00760;map00770;map00970;map01060;map01064;map01070;map01100;map01110;map01120;map01130;map01200;map01210;map01230;map02010;map02020;map02030;map04080;map04974;map05230	Arginine biosynthesis;Alanine, aspartate and glutamate metabolism;Glycine, serine and threonine metabolism;Monobactam biosynthesis;Cysteine and methionine metabolism;Lysine biosynthesis;Histidine metabolism;beta-Alanine metabolism;Cyanoamino acid metabolism;Carbon fixation in photosynthetic organisms;Nicotinate and nicotinamide metabolism;Pantothenate and CoA biosynthesis;Aminoacyl-tRNA biosynthe…
135.045	1.1079	0.422	0.24445	HMDB0000209	Phenylacetic acid	-	Endogenous|Food|Biological	C07086	map00360;map00643;map01100;map01120	Phenylalanine metabolism;Styrene degradation;Metabolic pathways;Microbial metabolism in diverse environments
136.075	1.3375	0.348	0.15825	HMDB0000034	Adenine	Purines and purine derivatives	Endogenous|Food|Biological	C00147	map00230;map00908;map01100	Purine metabolism;Zeatin biosynthesis;Metabolic pathways
137.044	1.4814	0.43	0.11695	HMDB0000613	Erythronic acid	Carbohydrates and carbohydrate conjugates	Endogenous	-	-	-
137.046	1.2646	0.541	0.18278	HMDB0000157	Hypoxanthine	Purines and purine derivatives	Endogenous|Food|Biological	C00262	map00230;map01100	Purine metabolism;Metabolic pathways
137.061	1.1726	0.386	0.21749	HMDB0004284	Tyrosol	Tyrosols and derivatives	Endogenous|Food|Biological	C06044	map00350;map01100	Tyrosine metabolism;Metabolic pathways
138.056	1.0494	1.717	0.2707	HMDB0002658	6-Hydroxynicotinic acid	Pyridinecarboxylic acids and derivatives	Endogenous|Biological	C01020	map00760;map01100;map01120	Nicotinate and nicotinamide metabolism;Metabolic pathways;Microbial metabolism in diverse environments
139.97	2.2937	2.043	0.01287	HMDB0000224	O-Phosphoethanolamine	Phosphate esters	Endogenous|Food|Biological	C00346	map00564;map00600;map01100;map01503;map04071	Glycerophospholipid metabolism;Sphingolipid metabolism;Metabolic pathways;Cationic antimicrobial peptide (CAMP) resistance;Sphingolipid signaling pathway
140.961	1.0774	0.661	0.25791	HMDB0031875	Methyl (methylthio)methyl disulfide	Dialkyldisulfides	Endogenous|Food|Biological	-	-	-
141.066	1.0321	2.75	0.27884	HMDB0002271	Imidazolepropionic acid	Imidazoles	Endogenous	C20522	map00340	Histidine metabolism
143.072	1.0462	0.508	0.27223	HMDB0001988	4-Hydroxycyclohexylcarboxylic acid	Alcohols and polyols	Endogenous|Biological	-	-	-
144.105	1.7006	0.036	0.07039	HMDB0003464	4-Guanidinobutanoic acid	Amino acids, peptides, and analogues	Endogenous|Food|Biological	C01035	map00330;map01100	Arginine and proline metabolism;Metabolic pathways
145.051	1.8904	0.399	0.04316	HMDB0000448	Adipic acid	Fatty acids and conjugates	Endogenous|Food|Biological	C06104	map01100	Metabolic pathways
145.062	1.8259	0.437	0.05125	HMDB0000641	L-Glutamine	Amino acids, peptides, and analogues	Endogenous|Food|Synthetic|Biological	C00064	map00220;map00230;map00240;map00250;map00471;map00630;map00910;map00970;map01060;map01100;map01120;map01230;map02010;map02020;map04724;map04727;map04964;map04974;map04978;map05230	Arginine biosynthesis;Purine metabolism;Pyrimidine metabolism;Alanine, aspartate and glutamate metabolism;D-Glutamine and D-glutamate metabolism;Glyoxylate and dicarboxylate metabolism;Nitrogen metabolism;Aminoacyl-tRNA biosynthesis;Biosynthesis of plant secondary metabolites;Metabolic pathways;Microbial metabolism in diverse environments;Biosynthesis of amino acids;ABC transporters;Two-component…
145.133	2.2406	0.21	0.01531	HMDB0002284	N-Acetylcadaverine	Carboxylic acid derivatives	Endogenous|Biological	-	-	-
146.047	1.586	0.164	0.09247	HMDB0000148	L-Glutamic acid	Amino acids, peptides, and analogues	Endogenous|Food|Biological	C00025	map00220;map00250;map00330;map00332;map00340;map00430;map00471;map00480;map00524;map00630;map00650;map00660;map00860;map00910;map00970;map00998;map01060;map01064;map01100;map01110;map01120;map01130;map01200;map01210;map01230;map02010;map02020;map04068;map04072;map04080;map04216;map04540;map04713;map04720;map04721;map04723;map04724;map04727;map04730;map04742;map04964;map04974;map05014;map05016;map…	Arginine biosynthesis;Alanine, aspartate and glutamate metabolism;Arginine and proline metabolism;Carbapenem biosynthesis;Histidine metabolism;Taurine and hypotaurine metabolism;D-Glutamine and D-glutamate metabolism;Glutathione metabolism;Neomycin, kanamycin and gentamicin biosynthesis;Glyoxylate and dicarboxylate metabolism;Butanoate metabolism;C5-Branched dibasic acid metabolism;Porphyrin and …
146.061	1.6002	0.33	0.08947	HMDB0000730	Isobutyrylglycine	Amino acids, peptides, and analogues	Endogenous	-	-	-
147.043	1.588	0.378	0.09204	HMDB0000208	Oxoglutaric acid	Gamma-keto acids and derivatives	Endogenous|Food|Biological	C00026	map00020;map00040;map00053;map00220;map00250;map00300;map00310;map00340;map00365;map00430;map00471;map00630;map00650;map00660;map00720;map01060;map01061;map01062;map01063;map01064;map01065;map01066;map01070;map01100;map01110;map01120;map01130;map01200;map01210;map01230;map04066;map04727;map04922;map04964;map04976;map05230	Citrate cycle (TCA cycle);Pentose and glucuronate interconversions;Ascorbate and aldarate metabolism;Arginine biosynthesis;Alanine, aspartate and glutamate metabolism;Lysine biosynthesis;Lysine degradation;Histidine metabolism;Furfural degradation;Taurine and hypotaurine metabolism;D-Glutamine and D-glutamate metabolism;Glyoxylate and dicarboxylate metabolism;Butanoate metabolism;C5-Branched diba…
147.067	1.7321	0.348	0.06512	HMDB0000227	Mevalonic acid	Fatty acids and conjugates	Endogenous|Food|Biological	C00418	map00900;map01060;map01062;map01070;map01100;map01110;map01130;map04216	Terpenoid backbone biosynthesis;Biosynthesis of plant secondary metabolites;Biosynthesis of terpenoids and steroids;Biosynthesis of plant hormones;Metabolic pathways;Biosynthesis of secondary metabolites;Biosynthesis of antibiotics;Ferroptosis
147.117	1.7136	0.187	0.06819	HMDB0003405	D-Lysine	Amino acids, peptides, and analogues	Endogenous	C00047	map00300;map00310;map00780;map00960;map00970;map00999;map01060;map01064;map01100;map01110;map01120;map01130;map01210;map01230;map02010;map04974	Lysine biosynthesis;Lysine degradation;Biotin metabolism;Tropane, piperidine and pyridine alkaloid biosynthesis;Aminoacyl-tRNA biosynthesis;Biosynthesis of secondary metabolites - unclassified;Biosynthesis of plant secondary metabolites;Biosynthesis of alkaloids derived from ornithine, lysine and nicotinic acid;Metabolic pathways;Biosynthesis of secondary metabolites;Microbial metabolism in diver…
149.023	3.035	0.742	0.00066	HMDB0000426	Citramalic acid	Fatty acids and conjugates	Food|Endogenous|Biological	C00815	-	-
149.059	1.7711	0.923	0.05904	HMDB0000567	Cinnamic acid	Cinnamic acids	Endogenous|Food|Biological	C10438	-	-
149.062	1.196	0.561	0.20826	HMDB0000764	Hydrocinnamic acid	-	Endogenous|Food|Biological	C05629	map00360;map01100;map01120;map01220	Phenylalanine metabolism;Metabolic pathways;Microbial metabolism in diverse environments;Degradation of aromatic compounds
149.131	1.8388	0.426	0.04954	HMDB0030837	Anethole	Phenylpropenes	Endogenous|Food|Biological	-	-	-
150.091	1.3816	0.302	0.14459	HMDB0000696	L-Methionine	Amino acids, peptides, and analogues	Endogenous|Food|Biological	C00073	map00270;map00966;map00970;map01060;map01070;map01100;map01110;map01210;map01230;map01523;map04974;map04978;map05230	Cysteine and methionine metabolism;Glucosinolate biosynthesis;Aminoacyl-tRNA biosynthesis;Biosynthesis of plant secondary metabolites;Biosynthesis of plant hormones;Metabolic pathways;Biosynthesis of secondary metabolites;2-Oxocarboxylic acid metabolism;Biosynthesis of amino acids;Antifolate resistance;Protein digestion and absorption;Mineral absorption;Central carbon metabolism in cancer
151.038	1.5552	0.311	0.09922	HMDB0000098	D-Xylose	Carbohydrates and carbohydrate conjugates	Endogenous|Food|Synthetic|Biological	C00181	map00040;map00520;map01100;map02010	Pentose and glucuronate interconversions;Amino sugar and nucleotide sugar metabolism;Metabolic pathways;ABC transporters
152.056	1.4327	0.549	0.1299	HMDB0000132	Guanine	Purines and purine derivatives	Endogenous|Food|Biological	C00242	map00230;map01100	Purine metabolism;Metabolic pathways
152.999	1.5866	0.165	0.09235	HMDB0000152	Gentisic acid	Benzoic acids and derivatives	Endogenous|Food|Biological	C00628	map00350;map00362;map00626;map01100;map01120	Tyrosine metabolism;Benzoate degradation;Naphthalene degradation;Metabolic pathways;Microbial metabolism in diverse environments
153.041	1.404	0.306	0.13801	HMDB0000292	Xanthine	Purines and purine derivatives	Endogenous|Food|Biological	C00385	map00230;map00232;map01060;map01065;map01100;map01110;map01120	Purine metabolism;Caffeine metabolism;Biosynthesis of plant secondary metabolites;Biosynthesis of alkaloids derived from histidine and purine;Metabolic pathways;Biosynthesis of secondary metabolites;Microbial metabolism in diverse environments
154.05	1.7845	0.196	0.05704	HMDB0014389	Mesalazine	Benzoic acids and derivatives	Endogenous	-	-	-
156.077	1.7138	0.342	0.06815	HMDB0000177	Histidine	Amino acids, peptides, and analogues	Endogenous|Food|Biological	C00135	map004974;map02010;map01100;map00340;map00410;map01230;map05230;map00970	Protein digestion and absorption；ABC transporters；Metabolic pathways；Histidine metabolism；beta-Alanine metabolism；Biosynthesis of amino acids；Central carbon metabolism in cancer；Aminoacyl-tRNA biosynthesis
157.014	1.7474	0.418	0.06267	HMDB0000528	4,5-Dihydroorotic acid	Amino acids, peptides, and analogues	Endogenous	C00337	map00240;map01100	Pyrimidine metabolism;Metabolic pathways
157.124	1.706	0.068	0.06947	HMDB0000798	Oenanthic ether	Fatty acid esters	Endogenous|Food|Biological	-	-	-
159.066	1.2133	0.651	0.20163	HMDB0000555	3-Methyladipic acid	Fatty acids and conjugates	Endogenous|Food|Biological	-	-	-
159.066	1.286	0.611	0.17531	HMDB0000462	Allantoin	Imidazoles	Endogenous|Food|Synthetic|Biological	C01551	-	-
159.093	1.6308	0.407	0.08327	HMDB0000451	cis-4-Hydroxycyclohexylacetic acid	Alcohols and polyols	Endogenous	-	-	-
160.059	2.3844	0.687	0.00946	HMDB0001190	Indoleacetaldehyde	Indoles	Endogenous|Food|Biological	C00637	map00380;map01100	Tryptophan metabolism;Metabolic pathways
160.097	2.7229	0.287	0.00263	HMDB0000678	Isovalerylglycine	Amino acids, peptides, and analogues	Endogenous	-	-	-
163.039	1.3011	2.44	0.17016	HMDB0000205	Phenylpyruvic acid	Phenylpyruvic acid derivatives	Endogenous|Biological	C00166	map00360;map00400;map00960;map01060;map01100;map01110;map01130;map01210;map01230	Phenylalanine metabolism;Phenylalanine, tyrosine and tryptophan biosynthesis;Tropane, piperidine and pyridine alkaloid biosynthesis;Biosynthesis of plant secondary metabolites;Metabolic pathways;Biosynthesis of secondary metabolites;Biosynthesis of antibiotics;2-Oxocarboxylic acid metabolism;Biosynthesis of amino acids
163.112	1.7791	0.291	0.05785	HMDB0000450	5-Hydroxylysine	Amino acids, peptides, and analogues	Endogenous|Food|Biological	C16741	map00310;map01100	Lysine degradation;Metabolic pathways
164.071	1.284	0.392	0.176	HMDB0000802	Pterin	Pterins and derivatives	Endogenous|Food|Biological	C00715	-	-
165.043	1.3959	0.45	0.14035	HMDB0001886	3-Methylxanthine	Purines and purine derivatives	Endogenous	C16357	map00232;map01100;map01110;map01120	Caffeine metabolism;Metabolic pathways;Biosynthesis of secondary metabolites;Microbial metabolism in diverse environments
165.075	1.8663	0.279	0.04605	HMDB0000174	L-Fucose	Carbohydrates and carbohydrate conjugates	Endogenous|Food|Biological	C00507	map00051;map01100;map01120	Fructose and mannose metabolism;Metabolic pathways;Microbial metabolism in diverse environments
165.128	1.7592	0.077	0.06084	HMDB0030060	Methyl 3-phenylpropanoate	Fatty acid esters	Endogenous|Food|Biological	-	-	-
167.056	1.4196	0.433	0.13357	HMDB0000539	Arabinonic acid	Carbohydrates and carbohydrate conjugates	Endogenous	C00878	-	-
167.069	2.5373	0.872	0.00545	HMDB0000563	D-Phenyllactic acid	-	Endogenous	C05607	map00360;map00960;map01064;map01100	Phenylalanine metabolism;Tropane, piperidine and pyridine alkaloid biosynthesis;Biosynthesis of alkaloids derived from ornithine, lysine and nicotinic acid;Metabolic pathways
168.064	1.3037	0.549	0.16929	HMDB0001545	Pyridoxal	Pyridine carboxaldehydes	Endogenous|Food|Biological	C00250	map00750;map01100;map01120;map04977	Vitamin B6 metabolism;Metabolic pathways;Microbial metabolism in diverse environments;Vitamin digestion and absorption
169.035	1.7343	0.048	0.06476	HMDB0000289	Uric acid	Purines and purine derivatives	Endogenous|Food|Biological	C00366	map00230;map01100;map01120;map04976	Purine metabolism;Metabolic pathways;Microbial metabolism in diverse environments;Bile secretion
170.066	1.3823	0.747	0.14439	HMDB0000239	Pyridoxine	Pyridoxines	Endogenous|Food|Synthetic|Biological	C00314	map00750;map01100;map01120	Vitamin B6 metabolism;Metabolic pathways;Microbial metabolism in diverse environments
170.118	3.5041	0.17	5e-05	HMDB0000001	1-Methylhistidine	Amino acids, peptides, and analogues	Endogenous	C01152	map00340;map01100	Histidine metabolism;Metabolic pathways
171.028	1.8512	0.049	0.04795	HMDB0029649	2,4,6-Trihydroxybenzoic acid	Benzoic acids and derivatives	Endogenous|Food|Biological	-	-	-
171.04	1.556	0.136	0.09904	HMDB0000126	Glycerol 3-phosphate	Glycerophosphates	Endogenous|Food	C00093	map00561;map00564;map01100;map01110;map02010;map05231	Glycerolipid metabolism;Glycerophospholipid metabolism;Metabolic pathways;Biosynthesis of secondary metabolites;ABC transporters;Choline metabolism in cancer
172.097	1.1216	2.485	0.23858	HMDB0000701	Hexanoylglycine	Amino acids, peptides, and analogues	Endogenous	-	-	-
173.046	1.6761	0.085	0.07472	HMDB0000854	Formiminoglutamic acid	Amino acids, peptides, and analogues	Endogenous	C00439	map00340;map01100	Histidine metabolism;Metabolic pathways
173.081	1.3036	0.588	0.16934	HMDB0000893	Suberic acid	Fatty acids and conjugates	Endogenous|Food|Biological	C08278	-	-
174.991	1.5545	0.936	0.09939	HMDB0060015	Phenol sulphate	Arylsulfates	Endogenous	C02180	-	-
175.063	1.3478	0.193	0.15497	HMDB0000402	2-Isopropylmalic acid	Fatty acids and conjugates	Food|Endogenous|Biological	C02504	map00290;map00620;map01100;map01110;map01210;map01230	Valine, leucine and isoleucine biosynthesis;Pyruvate metabolism;Metabolic pathways;Biosynthesis of secondary metabolites;2-Oxocarboxylic acid metabolism;Biosynthesis of amino acids
175.123	1.343	0.532	0.15649	HMDB0000517	L-Arginine	Amino acids, peptides, and analogues	Endogenous|Food|Synthetic|Biological	C00062	map00220;map00261;map00330;map00331;map00472;map00970;map00998;map01060;map01064;map01100;map01110;map01130;map01230;map02010;map04150;map04974;map05014;map05132;map05142;map05146;map05230	Arginine biosynthesis;Monobactam biosynthesis;Arginine and proline metabolism;Clavulanic acid biosynthesis;D-Arginine and D-ornithine metabolism;Aminoacyl-tRNA biosynthesis;Biosynthesis of secondary metabolites - other antibiotics;Biosynthesis of plant secondary metabolites;Biosynthesis of alkaloids derived from ornithine, lysine and nicotinic acid;Metabolic pathways;Biosynthesis of secondary met…
177.04	1.1066	2.278	0.24505	HMDB0003466	L-Gulonolactone	Gamma butyrolactones	Endogenous	C01040	map00053;map01100	Ascorbate and aldarate metabolism;Metabolic pathways
177.112	1.2101	3.198	0.20285	HMDB0000259	Serotonin	Tryptamines and derivatives	Endogenous|Food|Biological	C00780	map00380;map01063;map01100;map04024;map04080;map04361;map04540;map04721;map04726;map04742;map04750;map04976;map07211	Tryptophan metabolism;Biosynthesis of alkaloids derived from shikimate pathway;Metabolic pathways;cAMP signaling pathway;Neuroactive ligand-receptor interaction;Axon regeneration;Gap junction;Synaptic vesicle cycle;Serotonergic synapse;Taste transduction;Inflammatory mediator regulation of TRP channels;Bile secretion;Serotonin receptor agonists/antagonists
179.035	1.1622	0.528	0.22168	HMDB0000707	4-Hydroxyphenylpyruvic acid	Phenylpyruvic acid derivatives	Endogenous|Biological	C01179	map00130;map00261;map00350;map00400;map00401;map00950;map01055;map01060;map01063;map01100;map01110;map01130;map01210;map01230	Ubiquinone and other terpenoid-quinone biosynthesis;Monobactam biosynthesis;Tyrosine metabolism;Phenylalanine, tyrosine and tryptophan biosynthesis;Novobiocin biosynthesis;Isoquinoline alkaloid biosynthesis;Biosynthesis of vancomycin group antibiotics;Biosynthesis of plant secondary metabolites;Biosynthesis of alkaloids derived from shikimate pathway;Metabolic pathways;Biosynthesis of secondary m…
180.066	1.7918	0.199	0.05598	HMDB0000714	Hippuric acid	Benzoic acids and derivatives	Endogenous|Food|Biological	C01586	map00360;map01100	Phenylalanine metabolism;Metabolic pathways
180.087	1.661	0.163	0.07749	HMDB0001514	Glucosamine	Carbohydrates and carbohydrate conjugates	Endogenous|Food|Biological	C00329	map00520;map01100;map02060	Amino sugar and nucleotide sugar metabolism;Metabolic pathways;Phosphotransferase system (PTS)
180.102	1.8898	0.169	0.04324	HMDB0005199	(R)-Salsolinol	-	Endogenous|Food|Biological	C09642	map01063	Biosynthesis of alkaloids derived from shikimate pathway
181.05	1.1417	0.369	0.23009	HMDB0000118	Homovanillic acid	Methoxyphenols	Endogenous|Food|Biological	C05582	map00350;map01100;map04728	Tyrosine metabolism;Metabolic pathways;Dopaminergic synapse
181.073	1.8514	0.375	0.04792	HMDB0001860	Paraxanthine	Purines and purine derivatives	Endogenous	C13747	map00232;map01060;map01100;map01110;map01120	Caffeine metabolism;Biosynthesis of plant secondary metabolites;Metabolic pathways;Biosynthesis of secondary metabolites;Microbial metabolism in diverse environments
181.993	1.4458	0.274	0.12631	HMDB0029723	Saccharin	-	Endogenous|Food	C12283	map04742	Taste transduction
182.024	1.6197	0.385	0.08549	HMDB0000017	4-Pyridoxic acid	Pyridinecarboxylic acids and derivatives	Endogenous	C00847	map00750;map01100;map01120	Vitamin B6 metabolism;Metabolic pathways;Microbial metabolism in diverse environments
182.08	1.3805	0.336	0.14493	HMDB0000158	L-Tyrosine	Amino acids, peptides, and analogues	Endogenous|Food|Synthetic|Biological	C00082	map00130;map00231;map00261;map00350;map00360;map00400;map00401;map00460;map00680;map00730;map00940;map00950;map00965;map00966;map00970;map01055;map01059;map01060;map01063;map01100;map01110;map01130;map01210;map01230;map04728;map04916;map04917;map04974;map05012;map05030;map05031;map05034;map05230	Ubiquinone and other terpenoid-quinone biosynthesis;Puromycin biosynthesis;Monobactam biosynthesis;Tyrosine metabolism;Phenylalanine metabolism;Phenylalanine, tyrosine and tryptophan biosynthesis;Novobiocin biosynthesis;Cyanoamino acid metabolism;Methane metabolism;Thiamine metabolism;Phenylpropanoid biosynthesis;Isoquinoline alkaloid biosynthesis;Betalain biosynthesis;Glucosinolate biosynthesis;…
182.994	1.0297	0.592	0.27996	HMDB0013198	4-O-Methylgallic acid	Benzoic acids and derivatives	Endogenous|Food|Biological	-	-	-
183.051	1.5754	0.441	0.09475	HMDB0001970	3-Methyluric acid	Purines and purine derivatives	Endogenous	-	-	-
183.139	1.646	0.071	0.08033	HMDB0031019	2-Dodecanone	Carbonyl compounds	Endogenous|Food|Biological	C14996	-	-
185.129	1.5747	0.622	0.09491	HMDB0001565	Phosphorylcholine	Quaternary ammonium salts	Endogenous|Food|Biological	C00588	map00564;map01100;map05231	Glycerophospholipid metabolism;Metabolic pathways;Choline metabolism in cancer
187.006	1.6995	0.182	0.07058	HMDB0011635	p-Cresol sulfate	Arylsulfates	Endogenous|Biological	-	-	-
187.062	1.3141	0.495	0.16583	HMDB0006029	N-Acetylglutamine	Amino acids, peptides, and analogues	Endogenous	-	-	-
187.127	2.0129	0.906	0.03067	HMDB0028695	Alanyl-Proline	Amino acids, peptides, and analogues	Endogenous	-	-	-
188.07	1.7459	0.312	0.06292	HMDB0000734	Indoleacrylic acid	Indoles	Endogenous|Food|Biological	-	-	-
188.09	1.6815	0.065	0.07375	HMDB0000679	Homocitrulline	Amino acids, peptides, and analogues	Endogenous	C02427	-	-
189.159	1.742	0.082	0.06353	HMDB0001325	N6,N6,N6-Trimethyl-L-lysine	Amino acids, peptides, and analogues	Endogenous	C03793	map00310	Lysine degradation
190.052	1.7618	0.167	0.06044	HMDB0000763	5-Hydroxyindoleacetic acid	Indolyl carboxylic acids and derivatives	Endogenous|Food|Biological	C05635	map00380;map01100;map04726	Tryptophan metabolism;Metabolic pathways;Serotonergic synapse
190.07	1.0438	0.533	0.27334	HMDB0001138	N-Acetylglutamic acid	Amino acids, peptides, and analogues	Endogenous	C00624	map00220;map01100;map01110;map01130;map01210;map01230	Arginine biosynthesis;Metabolic pathways;Biosynthesis of secondary metabolites;Biosynthesis of antibiotics;2-Oxocarboxylic acid metabolism;Biosynthesis of amino acids
190.086	1.2347	0.585	0.19361	HMDB0002302	Indole-3-propionic acid	Indolyl carboxylic acids and derivatives	Endogenous|Food|Biological	-	-	-
191.018	1.6514	0.153	0.0793	HMDB0000094	Citric acid	Tricarboxylic acids and derivatives	Endogenous|Food|Synthetic|Biological	C00158	map00020;map00250;map00630;map00720;map01060;map01061;map01062;map01063;map01064;map01065;map01066;map01070;map01100;map01110;map01120;map01130;map01200;map01210;map01230;map02020;map04742;map04922;map05230	Citrate cycle (TCA cycle);Alanine, aspartate and glutamate metabolism;Glyoxylate and dicarboxylate metabolism;Carbon fixation pathways in prokaryotes;Biosynthesis of plant secondary metabolites;Biosynthesis of phenylpropanoids;Biosynthesis of terpenoids and steroids;Biosynthesis of alkaloids derived from shikimate pathway;Biosynthesis of alkaloids derived from ornithine, lysine and nicotinic acid…
191.066	1.5126	0.138	0.1092	HMDB0000325	3-Hydroxysuberic acid	Medium-chain hydroxy acids and derivatives	Endogenous	-	-	-
191.106	1.6231	1.185	0.08481	HMDB0028697	Alanyl-Threonine	Amino acids, peptides, and analogues	Endogenous	-	-	-
193.05	1.6241	0.187	0.0846	HMDB0001867	4-Aminohippuric acid	Benzoic acids and derivatives	Endogenous	D06890	-	-
195.051	1.3668	0.27	0.14908	HMDB0000565	Galactonic acid	Medium-chain hydroxy acids and derivatives	Endogenous	C00880	map00052;map01100;map01120	Galactose metabolism;Metabolic pathways;Microbial metabolism in diverse environments
195.052	2.086	0.182	0.02475	HMDB0001857	1,3-Dimethyluric acid	Purines and purine derivatives	Endogenous	-	-	-
195.067	1.0428	0.304	0.27379	HMDB0000434	Homoveratric acid	Methoxybenzenes	Endogenous|Food|Biological	-	-	-
195.088	1.9709	0.272	0.03457	HMDB0001847	Caffeine	Purines and purine derivatives	Endogenous|Food|Synthetic|Environmental|Biological	C07481	map00232;map01060;map01065;map01100;map01110;map01120	Caffeine metabolism;Biosynthesis of plant secondary metabolites;Biosynthesis of alkaloids derived from histidine and purine;Metabolic pathways;Biosynthesis of secondary metabolites;Microbial metabolism in diverse environments
196.097	2.3019	0.078	0.01252	HMDB0000840	Salicyluric acid	Benzoic acids and derivatives	Endogenous|Food|Biological	C07588	-	-
197.068	1.5414	0.304	0.10237	HMDB0004400	5-Acetylamino-6-amino-3-methyluracil	N-arylamides	Endogenous	C16366	map00232	Caffeine metabolism
201.113	1.95	0.2	0.03665	HMDB0000792	Sebacic acid	Fatty acids and conjugates	Endogenous|Food|Synthetic	C08277	-	-
201.122	1.5484	0.318	0.10077	HMDB0036453	3,4-Dihydrocadalene	Sesquiterpenoids	Endogenous|Food|Biological	-	-	-
203.052	1.6195	0.152	0.08553	HMDB0062551	4-ethylphenylsulfate	Arylsulfates	Endogenous	-	-	-
203.068	2.4344	0.351	0.00794	HMDB0011667	gamma-Glutamylglycine	Amino acids, peptides, and analogues	Endogenous	-	-	-
203.083	1.6341	0.33	0.08263	HMDB0013609	D-Tryptophan	Indolyl carboxylic acids and derivatives	Endogenous	C00525	-	-
204.136	3.9314	0.653	0	HMDB0000201	L-Acetylcarnitine	Fatty acid esters	Endogenous|Food|Biological	-	-	-
205.035	1.748	0.111	0.06258	HMDB0000379	2-Methylcitric acid	Tricarboxylic acids and derivatives	Endogenous	-	-	-
209.028	1.7168	0.064	0.06765	HMDB0000663	Glucaric acid	Carbohydrates and carbohydrate conjugates	Endogenous	C00818	map00053;map01100	Ascorbate and aldarate metabolism;Metabolic pathways
209.08	1.6272	0.121	0.084	HMDB0029185	5-(3',4'-Dihydroxyphenyl)-gamma-valerolactone	Benzenediols	Endogenous|Biological	-	-	-
209.117	2.0232	0.373	0.02977	HMDB0000684	L-Kynurenine	Carbonyl compounds	Endogenous|Food|Biological	C00328	map00380;map01100;map05143	Tryptophan metabolism;Metabolic pathways;African trypanosomiasis
211.061	1.6613	0.242	0.07743	HMDB0028885	Histidinyl-Glycine	Amino acids, peptides, and analogues	Endogenous	-	-	-
211.132	1.7453	0.11	0.063	HMDB0002123	1,3,7-Trimethyluric acid	Purines and purine derivatives	Endogenous|Food|Biological	C16361	map00232;map01120	Caffeine metabolism;Microbial metabolism in diverse environments
212.002	1.7084	0.144	0.06906	HMDB0000682	Indoxyl sulfate	Arylsulfates	Endogenous|Biological	-	-	-
216.101	1.4873	0.316	0.11546	HMDB0013124	Propenoylcarnitine	Beta hydroxy acids and derivatives	Endogenous|Food|Biological	-	-	-
218.102	2.5195	0.387	0.00583	HMDB0000856	N-a-Acetylcitrulline	Amino acids, peptides, and analogues	Endogenous	C15532	map00220;map01100;map01230	Arginine biosynthesis;Metabolic pathways;Biosynthesis of amino acids
219.176	1.8989	0.908	0.04218	HMDB0028916	Isoleucyl-Serine	Amino acids, peptides, and analogues	Endogenous	-	-	-
221.082	2.032	0.118	0.02902	HMDB0028848	Glycyl-Phenylalanine	Amino acids, peptides, and analogues	Endogenous	-	-	-
221.155	1.2935	0.936	0.17276	HMDB0060565	1-Hydroxyibuprofen	-	Endogenous|Biological	-	-	-
222.098	1.0667	0.545	0.26279	HMDB0000212	N-Acetylgalactosamine	Carbohydrates and carbohydrate conjugates	Endogenous|Food|Biological	C01074	map05146	Amoebiasis
223.046	1.6916	0.058	0.07196	HMDB0032616	Sinapic acid	Hydroxycinnamic acids and derivatives	Endogenous|Food|Biological	C00482	map00940;map01061;map01100;map01110	Phenylpropanoid biosynthesis;Biosynthesis of phenylpropanoids;Metabolic pathways;Biosynthesis of secondary metabolites
223.097	1.6849	0.112	0.07314	HMDB0012819	5-Hydroxykynurenine	Carbonyl compounds	Endogenous	C05651	map00380;map01100	Tryptophan metabolism;Metabolic pathways
224.092	1.1983	0.383	0.20737	HMDB0000866	N-Acetyl-L-tyrosine	Amino acids, peptides, and analogues	Endogenous	C01657	-	-
225.076	1.8008	0.082	0.0547	HMDB0011105	5-Acetylamino-6-formylamino-3-methyluracil	Pyrimidines and pyrimidine derivatives	Endogenous	C16365	map00232;map01100;map01110	Caffeine metabolism;Metabolic pathways;Biosynthesis of secondary metabolites
225.087	1.6338	0.121	0.08268	HMDB0000033	Carnosine	Hybrid peptides	Endogenous|Food|Synthetic|Biological	C00386	map00340;map00410;map01100	Histidine metabolism;beta-Alanine metabolism;Metabolic pathways
227.053	1.7157	0.044	0.06782	HMDB0000012	Deoxyuridine	Pyrimidine 2'-deoxyribonucleosides	Endogenous|Food|Biological	C00526	map00240;map01100;map02010	Pyrimidine metabolism;Metabolic pathways;ABC transporters
227.13	1.632	0.12	0.08304	HMDB0000933	Traumatic acid	Fatty acids and conjugates	Endogenous|Food|Biological	C16308	map00592;map01110	alpha-Linolenic acid metabolism;Biosynthesis of secondary metabolites
228.052	1.1852	0.544	0.21249	HMDB0000014	Deoxycytidine	Pyrimidine 2'-deoxyribonucleosides	Endogenous|Food|Biological	C00881	map00240;map01100;map02010	Pyrimidine metabolism;Metabolic pathways;ABC transporters
229.082	1.6102	0.167	0.08742	HMDB0062720	Thymol Sulfate	Arylsulfates	Endogenous	-	-	-
229.145	1.9842	0.151	0.03329	HMDB0000623	Dodecanedioic acid	Fatty acids and conjugates	Endogenous|Food|Biological	C02678	-	-
229.154	1.0564	0.387	0.26747	HMDB0011175	Leucylproline	Amino acids, peptides, and analogues	Endogenous	-	-	-
230.005	1.4612	0.232	0.1222	HMDB0059911	Paracetamol sulfate	Arylsulfates	Endogenous	-	-	-
230.114	1.8183	0.124	0.05228	HMDB0013126	Butenylcarnitine	Beta hydroxy acids and derivatives	Endogenous|Food|Biological	-	-	-
231.171	1.0402	0.661	0.27503	HMDB0028920	Isoleucyl-Valine	Amino acids, peptides, and analogues	Endogenous	-	-	-
233.113	1.5588	0.12	0.09843	HMDB0029123	Valyl-Aspartate	Amino acids, peptides, and analogues	Endogenous	-	-	-
234.121	1.6771	0.161	0.07455	HMDB0013125	Hydroxypropionylcarnitine	Beta hydroxy acids and derivatives	Endogenous|Food|Biological	-	-	-
238.07	1.4934	0.446	0.11393	HMDB0094650	5alpha-pregnan-3beta,20alpha-diol disulfate	Thiazoles	Endogenous	-	-	-
238.105	1.559	0.277	0.09837	HMDB0013639	8-[(Aminomethyl)sulfanyl]-6-sulfanyloctanoic acid	Fatty acids and conjugates	Endogenous|Food|Biological	-	-	-
240.088	1.2048	0.567	0.20488	HMDB0000038	Dihydrobiopterin	Pterins and derivatives	Endogenous	C02953	map00790;map01100	Folate biosynthesis;Metabolic pathways
241.108	1.0868	0.494	0.25373	HMDB0000273	Thymidine	Pyrimidine 2'-deoxyribonucleosides	Endogenous|Food|Biological	C00214	map00240;map01100	Pyrimidine metabolism;Metabolic pathways
241.128	1.8318	0.27	0.05046	HMDB0000194	Anserine	Hybrid peptides	Endogenous	C01262	map00340;map00410;map01100	Histidine metabolism;beta-Alanine metabolism;Metabolic pathways
243.06	1.5223	0.259	0.10686	HMDB0000296	Uridine	-	Endogenous|Food|Biological	C00299	map00240;map01100;map02010	Pyrimidine metabolism;Metabolic pathways;ABC transporters
243.124	1.0187	0.483	0.28521	HMDB0002327	1,11-Undecanedicarboxylic acid	Fatty acids and conjugates	Endogenous|Food|Biological	-	-	-
243.196	1.283	1.659	0.17635	HMDB0002261	2-Hydroxymyristic acid	Fatty acids and conjugates	Endogenous|Food|Biological	-	-	-
244.095	1.7497	0.043	0.06231	HMDB0000089	Cytidine	-	Endogenous|Food|Biological	C02961	-	-
244.13	1.0174	0.691	0.28586	HMDB0028734	Asparaginyl-Isoleucine	Amino acids, peptides, and analogues	Endogenous	-	-	-
244.131	1.7732	0.061	0.05871	HMDB0028805	Glutaminylproline	Amino acids, peptides, and analogues	Endogenous	-	-	-
245.094	1.1578	3.377	0.22346	HMDB0013713	N-acetyltryptophan	Amino acids, peptides, and analogues	Endogenous	-	-	-
245.113	1.6713	0.068	0.0756	HMDB0011172	gamma-Glutamylvaline	Amino acids, peptides, and analogues	Endogenous|Food|Biological	-	-	-
245.14	1.4957	0.188	0.11336	HMDB0013128	Valerylcarnitine	Fatty acid esters	Endogenous|Food|Biological	-	-	-
247.118	1.362	1.682	0.15055	HMDB0028986	Methionyl-Valine	Amino acids, peptides, and analogues	Endogenous	-	-	-
248.185	1.8893	0.202	0.0433	HMDB0013127	Hydroxybutyrylcarnitine	Beta hydroxy acids and derivatives	Endogenous|Food|Biological	-	-	-
249.111	1.1327	1.174	0.23388	HMDB0028983	Methionyl-Threonine	Amino acids, peptides, and analogues	Endogenous	-	-	-
251.077	1.4823	0.456	0.11672	HMDB0000071	Deoxyinosine	Purine 2'-deoxyribonucleosides	Endogenous|Food|Biological	C05512	map00230;map01100;map02010	Purine metabolism;Metabolic pathways;ABC transporters
251.125	2.1935	0.242	0.0178	HMDB0028893	Histidinyl-Proline	Amino acids, peptides, and analogues	Endogenous	-	-	-
252.071	1.2214	0.426	0.19857	HMDB0000845	Neopterin	Pterins and derivatives	Endogenous|Food|Biological	C05926	map00790	Folate biosynthesis
253.081	1.7216	1.327	0.06684		FA 9:0 + 1O	Fatty acids and conjugates	Endogenous	-	-	-
253.131	1.7773	0.094	0.0581	HMDB0028898	Histidinyl-Valine	Amino acids, peptides, and analogues	Endogenous	-	-	-
254.066	1.4412	0.416	0.12756	HMDB0000855	Nicotinamide riboside	Carbohydrates and carbohydrate conjugates	Endogenous	C03150	map00760;map01100;map04212	Nicotinate and nicotinamide metabolism;Metabolic pathways;Longevity regulating pathway - worm
255.067	2.325	0.152	0.01159	HMDB0006809	Nicotinate D-ribonucleoside	Carbohydrates and carbohydrate conjugates	Endogenous	C05841	map00760;map01100	Nicotinate and nicotinamide metabolism;Metabolic pathways
255.231	2.1757	0.48	0.01882	HMDB0003229	Palmitoleic acid	Fatty acids and conjugates	Endogenous|Food|Biological	C08362	map00061	Fatty acid biosynthesis
256.264	1.9581	0.828	0.03583	HMDB0012273	Palmitic amide	Fatty amides	Endogenous|Food|Biological	-	-	-
257.176	1.648	0.439	0.07995	HMDB0000872	Tetradecanedioic acid	Fatty acids and conjugates	Endogenous|Food|Biological	C11002	-	-
258.109	1.5915	0.323	0.09129	HMDB0000982	5-Methylcytidine	-	Endogenous	-	-	-
259.022	1.7493	0.004	0.06238	HMDB0000213	Myo-inositol 1-phosphate	Alcohols and polyols	Endogenous	C04006	map00521;map00562;map01100;map01130;map04070	Streptomycin biosynthesis;Inositol phosphate metabolism;Metabolic pathways;Biosynthesis of antibiotics;Phosphatidylinositol signaling system
259.12	1.4375	0.16	0.12858	HMDB0011170	gamma-Glutamylisoleucine	Amino acids, peptides, and analogues	Endogenous|Food|Biological	-	-	-
262.103	1.5353	0.29	0.10379	HMDB0028852	Glycyl-Tryptophan	Amino acids, peptides, and analogues	Endogenous	-	-	-
262.14	1.0479	0.454	0.27142	HMDB0061717	Succinylcarnitine	Fatty acid esters	Food|Endogenous|Biological	-	-	-
263.094	1.7871	0.035	0.05667	HMDB0004259	Acetyl-N-formyl-5-methoxykynurenamine	Carbonyl compounds	Endogenous	C05642	map00380	Tryptophan metabolism
263.103	1.5545	0.233	0.09939	HMDB0011177	Phenylalanylproline	Amino acids, peptides, and analogues	Endogenous	-	-	-
265.151	1.6251	0.121	0.0844	HMDB0029008	Phenylalanyl-Valine	Amino acids, peptides, and analogues	Endogenous	-	-	-
267.074	1.173	0.525	0.21735	HMDB0000195	Inosine	-	Endogenous|Food|Biological	C00294	map00230;map01100;map02010	Purine metabolism;Metabolic pathways;ABC transporters
267.122	1.6428	0.464	0.08095	HMDB0029068	Threoninyl-Phenylalanine	Amino acids, peptides, and analogues	Endogenous	-	-	-
267.123	1.9028	0.328	0.04174	HMDB0028888	Histidinyl-Isoleucine	Amino acids, peptides, and analogues	Endogenous	-	-	-
268.102	2.4491	0.457	0.00753	HMDB0000050	Adenosine	-	Endogenous|Food|Synthetic|Biological	C00212	map00230;map01100;map02010;map04022;map04024;map04071;map04080;map04270;map04923;map04924;map05012;map05032;map05034	Purine metabolism;Metabolic pathways;ABC transporters;cGMP-PKG signaling pathway;cAMP signaling pathway;Sphingolipid signaling pathway;Neuroactive ligand-receptor interaction;Vascular smooth muscle contraction;Regulation of lipolysis in adipocytes;Renin secretion;Parkinson disease;Morphine addiction;Alcoholism
271.228	1.8142	0.368	0.05284	HMDB0031057	2-Hydroxyhexadecanoic acid	Fatty acids and conjugates	Endogenous|Food|Biological	-	-	-
273.106	1.7303	0.128	0.06542	HMDB0028795	Glutaminylglutamine	Amino acids, peptides, and analogues	Endogenous	-	-	-
274.106	1.7259	0.041	0.06613	HMDB0013129	Glutaconylcarnitine	Beta hydroxy acids and derivatives	Endogenous|Food|Biological	-	-	-
275.113	1.7089	0.056	0.06897	HMDB0000279	Saccharopine	Amino acids, peptides, and analogues	Endogenous|Food|Biological	C00449	map00300;map00310;map01100;map01110;map01130;map01230	Lysine biosynthesis;Lysine degradation;Metabolic pathways;Biosynthesis of secondary metabolites;Biosynthesis of antibiotics;Biosynthesis of amino acids
277.103	3.0914	0.793	0.0005	HMDB0011737	gamma-Glutamylglutamic acid	Amino acids, peptides, and analogues	Endogenous	C05282	-	-
277.214	1.7627	0.295	0.0603	HMDB0006547	Stearidonic acid	Lineolic acids and derivatives	Endogenous|Food|Biological	C16300	map00592;map01110	alpha-Linolenic acid metabolism;Biosynthesis of secondary metabolites
279.158	2.6052	0.726	0.00421	HMDB0013243	Leucyl-phenylalanine	Amino acids, peptides, and analogues	Endogenous	C11221	-	-
279.231	1.3034	0.283	0.16939	HMDB0000673	Linoleic acid	Lineolic acids and derivatives	Endogenous|Food|Exogenous|Synthetic|Biological	C01595	map00591;map01040;map01060;map01100	Linoleic acid metabolism;Biosynthesis of unsaturated fatty acids;Biosynthesis of plant secondary metabolites;Metabolic pathways
280.263	3.7313	0.736	1e-05	HMDB0062656	Linoleamide	Fatty amides	Food|Endogenous|Biological	-	-	-
281.113	1.7412	0.03	0.06366	HMDB0028991	Phenylalanyl-Aspartate	Amino acids, peptides, and analogues	Endogenous	-	-	-
281.15	1.1649	0.692	0.2206	HMDB0029118	Tyrosyl-Valine	Amino acids, peptides, and analogues	Endogenous	-	-	-
282.279	1.0185	2.697	0.28532	HMDB0002117	Oleamide	Fatty amides	Endogenous|Food|Biological	C19670	-	-
283.118	2.4398	0.258	0.00779	HMDB0029151	gamma-Glutamylhistidine	Amino acids, peptides, and analogues	Endogenous	-	-	-
283.261	1.0123	2.777	0.28831	HMDB0000827	Stearic acid	Fatty acids and conjugates	Endogenous|Food|Synthetic|Biological	C01530	map00061;map01040;map01060;map04745	Fatty acid biosynthesis;Biosynthesis of unsaturated fatty acids;Biosynthesis of plant secondary metabolites;Phototransduction - fly
284.099	1.9039	0.091	0.04161	HMDB0000133	Guanosine	-	Endogenous|Food|Biological	C00387	map00230;map01100;map02010	Purine metabolism;Metabolic pathways;ABC transporters
285.075	1.1758	0.383	0.21623	HMDB0000299	Xanthosine	-	Endogenous|Food|Biological	C01762	map00230;map00232;map01065;map01100;map01110;map02010	Purine metabolism;Caffeine metabolism;Biosynthesis of alkaloids derived from histidine and purine;Metabolic pathways;Biosynthesis of secondary metabolites;ABC transporters
287.055	1.1052	0.374	0.24563	HMDB0005810	Eriodictyol	Flavans	Endogenous|Food|Biological	C05631	map00941;map01100;map01110	Flavonoid biosynthesis;Metabolic pathways;Biosynthesis of secondary metabolites
291.208	1.3126	82.175	0.16633	HMDB0000365	Epiandrosterone	Androstane steroids	Endogenous|Food|Biological	C07635	map00984;map01120	Steroid degradation;Microbial metabolism in diverse environments
293.115	1.4836	0.58	0.11638	HMDB0000594	gamma-Glutamylphenylalanine	Amino acids, peptides, and analogues	Endogenous|Food|Biological	-	-	-
295.128	2.7759	2.193	0.00211	HMDB0060472	Didemethylcitalopram	Phenylbutylamines	Endogenous	C16609	map00982	Drug metabolism - cytochrome P450
295.165	2.368	0.263	0.01001	HMDB0028919	Isoleucyl-Tyrosine	Amino acids, peptides, and analogues	Endogenous	-	-	-
297.096	2.0232	0.429	0.02977	HMDB0006101	Enterolactone	Tetrahydrofuran lignans	Endogenous|Food|Biological	-	-	-
297.109	1.8542	0.066	0.04756	HMDB0028980	Methionyl-Phenylalanine	Amino acids, peptides, and analogues	Endogenous	-	-	-
297.241	1.2394	0.422	0.19188		FA 18:1+1O	Fatty acids and conjugates	Endogenous|Food|Biological	-	-	-
297.243	1.0462	0.535	0.27221	HMDB0034297	Ricinoleic acid	Fatty acids and conjugates	Endogenous|Food|Biological	C08365	-	-
300.29	1.0109	3.121	0.28899	HMDB0000252	Sphingosine	Amines	Endogenous|Food|Biological	C00319	map00600;map01100;map04071;map04210;map04217	Sphingolipid metabolism;Metabolic pathways;Sphingolipid signaling pathway;Apoptosis;Necroptosis
301.118	1.2202	1.259	0.19903	HMDB0028892	Histidinyl-Phenylalanine	Amino acids, peptides, and analogues	Endogenous	-	-	-
301.144	1.7087	0.289	0.069	HMDB0005056	Enterodiol	Dibenzylbutanediol lignans	Endogenous	C18166	-	-
301.217	1.3042	0.232	0.16915	HMDB0001999	Eicosapentaenoic acid	Fatty acids and conjugates	Endogenous|Food|Biological	C06428	map01040	Biosynthesis of unsaturated fatty acids
302.151	1.1892	0.479	0.21091	HMDB0029028	Prolyl-Tryptophan	Amino acids, peptides, and analogues	Endogenous	-	-	-
302.234	1.7014	0.032	0.07025	HMDB0013288	Nonanoylcarnitine	Beta hydroxy acids and derivatives	Endogenous|Food|Biological	-	-	-
302.307	1.1882	1.183	0.21129	HMDB0000269	Sphinganine	Amines	Endogenous|Food|Biological	C00836	map00600;map01100;map04071	Sphingolipid metabolism;Metabolic pathways;Sphingolipid signaling pathway
304.148	1.4108	0.317	0.13606	HMDB0029096	Tryptophyl-Valine	Amino acids, peptides, and analogues	Endogenous	-	-	-
305.066	1.7111	0.106	0.06861	HMDB0011640	Uridine 2',3'-cyclic phosphate	Cyclic pyrimidine nucleotides	Endogenous	C02355	map00240;map01100	Pyrimidine metabolism;Metabolic pathways
305.133	1.2204	4.349	0.19894	HMDB0001067	N-Acetylaspartylglutamic acid	Amino acids, peptides, and analogues	Endogenous	C12270	map00250;map01100;map04080	Alanine, aspartate and glutamate metabolism;Metabolic pathways;Neuroactive ligand-receptor interaction
308.113	2.221	0.088	0.01631	HMDB0029103	Tyrosyl-Glutamine	Amino acids, peptides, and analogues	Endogenous	-	-	-
308.151	1.8344	0.073	0.05012	HMDB0028963	Lysyl-Tyrosine	Amino acids, peptides, and analogues	Endogenous	-	-	-
309.131	2.4037	0.24	0.00885	HMDB0011741	gamma-Glutamyltyrosine	Amino acids, peptides, and analogues	Endogenous|Food|Biological	-	-	-
311.149	2.4957	0.184	0.00636	HMDB0013302	Phenylalanylphenylalanine	Amino acids, peptides, and analogues	Endogenous	-	-	-
318.302	1.0247	2.163	0.28236	HMDB0004610	Phytosphingosine	Amines	Endogenous|Food	C12144	map00600;map01100	Sphingolipid metabolism;Metabolic pathways
319.191	1.7483	0.009	0.06253	HMDB0012798	5'-Carboxy-alpha-chromanol	1-benzopyrans	Endogenous	-	-	-
320.124	1.7386	0.069	0.06407	HMDB0028764	Aspartyl-Tryptophan	Amino acids, peptides, and analogues	Endogenous	-	-	-
320.145	2.4612	0.158	0.00721	HMDB0028716	Arginyl-Phenylalanine	Amino acids, peptides, and analogues	Endogenous	-	-	-
321.011	1.7064	0.06	0.0694	HMDB0001227	5-Thymidylic acid	Pyrimidine deoxyribonucleotides	Endogenous|Food|Biological	C00364	map00240;map01100;map01523	Pyrimidine metabolism;Metabolic pathways;Antifolate resistance
325.068	1.7612	0.007	0.06053	HMDB0000288	Uridine 5'-monophosphate	Pyrimidine ribonucleotides	Endogenous|Food|Biological	C00105	map00240;map01100	Pyrimidine metabolism;Metabolic pathways
325.175	1.8149	0.153	0.05274	HMDB0005028	Escitalopram	Phenylbutylamines	Endogenous	-	-	-
325.183	1.4471	0.921	0.12596	HMDB0031031	Dodecylbenzenesulfonic acid	Benzenesulfonic acids and derivatives	Endogenous|Food|Biological
327.104	1.123	0.591	0.23799	HMDB0029007	Phenylalanyl-Tyrosine	Amino acids, peptides, and analogues	Endogenous	-	-	-
336.179	1.5533	0.128	0.09965	HMDB0000489	Aspartylglycosamine	Carbohydrates and carbohydrate conjugates	Endogenous	C04540	-	-
340.154	1.1818	9.62	0.21383	HMDB0028896	Histidinyl-Tryptophan	Amino acids, peptides, and analogues	Endogenous	-	-	-
341.088	1.679	0.044	0.0742	HMDB0000163	D-Maltose	Carbohydrates and carbohydrate conjugates	Endogenous|Food|Biological	C00208	map00500;map01100;map02010;map02030;map02060;map04742;map04973	Starch and sucrose metabolism;Metabolic pathways;ABC transporters;Bacterial chemotaxis;Phosphotransferase system (PTS);Taste transduction;Carbohydrate digestion and absorption
343.092	1.7871	0.028	0.05666	HMDB0029117	Tyrosyl-Tyrosine	Amino acids, peptides, and analogues	Endogenous	-	-	-
351.215	1.9011	0.295	0.04193	HMDB0011541	MG(0:0/18:4(6Z,9Z,12Z,15Z)/0:0)	Lineolic acids and derivatives	Endogenous|Food|Biological	-	-	-
351.218	1.9543	0.093	0.03621	HMDB0001220	Prostaglandin E2	Eicosanoids	Endogenous|Food|Biological	C00584	map00590;map01100;map04024;map04080;map04625;map04726;map04750;map04921;map04923;map04924;map04976;map05140;map05143;map05146;map05163;map05165;map05200;map05323	Arachidonic acid metabolism;Metabolic pathways;cAMP signaling pathway;Neuroactive ligand-receptor interaction;C-type lectin receptor signaling pathway;Serotonergic synapse;Inflammatory mediator regulation of TRP channels;Oxytocin signaling pathway;Regulation of lipolysis in adipocytes;Renin secretion;Bile secretion;Leishmaniasis;African trypanosomiasis;Amoebiasis;Human cytomegalovirus infection;H…
353.072	1.7354	0.051	0.06459	HMDB0030653	Cryptochlorogenic acid	Cyclic alcohols and derivatives	Endogenous|Food|Biological	-	-	-
353.262	1.8803	0.752	0.04436	HMDB0011539	MG(0:0/18:3(6Z,9Z,12Z)/0:0)	Lineolic acids and derivatives	Endogenous|Food|Biological	-	-	-
355.265	1.356	1.969	0.15239	HMDB0001139	Prostaglandin F2a	Eicosanoids	Endogenous|Food|Biological	C00639	map00590;map01100;map04072;map04080;map04726;map04913;map04921;map04976	Arachidonic acid metabolism;Metabolic pathways;Phospholipase D signaling pathway;Neuroactive ligand-receptor interaction;Serotonergic synapse;Ovarian steroidogenesis;Oxytocin signaling pathway;Bile secretion
357.25	1.5349	0.091	0.1039	HMDB0002685	Prostaglandin F1a	Eicosanoids	Endogenous|Food|Biological	C06475	-	-
363.216	1.7292	0.039	0.0656	HMDB0000903	Tetrahydrocortisone	Hydroxysteroids	Endogenous|Food|Biological	-	-	-
367.156	1.4883	0.516	0.1152	HMDB0001032	Dehydroepiandrosterone sulfate	Sulfated steroids	Endogenous|Food	C04555	map00140;map04976	Steroid hormone biosynthesis;Bile secretion
368.188	1.4147	7.656	0.13496	HMDB0029095	Tryptophyl-Tyrosine	Amino acids, peptides, and analogues	Endogenous	-	-	-
369.353	1.04	3.151	0.27513	HMDB0002003	Tetracosanoic acid	Fatty acids and conjugates	Food|Endogenous|Biological	C08320	map01040	Biosynthesis of unsaturated fatty acids
370.246	1.1532	10.248	0.22537	HMDB0013329	trans-2-Tetradecenoylcarnitine	Beta hydroxy acids and derivatives	Endogenous|Food|Biological	-	-	-
372.311	3.0499	1.172	0.00061	HMDB0005066	Tetradecanoylcarnitine	Fatty acid esters	Endogenous|Food|Biological	-	-	-
373.274	1.1713	3.309	0.21803	HMDB0013627	Cervonoyl ethanolamide	Fatty acid esters	Endogenous|Food|Biological	C13828	-	-
375.287	1.7367	0.18	0.06438	HMDB0000308	3b-Hydroxy-5-cholenoic acid	Bile acids, alcohols and derivatives	Endogenous|Food|Biological	-	-	-
375.29	2.3756	0.821	0.00975	HMDB0000717	Isolithocholic acid	Bile acids, alcohols and derivatives	Endogenous|Food|Biological	C17658	map00121	Secondary bile acid biosynthesis
379.247	1.1549	52.289	0.22466	HMDB0000418	18-Hydroxycortisol	Hydroxysteroids	Endogenous|Food|Biological	-	-	-
385.209	1.4038	0.279	0.13807	HMDB0062544	16a-hydroxy DHEA 3-sulfate	Sulfated steroids	Endogenous|Food|Biological	-	-	-
385.351	1.8523	1.498	0.0478	HMDB0000921	Cholestenone	Cholestane steroids	Endogenous|Food|Biological	C00599	map00984;map01120	Steroid degradation;Microbial metabolism in diverse environments
391.284	1.1151	1.399	0.24137	HMDB0000467	Nutriacholic acid	Bile acids, alcohols and derivatives	Endogenous|Food|Biological	-	-	-
395.005	2.0451	0.296	0.02793	HMDB0031554	Sucralose	Carbohydrates and carbohydrate conjugates	Endogenous|Food	C12285	map04973	Carbohydrate digestion and absorption
395.169	1.6793	0.177	0.07415	HMDB0000774	Pregnenolone sulfate	Sulfated steroids	Endogenous|Food|Biological	-	-	-
407.279	1.0951	0.342	0.25007	HMDB0000391	7-Ketodeoxycholic acid	Bile acids, alcohols and derivatives	Endogenous|Food|Biological	-	-	-
411.2	1.7873	0.361	0.05664	HMDB0000416	17-Hydroxypregnenolone sulfate	Sulfated steroids	Endogenous|Food|Biological	-	-	-
413.373	2.8127	1.277	0.0018	HMDB0030021	Fucosterol	Stigmastanes and derivatives	Endogenous|Food|Biological	C08817	map01060	Biosynthesis of plant secondary metabolites
415.358	1.6999	0.281	0.07052	HMDB0011551	MG(0:0/22:0/0:0)	Monoradylglycerols	Endogenous|Food|Biological	-	-	-
424.361	1.944	1.193	0.03727	HMDB0006469	Linoleyl carnitine	Fatty acid esters	Endogenous|Food|Biological	-	-	-
427.355	1.0026	5.908	0.29301	HMDB0001251	Lanosterin	Triterpenoids	Endogenous|Food|Biological	C01724	map00100;map01100;map01110;map01130	Steroid biosynthesis;Metabolic pathways;Biosynthesis of secondary metabolites;Biosynthesis of antibiotics
428.37	1.1938	6.005	0.20912	HMDB0000848	Stearoylcarnitine	Fatty acid esters	Endogenous|Food|Biological	-	-	-
429.37	1.0871	6.316	0.25358	HMDB0006225	Ercalcitriol	Vitamin D and derivatives	Endogenous|Food|Biological	-	-	-
433.259	1.0231	1.732	0.28312	HMDB0007856	LysoPA(18:2(9Z,12Z)/0:0)	Glycerophosphates	Endogenous|Food|Biological	-	-	-
434.326	1.3077	2.301	0.16797	HMDB0000698	Lithocholic acid glycine conjugate	Bile acids, alcohols and derivatives	Endogenous|Food|Biological	C15557	-	-
435.307	3.6863	1.389	2e-05	HMDB0000359	3alpha,7alpha-Dihydroxycoprostanic acid	Bile acids, alcohols and derivatives	Endogenous|Food|Biological	-	-	-
440.295	1.0579	2.889	0.2668	HMDB0011502	LysoPE(15:0/0:0)	Glycerophosphoethanolamines	Food|Endogenous|Biological	-	-	-
451.139	1.6554	0.226	0.07855	HMDB0094682	5alpha-Androstan-3alpha,17beta-diol disulfate	Sulfated steroids	Endogenous|Food|Biological	-	-	-
452.267	1.4973	2.145	0.11296	HMDB0011473	LysoPE(0:0/16:0)	Glycerophosphoethanolamines	Endogenous|Food|Biological	-	-	-
455.246	1.0489	4.598	0.27094	HMDB0000907	Sulfolithocholic acid	Bile acids, alcohols and derivatives	Endogenous|Food|Biological	-	-	-
459.238	2.7727	0.176	0.00214	HMDB0002504	3-Sulfodeoxycholic acid	Sulfated steroids	Endogenous|Food|Biological	-	-	-
466.314	1.1041	14.542	0.24612	HMDB0000138	Glycocholic acid	Bile acids, alcohols and derivatives	Endogenous|Food|Biological	C01921	map00120;map00121;map01100;map04976;map04979	Primary bile acid biosynthesis;Secondary bile acid biosynthesis;Metabolic pathways;Bile secretion;Cholesterol metabolism
468.309	1.6544	0.126	0.07873	HMDB0010379	LysoPC(14:0/0:0)	Glycerophosphocholines	Endogenous|Food|Biological	-	-	-
471.348	1.3804	5.833	0.14494	HMDB0034227	alpha-Tocopherol acetate	Quinone and hydroquinone lipids	Endogenous|Food|Biological	-	-	-
473.273	1.7228	0.105	0.06665	HMDB0002586	Chenodeoxycholic acid 3-sulfate	Bile acids, alcohols and derivatives	Endogenous|Food|Biological	-	-	-
474.284	1.1639	1.631	0.22101	HMDB0011478	LysoPE(0:0/18:3(6Z,9Z,12Z))	Glycerophosphoethanolamines	Food|Endogenous|Biological	-	-	-
478.327	1.3838	2.766	0.14393	HMDB0011507	LysoPE(18:2(9Z,12Z)/0:0)	Glycerophosphoethanolamines	Food|Endogenous|Biological	-	-	-
479.296	1.1839	0.506	0.21301	HMDB0030180	Crustecdysone	Bile acids, alcohols and derivatives	Endogenous|Food|Biological	-	-	-
480.344	1.6181	0.139	0.08581	HMDB0011475	LysoPE(0:0/18:1(11Z))	Glycerophosphoethanolamines	Food|Endogenous|Biological	-	-	-
482.326	1.2982	0.286	0.17117	HMDB0011130	LysoPE(18:0/0:0)	Glycerophosphoethanolamines	Endogenous|Food|Biological	-	-	-
484.282	1.025	10.256	0.28219	HMDB0000722	Lithocholyltaurine	Bile acids, alcohols and derivatives	Endogenous|Food|Biological	C02592	-	-
494.322	1.6549	0.113	0.07864	HMDB0010383	LysoPC(16:1(9Z)/0:0)	Glycerophosphocholines	Endogenous|Food|Biological	C04230	map00564;map05231	Glycerophospholipid metabolism;Choline metabolism in cancer
496.336	1.4085	0.233	0.1367	HMDB0010382	LysoPC(16:0)	Glycerophosphocholines	Endogenous|Food|Biological	C04230	map00564;map05231	Glycerophospholipid metabolism;Choline metabolism in cancer
498.317	1.751	0.029	0.06211	HMDB0000874	Tauroursodeoxycholic acid	Bile acids, alcohols and derivatives	Endogenous|Food|Biological	-	-	-
502.326	1.8388	31.236	0.04954	HMDB0005030	Fexofenadine	Diphenylmethanes	Endogenous	C06999	map04976	Bile secretion
505.204	1.7273	0.114	0.0659	HMDB0001262	Maltotriose	Carbohydrates and carbohydrate conjugates	Endogenous|Food|Biological	C01835	map02010;map04973	ABC transporters;Carbohydrate digestion and absorption
506.362	3.3212	15.791	0.00015	HMDB0010408	LysoPC(P-18:1(9Z))	Glycerophosphocholines	Endogenous|Food|Biological	C04230	map00564;map05231	Glycerophospholipid metabolism;Choline metabolism in cancer
510.355	1.5458	0.208	0.10135	HMDB0012108	LysoPC(17:0)	Glycerophosphocholines	Endogenous|Food|Biological	C04230	map00564;map05231	Glycerophospholipid metabolism;Choline metabolism in cancer
511.283	1.1213	3.268	0.2387	HMDB0061697	1-Stearoylglycerophosphoglycerol	Glycerophosphoglycerols	Food|Endogenous|Biological	-	-	-
512.298	1.7416	0.04	0.06359	HMDB0002639	Sulfolithocholylglycine	Bile acids, alcohols and derivatives	Endogenous|Food|Biological	C11301	-	-
516.305	1.0825	0.466	0.25566	HMDB0000036	Taurocholic acid	Bile acids, alcohols and derivatives	Endogenous|Food|Biological	C05122	map00120;map00121;map00430;map01100;map04976;map04979	Primary bile acid biosynthesis;Secondary bile acid biosynthesis;Taurine and hypotaurine metabolism;Metabolic pathways;Bile secretion;Cholesterol metabolism
520.337	1.2431	0.274	0.19052	HMDB0010386	LysoPC(18:2(9Z,12Z))	Glycerophosphocholines	Endogenous|Food|Biological	-	-	-
522.357	1.3805	0.164	0.14493	HMDB0002815	LysoPC(18:1(9Z))	Glycerophosphocholines	Endogenous|Food|Biological	C04230	map00564;map05231	Glycerophospholipid metabolism;Choline metabolism in cancer
524.371	1.1489	0.292	0.22711	HMDB0010384	LysoPC(18:0)	Glycerophosphocholines	Endogenous|Food|Biological	C04230	map00564;map05231	Glycerophospholipid metabolism;Choline metabolism in cancer
546.351	1.3253	0.26	0.16217	HMDB0010393	LysoPC(20:3(5Z,8Z,11Z))	Glycerophosphocholines	Endogenous|Food|Biological	C04230	map00564;map05231	Glycerophospholipid metabolism;Choline metabolism in cancer
562.314	1.3793	0.168	0.14529	HMDB0010387	LPC 18:3	Glycerophosphocholines	Endogenous|Food|Biological	C04230	Glycerophospholipid metabolism; Choline metabolism in cancer
564.328	1.4434	0.179	0.12698	HMDB0010386	LPC 18:2	Glycerophosphocholines	Endogenous|Food|Biological
575.254	1.0157	75.391	0.28668	HMDB0061014	&lt;i&gt;para&lt;/i&gt;-hydroxyatorvastatin	Substituted pyrroles	Endogenous	-	-	-
581.276	1.2057	4.264	0.20453	HMDB0001008	Biliverdin	Bilirubins	Endogenous	C00500	map00860;map01100;map01110	Porphyrin and chlorophyll metabolism;Metabolic pathways;Biosynthesis of secondary metabolites
585.27	1.0214	8.099	0.2839	HMDB0000054	Bilirubin	Tetrapyrroles and derivatives	Endogenous|Food|Biological	-	-	-
589.3	1.0364	2.889	0.2768	HMDB0004161	D-Urobilin	Bilirubins	Endogenous	C05795	map00860;map01100;map01110	Porphyrin and chlorophyll metabolism;Metabolic pathways;Biosynthesis of secondary metabolites
591.315	1.0463	0.565	0.27217	HMDB0001898	Mesobilirubinogen	Bilirubins	Endogenous	C05790	map00860	Porphyrin and chlorophyll metabolism
591.317	1.3803	3.134	0.145	HMDB0004158	D-Urobilinogen	Bilirubins	Endogenous|Biological	C05791	map00860;map01100;map01110	Porphyrin and chlorophyll metabolism;Metabolic pathways;Biosynthesis of secondary metabolites
593.187	1.6968	0.054	0.07105		isosakuranetin-7-O-rutinoside	Flavonoid glycosides	Endogenous|Food|Biological
599.317	1.472	0.186	0.11937	HMDB0061696	1-Stearoylglycerophosphoinositol	Glycerophosphoinositols	Food|Endogenous|Biological	-	-	-
609.181	1.5057	0.106	0.11088		Hesperetin-7-O-rutinoside	Flavonoid glycosides	Endogenous|Food|Biological
615.145	1.6798	0.045	0.07406	HMDB0003178	Heme	-	Endogenous|Food|Biological	C00032	map00860;map01060;map01100;map01110;map02010;map04216;map04978	Porphyrin and chlorophyll metabolism;Biosynthesis of plant secondary metabolites;Metabolic pathways;Biosynthesis of secondary metabolites;ABC transporters;Ferroptosis;Mineral absorption
633.397	1.3562	0.318	0.15233		Echinocystic acid-3-O-glucoside	Flavonoid glycosides	Endogenous|Food|Biological
634.452	1.9606	1.177	0.03558	HMDB0029220	lysoPC(26:1(5Z))	Glycerophosphocholines	Endogenous|Food|Biological	-	-	-
703.575	1.1273	136.065	0.23614	HMDB0013464	SM(d18:0/16:1(9Z))	Phosphosphingolipids	Endogenous|Food|Biological	C00550	map00600;map01100;map04071;map04217	Sphingolipid metabolism;Metabolic pathways;Sphingolipid signaling pathway;Necroptosis
729.591	1.3962	18.192	0.14027	HMDB0012101	SM(d18:1/18:1(9Z))	Phosphosphingolipids	Endogenous|Food|Biological	C00550	map00600;map01100;map04071;map04217	Sphingolipid metabolism;Metabolic pathways;Sphingolipid signaling pathway;Necroptosis
744.556	1.7752	21.156	0.05842	HMDB0008843	PE(14:0/22:2(13Z,16Z))	Glycerophosphoethanolamines	Endogenous|Food|Biological	C00350	map00563;map00564;map01100;map01110;map04136;map04138;map04140;map04723;map05130;map05167	Glycosylphosphatidylinositol (GPI)-anchor biosynthesis;Glycerophospholipid metabolism;Metabolic pathways;Biosynthesis of secondary metabolites;Autophagy - other;Autophagy - yeast;Autophagy - animal;Retrograde endocannabinoid signaling;Pathogenic Escherichia coli infection;Kaposi sarcoma-associated herpesvirus infection
744.589	2.4003	24.836	0.00895	HMDB0007996	PC(16:0/P-18:1(11Z))	Glycerophosphocholines	Endogenous|Food|Biological	-	-	-
747.56	1.2325	49.228	0.19441	HMDB0010573	PG(16:0/18:1(11Z))	Glycerophosphoglycerols	Endogenous|Food|Biological	-	-	-
758.569	1.8188	688.982	0.05221	HMDB0007880	PC(14:0/20:2(11Z,14Z))	-	Endogenous|Food|Biological	C00157	map00564;map00590;map00591;map00592;map01100;map01110;map04723;map05231	Glycerophospholipid metabolism;Arachidonic acid metabolism;Linoleic acid metabolism;alpha-Linolenic acid metabolism;Metabolic pathways;Biosynthesis of secondary metabolites;Retrograde endocannabinoid signaling;Choline metabolism in cancer
768.54	1.2169	1.164	0.20026	HMDB0009387	PE(20:4(5Z,8Z,11Z,14Z)/18:0)	Glycerophosphoethanolamines	Endogenous|Food|Biological	-	-	-
775.595	1.897	14.45	0.04241	HMDB0010617	PG(18:1(11Z)/18:0)	Glycerophosphoglycerols	Endogenous|Food|Biological	-	-	-
780.544	1.5347	110.558	0.10392	HMDB0007890	PC(14:0/22:5(4Z,7Z,10Z,13Z,16Z))	-	Endogenous|Food|Biological	-	-	-
782.571	1.557	649.206	0.09883	HMDB0007889	PC(14:0/22:4(7Z,10Z,13Z,16Z))	Glycerophosphocholines	Endogenous|Food|Biological	-	-	-
786.599	2.424	184.69	0.00824	HMDB0000593	PC(18:1(9Z)/18:1(9Z))	Glycerophosphocholines	Endogenous|Food|Biological	C00157	map00564;map00590;map00591;map00592;map01100;map01110;map04723;map05231	Glycerophospholipid metabolism;Arachidonic acid metabolism;Linoleic acid metabolism;alpha-Linolenic acid metabolism;Metabolic pathways;Biosynthesis of secondary metabolites;Retrograde endocannabinoid signaling;Choline metabolism in cancer
794.603	2.3793	42.822	0.00963	HMDB0008392	PC(20:3(5Z,8Z,11Z)/P-18:1(11Z))	Glycerophosphocholines	Endogenous|Food|Biological	-	-	-
806.568	1.4505	200.539	0.12506	HMDB0007991	PC(16:0/22:6(4Z,7Z,10Z,13Z,16Z,19Z))	Glycerophosphocholines	Endogenous|Food|Biological	-	-	-
808.583	2.1607	833.023	0.01972	HMDB0007989	PC(16:0/22:5(4Z,7Z,10Z,13Z,16Z))	Glycerophosphocholines	Endogenous|Food|Biological	-	-	-
810.6	2.5515	100.309	0.00517	HMDB0007988	PC(16:0/22:4(7Z,10Z,13Z,16Z))	Glycerophosphocholines	Endogenous|Food|Biological	-	-	-
813.68	3.6464	2.525	2e-05	HMDB0012107	SM(d18:1/24:1(15Z))	Phosphosphingolipids	Endogenous|Food|Biological	C00550	map00600;map01100;map04071;map04217	Sphingolipid metabolism;Metabolic pathways;Sphingolipid signaling pathway;Necroptosis
819.556	1.4686	12.105	0.12026	HMDB0010629	PG(18:1(11Z)/22:6(4Z,7Z,10Z,13Z,16Z,19Z))	Glycerophosphoglycerols	Endogenous|Food|Biological	-	-	-
833.517	1.0463	7.28	0.27217	HMDB0009823	PI(18:1(11Z)/16:1(9Z))	Glycerophosphoinositols	Endogenous|Food|Biological	-	-	-
834.6	2.0715	48.463	0.02584	HMDB0008057	PC(18:0/22:6(4Z,7Z,10Z,13Z,16Z,19Z))	Glycerophosphocholines	Endogenous|Food|Biological	-	-	-
835.533	1.5321	3.008	0.10455	HMDB0009806	PI(18:0/16:1(9Z))	Glycerophosphoinositols	Endogenous|Food|Biological	-	-	-
885.548	2.3717	1.657	0.00989	HMDB0009815	PI(18:0/20:4(5Z,8Z,11Z,14Z))	Glycerophosphoinositols	Endogenous|Food|Biological	-	-	-
918.728	1.892	6.409	0.04298	HMDB0011593	Lactosylcermide (d18:1/20:0)	Glycosphingolipids	Endogenous|Food|Biological	C01290	map00600;map01100	Sphingolipid metabolism;Metabolic pathways
946.767	2.139	10.536	0.02108	HMDB0011594	Lactosylceramide (d18:1/22:0)	Glycosphingolipids	Endogenous|Food|Biological	-	-	-
