# Supplementary material for: Glycan Biosynthesis Ability of Gut Microbiota Increased in Primary Hypertension Patients Taking Antihypertension Medications and Potentially Promoted by Macrophage-Adenosine Monophosphate-Activated Protein Kinase
Source: Front Microbiol. 2021 Nov 4;12:719599. doi: 10.3389/fmicb.2021.719599 (PMC8600050; doi:10.3389/fmicb.2021.719599)
Supplement: Supplementary file 1 [file Presentation_1.zip › Supplementary Table 11.xls]

## Sheet: Supplementary Table 11
m/z	VIP	FC	p value	Compound ID	Compound name	Subclass	Source	KEGG compound	KEGG pathway	KEGG pathway descriptionn
56.9683	1.6945	1.07089	0.00245965	HMDB0015531	Iron	-	Endogenous|Food|Biological	C14818	map00860;map02010;map04066;map04216;map04978;map05010	Porphyrin and chlorophyll metabolism;ABC transporters;HIF-1 signaling pathway;Ferroptosis;Mineral absorption;Alzheimer disease
61.0094	1.1833	1.05251	0.0406103	HMDB0000042	Acetic acid	Carboxylic acids	Endogenous|Food|Synthetic|Environmental|Biological	C00033	map00010;map00430;map00440;map00534;map00620;map00630;map00640;map00660;map00680;map00720;map00908;map00920;map01100;map01110;map01120;map01130;map01200;map01220;map04725;map04973;map04974	Glycolysis / Gluconeogenesis;Taurine and hypotaurine metabolism;Phosphonate and phosphinate metabolism;Glycosaminoglycan biosynthesis - heparan sulfate / heparin;Pyruvate metabolism;Glyoxylate and dicarboxylate metabolism;Propanoate metabolism;C5-Branched dibasic acid metabolism;Methane metabolism;Carbon fixation pathways in prokaryotes;Zeatin biosynthesis;Sulfur metabolism;Metabolic pathways;Bio…
61.0417	1.6543	1.33783	0.00320678	HMDB0000294	Urea	Ureas	Endogenous|Food|Synthetic|Biological	C00086	map00220;map00230;map00240;map00330;map00780;map00791;map01100;map01120;map02010;map05120	Arginine biosynthesis;Purine metabolism;Pyrimidine metabolism;Arginine and proline metabolism;Biotin metabolism;Atrazine degradation;Metabolic pathways;Microbial metabolism in diverse environments;ABC transporters;Epithelial cell signaling in Helicobacter pylori infection
68.9944	1.1411	1.2576	0.0487737	HMDB0013785	Furan	-	Endogenous|Environmental	C14275	-	-
71.062	2.0922	0.891311	0.000104195	HMDB0004101	Beta-Aminopropionitrile	Organic cyanides	Endogenous|Food|Biological	C05670	map00410;map00460	beta-Alanine metabolism;Cyanoamino acid metabolism
74.0608	1.0741	1.23943	0.0644418	HMDB0001888	N,N-Dimethylformamide	Carboxylic acid derivatives	Endogenous|Food|Biological	C03134	-	-
85.0297	2.5188	0.546941	7.50066e-07	HMDB0004363	Imidazolone	Amino acids, peptides, and analogues	Endogenous	C06195	map00230;map01100	Purine metabolism;Metabolic pathways
86.0978	1.3159	1.27153	0.0218575	HMDB0002039	2-Pyrrolidinone	Pyrrolidones	Endogenous|Food	C11118	-	-
87.0108	1.0954	1.60399	0.0590739	HMDB0000243	Pyruvic acid	Alpha-keto acids and derivatives	Endogenous|Food|Biological	C00022	map00010;map00020;map00030;map00040;map00053;map00250;map00260;map00261;map00270;map00290;map00330;map00350;map00360;map00362;map00430;map00440;map00473;map00620;map00621;map00622;map00630;map00650;map00660;map00680;map00710;map00720;map00730;map00760;map00770;map00900;map01060;map01061;map01062;map01063;map01064;map01065;map01066;map01070;map01100;map01110;map01120;map01130;map01200;map01210;map…	Glycolysis / Gluconeogenesis;Citrate cycle (TCA cycle);Pentose phosphate pathway;Pentose and glucuronate interconversions;Ascorbate and aldarate metabolism;Alanine, aspartate and glutamate metabolism;Glycine, serine and threonine metabolism;Monobactam biosynthesis;Cysteine and methionine metabolism;Valine, leucine and isoleucine biosynthesis;Arginine and proline metabolism;Tyrosine metabolism;Phe…
89.0266	2.5078	2.3314	8.76309e-07	HMDB0000190	L-Lactic acid	Alpha hydroxy acids and derivatives	Endogenous|Food|Biological	C00256	map00620;map01100;map01120;map01502	Pyruvate metabolism;Metabolic pathways;Microbial metabolism in diverse environments;Vancomycin resistance
93.0359	1.0662	1.84109	0.0665322	HMDB0004983	Dimethyl sulfone	Sulfones	Endogenous|Food|Biological	C11142	map00920;map01100	Sulfur metabolism;Metabolic pathways
103.041	1.0297	1.6225	0.0768236	HMDB0000008	2-Hydroxybutyric acid	Alpha hydroxy acids and derivatives	Endogenous	C05984	map00640	Propanoate metabolism
104.107	2.3546	1.64162	6.42336e-06	HMDB00097	Choline	Quaternary ammonium salts	Endogenous|Biological	C00114	map00564;map04976;map02010;map05231;map01100;map04725;map00260	Glycerophospholipid metabolism；Bile secretion - Homo sapiens；ABC transporters；Choline metabolism in cancer；Metabolic pathways；Cholinergic synapse；Glycine, serine and threonine metabolism
110.009	2.0091	1.19876	0.000221042	HMDB0000965	Hypotaurine	Sulfinic acids	Endogenous	C00519	map00430;map01100	Taurine and hypotaurine metabolism;Metabolic pathways
112.006	1.8463	1.16517	0.000832414	HMDB0004230	Pyrrole-2-carboxylic acid	Pyrrole carboxylic acids and derivatives	Endogenous	C05942	map00330	Arginine and proline metabolism
114.066	1.0883	1.17073	0.0608138	HMDB0000562	Creatinine	Amino acids, peptides, and analogues	Endogenous|Food|Synthetic|Biological	C00791	map00330;map01100	Arginine and proline metabolism;Metabolic pathways
114.987	1.4612	1.15441	0.0102177	HMDB0014118	Trifluoroacetic acid	Alpha-halocarboxylic acids and derivatives	Endogenous	-	-	-
116.07	2.427	2.25455	2.60702e-06	HMDB0000162	L-Proline	Amino acids, peptides, and analogues	Endogenous|Food|Synthetic|Biological	C00148	map00330;map00332;map00333;map00401;map00404;map00970;map01100;map01110;map01130;map01230;map02010;map04974;map04978;map05230	Arginine and proline metabolism;Carbapenem biosynthesis;Prodigiosin biosynthesis;Novobiocin biosynthesis;Staurosporine biosynthesis;Aminoacyl-tRNA biosynthesis;Metabolic pathways;Biosynthesis of secondary metabolites;Biosynthesis of antibiotics;Biosynthesis of amino acids;ABC transporters;Protein digestion and absorption;Mineral absorption;Central carbon metabolism in cancer
116.93	1.3581	0.639829	0.0176847	HMDB0029596	Chloroform	Halomethanes	Endogenous|Food|Environmental|Biological	C13827	-	-
117.02	1.7665	2.07383	0.00149725	HMDB0000202	Methylmalonic acid	Dicarboxylic acids and derivatives	Endogenous	C02170	map00240;map00280;map00640;map01100	Pyrimidine metabolism;Valine, leucine and isoleucine degradation;Propanoate metabolism;Metabolic pathways
118.051	1.4276	1.31669	0.0122851	HMDB0000719	L-Homoserine	Amino acids, peptides, and analogues	Endogenous|Food|Biological	C00263	map00260;map00270;map00300;map00920;map01100;map01110;map01120;map01130;map01230	Glycine, serine and threonine metabolism;Cysteine and methionine metabolism;Lysine biosynthesis;Sulfur metabolism;Metabolic pathways;Biosynthesis of secondary metabolites;Microbial metabolism in diverse environments;Biosynthesis of antibiotics;Biosynthesis of amino acids
118.085	1.0748	1.12881	0.064256	HMDB0034366	Valine	Amino acids, peptides, and analogues	Endogenous|Food|Biological	C00183	map00970;map04978;map01210;map02010;map04974;map05230;map01230;map00183;map00280;map00770;map01100;map00290	Aminoacyl-tRNA biosynthesis；Mineral absorption；2-Oxocarboxylic acid metabolism；ABC transporters；Protein digestion and absorption；Central carbon metabolism in cancer；Biosynthesis of amino acids；Valine, leucine and isoleucine degradation；Pantothenate and CoA biosynthesis；Metabolic pathways；Valine, leucine and isoleucine biosynthesis
118.086	1.5047	0.791331	0.00799656	HMDB0000043	Betaine	Amino acids, peptides, and analogues	Endogenous|Food|Biological	C00719	map00260;map01100;map02010	Glycine, serine and threonine metabolism;Metabolic pathways;ABC transporters
121.064	1.56	0.22935	0.00577867	HMDB0000337	(S)-3,4-Dihydroxybutyric acid	Beta hydroxy acids and derivatives	Endogenous	-	-	-
122.095	1.2182	1.32657	0.0347157	HMDB0002017	1-Phenylethylamine	Amines	Endogenous	C02455	-	-
126.022	2.598	4.16166	2.30757e-07	HMDB0000251	Taurine	Organosulfonic acids and derivatives	Endogenous|Food|Biological	C00245	map00120;map00430;map00920;map01100;map02010;map04080	Primary bile acid biosynthesis;Taurine and hypotaurine metabolism;Sulfur metabolism;Metabolic pathways;ABC transporters;Neuroactive ligand-receptor interaction
127.038	2.3658	0.576213	5.60948e-06	HMDB0013674	1,2,3-Trihydroxybenzene	Phenols and derivatives	Endogenous	C01108	map00627;map01120;map07216	Aminobenzoate degradation;Microbial metabolism in diverse environments;Catecholamine transferase inhibitors
128.035	1.4956	6.93528	0.00842058	HMDB0000267	Pyroglutamic acid	Amino acids, peptides, and analogues	Endogenous|Food|Biological	C01879	map00480;map01100	Glutathione metabolism;Metabolic pathways
129.039	1.6059	1.14353	0.00436168	HMDB0000079	Dihydrothymine	Pyrimidines and pyrimidine derivatives	Endogenous|Food|Biological	C00906	-	-
129.057	1.6703	0.703508	0.00288927	HMDB0000491	3-Methyl-2-oxovaleric acid	Short-chain keto acids and derivatives	Endogenous|Food|Biological	C03465	-	-
131.048	1.0813	1.16359	0.0625774	HMDB0000634	Citraconic acid	Fatty acids and conjugates	Endogenous|Food	C02226	map00290;map00660;map01100;map01210	Valine, leucine and isoleucine biosynthesis;C5-Branched dibasic acid metabolism;Metabolic pathways;2-Oxocarboxylic acid metabolism
131.082	1.9383	1.89119	0.000402545	HMDB0000214	Ornithine	Amino acids, peptides, and analogues	Endogenous|Food|Biological	C00077	map00220;map00330;map00472;map00480;map00998;map00999;map01060;map01064;map01100;map01110;map01130;map01210;map01230;map02010	Arginine biosynthesis;Arginine and proline metabolism;D-Arginine and D-ornithine metabolism;Glutathione metabolism;Biosynthesis of secondary metabolites - other antibiotics;Biosynthesis of secondary metabolites - unclassified;Biosynthesis of plant secondary metabolites;Biosynthesis of alkaloids derived from ornithine, lysine and nicotinic acid;Metabolic pathways;Biosynthesis of secondary metaboli…
132.03	2.0074	0.711543	0.000224334	HMDB0000191	L-Aspartic acid	Amino acids, peptides, and analogues	Endogenous|Food|Biological	C00049	map00220;map00250;map00260;map00261;map00270;map00300;map00340;map00410;map00460;map00710;map00760;map00770;map00970;map01060;map01064;map01070;map01100;map01110;map01120;map01130;map01200;map01210;map01230;map02010;map02020;map02030;map04080;map04974;map05230	Arginine biosynthesis;Alanine, aspartate and glutamate metabolism;Glycine, serine and threonine metabolism;Monobactam biosynthesis;Cysteine and methionine metabolism;Lysine biosynthesis;Histidine metabolism;beta-Alanine metabolism;Cyanoamino acid metabolism;Carbon fixation in photosynthetic organisms;Nicotinate and nicotinamide metabolism;Pantothenate and CoA biosynthesis;Aminoacyl-tRNA biosynthe…
132.075	1.4541	1.33786	0.0106308	HMDB13222	beta-Guanidinopropionic acid	Guanidines	Endogenous|Food|Synthetic|Biological	C03065	-	-
132.102	1.3828	1.28032	0.0155746	HMDB0000557	L-Alloisoleucine	Amino acids, peptides, and analogues	Endogenous	-	-	-
133.015	1.8316	2.08649	0.00092998	HMDB0000156	L-Malic acid	Beta hydroxy acids and derivatives	Endogenous|Food|Biological	C00149	map00020;map00620;map00630;map00680;map00710;map00720;map01060;map01061;map01062;map01063;map01064;map01065;map01066;map01070;map01100;map01110;map01120;map01130;map01200;map02020;map04742;map04922;map04964;map05200;map05211;map05230	Citrate cycle (TCA cycle);Pyruvate metabolism;Glyoxylate and dicarboxylate metabolism;Methane metabolism;Carbon fixation in photosynthetic organisms;Carbon fixation pathways in prokaryotes;Biosynthesis of plant secondary metabolites;Biosynthesis of phenylpropanoids;Biosynthesis of terpenoids and steroids;Biosynthesis of alkaloids derived from shikimate pathway;Biosynthesis of alkaloids derived fr…
136.892	1.3151	1.59428	0.0219398	HMDB0004142	Barium	-	Endogenous|Food|Biological	C13881	-	-
137.044	1.1221	6.24101	0.0528834	HMDB0000613	Erythronic acid	Carbohydrates and carbohydrate conjugates	Endogenous	-	-	-
139.041	1.2716	0.383789	0.0270881	HMDB0002271	Imidazolepropionic acid	Imidazoles	Endogenous	C20522	map00340	Histidine metabolism
142.999	1.4896	1.07086	0.00871512	HMDB0002349	trans-trans-Muconic acid	Fatty acids and conjugates	Endogenous|Food|Biological	C02480	map00362;map01100;map01120;map01220	Benzoate degradation;Metabolic pathways;Microbial metabolism in diverse environments;Degradation of aromatic compounds
145.016	1.358	2.58352	0.017699	HMDB0000208	Oxoglutaric acid	Gamma-keto acids and derivatives	Endogenous|Food|Biological	C00026	map00020;map00040;map00053;map00220;map00250;map00300;map00310;map00340;map00365;map00430;map00471;map00630;map00650;map00660;map00720;map01060;map01061;map01062;map01063;map01064;map01065;map01066;map01070;map01100;map01110;map01120;map01130;map01200;map01210;map01230;map04066;map04727;map04922;map04964;map04976;map05230	Citrate cycle (TCA cycle);Pentose and glucuronate interconversions;Ascorbate and aldarate metabolism;Arginine biosynthesis;Alanine, aspartate and glutamate metabolism;Lysine biosynthesis;Lysine degradation;Histidine metabolism;Furfural degradation;Taurine and hypotaurine metabolism;D-Glutamine and D-glutamate metabolism;Glyoxylate and dicarboxylate metabolism;Butanoate metabolism;C5-Branched diba…
145.05	2.4288	0.505224	2.54659e-06	HMDB0012138	1-Naphthol	Naphthols and derivatives	Endogenous|Food|Synthetic|Environmental|Biological	C11714	map00980;map07114	Metabolism of xenobiotics by cytochrome P450;Naphthalene family
147.113	1.4633	1.20304	0.0101013	HMDB00182	Lysine	Amino acids, peptides, and analogues	Endogenous|Food|Biological	C00047	map00970;map01210;map00780;map02010;map00310;map01100;map01230;map04974	Aminoacyl-tRNA biosynthesis；2-Oxocarboxylic acid metabolism；Biotin metabolism；ABC transporters；Lysine degradation；Metabolic pathways；Biosynthesis of amino acids；Protein digestion and absorption
148.061	2.328	2.83838	8.80427e-06	HMDB0000148	L-Glutamic acid	Amino acids, peptides, and analogues	Endogenous|Food|Biological	C00025	map00220;map00250;map00330;map00332;map00340;map00430;map00471;map00480;map00524;map00630;map00650;map00660;map00860;map00910;map00970;map00998;map01060;map01064;map01100;map01110;map01120;map01130;map01200;map01210;map01230;map02010;map02020;map04068;map04072;map04080;map04216;map04540;map04713;map04720;map04721;map04723;map04724;map04727;map04730;map04742;map04964;map04974;map05014;map05016;map…	Arginine biosynthesis;Alanine, aspartate and glutamate metabolism;Arginine and proline metabolism;Carbapenem biosynthesis;Histidine metabolism;Taurine and hypotaurine metabolism;D-Glutamine and D-glutamate metabolism;Glutathione metabolism;Neomycin, kanamycin and gentamicin biosynthesis;Glyoxylate and dicarboxylate metabolism;Butanoate metabolism;C5-Branched dibasic acid metabolism;Porphyrin and …
151.026	1.0609	3.09939	0.0679589	HMDB0000292	Xanthine	Purines and purine derivatives	Endogenous|Food|Biological	C00385	map00230;map00232;map01060;map01065;map01100;map01110;map01120	Purine metabolism;Caffeine metabolism;Biosynthesis of plant secondary metabolites;Biosynthesis of alkaloids derived from histidine and purine;Metabolic pathways;Biosynthesis of secondary metabolites;Microbial metabolism in diverse environments
153.065	1.3086	1.57296	0.0226543	HMDB0004193	N1-Methyl-2-pyridone-5-carboxamide	Pyridinecarboxylic acids and derivatives	Endogenous	C05842	map00760;map01100	Nicotinate and nicotinamide metabolism;Metabolic pathways
160.062	1.1518	1.16982	0.0465961	HMDB0000678	Isovalerylglycine	Amino acids, peptides, and analogues	Endogenous	-	-	-
163.023	1.2429	0.618816	0.0309934	HMDB0000205	Phenylpyruvic acid	Phenylpyruvic acid derivatives	Endogenous|Biological	C00166	map00360;map00400;map00960;map01060;map01100;map01110;map01130;map01210;map01230	Phenylalanine metabolism;Phenylalanine, tyrosine and tryptophan biosynthesis;Tropane, piperidine and pyridine alkaloid biosynthesis;Biosynthesis of plant secondary metabolites;Metabolic pathways;Biosynthesis of secondary metabolites;Biosynthesis of antibiotics;2-Oxocarboxylic acid metabolism;Biosynthesis of amino acids
163.059	2.349	0.456932	6.86542e-06	HMDB0000321	2-Hydroxyadipic acid	Fatty acids and conjugates	Endogenous|Food|Biological	C02360	-	-
166.085	1.1235	1.18667	0.0525574	HMDB0000612	Phenylalanine	Amino acids, peptides, and analogues	Endogenous	C00079	map00400;map04974;map00970;map01210;map02010;map05230;map01100;map04978;map01230;map00360;	Phenylalanine, tyrosine and tryptophan biosynthesis；Protein digestion and absorption；Aminoacyl-tRNA biosynthesis；2-Oxocarboxylic acid metabolism；ABC transporters；Central carbon metabolism in cancer；Metabolic pathways；Mineral absorption；Biosynthesis of amino acids；Phenylalanine metabolism
167.033	1.4319	0.448666	0.0120026	HMDB0002428	Terephthalic acid	Benzoic acids and derivatives	Endogenous	C06337	map00624;map00627;map01100;map01120;map01220	Polycyclic aromatic hydrocarbon degradation;Aminobenzoate degradation;Metabolic pathways;Microbial metabolism in diverse environments;Degradation of aromatic compounds
169.034	1.0137	1.1688	0.0817349	HMDB0000289	Uric acid	Purines and purine derivatives	Endogenous|Food|Biological	C00366	map00230;map01100;map01120;map04976	Purine metabolism;Metabolic pathways;Microbial metabolism in diverse environments;Bile secretion
169.049	2.7339	0.170772	2.32592e-08	HMDB0000130	Homogentisic acid	Phenylacetic acids	Endogenous|Food|Biological	C00544	map00130;map00350;map00643;map01100;map01120	Ubiquinone and other terpenoid-quinone biosynthesis;Tyrosine metabolism;Styrene degradation;Metabolic pathways;Microbial metabolism in diverse environments
170.064	1.9673	1.21392	0.000316424	HMDB0000216	Norepinephrine	Benzenediols	Endogenous|Food|Biological	C00547	map00350;map01100;map02020;map02024;map04024;map04080;map04261;map04270;map04540;map04714;map04721;map04742;map04923;map04924;map04970	Tyrosine metabolism;Metabolic pathways;Two-component system;Quorum sensing;cAMP signaling pathway;Neuroactive ligand-receptor interaction;Adrenergic signaling in cardiomyocytes;Vascular smooth muscle contraction;Gap junction;Thermogenesis;Synaptic vesicle cycle;Taste transduction;Regulation of lipolysis in adipocytes;Renin secretion;Salivary secretion
172.991	1.0611	1.84755	0.0678942	HMDB0000958	trans-Aconitic acid	Tricarboxylic acids and derivatives	Endogenous|Food|Biological	C02341	map00660;map01100	C5-Branched dibasic acid metabolism;Metabolic pathways
173.091	3.0914	3.34381	4.16921e-12	HMDB0000721	Glycylproline	Amino acids, peptides, and analogues	Endogenous	-	-	-
174.088	1.4533	1.38631	0.0106783	HMDB0000904	Citrulline	Amino acids, peptides, and analogues	Endogenous|Food|Biological	C00327	map00220;map01100;map01110;map01130;map01230	Arginine biosynthesis;Metabolic pathways;Biosynthesis of secondary metabolites;Biosynthesis of antibiotics;Biosynthesis of amino acids
175.118	2.5737	0.487057	3.35004e-07	HMDB0000517	L-Arginine	Amino acids, peptides, and analogues	Endogenous|Food|Synthetic|Biological	C00062	map00220;map00261;map00330;map00331;map00472;map00970;map00998;map01060;map01064;map01100;map01110;map01130;map01230;map02010;map04150;map04974;map05014;map05132;map05142;map05146;map05230	Arginine biosynthesis;Monobactam biosynthesis;Arginine and proline metabolism;Clavulanic acid biosynthesis;D-Arginine and D-ornithine metabolism;Aminoacyl-tRNA biosynthesis;Biosynthesis of secondary metabolites - other antibiotics;Biosynthesis of plant secondary metabolites;Biosynthesis of alkaloids derived from ornithine, lysine and nicotinic acid;Metabolic pathways;Biosynthesis of secondary met…
179.056	1.966	0.524085	0.00031974	HMDB0000122	D-Glucose	Carbohydrates and carbohydrate conjugates	Endogenous|Food|Biological	C00031	map00010;map00030;map00052;map00500;map00520;map00521;map00524;map00901;map01100;map01110;map01130;map02010;map02020;map02060;map04066;map04068;map04113;map04152;map04742;map04910;map04911;map04917;map04922;map04930;map04931;map04932;map04933;map04973;map04976;map04978;map05111;map05230	Glycolysis / Gluconeogenesis;Pentose phosphate pathway;Galactose metabolism;Starch and sucrose metabolism;Amino sugar and nucleotide sugar metabolism;Streptomycin biosynthesis;Neomycin, kanamycin and gentamicin biosynthesis;Indole alkaloid biosynthesis;Metabolic pathways;Biosynthesis of secondary metabolites;Biosynthesis of antibiotics;ABC transporters;Two-component system;Phosphotransferase syst…
180.085	2.3977	0.575252	3.78494e-06	HMDB0001514	Glucosamine	Carbohydrates and carbohydrate conjugates	Endogenous|Food|Biological	C00329	map00520;map01100;map02060	Amino sugar and nucleotide sugar metabolism;Metabolic pathways;Phosphotransferase system (PTS)
185.045	1.3048	0.323164	0.0230811	HMDB0001866	3,4-Dihydroxymandelic acid	Benzenediols	Endogenous|Food|Biological	C05580	map00350;map01100	Tyrosine metabolism;Metabolic pathways
185.127	1.5184	1.78207	0.00738514	HMDB0001565	Phosphorylcholine	Quaternary ammonium salts	Endogenous|Food|Biological	C00588	map00564;map01100;map05231	Glycerophospholipid metabolism;Metabolic pathways;Choline metabolism in cancer
187.046	2.4358	2.25974	2.32347e-06	HMDB0011635	p-Cresol sulfate	Arylsulfates	Endogenous|Biological	-	-	-
187.134	1.1746	0.645025	0.0421952	HMDB0002203	3-Hydroxycapric acid	Medium-chain hydroxy acids and derivatives	Endogenous	-	-	-
191.017	1.3642	1.90555	0.0171478	HMDB0000094	Citric acid	Tricarboxylic acids and derivatives	Endogenous|Food|Synthetic|Biological	C00158	map00020;map00250;map00630;map00720;map01060;map01061;map01062;map01063;map01064;map01065;map01066;map01070;map01100;map01110;map01120;map01130;map01200;map01210;map01230;map02020;map04742;map04922;map05230	Citrate cycle (TCA cycle);Alanine, aspartate and glutamate metabolism;Glyoxylate and dicarboxylate metabolism;Carbon fixation pathways in prokaryotes;Biosynthesis of plant secondary metabolites;Biosynthesis of phenylpropanoids;Biosynthesis of terpenoids and steroids;Biosynthesis of alkaloids derived from shikimate pathway;Biosynthesis of alkaloids derived from ornithine, lysine and nicotinic acid…
195.068	1.5236	0.0446112	0.0071672	HMDB0000434	Homoveratric acid	Methoxybenzenes	Endogenous|Food|Biological	-	-	-
198.096	2.4383	0.538579	2.25126e-06	HMDB0004063	Metanephrine	Methoxyphenols	Endogenous	C05588	map00350;map01100	Tyrosine metabolism;Metabolic pathways
199.071	2.1312	2.10261	7.17873e-05	HMDB0060606	Hydralazine acetone hydrazone	Benzodiazines	Endogenous	-	-	-
203.053	2.1114	0.67911	8.68815e-05	HMDB0062551	4-ethylphenylsulfate	Arylsulfates	Endogenous	-	-	-
203.065	3.0802	0.118604	5.94736e-12	HMDB0013609	D-Tryptophan	Indolyl carboxylic acids and derivatives	Endogenous	C00525	-	-
204.123	1.4629	1.50655	0.0101261	HMDB0000201	L-Acetylcarnitine	Fatty acid esters	Endogenous|Food|Biological	-	-	-
212.118	1.361	92.1516	0.0174257	HMDB0001434	3-Methoxytyrosine	Amino acids, peptides, and analogues	Endogenous	-	-	-
215.034	2.009	0.629241	0.000221221	HMDB0004821	Bisnorbiotin	Amino acids, peptides, and analogues	Endogenous|Food	C20384	map00780	Biotin metabolism
217.082	1.4998	0.884707	0.00822207	HMDB0013989	O-Desmethylnaproxen	Naphthols and derivatives	Endogenous	-	-	-
218.138	1.1463	1.42567	0.0477051	HMDB0000824	Propionylcarnitine	Fatty acid esters	Endogenous|Food|Biological	C03017	-	-
230.093	1.2195	1.98953	0.0345214	HMDB0013126	Butenylcarnitine	Beta hydroxy acids and derivatives	Endogenous|Food|Biological	-	-	-
233.113	2.351	0.522031	6.70072e-06	HMDB0001389	Melatonin	Indoles	Endogenous|Food|Biological	C01598	map00380;map01100;map04080;map04713	Tryptophan metabolism;Metabolic pathways;Neuroactive ligand-receptor interaction;Circadian entrainment
234.988	1.2768	3.28166	0.0264266	HMDB0014026	p-Chlorobenzene sulfonyl urea	Benzenesulfonamides	Endogenous	-	-	-
235.091	1.096	1.21007	0.0589248	HMDB0061037	4,4'-methanol-bisbenzonitrile	Diphenylmethanes	Endogenous	-	-	-
235.132	1.101	1.14059	0.0577222	HMDB0013894	S-4-Hydroxymephenytoin	Imidazolidines	Endogenous	-	-	-
238.931	1.2814	1.24947	0.025843	HMDB0013724	Thallium	Post-transition metal chlorides	Endogenous|Environmental	C15226	-	-
241.182	1.6935	1.69753	0.0024773	HMDB0000826	Pentadecanoic acid	Fatty acids and conjugates	Endogenous|Food|Biological	C16537	-	-
242.079	1.5312	5.85985	0.00685485	HMDB0000089	Cytidine	-	Endogenous|Food|Biological	C02961	-	-
247.091	1.1227	1.18043	0.0527451	HMDB0029159	gamma-Glutamylthreonine	Amino acids, peptides, and analogues	Endogenous	-	-	-
253.107	1.2859	2.52597	0.0252982	HMDB0060676	10-Hydroxycarbazepine	Dibenzazepines	Endogenous	C07493	map00982;map07033	Drug metabolism - cytochrome P450;Anticonvulsants
255.113	1.2907	1.96607	0.0247199	HMDB0005760	Dihydrodaidzein	Isoflavans	Endogenous|Biological	-	-	-
255.233	1.4182	1.40213	0.0129219	HMDB0000220	Palmitic acid	Fatty acids and conjugates	Endogenous|Food|Synthetic|Biological	C00249	map00061;map00062;map00071;map00073;map01040;map01060;map01100;map01212	Fatty acid biosynthesis;Fatty acid elongation;Fatty acid degradation;Cutin, suberine and wax biosynthesis;Biosynthesis of unsaturated fatty acids;Biosynthesis of plant secondary metabolites;Metabolic pathways;Fatty acid metabolism
258.11	1.5883	10.2167	0.00486507	HMDB0000086	Glycerophosphocholine	Glycerophosphocholines	Endogenous|Food|Biological	C00670	map00564;map00565;map05231	Glycerophospholipid metabolism;Ether lipid metabolism;Choline metabolism in cancer
260.186	1.388	1.63712	0.0151574	HMDB0000705	Hexanoylcarnitine	Fatty acid esters	Endogenous|Food|Biological	-	-	-
261.034	1.984	0.640006	0.000274546	HMDB0000124	Fructose 6-phosphate	Carbohydrates and carbohydrate conjugates	Endogenous	C00085	map00052;map00500;map00680;map00710;map01100;map01120;map01200;map04152;map04922;map04931;map05230	Galactose metabolism;Starch and sucrose metabolism;Methane metabolism;Carbon fixation in photosynthetic organisms;Metabolic pathways;Microbial metabolism in diverse environments;Carbon metabolism;AMPK signaling pathway;Glucagon signaling pathway;Insulin resistance;Central carbon metabolism in cancer
263.08	1.0312	0.143102	0.0763958	HMDB0060396	5-Fluorouridine	-	Endogenous	C16633	map00983	Drug metabolism - other enzymes
263.13	1.1223	0.669502	0.0528267	HMDB0001931	gamma-CEHC	1-benzopyrans	Endogenous	-	-	-
267.122	1.4855	0.156311	0.00891986	HMDB0060569	Deoxyartemsinin	-	Endogenous	-	-	-
272.958	1.5895	1.23303	0.00482929	HMDB0060636	Malathion dicarboxylic acid	Fatty acids and conjugates	Endogenous|Food|Biological	-	-	-
276.123	1.7687	0.540752	0.00147337	HMDB0011738	N2-gamma-Glutamylglutamine	Amino acids, peptides, and analogues	Endogenous	C05283	-	-
277.032	2.0713	0.570135	0.000126584	HMDB0060432	Alcophosphamide	Nitrogen mustard compounds	Endogenous	C16551	map00982	Drug metabolism - cytochrome P450
279.234	1.609	1.7645	0.00427806	HMDB0000673	Linoleic acid	Lineolic acids and derivatives	Endogenous|Food|Exogenous|Synthetic|Biological	C01595	map00591;map01040;map01060;map01100	Linoleic acid metabolism;Biosynthesis of unsaturated fatty acids;Biosynthesis of plant secondary metabolites;Metabolic pathways
281.1	1.7554	0.157124	0.00161868	HMDB0060842	N-Despyridinyl rosiglitazone	-	Endogenous	-	-	-
281.248	1.4853	1.85377	0.00892865	HMDB0000207	Oleic acid	Fatty acids and conjugates	Endogenous|Food|Synthetic|Biological	C00712	map00061;map00073;map01040;map01060;map04212	Fatty acid biosynthesis;Cutin, suberine and wax biosynthesis;Biosynthesis of unsaturated fatty acids;Biosynthesis of plant secondary metabolites;Longevity regulating pathway - worm
282.277	1.5101	1.16026	0.0077507	HMDB0002117	Oleamide	Fatty amides	Endogenous|Food|Biological	C19670	-	-
286.2	1.008	1.48334	0.0835523	HMDB0060847	N-Monodesmethyl-rizatriptan	Tryptamines and derivatives	Endogenous	-	-	-
288.218	1.1002	1.63142	0.0579246	HMDB0000791	L-Octanoylcarnitine	Fatty acid esters	Endogenous|Food|Biological	C02838	-	-
289.094	2.4156	0.412974	3.01537e-06	HMDB0005810	Eriodictyol	Flavans	Endogenous|Food|Biological	C05631	map00941;map01100;map01110	Flavonoid biosynthesis;Metabolic pathways;Biosynthesis of secondary metabolites
293.098	1.1365	1.15664	0.0497459	HMDB0060949	2-hydroxyflutamide	Trifluoromethylbenzenes	Endogenous	C14204	-	-
298.053	2.2195	2.37733	2.93617e-05	HMDB0000709	L-Cysteinylglycine disulfide	Amino acids, peptides, and analogues	Endogenous	-	-	-
301.142	2.0354	0.855054	0.000175298	HMDB0060947	desmethylclomipramine	Dibenzazepines	Endogenous	-	-	-
302.215	1.7116	1.66616	0.00219174	HMDB0013288	Nonanoylcarnitine	Beta hydroxy acids and derivatives	Endogenous|Food|Biological	-	-	-
302.306	2.4314	0.582465	2.46231e-06	HMDB0000269	Sphinganine	Amines	Endogenous|Food|Biological	C00836	map00600;map01100;map04071	Sphingolipid metabolism;Metabolic pathways;Sphingolipid signaling pathway
307.109	3.0291	8.35433	2.75803e-11	HMDB0060788	6-O-Desmethyl-mycophenolic acid	Benzoic acids and derivatives	Endogenous	-	-	-
309.207	1.0914	0.452094	0.0600645	HMDB0013623	FA 18:4+2O	Fatty acids	Endogenous|Food|Biological	-	-	-
311.223	1.1785	0.649827	0.0414798	HMDB0003871	FA 18:2+2O	Fatty acids	Endogenous|Food|Biological	C04717	-	-
313.134	1.0023	0.0234263	0.0853729	HMDB0006285	4-oxo-Retinoic acid	Retinoids	Endogenous|Food|Biological	C16678	map00830;map01100	Retinol metabolism;Metabolic pathways
314.233	1.5787	1.64736	0.00515967	HMDB0013205	9-Decenoylcarnitine	Beta hydroxy acids and derivatives	Endogenous|Food|Biological	-	-	-
316.248	1.1453	1.57412	0.0479131	HMDB0000651	Decanoylcarnitine	Fatty acid esters	Endogenous|Food|Biological	-	-	-
325.112	2.4418	0.378959	2.14995e-06	HMDB0013880	S-6-Hydroxywarfarin	Homoisoflavones	Endogenous|Biological	-	-	-
327.231	1.0476	1.34725	0.071622	HMDB0002183	Docosahexaenoic acid	Fatty acids and conjugates	Endogenous|Food|Biological	C06429	map01040	Biosynthesis of unsaturated fatty acids
329.159	3.2094	0.232091	5.54128e-14	HMDB0060958	7-hydroxyolanzapine	-	Endogenous	-	-	-
340.283	1.833	2.06302	0.000920478	HMDB0013631	Oleoyl glycine	Amino acids, peptides, and analogues	Endogenous	-	-	-
342.265	2.084	2.35488	0.000112494	HMDB0013973	5-Hydroxymethyl tolterodine	Diphenylmethanes	Endogenous|Food	-	-	-
344.28	1.0331	1.47809	0.0758378	HMDB0002250	Dodecanoylcarnitine	Fatty acid esters	Endogenous|Food|Biological	-	-	-
346.055	2.1718	5.06615	4.80348e-05	HMDB0000045	Adenosine monophosphate	Purine ribonucleotides	Endogenous	C00020	map00230;map00908;map01060;map01065;map01070;map01100;map01110;map01130;map01523;map04022;map04024;map04068;map04150;map04151;map04152;map04211;map04740;map04742;map04923;map04924;map04925;map04927;map04928;map04934;map05012;map05032	Purine metabolism;Zeatin biosynthesis;Biosynthesis of plant secondary metabolites;Biosynthesis of alkaloids derived from histidine and purine;Biosynthesis of plant hormones;Metabolic pathways;Biosynthesis of secondary metabolites;Biosynthesis of antibiotics;Antifolate resistance;cGMP-PKG signaling pathway;cAMP signaling pathway;FoxO signaling pathway;mTOR signaling pathway;PI3K-Akt signaling path…
347.036	1.6606	6.17576	0.00307896	HMDB0000175	Inosinic acid	Purine ribonucleotides	Endogenous|Food|Biological	C00130	map00230;map01060;map01065;map01070;map01100;map01110;map01130;map01523;map04742	Purine metabolism;Biosynthesis of plant secondary metabolites;Biosynthesis of alkaloids derived from histidine and purine;Biosynthesis of plant hormones;Metabolic pathways;Biosynthesis of secondary metabolites;Biosynthesis of antibiotics;Antifolate resistance;Taste transduction
348.066	2.4492	9.77736	1.94966e-06	HMDB0006550	Adenosine 3'-monophosphate	-	Endogenous	C01367	map01100;map00230	Metabolic pathways；Purine metabolism
349.111	1.0032	0.0423958	0.0850761	HMDB0001425	Estrone sulfate	Sulfated steroids	Endogenous|Food	C02538	map00140;map04976	Steroid hormone biosynthesis;Bile secretion
355.261	1.0045	4.27117	0.0846501	HMDB0001139	Prostaglandin F2a	Eicosanoids	Endogenous|Food|Biological	C00639	map00590;map01100;map04072;map04080;map04726;map04913;map04921;map04976	Arachidonic acid metabolism;Metabolic pathways;Phospholipase D signaling pathway;Neuroactive ligand-receptor interaction;Serotonergic synapse;Ovarian steroidogenesis;Oxytocin signaling pathway;Bile secretion
360.151	1.7801	6.60985	0.00135796	HMDB0010336	Epinephrine glucuronide	Carbohydrates and carbohydrate conjugates	Endogenous	-	-	-
367.106	1.5552	0.683518	0.00594673	HMDB0001204	trans-3-Hydroxycotinine glucuronide	Carbohydrates and carbohydrate conjugates	Endogenous	-	-	-
368.279	1.0768	1.5554	0.0637313	HMDB0013331	3, 5-Tetradecadiencarnitine	Beta hydroxy acids and derivatives	Endogenous|Food|Biological	-	-	-
369.171	1.5153	0.147159	0.00751917	HMDB0001032	Dehydroepiandrosterone sulfate	Sulfated steroids	Endogenous|Food	C04555	map00140;map04976	Steroid hormone biosynthesis;Bile secretion
369.174	1.0567	0.654115	0.0691028	HMDB0002759	Androsterone sulfate	Sulfated steroids	Endogenous|Food|Biological	-	-	-
370.297	1.483	1.95083	0.0090463	HMDB0002014	cis-5-Tetradecenoylcarnitine	Fatty acid esters	Endogenous|Food|Biological	-	-	-
371.1	1.2078	1.24976	0.0364023	HMDB0041733	Ferulic acid 4-O-glucuronide	Hydroxycinnamic acids and derivatives	Endogenous|Food	-	-	-
372.311	1.9489	1.57635	0.000368968	HMDB0005066	Tetradecanoylcarnitine	Fatty acid esters	Endogenous|Food|Biological	-	-	-
378.241	2.1531	2.25595	5.78828e-05	HMDB0000277	Sphingosine 1-phosphate	Phosphosphingolipids	Endogenous|Food|Biological	C06124	map00600;map01100;map04020;map04071;map04072;map04080;map04371;map04666;map05152	Sphingolipid metabolism;Metabolic pathways;Calcium signaling pathway;Sphingolipid signaling pathway;Phospholipase D signaling pathway;Neuroactive ligand-receptor interaction;Apelin signaling pathway;Fc gamma R-mediated phagocytosis;Tuberculosis
379.972	1.4148	1.22525	0.0131587	HMDB0060779	5'-Carboxy meloxicam	-	Endogenous	-	-	-
380.256	1.4625	1.87656	0.0101457	HMDB0001383	Sphinganine 1-phosphate	Phosphosphingolipids	Endogenous|Food|Biological	C01120	map00600;map04080	Sphingolipid metabolism;Neuroactive ligand-receptor interaction
381.174	1.3619	1.99267	0.0173441	HMDB0010343	1-(alpha-Methyl-4-(2-methylpropyl)benzeneacetate)-beta-D-Glucopyranuronic acid	Carbohydrates and carbohydrate conjugates	Endogenous|Food	C03033	-	-
387.178	1.8097	0.107156	0.00109513	HMDB0060498	NNAL-N-glucuronide	Carbohydrates and carbohydrate conjugates	Endogenous	-	-	-
389.112	1.2189	1.18668	0.0346053	HMDB0060943	Sulfinpyrazone sulfide	Aryl thioethers	Endogenous	-	-	-
391.285	1.1541	4.3948	0.0461366	HMDB0000518	Chenodeoxycholic acid	Bile acids, alcohols and derivatives	Endogenous|Food	C02528	map00120;map00121;map01100;map04976	Primary bile acid biosynthesis;Secondary bile acid biosynthesis;Metabolic pathways;Bile secretion
393.083	1.676	0.921993	0.0027834	HMDB0060812	cyclic N-Acetylserotonin glucuronide	Carbohydrates and carbohydrate conjugates	Endogenous	-	-	-
395.188	1.0479	0.71268	0.071552	HMDB0000774	Pregnenolone sulfate	Sulfated steroids	Endogenous|Food|Biological	-	-	-
396.309	1.668	1.80439	0.00293352	HMDB0013334	9,12-Hexadecadienoylcarnitine	-	Endogenous|Food|Biological	-	-	-
397.091	2.1108	0.533932	8.73261e-05	HMDB0029190	5-(3',4'-dihydroxyphenyl)-gamma-valerolactone-3'-O-glucuronide	-	Endogenous	-	-	-
397.204	1.5252	0.19241	0.00710164	HMDB0060869	Ramipril Diketopiperazine	Amino acids, peptides, and analogues	Endogenous	-	-	-
398.242	1.1001	1.17426	0.0579416	HMDB0013628	PGF2a ethanolamide	Eicosanoids	Endogenous|Food|Biological	C13828	-	-
398.322	2.268	2.57595	1.73955e-05	HMDB0006317	trans-Hexadec-2-enoyl carnitine	Fatty acid esters	Endogenous|Food|Biological	-	-	-
400.341	2.3181	2.18107	9.86981e-06	HMDB0000222	L-Palmitoylcarnitine	Fatty acid esters	Endogenous|Food|Biological	C02990	map00071;map01212	Fatty acid degradation;Fatty acid metabolism
403.233	3.1179	0.25197	1.7353e-12	HMDB0060583	Trandolaprilat	Amino acids, peptides, and analogues	Endogenous	-	-	-
404.205	1.6405	0.122423	0.00350456	HMDB0061087	3,4-Dihydroxy-tamoxifen	-	Endogenous|Biological	-	-	-
409.163	1.8543	0.113888	0.000783245	HMDB0060830	Melatonin glucuronide	1-pyranosylindoles	Endogenous	-	-	-
410.221	1.5139	1.17725	0.00758264	HMDB0061172	O-Desmethylvenlafaxine glucuronide	Carbohydrates and carbohydrate conjugates	Endogenous	-	-	-
414.046	2.5009	0.422191	9.65236e-07	HMDB0041868	Desacetylcefotaxime	Beta lactams	Endogenous	-	-	-
421.139	1.2626	0.162208	0.0282694	HMDB0013946	8-Hydroxycarvedilol	Carbazoles	Endogenous	-	-	-
424.34	2.5684	3.15025	3.62865e-07	HMDB0006461	Linoelaidyl carnitine	Fatty acid esters	Endogenous|Food|Biological	-	-	-
425.138	1.8284	0.119953	0.000952938	HMDB0060786	6-Hydroxymelatonin glucuronide	Carbohydrates and carbohydrate conjugates	Endogenous	-	-	-
426.358	1.2285	2.72705	0.0331238	HMDB0005065	Oleoylcarnitine	Fatty acid esters	Endogenous|Food|Biological	-	-	-
428.376	1.8348	1.81487	0.000908165	HMDB0000848	Stearoylcarnitine	Fatty acid esters	Endogenous|Food|Biological	-	-	-
431.172	1.19	0.169228	0.0394278	HMDB0060708	15beta-hydroxycyproterone acetate	Pregnane steroids	Endogenous|Food|Biological	-	-	-
431.315	1.6082	0.666232	0.00430136	HMDB0012454	3beta,7alpha-Dihydroxy-5-cholestenoate	Bile acids, alcohols and derivatives	Endogenous|Food|Biological	C17335	map00120	Primary bile acid biosynthesis
432.242	1.5475	0.184682	0.0062269	HMDB0061045	alpha-hydroxysalmeterol	Benzyl alcohols	Endogenous	-	-	-
432.309	1.1286	0.403767	0.0514386	HMDB0000698	Lithocholic acid glycine conjugate	Bile acids, alcohols and derivatives	Endogenous|Food|Biological	C15557	-	-
436.283	1.9911	2.95527	0.000258397	HMDB0011152	PE(P-16:0e/0:0)	Glycerophosphoethanolamines	Endogenous|Food|Biological	-	-	-
437.197	1.3582	0.215362	0.0176784	HMDB0060553	E-3174	Biphenyls and derivatives	Endogenous	C15554	-	-
443.155	1.2518	0.643945	0.0297374	HMDB0060769	4-Hydroxyphenytoin glucuronide	Carbohydrates and carbohydrate conjugates	Endogenous	-	-	-
445.232	2.5072	0.0758372	8.83824e-07	HMDB0061013	desmethylastemizole	-	Endogenous	-	-	-
450.359	2.1189	3.45022	8.08536e-05	HMDB0000631	Deoxycholic acid glycine conjugate	Bile acids, alcohols and derivatives	Endogenous|Food|Biological	C05464	-	-
453.172	1.3465	0.243013	0.0187601	HMDB0029164	(-)-epicatechin-3'-O-glucuronide	Flavonoid glycosides	Endogenous|Biological	-	-	-
457.095	1.8228	0.556261	0.000993781	HMDB0060705	12-Hydroxynevirapine glucuronide	Carbohydrates and carbohydrate conjugates	Endogenous	-	-	-
459.201	1.1484	0.195276	0.0472795	HMDB0060932	N-Desmethyl sildenafil (UK-103,320)	Benzenesulfonamides	Endogenous	-	-	-
466.328	1.9386	3.36808	0.000401462	HMDB0000138	Glycocholic acid	Bile acids, alcohols and derivatives	Endogenous|Food|Biological	C01921	map00120;map00121;map01100;map04976;map04979	Primary bile acid biosynthesis;Secondary bile acid biosynthesis;Metabolic pathways;Bile secretion;Cholesterol metabolism
468.307	1.4335	2.16529	0.0118964	HMDB0010379	LysoPC(14:0/0:0)	Glycerophosphocholines	Endogenous|Food|Biological	-	-	-
471.24	1.0937	4.61635	0.0594854	HMDB0002586	Chenodeoxycholic acid 3-sulfate	Bile acids, alcohols and derivatives	Endogenous|Food|Biological	-	-	-
474.25	2.0975	0.106229	9.91069e-05	HMDB0060809	CD 1790	Purines and purine derivatives	Endogenous	-	-	-
476.276	1.2811	0.713292	0.0258837	HMDB0011507	LPE 18:2	Glycerophosphocholines	Endogenous		-	-
477.079	1.753	2.98166	0.00164694	HMDB0029212	Quercetin 3-O-glucuronide	Flavonoid glycosides	Endogenous|Food|Biological	-	-	-
480.345	1.9144	2.00499	0.00048869	HMDB0010407	LysoPC(P-16:0)	Glycerophosphocholines	Endogenous|Food|Biological	-	-	-
481.244	1.0594	1.48105	0.0683558	HMDB0010351	11-beta-Hydroxyandrosterone-3-glucuronide	Steroidal glycosides	Endogenous|Food|Biological	-	-	-
482.324	1.6723	2.01913	0.00285201	HMDB0010381	LysoPC(15:0)	Glycerophosphocholines	Endogenous|Food|Biological	C04230	map00564;map05231	Glycerophospholipid metabolism;Choline metabolism in cancer
485.17	1.4362	1.51276	0.0117253	HMDB0000585	Glucosylgalactosyl hydroxylysine	Fatty acyl glycosides	Endogenous|Food|Biological	-	-	-
494.324	1.4823	1.87975	0.0090847	HMDB0010383	LysoPC(16:1(9Z)/0:0)	Glycerophosphocholines	Endogenous|Food|Biological	C04230	map00564;map05231	Glycerophospholipid metabolism;Choline metabolism in cancer
495.297	1.2688	0.271307	0.0274443	HMDB0010318	Pregnanediol-3-glucuronide	Steroidal glycosides	Endogenous|Food|Biological	C03033	map00040;map01100;map04976	Pentose and glucuronate interconversions;Metabolic pathways;Bile secretion
496.339	2.4522	2.36173	1.87386e-06	HMDB0010382	LysoPC(16:0)	Glycerophosphocholines	Endogenous|Food|Biological	C04230	map00564;map05231	Glycerophospholipid metabolism;Choline metabolism in cancer
497.197	1.6069	1.71876	0.00433546	HMDB0060491	Mycophenolic acid O-acyl-glucuronide	Carbohydrates and carbohydrate conjugates	Endogenous	C20383	-	-
499.293	1.0698	1.87982	0.0655535	HMDB0005770	Tuftsin	Amino acids, peptides, and analogues	Endogenous	-	-	-
502.317	1.4665	0.166239	0.00992517	HMDB0005030	Fexofenadine	Diphenylmethanes	Endogenous	C06999	map04976	Bile secretion
506.359	1.6093	2.20693	0.0042716	HMDB0010408	LysoPC(P-18:1(9Z))	Glycerophosphocholines	Endogenous|Food|Biological	C04230	map00564;map05231	Glycerophospholipid metabolism;Choline metabolism in cancer
508.376	1.5111	4.44424	0.0077069	HMDB0013122	LysoPC(P-18:0)	Glycerophosphocholines	Endogenous|Food|Biological	C04230	map00564;map05231	Glycerophospholipid metabolism;Choline metabolism in cancer
510.354	1.8156	2.36342	0.00104847	HMDB0011511	LysoPE(20:0/0:0)	Glycerophosphoethanolamines	Food|Endogenous|Biological	-	-	-
512.301	1.3268	1.8471	0.0207086	HMDB0002639	Sulfolithocholylglycine	Bile acids, alcohols and derivatives	Endogenous|Food|Biological	C11301	-	-
516.307	1.2199	1.96093	0.0344579	HMDB0010389	LysoPC(18:4(6Z,9Z,12Z,15Z))	Glycerophosphocholines	Endogenous|Food|Biological	-	-	-
518.319	1.6236	2.23854	0.0039046	HMDB0010387	LysoPC(18:3(6Z,9Z,12Z))	Glycerophosphocholines	Endogenous|Food|Biological	C04230	map00564;map05231	Glycerophospholipid metabolism;Choline metabolism in cancer
520.336	1.2366	1.75103	0.0319188	HMDB0010386	LysoPC(18:2(9Z,12Z))	Glycerophosphocholines	Endogenous|Food|Biological	-	-	-
522.355	1.2679	2.27347	0.0275629	HMDB0002815	LysoPC(18:1(9Z))	Glycerophosphocholines	Endogenous|Food|Biological	C04230	map00564;map05231	Glycerophospholipid metabolism;Choline metabolism in cancer
524.371	1.6461	2.32185	0.00338137	HMDB0010384	LysoPC(18:0)	Glycerophosphocholines	Endogenous|Food|Biological	C04230	map00564;map05231	Glycerophospholipid metabolism;Choline metabolism in cancer
525.27	1.1813	0.67712	0.0409622	HMDB0000739	Isodesmosine	Tetracarboxylic acids and derivatives	Endogenous|Food	-	-	-
528.289	1.3394	1.54716	0.0194449	HMDB0002497	Glycochenodeoxycholate-3-sulfate	Bile acids, alcohols and derivatives	Endogenous|Food|Biological	-	-	-
538.62	2.0484	1.51312	0.000155974	HMDB0059573	Mirex	Monoterpenoids	Synthetic|Food|Endogenous|Biological	C14184	-	-
539.248	1.0079	1.42336	0.0835892	HMDB0010357	Tetrahydroaldosterone-3-glucuronide	Steroidal glycosides	Endogenous|Food|Biological	-	-	-
541.269	1.3165	1.57057	0.0217872	HMDB0010320	Cortolone-3-glucuronide	Steroidal glycosides	Endogenous|Food|Biological	-	-	-
542.322	1.0138	2.01809	0.0817075	HMDB0010397	LysoPC(20:5(5Z,8Z,11Z,14Z,17Z))	Glycerophosphocholines	Endogenous|Food|Biological	C04230	map00564;map05231	Glycerophospholipid metabolism;Choline metabolism in cancer
544.339	1.2968	1.6619	0.0239976	HMDB0010395	LysoPC(20:4(5Z,8Z,11Z,14Z))	-	Endogenous|Food|Biological	C04230	map00564;map05231	Glycerophospholipid metabolism;Choline metabolism in cancer
546.355	1.5394	1.81682	0.00653183	HMDB0010393	LysoPC(20:3(5Z,8Z,11Z))	Glycerophosphocholines	Endogenous|Food|Biological	C04230	map00564;map05231	Glycerophospholipid metabolism;Choline metabolism in cancer
548.37	1.9484	2.40687	0.000370376	HMDB0010392	LysoPC(20:2(11Z,14Z))	Glycerophosphocholines	Endogenous|Food|Biological	C04230	map00564;map05231	Glycerophospholipid metabolism;Choline metabolism in cancer
550.354	1.9121	2.26228	0.000497856	HMDB0010390	LysoPC(20:0/0:0)	Glycerophosphocholines	Endogenous|Food|Biological	C04230	map00564;map05231	Glycerophospholipid metabolism;Choline metabolism in cancer
550.384	1.4383	3.44151	0.0115894	HMDB0010391	LysoPC(20:1(11Z))	Glycerophosphocholines	Endogenous|Food|Biological	C04230	map00564;map05231	Glycerophospholipid metabolism;Choline metabolism in cancer
558.07	1.9615	6.40671	0.000332225	HMDB0061132	Celecoxib glucuronide	Carbohydrates and carbohydrate conjugates	Endogenous	-	-	-
567.318	1.0753	2.31573	0.0641365	HMDB0002596	Deoxycholic acid 3-glucuronide	Steroidal glycosides	Endogenous|Food|Biological	C03033	map00040;map01100;map04976	Pentose and glucuronate interconversions;Metabolic pathways;Bile secretion
568.341	1.3256	1.93725	0.0208298	HMDB0010404	LysoPC(22:6(4Z,7Z,10Z,13Z,16Z,19Z))	Glycerophosphocholines	Endogenous|Food|Biological	C04230	map00564;map05231	Glycerophospholipid metabolism;Choline metabolism in cancer
570.355	1.4531	1.76679	0.0106891	HMDB0010402	LysoPC(22:5(4Z,7Z,10Z,13Z,16Z))	-	Endogenous|Food|Biological	C04230	map00564;map05231	Glycerophospholipid metabolism;Choline metabolism in cancer
572.37	1.8149	1.9706	0.00105362	HMDB0010401	LysoPC(22:4(7Z,10Z,13Z,16Z))	Glycerophosphocholines	Endogenous|Food|Biological	C04230	map00564;map05231	Glycerophospholipid metabolism;Choline metabolism in cancer
585.271	1.0677	4.05446	0.0661147	HMDB0000054	Bilirubin	Tetrapyrroles and derivatives	Endogenous|Food|Biological	-	-	-
605.315	1.2235	1.4986	0.03389	HMDB0010361	(23S)-23,25-dihdroxy-24-oxovitamine D3 23-(beta-glucuronide)	Vitamin D and derivatives	Endogenous|Food|Biological	-	-	-
638.143	2.0804	5.18181	0.000116304	HMDB0061164	N-Trifluoroacetyladriamycin	-	Endogenous|Biological	-	-	-
717.56	1.0536	5.05297	0.0699617	HMDB0013463	SM(d18:0/16:1(9Z)(OH))	Phosphosphingolipids	Endogenous|Food|Biological	C00550	map00600;map01100;map04071;map04217	Sphingolipid metabolism;Metabolic pathways;Sphingolipid signaling pathway;Necroptosis
755.577	1.0341	4.94939	0.0755426	HMDB0013465	SM(d18:0/20:2(11Z,14Z))	-	Endogenous|Food|Biological	C00550	map00600;map01100;map04071;map04217	Sphingolipid metabolism;Metabolic pathways;Sphingolipid signaling pathway;Necroptosis
820.665	1.2163	0.363564	0.0350319	HMDB0008654	PC(22:4(7Z,10Z,13Z,16Z)/P-18:1(11Z))	Glycerophosphocholines	Endogenous|Food|Biological	-	-	-
