# Supplementary material for: Glycan Biosynthesis Ability of Gut Microbiota Increased in Primary Hypertension Patients Taking Antihypertension Medications and Potentially Promoted by Macrophage-Adenosine Monophosphate-Activated Protein Kinase
Source: Front Microbiol. 2021 Nov 4;12:719599. doi: 10.3389/fmicb.2021.719599 (PMC8600050; doi:10.3389/fmicb.2021.719599)
Supplement: Supplementary file 1 [file Presentation_1.zip › Supplementary Table 12.xls]

## Sheet: Supplementary Table 12
Group	Sample ID	Raw Data(Mb)	Clean Data(Mb)	Number of Scaftigs	Total Length(bp)	N50 Length(bp)
AMPKa1fl/fl/WT mice, before Angiotensin II perfusion	AW1A	14425.2	10714.3	137053	239575451	3325
	AW2A	12633.6	9085.43	54004	118905771	6021
	AW3A	12108.2	8598.52	96211	177654868	3175
	AW4A	12495.8	8921.87	97386	179663247	3314
	AW5A	11323.3	7977.91	140452	205551667	1925
AMPKa1fl/fl/WT mice, after Angiotensin II perfusion for 7 days	AW1B	10597.1	7366.29	142986	259539732	3538
	AW2B	11018.1	7462.87	71164	157384224	5677
	AW3B	11201.1	7407.52	108550	191494910	3145
	AW4B	11545.3	8003.34	110786	213296417	4070
	AW5B	10428.8	6641.33	121517	200532190	2745
AMPKa1fl/fl/Csf1r-MerCre mice, before Angiotensin II perfusion	AK1A	13136.2	8837.8	168099	235225830	1670
	AK2A	14146.2	10051.6	146396	259624384	3043
	AK3A	11598.7	7852.22	80932	173399934	4898
	AK4A	10803.7	7646.44	85748	167808437	4225
	AK5A	11422	8183.3	91377	170933529	4247
AMPKa1fl/fl/Csf1r-MerCre mice, after Angiotensin II perfusion for 7 days	AK1B	12401.2	8758.48	19492	101526897	22820
	AK2B	10225.8	7106.05	99451	187977353	4383
	AK3B	10837.5	7076.1	99670	199441250	5384
	AK4B	9904.85	6197.57	122588	206407080	2804
	AK5B	11572	7727.8	149411	251847427	2937
