# Supplementary material for: Glycan Biosynthesis Ability of Gut Microbiota Increased in Primary Hypertension Patients Taking Antihypertension Medications and Potentially Promoted by Macrophage-Adenosine Monophosphate-Activated Protein Kinase
Source: Front Microbiol. 2021 Nov 4;12:719599. doi: 10.3389/fmicb.2021.719599 (PMC8600050; doi:10.3389/fmicb.2021.719599)
Supplement: Supplementary file 1 [file Presentation_1.zip › Supplementary Table 13.xls]

## Sheet: Supplementary Table 13
Taxonomy	AMPKa1fl/fl/WT mice, before Angiotensin II perfusion					AMPKa1fl/fl/WT mice, after Angiotensin II perfusion for 7 days					AMPKa1fl/fl/Csf1r-MerCre mice, before Angiotensin II perfusion					AMPKa1fl/fl/Csf1r-MerCre mice, after Angiotensin II perfusion for 7 days
	AW1A	AW2A	AW3A	AW4A	AW5A	AW1B	AW2B	AW3B	AW4B	AW5B	AK1A	AK2A	AK3A	AK4A	AK5A	AK1B	AK2B	AK3B	AK4B	AK5B
k__Bacteria	100	100	99.4923	100	99.9436	100	100	99.8941	99.997	99.8722	99.9422	99.9712	100	99.9817	99.9148	99.9979	100	99.9283	99.9715	99.9234
k__Bacteria|p__Actinobacteria	24.137	34.2208	17.3668	57.2887	11.2467	0.45274	0.08331	0.40259	0.22647	1.59577	31.5989	32.9897	10.7939	46.8552	6.65967	0	0.45237	0.12913	0.21994	2.82478
k__Bacteria|p__Actinobacteria|c__Actinobacteria	24.137	34.2208	17.3668	57.2887	11.2467	0.45274	0.08331	0.40259	0.22647	1.59577	31.5989	32.9897	10.7939	46.8552	6.65967	0	0.45237	0.12913	0.21994	2.82478
k__Bacteria|p__Actinobacteria|c__Actinobacteria|o__Bifidobacteriales	23.6147	32.7463	15.8783	54.7326	10.1829	0.38585	0	0	0.09612	1.28237	29.9056	30.1164	10.2059	46.5777	5.93242	0	0.32371	0	0	2.26205
k__Bacteria|p__Actinobacteria|c__Actinobacteria|o__Bifidobacteriales|f__Bifidobacteriaceae	23.6147	32.7463	15.8783	54.7326	10.1829	0.38585	0	0	0.09612	1.28237	29.9056	30.1164	10.2059	46.5777	5.93242	0	0.32371	0	0	2.26205
k__Bacteria|p__Actinobacteria|c__Actinobacteria|o__Bifidobacteriales|f__Bifidobacteriaceae|g__Bifidobacterium	23.6147	32.7463	15.8783	54.7326	10.1829	0.38585	0	0	0.09612	1.28237	29.9056	30.1164	10.2059	46.5777	5.93242	0	0.32371	0	0	2.26205
k__Bacteria|p__Actinobacteria|c__Actinobacteria|o__Bifidobacteriales|f__Bifidobacteriaceae|g__Bifidobacterium|s__Bifidobacterium_pseudolongum	23.6147	32.7463	15.8783	54.7326	10.1829	0.38585	0	0	0.09612	1.28237	29.9056	30.1164	10.2059	46.5777	5.93242	0	0.32371	0	0	2.26205
k__Bacteria|p__Actinobacteria|c__Actinobacteria|o__Bifidobacteriales|f__Bifidobacteriaceae|g__Bifidobacterium|s__Bifidobacterium_pseudolongum|t__GCF_000421365	23.6147	32.7463	15.8783	54.7326	10.1829	0.38585	0	0	0.09612	1.28237	29.9056	30.1164	10.2059	46.5777	5.93242	0	0.32371	0	0	2.26205
k__Bacteria|p__Actinobacteria|c__Actinobacteria|o__Coriobacteriales	0.52236	1.47451	1.48845	2.55616	1.06383	0.06689	0.08331	0.40259	0.13035	0.3134	1.69322	2.87323	0.58805	0.27752	0.72725	0	0.12866	0.12913	0.21994	0.56274
k__Bacteria|p__Actinobacteria|c__Actinobacteria|o__Coriobacteriales|f__Coriobacteriaceae	0.52236	1.47451	1.48845	2.55616	1.06383	0.06689	0.08331	0.40259	0.13035	0.3134	1.69322	2.87323	0.58805	0.27752	0.72725	0	0.12866	0.12913	0.21994	0.56274
k__Bacteria|p__Actinobacteria|c__Actinobacteria|o__Coriobacteriales|f__Coriobacteriaceae|g__Adlercreutzia	0	0	0	0	0	0	0	0	0.00064	0	0.00283	0.00251	0	0	0	0	0	0	0	0
k__Bacteria|p__Actinobacteria|c__Actinobacteria|o__Coriobacteriales|f__Coriobacteriaceae|g__Adlercreutzia|s__Adlercreutzia_equolifaciens	0	0	0	0	0	0	0	0	0.00064	0	0.00283	0.00251	0	0	0	0	0	0	0	0
k__Bacteria|p__Actinobacteria|c__Actinobacteria|o__Coriobacteriales|f__Coriobacteriaceae|g__Adlercreutzia|s__Adlercreutzia_equolifaciens|t__GCF_000478885	0	0	0	0	0	0	0	0	0.00064	0	0.00283	0.00251	0	0	0	0	0	0	0	0
k__Bacteria|p__Actinobacteria|c__Actinobacteria|o__Coriobacteriales|f__Coriobacteriaceae|g__Collinsella	0.00852	0.08551	0.03675	0.09534	0.00969	0	0.00819	0	0	0	0.00926	0.23809	0.02942	0	0.01498	0	0	0	0	0
k__Bacteria|p__Actinobacteria|c__Actinobacteria|o__Coriobacteriales|f__Coriobacteriaceae|g__Collinsella|s__Collinsella_unclassified	0.00852	0.08551	0.03675	0.09534	0.00969	0	0.00819	0	0	0	0.00926	0.23809	0.02942	0	0.01498	0	0	0	0	0
k__Bacteria|p__Actinobacteria|c__Actinobacteria|o__Coriobacteriales|f__Coriobacteriaceae|g__Enterorhabdus	0.42255	1.17219	1.31806	2.01303	0.93878	0.06689	0.04311	0.40259	0.12971	0.3134	1.67107	2.21769	0.46037	0.27752	0.65757	0	0.12866	0.12913	0.21994	0.56274
k__Bacteria|p__Actinobacteria|c__Actinobacteria|o__Coriobacteriales|f__Coriobacteriaceae|g__Enterorhabdus|s__Enterorhabdus_caecimuris	0.42255	1.17219	1.31806	2.01303	0.93878	0.06689	0.04311	0.40259	0.12971	0.3134	1.67107	2.21769	0.46037	0.27752	0.65757	0	0.12866	0.12913	0.21994	0.56274
k__Bacteria|p__Actinobacteria|c__Actinobacteria|o__Coriobacteriales|f__Coriobacteriaceae|g__Enterorhabdus|s__Enterorhabdus_caecimuris|t__GCF_000403355	0.42255	1.17219	1.31806	2.01303	0.93878	0.06689	0.04311	0.40259	0.12971	0.3134	1.67107	2.21769	0.46037	0.27752	0.65757	0	0.12866	0.12913	0.21994	0.56274
k__Bacteria|p__Actinobacteria|c__Actinobacteria|o__Coriobacteriales|f__Coriobacteriaceae|g__Olsenella	0.09129	0.21681	0.13365	0.44779	0.11536	0	0.03201	0	0	0	0.01005	0.41495	0.09826	0	0.0547	0	0	0	0	0
k__Bacteria|p__Actinobacteria|c__Actinobacteria|o__Coriobacteriales|f__Coriobacteriaceae|g__Olsenella|s__Olsenella_unclassified	0.09129	0.21681	0.13365	0.44779	0.11536	0	0.03201	0	0	0	0.01005	0.41495	0.09826	0	0.0547	0	0	0	0	0
k__Bacteria|p__Bacteroidetes	10.4611	51.1418	41.2951	15.3896	18.2501	16.86	57.3125	28.9949	58.0338	31.1482	33.2267	17.8851	25.544	20.9889	16.2521	82.9429	25.7303	37.0859	27.6298	15.4911
k__Bacteria|p__Bacteroidetes|c__Bacteroidia	10.4611	51.1418	41.2951	15.3896	18.2501	16.86	57.3125	28.9949	58.0338	31.1482	33.2267	17.8851	25.544	20.9889	16.2521	82.9429	25.7303	37.0859	27.6298	15.4911
k__Bacteria|p__Bacteroidetes|c__Bacteroidia|o__Bacteroidales	10.4611	51.1418	41.2951	15.3896	18.2501	16.86	57.3125	28.9949	58.0338	31.1482	33.2267	17.8851	25.544	20.9889	16.2521	82.9429	25.7303	37.0859	27.6298	15.4911
k__Bacteria|p__Bacteroidetes|c__Bacteroidia|o__Bacteroidales|f__Bacteroidaceae	1.01653	3.0668	2.29041	0.93214	0.87373	1.06973	4.20346	2.94911	2.58484	4.04302	1.97894	1.14453	2.90012	0.68561	0.30535	58.6118	1.43821	6.98645	1.06298	0.64122
k__Bacteria|p__Bacteroidetes|c__Bacteroidia|o__Bacteroidales|f__Bacteroidaceae|g__Bacteroides	1.01653	3.0668	2.29041	0.93214	0.87373	1.06973	4.20346	2.94911	2.58484	4.04302	1.97894	1.14453	2.90012	0.68561	0.30535	58.6118	1.43821	6.98645	1.06298	0.64122
k__Bacteria|p__Bacteroidetes|c__Bacteroidia|o__Bacteroidales|f__Bacteroidaceae|g__Bacteroides|s__Bacteroides_caccae	0	0	0	0	0	0	0	0	0.00044	0	0	0	0	0	0	0	0	0	0	0
k__Bacteria|p__Bacteroidetes|c__Bacteroidia|o__Bacteroidales|f__Bacteroidaceae|g__Bacteroides|s__Bacteroides_caccae|t__Bacteroides_caccae_unclassified	0	0	0	0	0	0	0	0	0.00044	0	0	0	0	0	0	0	0	0	0	0
k__Bacteria|p__Bacteroidetes|c__Bacteroidia|o__Bacteroidales|f__Bacteroidaceae|g__Bacteroides|s__Bacteroides_dorei	0.02372	0	0.17073	0	0.0115	0	0	0.00223	0.00057	0.00194	0	0	0	0	0	0.00229	0	0	0.00657	0
k__Bacteria|p__Bacteroidetes|c__Bacteroidia|o__Bacteroidales|f__Bacteroidaceae|g__Bacteroides|s__Bacteroides_dorei|t__Bacteroides_dorei_unclassified	0.02372	0	0.17073	0	0.0115	0	0	0.00223	0.00057	0.00194	0	0	0	0	0	0.00229	0	0	0.00657	0
k__Bacteria|p__Bacteroidetes|c__Bacteroidia|o__Bacteroidales|f__Bacteroidaceae|g__Bacteroides|s__Bacteroides_finegoldii	0.05034	0.12634	0.1582	0.12154	0.04288	0.00237	1.04069	0.01082	0.00141	0.95582	0.06207	0.06253	0.16533	0	0	2.24128	0.59497	0.55445	0	0
k__Bacteria|p__Bacteroidetes|c__Bacteroidia|o__Bacteroidales|f__Bacteroidaceae|g__Bacteroides|s__Bacteroides_finegoldii|t__Bacteroides_finegoldii_unclassified	0.05034	0.12634	0.1582	0.12154	0.04288	0.00237	1.04069	0.01082	0.00141	0.95582	0.06207	0.06253	0.16533	0	0	2.24128	0.59497	0.55445	0	0
k__Bacteria|p__Bacteroidetes|c__Bacteroidia|o__Bacteroidales|f__Bacteroidaceae|g__Bacteroides|s__Bacteroides_massiliensis	0	0	0	0	0	0	0	0	0	0	0	0	0	0	0	0.00048	0	0	0	0
k__Bacteria|p__Bacteroidetes|c__Bacteroidia|o__Bacteroidales|f__Bacteroidaceae|g__Bacteroides|s__Bacteroides_massiliensis|t__Bacteroides_massiliensis_unclassified	0	0	0	0	0	0	0	0	0	0	0	0	0	0	0	0.00048	0	0	0	0
k__Bacteria|p__Bacteroidetes|c__Bacteroidia|o__Bacteroidales|f__Bacteroidaceae|g__Bacteroides|s__Bacteroides_ovatus	0	0.01579	0.00152	0.00158	0	0.0021	0.00085	0.00247	0.00125	0.00718	0	0	0.00467	0.00143	0	0.04934	0.00332	0.01562	0.00158	0
k__Bacteria|p__Bacteroidetes|c__Bacteroidia|o__Bacteroidales|f__Bacteroidaceae|g__Bacteroides|s__Bacteroides_ovatus|t__Bacteroides_ovatus_unclassified	0	0.01579	0.00152	0.00158	0	0.0021	0.00085	0.00247	0.00125	0.00718	0	0	0.00467	0.00143	0	0.04934	0.00332	0.01562	0.00158	0
k__Bacteria|p__Bacteroidetes|c__Bacteroidia|o__Bacteroidales|f__Bacteroidaceae|g__Bacteroides|s__Bacteroides_thetaiotaomicron	0.15329	0.33648	0.30612	0.1972	0.23503	0.2348	0.984	0.10004	0.10406	0.12062	0.69831	0.15327	1.14751	0	0	25.3476	0.35622	4.60876	0	0
k__Bacteria|p__Bacteroidetes|c__Bacteroidia|o__Bacteroidales|f__Bacteroidaceae|g__Bacteroides|s__Bacteroides_thetaiotaomicron|t__Bacteroides_thetaiotaomicron_unclassified	0.15329	0.33648	0.30612	0.1972	0.23503	0.2348	0.984	0.10004	0.10406	0.12062	0.69831	0.15327	1.14751	0	0	25.3476	0.35622	4.60876	0	0
k__Bacteria|p__Bacteroidetes|c__Bacteroidia|o__Bacteroidales|f__Bacteroidaceae|g__Bacteroides|s__Bacteroides_uniformis	0.78185	2.5153	1.57631	0.54972	0.55776	0.76578	2.14381	2.67086	2.24779	2.83551	1.19772	0.82409	1.53021	0.38518	0.23522	30.8577	0.4358	1.70329	0.74853	0.53501
k__Bacteria|p__Bacteroidetes|c__Bacteroidia|o__Bacteroidales|f__Bacteroidaceae|g__Bacteroides|s__Bacteroides_uniformis|t__Bacteroides_uniformis_unclassified	0.78185	2.5153	1.57631	0.54972	0.55776	0.76578	2.14381	2.67086	2.24779	2.83551	1.19772	0.82409	1.53021	0.38518	0.23522	30.8577	0.4358	1.70329	0.74853	0.53501
k__Bacteria|p__Bacteroidetes|c__Bacteroidia|o__Bacteroidales|f__Bacteroidaceae|g__Bacteroides|s__Bacteroides_vulgatus	0	0.01589	0.0265	0	0.01618	0.02784	0.02993	0.07284	0.03035	0.04751	0.00835	0.00202	0.04208	0.00526	0.00726	0.03435	0.03278	0.06053	0.1013	0.00716
k__Bacteria|p__Bacteroidetes|c__Bacteroidia|o__Bacteroidales|f__Bacteroidaceae|g__Bacteroides|s__Bacteroides_vulgatus|t__Bacteroides_vulgatus_unclassified	0	0.01589	0.0265	0	0.01618	0.02784	0.02993	0.07284	0.03035	0.04751	0.00835	0.00202	0.04208	0.00526	0.00726	0.03435	0.03278	0.06053	0.1013	0.00716
k__Bacteria|p__Bacteroidetes|c__Bacteroidia|o__Bacteroidales|f__Bacteroidaceae|g__Bacteroides|s__Bacteroides_xylanisolvens	0.00733	0.057	0.05103	0.0621	0.01037	0.03684	0.00418	0.08986	0.19897	0.07445	0.0125	0.10262	0.01031	0.29375	0.06287	0.0788	0.01511	0.0438	0.205	0.09905
k__Bacteria|p__Bacteroidetes|c__Bacteroidia|o__Bacteroidales|f__Bacteroidaceae|g__Bacteroides|s__Bacteroides_xylanisolvens|t__Bacteroides_xylanisolvens_unclassified	0.00733	0.057	0.05103	0.0621	0.01037	0.03684	0.00418	0.08986	0.19897	0.07445	0.0125	0.10262	0.01031	0.29375	0.06287	0.0788	0.01511	0.0438	0.205	0.09905
k__Bacteria|p__Bacteroidetes|c__Bacteroidia|o__Bacteroidales|f__Bacteroidales_noname	0	0	0	0	0	0	0.01248	0	0	0.00105	0.01634	0	0	0	0.01472	0	0.00718	0	0	0
k__Bacteria|p__Bacteroidetes|c__Bacteroidia|o__Bacteroidales|f__Bacteroidales_noname|g__Bacteroidales_noname	0	0	0	0	0	0	0.01248	0	0	0.00105	0.01634	0	0	0	0.01472	0	0.00718	0	0	0
k__Bacteria|p__Bacteroidetes|c__Bacteroidia|o__Bacteroidales|f__Bacteroidales_noname|g__Bacteroidales_noname|s__Bacteroidales_bacterium_ph8	0	0	0	0	0	0	0.01248	0	0	0.00105	0.01634	0	0	0	0.01472	0	0.00718	0	0	0
k__Bacteria|p__Bacteroidetes|c__Bacteroidia|o__Bacteroidales|f__Bacteroidales_noname|g__Bacteroidales_noname|s__Bacteroidales_bacterium_ph8|t__GCF_000311925	0	0	0	0	0	0	0.01248	0	0	0.00105	0.01634	0	0	0	0.01472	0	0.00718	0	0	0
k__Bacteria|p__Bacteroidetes|c__Bacteroidia|o__Bacteroidales|f__Porphyromonadaceae	8.38621	47.0074	37.7864	13.6625	16.1688	15.1021	52.2655	25.6131	54.9209	26.7998	29.3236	15.4088	21.8211	18.3735	14.9311	24.2269	23.9922	29.7201	23.9442	14.1272
k__Bacteria|p__Bacteroidetes|c__Bacteroidia|o__Bacteroidales|f__Porphyromonadaceae|g__Odoribacter	0.07207	0.03972	0.07353	0.07749	0.29927	0.07466	0	0.05805	0	0.01667	0.05716	0.32687	0.08043	0.23676	0.09752	0.01234	0	0.20188	0.7061	0.06074
k__Bacteria|p__Bacteroidetes|c__Bacteroidia|o__Bacteroidales|f__Porphyromonadaceae|g__Odoribacter|s__Odoribacter_unclassified	0.07207	0.03972	0.07353	0.07749	0.29927	0.07466	0	0.05805	0	0.01667	0.05716	0.32687	0.08043	0.23676	0.09752	0.01234	0	0.20188	0.7061	0.06074
k__Bacteria|p__Bacteroidetes|c__Bacteroidia|o__Bacteroidales|f__Porphyromonadaceae|g__Parabacteroides	8.31414	46.9676	37.7129	13.5851	15.8695	15.0275	52.2655	25.555	54.9209	26.7831	29.2664	15.0819	21.7407	18.1368	14.8336	24.2145	23.9922	29.5183	23.2381	14.0665
k__Bacteria|p__Bacteroidetes|c__Bacteroidia|o__Bacteroidales|f__Porphyromonadaceae|g__Parabacteroides|s__Parabacteroides_distasonis	0.04116	5.23045	0.11255	0.10824	1.44883	0.08021	1.91783	0.05266	0.18048	2.22615	3.02321	0.05578	1.9309	0.03785	0.08257	2.29256	0.13779	2.0642	0.13001	0.11349
k__Bacteria|p__Bacteroidetes|c__Bacteroidia|o__Bacteroidales|f__Porphyromonadaceae|g__Parabacteroides|s__Parabacteroides_distasonis|t__Parabacteroides_distasonis_unclassified	0.04116	5.23045	0.11255	0.10824	1.44883	0.08021	1.91783	0.05266	0.18048	2.22615	3.02321	0.05578	1.9309	0.03785	0.08257	2.29256	0.13779	2.0642	0.13001	0.11349
k__Bacteria|p__Bacteroidetes|c__Bacteroidia|o__Bacteroidales|f__Porphyromonadaceae|g__Parabacteroides|s__Parabacteroides_goldsteinii	0.72067	7.65593	0.2598	0.48242	0.22944	1.88071	50.0702	2.33545	1.03287	7.94836	2.21405	0.12475	6.29043	0.79436	0.52468	14.73	1.34669	27.3905	0.66654	0.71092
k__Bacteria|p__Bacteroidetes|c__Bacteroidia|o__Bacteroidales|f__Porphyromonadaceae|g__Parabacteroides|s__Parabacteroides_goldsteinii|t__Parabacteroides_goldsteinii_unclassified	0.72067	7.65593	0.2598	0.48242	0.22944	1.88071	50.0702	2.33545	1.03287	7.94836	2.21405	0.12475	6.29043	0.79436	0.52468	14.73	1.34669	27.3905	0.66654	0.71092
k__Bacteria|p__Bacteroidetes|c__Bacteroidia|o__Bacteroidales|f__Porphyromonadaceae|g__Parabacteroides|s__Parabacteroides_merdae	0.50082	0.72059	0.49252	0.16345	0.31076	0.25742	0.27744	0.28157	0.29157	0.04887	0.35267	0.65388	0.61282	0.18544	0.1013	0	0.29174	0.06358	0.33469	0.1209
k__Bacteria|p__Bacteroidetes|c__Bacteroidia|o__Bacteroidales|f__Porphyromonadaceae|g__Parabacteroides|s__Parabacteroides_merdae|t__Parabacteroides_merdae_unclassified	0.50082	0.72059	0.49252	0.16345	0.31076	0.25742	0.27744	0.28157	0.29157	0.04887	0.35267	0.65388	0.61282	0.18544	0.1013	0	0.29174	0.06358	0.33469	0.1209
k__Bacteria|p__Bacteroidetes|c__Bacteroidia|o__Bacteroidales|f__Porphyromonadaceae|g__Parabacteroides|s__Parabacteroides_unclassified	7.05149	33.3607	36.848	12.8309	13.8805	12.8092	0	22.8854	53.4159	16.5598	23.6765	14.2475	12.9066	17.1191	14.125	7.19202	22.216	0	22.1068	13.1212
k__Bacteria|p__Bacteroidetes|c__Bacteroidia|o__Bacteroidales|f__Prevotellaceae	0.07364	0.04128	0.07853	0.04109	0.02071	0.01363	0.02121	0	0.01626	0.02738	0	0.02117	0.02968	0.01852	0.01535	0	0.01044	0.01106	0	0
k__Bacteria|p__Bacteroidetes|c__Bacteroidia|o__Bacteroidales|f__Prevotellaceae|g__Alloprevotella	0.07364	0.04128	0.07853	0.04109	0.02071	0.01363	0.02121	0	0.01626	0.02738	0	0.02117	0.02968	0.01852	0.01535	0	0.01044	0.01106	0	0
k__Bacteria|p__Bacteroidetes|c__Bacteroidia|o__Bacteroidales|f__Prevotellaceae|g__Alloprevotella|s__Alloprevotella_unclassified	0.07364	0.04128	0.07853	0.04109	0.02071	0.01363	0.02121	0	0.01626	0.02738	0	0.02117	0.02968	0.01852	0.01535	0	0.01044	0.01106	0	0
k__Bacteria|p__Bacteroidetes|c__Bacteroidia|o__Bacteroidales|f__Rikenellaceae	0.98474	1.02643	1.13974	0.75384	1.18685	0.67449	0.80986	0.43271	0.51184	0.27691	1.90781	1.31068	0.79302	1.91122	0.98554	0.10426	0.28226	0.36827	2.62264	0.72267
k__Bacteria|p__Bacteroidetes|c__Bacteroidia|o__Bacteroidales|f__Rikenellaceae|g__Alistipes	0.98474	1.02643	1.13974	0.75384	1.18685	0.67449	0.80986	0.43271	0.51184	0.27691	1.90781	1.31068	0.79302	1.91122	0.98554	0.10426	0.28226	0.36827	2.62264	0.72267
k__Bacteria|p__Bacteroidetes|c__Bacteroidia|o__Bacteroidales|f__Rikenellaceae|g__Alistipes|s__Alistipes_indistinctus	0.36605	0.37129	0.50217	0.33902	0.53144	0.02348	0.13635	0.02736	0.06279	0.03386	1.90668	0.44837	0.30105	0	0	0.10426	0.07134	0.03012	0	0
k__Bacteria|p__Bacteroidetes|c__Bacteroidia|o__Bacteroidales|f__Rikenellaceae|g__Alistipes|s__Alistipes_indistinctus|t__GCF_000231275	0.36605	0.37129	0.50217	0.33902	0.53144	0.02348	0.13635	0.02736	0.06279	0.03386	1.90668	0.44837	0.30105	0	0	0.10426	0.07134	0.03012	0	0
k__Bacteria|p__Bacteroidetes|c__Bacteroidia|o__Bacteroidales|f__Rikenellaceae|g__Alistipes|s__Alistipes_senegalensis	0	0	0	0	0	0	0	0	0	0	0.00113	0	0	0	0	0	0	0	0	0
k__Bacteria|p__Bacteroidetes|c__Bacteroidia|o__Bacteroidales|f__Rikenellaceae|g__Alistipes|s__Alistipes_senegalensis|t__GCF_000312145	0	0	0	0	0	0	0	0	0	0	0.00113	0	0	0	0	0	0	0	0	0
k__Bacteria|p__Bacteroidetes|c__Bacteroidia|o__Bacteroidales|f__Rikenellaceae|g__Alistipes|s__Alistipes_unclassified	0.61869	0.65514	0.63758	0.41483	0.65541	0.65101	0.67352	0.40535	0.44905	0.24305	0	0.86231	0.49197	1.91122	0.98554	0	0.21092	0.33815	2.62264	0.72267
k__Bacteria|p__Chlamydiae	0	0	0	0	0	0	0	1.42331	0	0	0	0	0	0	0	0	0	0	0	0
k__Bacteria|p__Chlamydiae|c__Chlamydiia	0	0	0	0	0	0	0	1.42331	0	0	0	0	0	0	0	0	0	0	0	0
k__Bacteria|p__Chlamydiae|c__Chlamydiia|o__Chlamydiales	0	0	0	0	0	0	0	1.42331	0	0	0	0	0	0	0	0	0	0	0	0
k__Bacteria|p__Chlamydiae|c__Chlamydiia|o__Chlamydiales|f__Chlamydiaceae	0	0	0	0	0	0	0	1.42331	0	0	0	0	0	0	0	0	0	0	0	0
k__Bacteria|p__Chlamydiae|c__Chlamydiia|o__Chlamydiales|f__Chlamydiaceae|g__Chlamydia	0	0	0	0	0	0	0	1.42331	0	0	0	0	0	0	0	0	0	0	0	0
k__Bacteria|p__Chlamydiae|c__Chlamydiia|o__Chlamydiales|f__Chlamydiaceae|g__Chlamydia|s__Chlamydia_muridarum	0	0	0	0	0	0	0	1.42331	0	0	0	0	0	0	0	0	0	0	0	0
k__Bacteria|p__Chlamydiae|c__Chlamydiia|o__Chlamydiales|f__Chlamydiaceae|g__Chlamydia|s__Chlamydia_muridarum|t__Chlamydia_muridarum_unclassified	0	0	0	0	0	0	0	1.42331	0	0	0	0	0	0	0	0	0	0	0	0
k__Bacteria|p__Chlorobi	0	0	0	0	0	0	0	0	0	0	0	0.03373	0	0.03009	0	0	0	0	0	0
k__Bacteria|p__Chlorobi|c__Chlorobia	0	0	0	0	0	0	0	0	0	0	0	0.03373	0	0.03009	0	0	0	0	0	0
k__Bacteria|p__Chlorobi|c__Chlorobia|o__Chlorobiales	0	0	0	0	0	0	0	0	0	0	0	0.03373	0	0.03009	0	0	0	0	0	0
k__Bacteria|p__Chlorobi|c__Chlorobia|o__Chlorobiales|f__Chlorobiaceae	0	0	0	0	0	0	0	0	0	0	0	0.03373	0	0.03009	0	0	0	0	0	0
k__Bacteria|p__Chlorobi|c__Chlorobia|o__Chlorobiales|f__Chlorobiaceae|g__Chlorobium	0	0	0	0	0	0	0	0	0	0	0	0.03373	0	0.03009	0	0	0	0	0	0
k__Bacteria|p__Chlorobi|c__Chlorobia|o__Chlorobiales|f__Chlorobiaceae|g__Chlorobium|s__Chlorobium_phaeobacteroides	0	0	0	0	0	0	0	0	0	0	0	0.03373	0	0.03009	0	0	0	0	0	0
k__Bacteria|p__Chlorobi|c__Chlorobia|o__Chlorobiales|f__Chlorobiaceae|g__Chlorobium|s__Chlorobium_phaeobacteroides|t__Chlorobium_phaeobacteroides_unclassified	0	0	0	0	0	0	0	0	0	0	0	0.03373	0	0.03009	0	0	0	0	0	0
k__Bacteria|p__Deferribacteres	1.67181	1.73956	1.70015	2.58558	52.4745	10.7734	0.39775	2.55435	1.4675	7.67419	2.8047	14.0285	3.77821	4.25151	14.1101	0	1.52531	4.71794	13.647	6.54166
k__Bacteria|p__Deferribacteres|c__Deferribacteres	1.67181	1.73956	1.70015	2.58558	52.4745	10.7734	0.39775	2.55435	1.4675	7.67419	2.8047	14.0285	3.77821	4.25151	14.1101	0	1.52531	4.71794	13.647	6.54166
k__Bacteria|p__Deferribacteres|c__Deferribacteres|o__Deferribacterales	1.67181	1.73956	1.70015	2.58558	52.4745	10.7734	0.39775	2.55435	1.4675	7.67419	2.8047	14.0285	3.77821	4.25151	14.1101	0	1.52531	4.71794	13.647	6.54166
k__Bacteria|p__Deferribacteres|c__Deferribacteres|o__Deferribacterales|f__Deferribacteraceae	1.67181	1.73956	1.70015	2.58558	52.4745	10.7734	0.39775	2.55435	1.4675	7.67419	2.8047	14.0285	3.77821	4.25151	14.1101	0	1.52531	4.71794	13.647	6.54166
k__Bacteria|p__Deferribacteres|c__Deferribacteres|o__Deferribacterales|f__Deferribacteraceae|g__Mucispirillum	1.67181	1.73956	1.70015	2.58558	52.4745	10.7734	0.39775	2.55435	1.4675	7.67419	2.8047	14.0285	3.77821	4.25151	14.1101	0	1.52531	4.71794	13.647	6.54166
k__Bacteria|p__Deferribacteres|c__Deferribacteres|o__Deferribacterales|f__Deferribacteraceae|g__Mucispirillum|s__Mucispirillum_schaedleri	1.67181	1.73956	1.70015	2.58558	52.4745	10.7734	0.39775	2.55435	1.4675	7.67419	2.8047	14.0285	3.77821	4.25151	14.1101	0	1.52531	4.71794	13.647	6.54166
k__Bacteria|p__Deferribacteres|c__Deferribacteres|o__Deferribacterales|f__Deferribacteraceae|g__Mucispirillum|s__Mucispirillum_schaedleri|t__GCF_000487995	1.67181	1.73956	1.70015	2.58558	52.4745	10.7734	0.39775	2.55435	1.4675	7.67419	2.8047	14.0285	3.77821	4.25151	14.1101	0	1.52531	4.71794	13.647	6.54166
k__Bacteria|p__Deinococcus_Thermus	0	0	0	0	0	0	0	0	0	0	0	0.04417	0	0	0	0	0	0	0	0
k__Bacteria|p__Deinococcus_Thermus|c__Deinococci	0	0	0	0	0	0	0	0	0	0	0	0.04417	0	0	0	0	0	0	0	0
k__Bacteria|p__Deinococcus_Thermus|c__Deinococci|o__Deinococcales	0	0	0	0	0	0	0	0	0	0	0	0.04417	0	0	0	0	0	0	0	0
k__Bacteria|p__Deinococcus_Thermus|c__Deinococci|o__Deinococcales|f__Deinococcaceae	0	0	0	0	0	0	0	0	0	0	0	0.04417	0	0	0	0	0	0	0	0
k__Bacteria|p__Deinococcus_Thermus|c__Deinococci|o__Deinococcales|f__Deinococcaceae|g__Deinococcus	0	0	0	0	0	0	0	0	0	0	0	0.04417	0	0	0	0	0	0	0	0
k__Bacteria|p__Deinococcus_Thermus|c__Deinococci|o__Deinococcales|f__Deinococcaceae|g__Deinococcus|s__Deinococcus_unclassified	0	0	0	0	0	0	0	0	0	0	0	0.04417	0	0	0	0	0	0	0	0
k__Bacteria|p__Firmicutes	26.5736	2.22519	6.21856	13.3542	5.98144	26.1577	5.10584	21.587	13.1332	21.7366	4.18762	8.03612	3.76036	26.8196	55.8633	4.22635	5.86267	6.49852	30.3289	50.0363
k__Bacteria|p__Firmicutes|c__Bacilli	6.6718	1.5792	4.84655	2.65132	4.09532	2.09687	1.86973	19.2828	2.15345	8.91543	2.17759	1.75569	2.09245	17.4436	28.5652	0.08599	0.95826	2.16798	6.46736	9.16625
k__Bacteria|p__Firmicutes|c__Bacilli|o__Lactobacillales	6.6718	1.5792	4.84655	2.65132	4.09532	2.09687	1.86973	19.2828	2.15345	8.91543	2.17759	1.75569	2.09245	17.4436	28.5652	0.08599	0.95826	2.16798	6.46736	9.16625
k__Bacteria|p__Firmicutes|c__Bacilli|o__Lactobacillales|f__Enterococcaceae	0	0	0	0	0	0	0	0.00513	0.01454	0.13392	0.28582	0	0	0	0	0	0	0	0	0
k__Bacteria|p__Firmicutes|c__Bacilli|o__Lactobacillales|f__Enterococcaceae|g__Enterococcus	0	0	0	0	0	0	0	0.00513	0.01454	0.13392	0.28582	0	0	0	0	0	0	0	0	0
k__Bacteria|p__Firmicutes|c__Bacilli|o__Lactobacillales|f__Enterococcaceae|g__Enterococcus|s__Enterococcus_faecalis	0	0	0	0	0	0	0	0.00513	0.01454	0.13392	0.28582	0	0	0	0	0	0	0	0	0
k__Bacteria|p__Firmicutes|c__Bacilli|o__Lactobacillales|f__Enterococcaceae|g__Enterococcus|s__Enterococcus_faecalis|t__Enterococcus_faecalis_unclassified	0	0	0	0	0	0	0	0.00513	0.01454	0.13392	0.28582	0	0	0	0	0	0	0	0	0
k__Bacteria|p__Firmicutes|c__Bacilli|o__Lactobacillales|f__Lactobacillaceae	6.6718	1.5792	4.84655	2.65132	4.09532	2.09687	1.86973	19.2777	2.13891	8.78151	1.89177	1.75569	2.09245	17.4436	28.5652	0.08599	0.95826	2.16798	6.46736	9.16625
k__Bacteria|p__Firmicutes|c__Bacilli|o__Lactobacillales|f__Lactobacillaceae|g__Lactobacillus	6.6718	1.5792	4.84655	2.65132	4.09532	2.09687	1.86973	19.2777	2.13891	8.78151	1.89177	1.75569	2.09245	17.4436	28.5652	0.08599	0.95826	2.16798	6.46736	9.16625
k__Bacteria|p__Firmicutes|c__Bacilli|o__Lactobacillales|f__Lactobacillaceae|g__Lactobacillus|s__Lactobacillus_animalis	0.01043	0	0.01104	0	0	0	0.00732	0.01498	0.0121	0.01674	0.0085	0	0.01649	0.00533	0.00659	0	0.00654	0	0	0.02222
k__Bacteria|p__Firmicutes|c__Bacilli|o__Lactobacillales|f__Lactobacillaceae|g__Lactobacillus|s__Lactobacillus_animalis|t__GCF_000183825	0.01043	0	0.01104	0	0	0	0.00732	0.01498	0.0121	0.01674	0.0085	0	0.01649	0.00533	0.00659	0	0.00654	0	0	0.02222
k__Bacteria|p__Firmicutes|c__Bacilli|o__Lactobacillales|f__Lactobacillaceae|g__Lactobacillus|s__Lactobacillus_gasseri	0.01944	0.01915	0.03378	0.01779	0	0	0	0.02416	0	0	0.00478	0.01833	0	0.15234	0.13352	0.00172	0	0.01028	0.03024	0
k__Bacteria|p__Firmicutes|c__Bacilli|o__Lactobacillales|f__Lactobacillaceae|g__Lactobacillus|s__Lactobacillus_gasseri|t__Lactobacillus_gasseri_unclassified	0.01944	0.01915	0.03378	0.01779	0	0	0	0.02416	0	0	0.00478	0.01833	0	0.15234	0.13352	0.00172	0	0.01028	0.03024	0
k__Bacteria|p__Firmicutes|c__Bacilli|o__Lactobacillales|f__Lactobacillaceae|g__Lactobacillus|s__Lactobacillus_johnsonii	1.21046	0.28029	0.77878	1.02159	0.21901	0.16104	0.14883	1.64022	0.16216	0.28229	0.11821	0.40482	0.01121	3.65384	9.56531	0.01833	0.00197	0.14392	0.36759	0.16623
k__Bacteria|p__Firmicutes|c__Bacilli|o__Lactobacillales|f__Lactobacillaceae|g__Lactobacillus|s__Lactobacillus_johnsonii|t__Lactobacillus_johnsonii_unclassified	1.21046	0.28029	0.77878	1.02159	0.21901	0.16104	0.14883	1.64022	0.16216	0.28229	0.11821	0.40482	0.01121	3.65384	9.56531	0.01833	0.00197	0.14392	0.36759	0.16623
k__Bacteria|p__Firmicutes|c__Bacilli|o__Lactobacillales|f__Lactobacillaceae|g__Lactobacillus|s__Lactobacillus_murinus	3.63865	0.97932	2.04329	1.03721	1.43433	0.75114	0.85722	3.84507	1.80671	5.96575	1.23646	0.51084	1.94466	11.5396	5.61965	0.02752	0.80292	1.38501	1.33006	4.39276
k__Bacteria|p__Firmicutes|c__Bacilli|o__Lactobacillales|f__Lactobacillaceae|g__Lactobacillus|s__Lactobacillus_murinus|t__GCF_000364205	3.63865	0.97932	2.04329	1.03721	1.43433	0.75114	0.85722	3.84507	1.80671	5.96575	1.23646	0.51084	1.94466	11.5396	5.61965	0.02752	0.80292	1.38501	1.33006	4.39276
k__Bacteria|p__Firmicutes|c__Bacilli|o__Lactobacillales|f__Lactobacillaceae|g__Lactobacillus|s__Lactobacillus_reuteri	1.79282	0.30044	1.97966	0.57474	2.44198	1.18469	0.85636	13.5093	0.15794	2.51673	0.52383	0.8217	0.12009	2.09246	13.2402	0.03841	0.14683	0.62878	4.73946	4.58503
k__Bacteria|p__Firmicutes|c__Bacilli|o__Lactobacillales|f__Lactobacillaceae|g__Lactobacillus|s__Lactobacillus_reuteri|t__GCF_000439275	0	0	0	0	0	0	0	6.77005	0	0.95844	0	0	0	0	0	0	0	0	0	0
k__Bacteria|p__Firmicutes|c__Bacilli|o__Lactobacillales|f__Lactobacillaceae|g__Lactobacillus|s__Lactobacillus_reuteri|t__Lactobacillus_reuteri_unclassified	1.79282	0.30044	1.97966	0.57474	2.44198	1.18469	0.85636	6.73927	0.15794	1.55828	0.52383	0.8217	0.12009	2.09246	13.2402	0.03841	0.14683	0.62878	4.73946	4.58503
k__Bacteria|p__Firmicutes|c__Bacilli|o__Lactobacillales|f__Lactobacillaceae|g__Lactobacillus|s__Lactobacillus_vaginalis	0	0	0	0	0	0	0	0.24391	0	0	0	0	0	0	0	0	0	0	0	0
k__Bacteria|p__Firmicutes|c__Bacilli|o__Lactobacillales|f__Lactobacillaceae|g__Lactobacillus|s__Lactobacillus_vaginalis|t__GCF_000159435	0	0	0	0	0	0	0	0.24391	0	0	0	0	0	0	0	0	0	0	0	0
k__Bacteria|p__Firmicutes|c__Clostridia	19.9018	0.64599	1.37201	10.7029	1.88612	24.0608	3.20625	2.30417	10.9741	12.8212	2.01002	6.16131	1.66791	9.37597	27.2918	4.13734	4.90442	4.33054	23.8616	40.8701
k__Bacteria|p__Firmicutes|c__Clostridia|o__Clostridiales	19.9018	0.64599	1.37201	10.7029	1.88612	24.0608	3.20625	2.30417	10.9741	12.8212	2.01002	6.16131	1.66791	9.37597	27.2918	4.13734	4.90442	4.33054	23.8616	40.8701
k__Bacteria|p__Firmicutes|c__Clostridia|o__Clostridiales|f__Clostridiaceae	3.10905	0.03226	0.0898	6.06003	0.55071	13.6724	2.80012	0.92701	5.73646	9.22663	0.51817	1.07369	0.76727	4.39306	13.0175	0	1.76844	2.77147	4.88126	14.3544
k__Bacteria|p__Firmicutes|c__Clostridia|o__Clostridiales|f__Clostridiaceae|g__Candidatus_Arthromitus	3.10905	0.03226	0.0898	6.06003	0.55071	12.8969	2.80012	0.92701	3.18475	5.84055	0.51817	1.07369	0.76727	4.39306	3.13377	0	1.76844	1.09365	4.88126	1.06038
k__Bacteria|p__Firmicutes|c__Clostridia|o__Clostridiales|f__Clostridiaceae|g__Candidatus_Arthromitus|s__Candidatus_Arthromitus_unclassified	3.10905	0.03226	0.0898	6.06003	0.55071	12.8969	2.80012	0.92701	3.18475	5.84055	0.51817	1.07369	0.76727	4.39306	3.13377	0	1.76844	1.09365	4.88126	1.06038
k__Bacteria|p__Firmicutes|c__Clostridia|o__Clostridiales|f__Clostridiaceae|g__Clostridium	0	0	0	0	0	0.77544	0	0	2.55172	3.38608	0	0	0	0	9.88371	0	0	1.67782	0	13.2941
k__Bacteria|p__Firmicutes|c__Clostridia|o__Clostridiales|f__Clostridiaceae|g__Clostridium|s__Clostridium_sp_ASF356	0	0	0	0	0	0.77544	0	0	2.55172	2.51801	0	0	0	0	9.88371	0	0	1.67782	0	10.5511
k__Bacteria|p__Firmicutes|c__Clostridia|o__Clostridiales|f__Clostridiaceae|g__Clostridium|s__Clostridium_sp_ASF356|t__GCF_000364165	0	0	0	0	0	0.77544	0	0	2.55172	2.51801	0	0	0	0	9.88371	0	0	1.67782	0	10.5511
k__Bacteria|p__Firmicutes|c__Clostridia|o__Clostridiales|f__Clostridiaceae|g__Clostridium|s__Clostridium_sp_ASF502	0	0	0	0	0	0	0	0	0	0.86807	0	0	0	0	0	0	0	0	0	2.7429
k__Bacteria|p__Firmicutes|c__Clostridia|o__Clostridiales|f__Clostridiaceae|g__Clostridium|s__Clostridium_sp_ASF502|t__GCF_000364245	0	0	0	0	0	0	0	0	0	0.86807	0	0	0	0	0	0	0	0	0	2.7429
k__Bacteria|p__Firmicutes|c__Clostridia|o__Clostridiales|f__Clostridiales_noname	0	0	0	0	0	0	0	0	0	0	0.21056	0	0	0	0	3.84038	0	0.02208	0	0
k__Bacteria|p__Firmicutes|c__Clostridia|o__Clostridiales|f__Clostridiales_noname|g__Clostridiales_noname	0	0	0	0	0	0	0	0	0	0	0	0	0	0	0	3.63245	0	0.02208	0	0
k__Bacteria|p__Firmicutes|c__Clostridia|o__Clostridiales|f__Clostridiales_noname|g__Clostridiales_noname|s__Clostridiales_bacterium_1_7_47FAA	0	0	0	0	0	0	0	0	0	0	0	0	0	0	0	3.63245	0	0.02208	0	0
k__Bacteria|p__Firmicutes|c__Clostridia|o__Clostridiales|f__Clostridiales_noname|g__Clostridiales_noname|s__Clostridiales_bacterium_1_7_47FAA|t__GCF_000155435	0	0	0	0	0	0	0	0	0	0	0	0	0	0	0	3.63245	0	0.02208	0	0
k__Bacteria|p__Firmicutes|c__Clostridia|o__Clostridiales|f__Clostridiales_noname|g__Flavonifractor	0	0	0	0	0	0	0	0	0	0	0.21056	0	0	0	0	0.20793	0	0	0	0
k__Bacteria|p__Firmicutes|c__Clostridia|o__Clostridiales|f__Clostridiales_noname|g__Flavonifractor|s__Flavonifractor_plautii	0	0	0	0	0	0	0	0	0	0	0.21056	0	0	0	0	0.20793	0	0	0	0
k__Bacteria|p__Firmicutes|c__Clostridia|o__Clostridiales|f__Clostridiales_noname|g__Flavonifractor|s__Flavonifractor_plautii|t__GCF_000239295	0	0	0	0	0	0	0	0	0	0	0.21056	0	0	0	0	0.20793	0	0	0	0
k__Bacteria|p__Firmicutes|c__Clostridia|o__Clostridiales|f__Eubacteriaceae	0.07952	0.00217	0.00822	0.03057	0.01311	0.05497	0.0133	0.02146	0.02358	0.03598	0	0.04506	0.02052	0.02215	0.09824	0	0.03285	0.01303	0.2746	0.45481
k__Bacteria|p__Firmicutes|c__Clostridia|o__Clostridiales|f__Eubacteriaceae|g__Eubacterium	0.07952	0.00217	0.00822	0.03057	0.01311	0.05497	0.0133	0.02146	0.02358	0.03598	0	0.04506	0.02052	0.02215	0.09824	0	0.03285	0.01303	0.2746	0.45481
k__Bacteria|p__Firmicutes|c__Clostridia|o__Clostridiales|f__Eubacteriaceae|g__Eubacterium|s__Eubacterium_plexicaudatum	0.07952	0.00217	0.00822	0.03057	0.01311	0.05497	0.0133	0.02146	0.02358	0.03598	0	0.04506	0.02052	0.02215	0.09824	0	0.03285	0.01303	0.2746	0.45481
k__Bacteria|p__Firmicutes|c__Clostridia|o__Clostridiales|f__Eubacteriaceae|g__Eubacterium|s__Eubacterium_plexicaudatum|t__GCF_000364225	0.07952	0.00217	0.00822	0.03057	0.01311	0.05497	0.0133	0.02146	0.02358	0.03598	0	0.04506	0.02052	0.02215	0.09824	0	0.03285	0.01303	0.2746	0.45481
k__Bacteria|p__Firmicutes|c__Clostridia|o__Clostridiales|f__Lachnospiraceae	4.41826	0.56771	0.68148	4.54266	0.71233	3.25519	0.3869	0.70588	1.69276	1.99714	0.74933	1.6319	0.52648	1.32861	5.75134	0.29697	0.71947	1.32694	6.69993	14.6124
k__Bacteria|p__Firmicutes|c__Clostridia|o__Clostridiales|f__Lachnospiraceae|g__Anaerostipes	0	0.0422	0	0	0	0	0.03303	0	0	0	0	0	0	0	0	0	0	0	0	0
k__Bacteria|p__Firmicutes|c__Clostridia|o__Clostridiales|f__Lachnospiraceae|g__Anaerostipes|s__Anaerostipes_unclassified	0	0.0422	0	0	0	0	0.03303	0	0	0	0	0	0	0	0	0	0	0	0	0
k__Bacteria|p__Firmicutes|c__Clostridia|o__Clostridiales|f__Lachnospiraceae|g__Blautia	1.06148	0.09154	0.2614	0.91182	0.36761	0.15122	0.32952	0.37622	0.16835	0.28358	0.29594	0.9389	0.13173	0.16754	0.4859	0.29697	0.11589	0.98127	1.02062	0.51966
k__Bacteria|p__Firmicutes|c__Clostridia|o__Clostridiales|f__Lachnospiraceae|g__Blautia|s__Blautia_producta	0	0	0	0	0	0	0	0	0	0	0	0	0	0	0	0.23888	0	0	0	0
k__Bacteria|p__Firmicutes|c__Clostridia|o__Clostridiales|f__Lachnospiraceae|g__Blautia|s__Blautia_producta|t__GCF_000373885	0	0	0	0	0	0	0	0	0	0	0	0	0	0	0	0.23888	0	0	0	0
k__Bacteria|p__Firmicutes|c__Clostridia|o__Clostridiales|f__Lachnospiraceae|g__Blautia|s__Ruminococcus_torques	1.06148	0.09154	0.2614	0.91182	0.36761	0.15122	0.32952	0.37622	0.16835	0.28358	0.29594	0.9389	0.13173	0.16754	0.4859	0.05809	0.11589	0.98127	1.02062	0.51966
k__Bacteria|p__Firmicutes|c__Clostridia|o__Clostridiales|f__Lachnospiraceae|g__Blautia|s__Ruminococcus_torques|t__Ruminococcus_torques_unclassified	1.06148	0.09154	0.2614	0.91182	0.36761	0.15122	0.32952	0.37622	0.16835	0.28358	0.29594	0.9389	0.13173	0.16754	0.4859	0.05809	0.11589	0.98127	1.02062	0.51966
k__Bacteria|p__Firmicutes|c__Clostridia|o__Clostridiales|f__Lachnospiraceae|g__Butyrivibrio	0.08651	0.13028	0.08585	0.09611	0.04868	0.01602	0	0.16748	0.04919	0.04292	0	0.09897	0	0.19964	0.03677	0	0.03683	0.05198	0.25837	0.12235
k__Bacteria|p__Firmicutes|c__Clostridia|o__Clostridiales|f__Lachnospiraceae|g__Butyrivibrio|s__Butyrivibrio_unclassified	0.08651	0.13028	0.08585	0.09611	0.04868	0.01602	0	0.16748	0.04919	0.04292	0	0.09897	0	0.19964	0.03677	0	0.03683	0.05198	0.25837	0.12235
k__Bacteria|p__Firmicutes|c__Clostridia|o__Clostridiales|f__Lachnospiraceae|g__Dorea	2.6869	0.3037	0.16532	3.37849	0.14805	2.82181	0.01405	0.0755	1.39711	1.373	0.40091	0.42856	0.30025	0.0385	1.9238	0	0.49637	0.17125	2.21042	3.61692
k__Bacteria|p__Firmicutes|c__Clostridia|o__Clostridiales|f__Lachnospiraceae|g__Dorea|s__Dorea_sp_5_2	2.6869	0	0	3.37849	0	2.82181	0	0	1.39711	1.373	0.40091	0	0	0	1.9238	0	0.49637	0	2.21042	3.61692
k__Bacteria|p__Firmicutes|c__Clostridia|o__Clostridiales|f__Lachnospiraceae|g__Dorea|s__Dorea_sp_5_2|t__GCF_000403455	2.6869	0	0	3.37849	0	2.82181	0	0	1.39711	1.373	0.40091	0	0	0	1.9238	0	0.49637	0	2.21042	3.61692
k__Bacteria|p__Firmicutes|c__Clostridia|o__Clostridiales|f__Lachnospiraceae|g__Dorea|s__Dorea_unclassified	0	0.3037	0.16532	0	0.14805	0	0.01405	0.0755	0	0	0	0.42856	0.30025	0.0385	0	0	0	0.17125	0	0
k__Bacteria|p__Firmicutes|c__Clostridia|o__Clostridiales|f__Lachnospiraceae|g__Lachnospiraceae_noname	0.57872	0	0.16891	0.15624	0.14799	0.26615	0.0103	0.08668	0.07679	0.29763	0.05248	0.16547	0.09449	0.92294	3.29705	0	0.07038	0.12244	3.19733	10.3486
k__Bacteria|p__Firmicutes|c__Clostridia|o__Clostridiales|f__Lachnospiraceae|g__Lachnospiraceae_noname|s__Lachnospiraceae_bacterium_3_1_46FAA	0.57872	0	0.16891	0.05254	0.14799	0.26615	0.0103	0.08668	0.07679	0.29763	0.05248	0.16547	0.09449	0.63869	2.61405	0	0.07038	0.12244	2.62674	3.88613
k__Bacteria|p__Firmicutes|c__Clostridia|o__Clostridiales|f__Lachnospiraceae|g__Lachnospiraceae_noname|s__Lachnospiraceae_bacterium_3_1_46FAA|t__GCF_000209405	0.57872	0	0.16891	0.05254	0.14799	0.26615	0.0103	0.08668	0.07679	0.29763	0.05248	0.16547	0.09449	0.63869	2.61405	0	0.07038	0.12244	2.62674	3.88613
k__Bacteria|p__Firmicutes|c__Clostridia|o__Clostridiales|f__Lachnospiraceae|g__Lachnospiraceae_noname|s__Lachnospiraceae_bacterium_8_1_57FAA	0	0	0	0.1037	0	0	0	0	0	0	0	0	0	0.28424	0.683	0	0	0	0.57059	6.46246
k__Bacteria|p__Firmicutes|c__Clostridia|o__Clostridiales|f__Lachnospiraceae|g__Lachnospiraceae_noname|s__Lachnospiraceae_bacterium_8_1_57FAA|t__GCF_000185545	0	0	0	0.1037	0	0	0	0	0	0	0	0	0	0.28424	0.683	0	0	0	0.57059	6.46246
k__Bacteria|p__Firmicutes|c__Clostridia|o__Clostridiales|f__Lachnospiraceae|g__Roseburia	0.00466	0	0	0	0	0	0	0	0.00133	0	0	0	0	0	0.00783	0	0	0	0.01318	0.00485
k__Bacteria|p__Firmicutes|c__Clostridia|o__Clostridiales|f__Lachnospiraceae|g__Roseburia|s__Roseburia_unclassified	0.00466	0	0	0	0	0	0	0	0.00133	0	0	0	0	0	0.00783	0	0	0	0.01318	0.00485
k__Bacteria|p__Firmicutes|c__Clostridia|o__Clostridiales|f__Oscillospiraceae	0.18743	0	0.10894	0.0696	0.04261	0.08806	0.00594	0.14135	0.04007	0.00803	0.05896	0.15961	0.00843	0.09517	0.055	0	0.04367	0.13651	0.37638	2.84762
k__Bacteria|p__Firmicutes|c__Clostridia|o__Clostridiales|f__Oscillospiraceae|g__Oscillibacter	0.18743	0	0.10894	0.0696	0.04261	0.08806	0.00594	0.14135	0.04007	0.00803	0.05896	0.15961	0.00843	0.09517	0.055	0	0.04367	0.13651	0.37638	2.84762
k__Bacteria|p__Firmicutes|c__Clostridia|o__Clostridiales|f__Oscillospiraceae|g__Oscillibacter|s__Oscillibacter_sp_1_3	0	0	0	0	0	0	0	0	0	0	0	0	0	0	0	0	0	0	0	2.84762
k__Bacteria|p__Firmicutes|c__Clostridia|o__Clostridiales|f__Oscillospiraceae|g__Oscillibacter|s__Oscillibacter_sp_1_3|t__GCF_000403435	0	0	0	0	0	0	0	0	0	0	0	0	0	0	0	0	0	0	0	2.84762
k__Bacteria|p__Firmicutes|c__Clostridia|o__Clostridiales|f__Oscillospiraceae|g__Oscillibacter|s__Oscillibacter_unclassified	0.18743	0	0.10894	0.0696	0.04261	0.08806	0.00594	0.14135	0.04007	0.00803	0.05896	0.15961	0.00843	0.09517	0.055	0	0.04367	0.13651	0.37638	0
k__Bacteria|p__Firmicutes|c__Clostridia|o__Clostridiales|f__Ruminococcaceae	12.1076	0.04385	0.48357	0	0.56737	6.99021	0	0.50846	3.48123	1.55344	0.47299	3.25106	0.34521	3.53697	8.36969	0	2.33999	0.06051	11.6294	8.60084
k__Bacteria|p__Firmicutes|c__Clostridia|o__Clostridiales|f__Ruminococcaceae|g__Anaerotruncus	11.6041	0.04385	0	0	0.05734	6.69183	0	0.08797	3.47381	1.32861	0.01678	2.75894	0	3.53697	8.36969	0	2.3257	0	11.4291	8.47623
k__Bacteria|p__Firmicutes|c__Clostridia|o__Clostridiales|f__Ruminococcaceae|g__Anaerotruncus|s__Anaerotruncus_sp_G3_2012	11.6041	0	0	0	0	6.69183	0	0	3.47381	1.32861	0	2.75894	0	3.53697	8.36969	0	2.3257	0	11.4291	8.47623
k__Bacteria|p__Firmicutes|c__Clostridia|o__Clostridiales|f__Ruminococcaceae|g__Anaerotruncus|s__Anaerotruncus_sp_G3_2012|t__GCF_000403395	11.6041	0	0	0	0	6.69183	0	0	3.47381	1.32861	0	2.75894	0	3.53697	8.36969	0	2.3257	0	11.4291	8.47623
k__Bacteria|p__Firmicutes|c__Clostridia|o__Clostridiales|f__Ruminococcaceae|g__Anaerotruncus|s__Anaerotruncus_unclassified	0	0.04385	0	0	0.05734	0	0	0.08797	0	0	0.01678	0	0	0	0	0	0	0	0	0
k__Bacteria|p__Firmicutes|c__Clostridia|o__Clostridiales|f__Ruminococcaceae|g__Subdoligranulum	0.50349	0	0.48357	0	0.51003	0.29838	0	0.42049	0.00741	0.22483	0.45622	0.49211	0.34521	0	0	0	0.01429	0.06051	0.20025	0.12461
k__Bacteria|p__Firmicutes|c__Clostridia|o__Clostridiales|f__Ruminococcaceae|g__Subdoligranulum|s__Subdoligranulum_unclassified	0.50349	0	0.48357	0	0.51003	0.29838	0	0.42049	0.00741	0.22483	0.45622	0.49211	0.34521	0	0	0	0.01429	0.06051	0.20025	0.12461
k__Bacteria|p__Firmicutes|c__Erysipelotrichia	0	0	0	0	0	0	0	0	0.00569	0	0	0	0	0	0.00625	0.00301	0	0	0	0
k__Bacteria|p__Firmicutes|c__Erysipelotrichia|o__Erysipelotrichales	0	0	0	0	0	0	0	0	0.00569	0	0	0	0	0	0.00625	0.00301	0	0	0	0
k__Bacteria|p__Firmicutes|c__Erysipelotrichia|o__Erysipelotrichales|f__Erysipelotrichaceae	0	0	0	0	0	0	0	0	0.00569	0	0	0	0	0	0.00625	0.00301	0	0	0	0
k__Bacteria|p__Firmicutes|c__Erysipelotrichia|o__Erysipelotrichales|f__Erysipelotrichaceae|g__Coprobacillus	0	0	0	0	0	0	0	0	0.00569	0	0	0	0	0	0	0.00301	0	0	0	0
k__Bacteria|p__Firmicutes|c__Erysipelotrichia|o__Erysipelotrichales|f__Erysipelotrichaceae|g__Coprobacillus|s__Coprobacillus_unclassified	0	0	0	0	0	0	0	0	0.00569	0	0	0	0	0	0	0.00301	0	0	0	0
k__Bacteria|p__Firmicutes|c__Erysipelotrichia|o__Erysipelotrichales|f__Erysipelotrichaceae|g__Erysipelotrichaceae_noname	0	0	0	0	0	0	0	0	0	0	0	0	0	0	0.00625	0	0	0	0	0
k__Bacteria|p__Firmicutes|c__Erysipelotrichia|o__Erysipelotrichales|f__Erysipelotrichaceae|g__Erysipelotrichaceae_noname|s__Erysipelotrichaceae_bacterium_6_1_45	0	0	0	0	0	0	0	0	0	0	0	0	0	0	0.00625	0	0	0	0	0
k__Bacteria|p__Firmicutes|c__Erysipelotrichia|o__Erysipelotrichales|f__Erysipelotrichaceae|g__Erysipelotrichaceae_noname|s__Erysipelotrichaceae_bacterium_6_1_45|t__GCF_000242175	0	0	0	0	0	0	0	0	0	0	0	0	0	0	0.00625	0	0	0	0	0
k__Bacteria|p__Firmicutes|c__Negativicutes	0	0	0	0	0	0	0.02986	0	0	0	0	0.11912	0	0	0	0	0	0	0	0
k__Bacteria|p__Firmicutes|c__Negativicutes|o__Selenomonadales	0	0	0	0	0	0	0.02986	0	0	0	0	0.11912	0	0	0	0	0	0	0	0
k__Bacteria|p__Firmicutes|c__Negativicutes|o__Selenomonadales|f__Veillonellaceae	0	0	0	0	0	0	0.02986	0	0	0	0	0.11912	0	0	0	0	0	0	0	0
k__Bacteria|p__Firmicutes|c__Negativicutes|o__Selenomonadales|f__Veillonellaceae|g__Mitsuokella	0	0	0	0	0	0	0.02986	0	0	0	0	0.11912	0	0	0	0	0	0	0	0
k__Bacteria|p__Firmicutes|c__Negativicutes|o__Selenomonadales|f__Veillonellaceae|g__Mitsuokella|s__Mitsuokella_unclassified	0	0	0	0	0	0	0.02986	0	0	0	0	0.11912	0	0	0	0	0	0	0	0
k__Bacteria|p__Proteobacteria	2.9559	1.75809	4.44373	3.32978	4.8376	18.9983	23.0067	44.1271	15.8338	33.8183	1.38881	4.63101	0.32651	1.03645	7.02972	5.83832	8.33662	2.25513	28.1458	25.0296
k__Bacteria|p__Proteobacteria|c__Betaproteobacteria	0.22139	0.02361	0.10779	0.02222	0.0537	0.02383	0.01214	0.0123	0.04041	0.03383	0.0707	0.07812	0.10527	0.14154	0.10323	0.04195	0.16919	0.06194	0	0.03268
k__Bacteria|p__Proteobacteria|c__Betaproteobacteria|o__Burkholderiales	0.22139	0.02361	0.10779	0.02222	0.0537	0.02383	0.01214	0.0123	0.04041	0.03383	0.0707	0.07812	0.10527	0.14154	0.10323	0.04195	0.16919	0.06194	0	0.03268
k__Bacteria|p__Proteobacteria|c__Betaproteobacteria|o__Burkholderiales|f__Burkholderiales_noname	0.10125	0	0.01434	0	0	0	0	0	0.00884	0	0.03705	0.00444	0.01721	0	0	0	0.10533	0.03881	0	0
k__Bacteria|p__Proteobacteria|c__Betaproteobacteria|o__Burkholderiales|f__Burkholderiales_noname|g__Burkholderiales_noname	0.10125	0	0.01434	0	0	0	0	0	0.00884	0	0.03705	0.00444	0.01721	0	0	0	0.10533	0.03881	0	0
k__Bacteria|p__Proteobacteria|c__Betaproteobacteria|o__Burkholderiales|f__Burkholderiales_noname|g__Burkholderiales_noname|s__Burkholderiales_bacterium_1_1_47	0.10125	0	0.01434	0	0	0	0	0	0.00884	0	0.03705	0.00444	0.01721	0	0	0	0.10533	0.03881	0	0
k__Bacteria|p__Proteobacteria|c__Betaproteobacteria|o__Burkholderiales|f__Burkholderiales_noname|g__Burkholderiales_noname|s__Burkholderiales_bacterium_1_1_47|t__GCF_000144975	0.10125	0	0.01434	0	0	0	0	0	0.00884	0	0.03705	0.00444	0.01721	0	0	0	0.10533	0.03881	0	0
k__Bacteria|p__Proteobacteria|c__Betaproteobacteria|o__Burkholderiales|f__Comamonadaceae	0	0	0	0	0	0	0	0	0	0	0	0	0.04928	0	0	0	0	0	0	0
k__Bacteria|p__Proteobacteria|c__Betaproteobacteria|o__Burkholderiales|f__Comamonadaceae|g__Comamonas	0	0	0	0	0	0	0	0	0	0	0	0	0.04928	0	0	0	0	0	0	0
k__Bacteria|p__Proteobacteria|c__Betaproteobacteria|o__Burkholderiales|f__Comamonadaceae|g__Comamonas|s__Comamonas_unclassified	0	0	0	0	0	0	0	0	0	0	0	0	0.04928	0	0	0	0	0	0	0
k__Bacteria|p__Proteobacteria|c__Betaproteobacteria|o__Burkholderiales|f__Sutterellaceae	0.12013	0.02361	0.09345	0.02222	0.0537	0.02383	0.01214	0.0123	0.03156	0.03383	0.03365	0.07368	0.03878	0.14154	0.10323	0.04195	0.06386	0.02313	0	0.03268
k__Bacteria|p__Proteobacteria|c__Betaproteobacteria|o__Burkholderiales|f__Sutterellaceae|g__Parasutterella	0.12013	0.00895	0.09345	0.02222	0.0537	0.02383	0	0	0.03156	0.03383	0.03365	0.04655	0.03878	0.14154	0.10323	0.04195	0.06386	0.02313	0	0.03268
k__Bacteria|p__Proteobacteria|c__Betaproteobacteria|o__Burkholderiales|f__Sutterellaceae|g__Parasutterella|s__Parasutterella_excrementihominis	0.12013	0.00895	0.09345	0.02222	0.0537	0.02383	0	0	0.03156	0.03383	0.03365	0.04655	0.03878	0.14154	0.10323	0.04195	0.06386	0.02313	0	0.03268
k__Bacteria|p__Proteobacteria|c__Betaproteobacteria|o__Burkholderiales|f__Sutterellaceae|g__Parasutterella|s__Parasutterella_excrementihominis|t__GCF_000205025	0.12013	0.00895	0.09345	0.02222	0.0537	0.02383	0	0	0.03156	0.03383	0.03365	0.04655	0.03878	0.14154	0.10323	0.04195	0.06386	0.02313	0	0.03268
k__Bacteria|p__Proteobacteria|c__Betaproteobacteria|o__Burkholderiales|f__Sutterellaceae|g__Sutterellaceae_unclassified	0	0.01466	0	0	0	0	0.01214	0.0123	0	0	0	0.02713	0	0	0	0	0	0	0	0
k__Bacteria|p__Proteobacteria|c__Deltaproteobacteria	0	0	0	0.01529	0.14101	0.04368	0	0.00802	0.06844	0.01401	0.0961	0.04616	0.01214	0	0.01235	0	0.03676	0.11574	0	0.32746
k__Bacteria|p__Proteobacteria|c__Deltaproteobacteria|o__Desulfovibrionales	0	0	0	0.01529	0.14101	0.04368	0	0.00802	0.06844	0.01401	0.0961	0.04616	0.01214	0	0.01235	0	0.03676	0.11574	0	0.32746
k__Bacteria|p__Proteobacteria|c__Deltaproteobacteria|o__Desulfovibrionales|f__Desulfovibrionaceae	0	0	0	0.01529	0.14101	0.04368	0	0.00802	0.06844	0.01401	0.0961	0.04616	0.01214	0	0.01235	0	0.03676	0.11574	0	0.32746
k__Bacteria|p__Proteobacteria|c__Deltaproteobacteria|o__Desulfovibrionales|f__Desulfovibrionaceae|g__Desulfovibrio	0	0	0	0.01529	0.14101	0.04368	0	0.00802	0.06844	0.01401	0.0961	0.04616	0.01214	0	0.01235	0	0.03676	0.11574	0	0.32746
k__Bacteria|p__Proteobacteria|c__Deltaproteobacteria|o__Desulfovibrionales|f__Desulfovibrionaceae|g__Desulfovibrio|s__Desulfovibrio_desulfuricans	0	0	0	0.01529	0.14101	0.04368	0	0.00802	0.06844	0.01401	0.0961	0.04616	0.01214	0	0.01235	0	0.03676	0.11574	0	0.32746
k__Bacteria|p__Proteobacteria|c__Deltaproteobacteria|o__Desulfovibrionales|f__Desulfovibrionaceae|g__Desulfovibrio|s__Desulfovibrio_desulfuricans|t__Desulfovibrio_desulfuricans_unclassified	0	0	0	0.01529	0.14101	0.04368	0	0.00802	0.06844	0.01401	0.0961	0.04616	0.01214	0	0.01235	0	0.03676	0.11574	0	0.32746
k__Bacteria|p__Proteobacteria|c__Epsilonproteobacteria	2.73451	1.73449	4.30638	3.29227	4.64288	18.9308	22.9946	44.0868	15.6956	33.6879	0.56363	4.50673	0.2091	0.82658	6.91413	3.34876	8.12123	2.07745	28.1458	24.6694
k__Bacteria|p__Proteobacteria|c__Epsilonproteobacteria|o__Campylobacterales	2.73451	1.73449	4.30638	3.29227	4.64288	18.9308	22.9946	44.0868	15.6956	33.6879	0.56363	4.50673	0.2091	0.82658	6.91413	3.34876	8.12123	2.07745	28.1458	24.6694
k__Bacteria|p__Proteobacteria|c__Epsilonproteobacteria|o__Campylobacterales|f__Helicobacteraceae	2.73451	1.73449	4.30638	3.29227	4.64288	18.9308	22.9946	44.0868	15.6956	33.6879	0.56363	4.50673	0.2091	0.82658	6.91413	3.34876	8.12123	2.07745	28.1458	24.6694
k__Bacteria|p__Proteobacteria|c__Epsilonproteobacteria|o__Campylobacterales|f__Helicobacteraceae|g__Helicobacter	2.73451	1.73449	4.30638	3.29227	4.64288	18.9308	22.9946	44.0868	15.6956	33.6879	0.56363	4.50673	0.2091	0.82658	6.91413	3.34876	8.12123	2.07745	28.1458	24.6694
k__Bacteria|p__Proteobacteria|c__Epsilonproteobacteria|o__Campylobacterales|f__Helicobacteraceae|g__Helicobacter|s__Helicobacter_hepaticus	2.73451	1.73449	4.30638	3.29227	4.64288	18.9308	22.9946	44.0868	15.6956	33.6879	0.56363	4.50673	0.2091	0.82658	6.91413	3.34876	8.12123	2.07745	28.1458	24.6694
k__Bacteria|p__Proteobacteria|c__Epsilonproteobacteria|o__Campylobacterales|f__Helicobacteraceae|g__Helicobacter|s__Helicobacter_hepaticus|t__GCF_000007905	2.73451	1.73449	4.30638	3.29227	4.64288	18.9308	22.9946	44.0868	15.6956	33.6879	0.56363	4.50673	0.2091	0.82658	6.91413	3.34876	8.12123	2.07745	28.1458	24.6694
k__Bacteria|p__Proteobacteria|c__Gammaproteobacteria	0	0	0.02957	0	0	0	0	0.01996	0.02943	0.08262	0.65839	0	0	0.06833	0	2.44761	0.00945	0	0	0
k__Bacteria|p__Proteobacteria|c__Gammaproteobacteria|o__Enterobacteriales	0	0	0.02957	0	0	0	0	0.01996	0.02943	0.08262	0.65839	0	0	0.06833	0	2.44761	0.00945	0	0	0
k__Bacteria|p__Proteobacteria|c__Gammaproteobacteria|o__Enterobacteriales|f__Enterobacteriaceae	0	0	0.02957	0	0	0	0	0.01996	0.02943	0.08262	0.65839	0	0	0.06833	0	2.44761	0.00945	0	0	0
k__Bacteria|p__Proteobacteria|c__Gammaproteobacteria|o__Enterobacteriales|f__Enterobacteriaceae|g__Escherichia	0	0	0	0	0	0	0	0	0.02943	0.08262	0.65839	0	0	0.06833	0	0.09872	0.00945	0	0	0
k__Bacteria|p__Proteobacteria|c__Gammaproteobacteria|o__Enterobacteriales|f__Enterobacteriaceae|g__Escherichia|s__Escherichia_coli	0	0	0	0	0	0	0	0	0.00652	0	0.39594	0	0	0.05758	0	0.03736	0.00626	0	0	0
k__Bacteria|p__Proteobacteria|c__Gammaproteobacteria|o__Enterobacteriales|f__Enterobacteriaceae|g__Escherichia|s__Escherichia_coli|t__Escherichia_coli_unclassified	0	0	0	0	0	0	0	0	0.00652	0	0.39594	0	0	0.05758	0	0.03736	0.00626	0	0	0
k__Bacteria|p__Proteobacteria|c__Gammaproteobacteria|o__Enterobacteriales|f__Enterobacteriaceae|g__Escherichia|s__Escherichia_unclassified	0	0	0	0	0	0	0	0	0.0229	0.08262	0.26244	0	0	0.01075	0	0.06136	0.0032	0	0	0
k__Bacteria|p__Proteobacteria|c__Gammaproteobacteria|o__Enterobacteriales|f__Enterobacteriaceae|g__Klebsiella	0	0	0	0	0	0	0	0.01996	0	0	0	0	0	0	0	2.34889	0	0	0	0
k__Bacteria|p__Proteobacteria|c__Gammaproteobacteria|o__Enterobacteriales|f__Enterobacteriaceae|g__Klebsiella|s__Klebsiella_oxytoca	0	0	0	0	0	0	0	0.0049	0	0	0	0	0	0	0	1.15961	0	0	0	0
k__Bacteria|p__Proteobacteria|c__Gammaproteobacteria|o__Enterobacteriales|f__Enterobacteriaceae|g__Klebsiella|s__Klebsiella_oxytoca|t__Klebsiella_oxytoca_unclassified	0	0	0	0	0	0	0	0.0049	0	0	0	0	0	0	0	1.15961	0	0	0	0
k__Bacteria|p__Proteobacteria|c__Gammaproteobacteria|o__Enterobacteriales|f__Enterobacteriaceae|g__Klebsiella|s__Klebsiella_unclassified	0	0	0	0	0	0	0	0.01506	0	0	0	0	0	0	0	1.18928	0	0	0	0
k__Bacteria|p__Proteobacteria|c__Gammaproteobacteria|o__Enterobacteriales|f__Enterobacteriaceae|g__Proteus	0	0	0.02957	0	0	0	0	0	0	0	0	0	0	0	0	0	0	0	0	0
k__Bacteria|p__Proteobacteria|c__Gammaproteobacteria|o__Enterobacteriales|f__Enterobacteriaceae|g__Proteus|s__Proteus_mirabilis	0	0	0.02957	0	0	0	0	0	0	0	0	0	0	0	0	0	0	0	0	0
k__Bacteria|p__Proteobacteria|c__Gammaproteobacteria|o__Enterobacteriales|f__Enterobacteriaceae|g__Proteus|s__Proteus_mirabilis|t__Proteus_mirabilis_unclassified	0	0	0.02957	0	0	0	0	0	0	0	0	0	0	0	0	0	0	0	0	0
k__Bacteria|p__Spirochaetes	0	0.10326	0	0.11198	0	0.11517	0.04157	0	0.0557	0.27704	0	0	0	0	0	0	0.00535	0	0	0
k__Bacteria|p__Spirochaetes|c__Spirochaetia	0	0.10326	0	0.11198	0	0.11517	0.04157	0	0.0557	0.27704	0	0	0	0	0	0	0.00535	0	0	0
k__Bacteria|p__Spirochaetes|c__Spirochaetia|o__Spirochaetales	0	0.10326	0	0.11198	0	0.11517	0.04157	0	0.0557	0.27704	0	0	0	0	0	0	0.00535	0	0	0
k__Bacteria|p__Spirochaetes|c__Spirochaetia|o__Spirochaetales|f__Brachyspiraceae	0	0.10326	0	0.11198	0	0.11517	0.04157	0	0.0557	0.27704	0	0	0	0	0	0	0.00535	0	0	0
k__Bacteria|p__Spirochaetes|c__Spirochaetia|o__Spirochaetales|f__Brachyspiraceae|g__Brachyspira	0	0.10326	0	0.11198	0	0.11517	0.04157	0	0.0557	0.27704	0	0	0	0	0	0	0.00535	0	0	0
k__Bacteria|p__Spirochaetes|c__Spirochaetia|o__Spirochaetales|f__Brachyspiraceae|g__Brachyspira|s__Brachyspira_unclassified	0	0.10326	0	0.11198	0	0.11517	0.04157	0	0.0557	0.27704	0	0	0	0	0	0	0.00535	0	0	0
k__Bacteria|p__Verrucomicrobia	34.2005	8.81121	28.468	7.94014	7.15333	26.6427	14.0524	0.80488	11.2465	3.62201	26.7355	22.3228	55.797	0	0	6.99029	58.0874	49.2416	0	0
k__Bacteria|p__Verrucomicrobia|c__Verrucomicrobiae	34.2005	8.81121	28.468	7.94014	7.15333	26.6427	14.0524	0.80488	11.2465	3.62201	26.7355	22.3228	55.797	0	0	6.99029	58.0874	49.2416	0	0
k__Bacteria|p__Verrucomicrobia|c__Verrucomicrobiae|o__Verrucomicrobiales	34.2005	8.81121	28.468	7.94014	7.15333	26.6427	14.0524	0.80488	11.2465	3.62201	26.7355	22.3228	55.797	0	0	6.99029	58.0874	49.2416	0	0
k__Bacteria|p__Verrucomicrobia|c__Verrucomicrobiae|o__Verrucomicrobiales|f__Verrucomicrobiaceae	34.2005	8.81121	28.468	7.94014	7.15333	26.6427	14.0524	0.80488	11.2465	3.62201	26.7355	22.3228	55.797	0	0	6.99029	58.0874	49.2416	0	0
k__Bacteria|p__Verrucomicrobia|c__Verrucomicrobiae|o__Verrucomicrobiales|f__Verrucomicrobiaceae|g__Akkermansia	34.2005	8.81121	28.468	7.94014	7.15333	26.6427	14.0524	0.80488	11.2465	3.62201	26.7355	22.3228	55.797	0	0	6.99029	58.0874	49.2416	0	0
k__Bacteria|p__Verrucomicrobia|c__Verrucomicrobiae|o__Verrucomicrobiales|f__Verrucomicrobiaceae|g__Akkermansia|s__Akkermansia_muciniphila	34.2005	8.81121	28.468	7.94014	7.15333	26.6427	14.0524	0.80488	11.2465	3.62201	26.7355	22.3228	55.797	0	0	6.99029	58.0874	49.2416	0	0
k__Bacteria|p__Verrucomicrobia|c__Verrucomicrobiae|o__Verrucomicrobiales|f__Verrucomicrobiaceae|g__Akkermansia|s__Akkermansia_muciniphila|t__GCF_000020225	34.2005	8.81121	28.468	7.94014	7.15333	26.6427	14.0524	0.80488	11.2465	3.62201	26.7355	22.3228	55.797	0	0	6.99029	58.0874	49.2416	0	0
k__Eukaryota	0	0	0	0	0	0	0	0.10592	0	0.05086	0	0	0	0	0	0	0	0	0	0
k__Eukaryota|p__Apicomplexa	0	0	0	0	0	0	0	0.07701	0	0	0	0	0	0	0	0	0	0	0	0
k__Eukaryota|p__Apicomplexa|c__Coccidia	0	0	0	0	0	0	0	0.07701	0	0	0	0	0	0	0	0	0	0	0	0
k__Eukaryota|p__Apicomplexa|c__Coccidia|o__Eucoccidiorida	0	0	0	0	0	0	0	0.07701	0	0	0	0	0	0	0	0	0	0	0	0
k__Eukaryota|p__Apicomplexa|c__Coccidia|o__Eucoccidiorida|f__Cryptosporidiidae	0	0	0	0	0	0	0	0.07701	0	0	0	0	0	0	0	0	0	0	0	0
k__Eukaryota|p__Apicomplexa|c__Coccidia|o__Eucoccidiorida|f__Cryptosporidiidae|g__Cryptosporidium	0	0	0	0	0	0	0	0.07701	0	0	0	0	0	0	0	0	0	0	0	0
k__Eukaryota|p__Apicomplexa|c__Coccidia|o__Eucoccidiorida|f__Cryptosporidiidae|g__Cryptosporidium|s__Cryptosporidium_hominis	0	0	0	0	0	0	0	0.03336	0	0	0	0	0	0	0	0	0	0	0	0
k__Eukaryota|p__Apicomplexa|c__Coccidia|o__Eucoccidiorida|f__Cryptosporidiidae|g__Cryptosporidium|s__Cryptosporidium_hominis|t__GCA_000006425	0	0	0	0	0	0	0	0.03336	0	0	0	0	0	0	0	0	0	0	0	0
k__Eukaryota|p__Apicomplexa|c__Coccidia|o__Eucoccidiorida|f__Cryptosporidiidae|g__Cryptosporidium|s__Cryptosporidium_parvum	0	0	0	0	0	0	0	0.04365	0	0	0	0	0	0	0	0	0	0	0	0
k__Eukaryota|p__Apicomplexa|c__Coccidia|o__Eucoccidiorida|f__Cryptosporidiidae|g__Cryptosporidium|s__Cryptosporidium_parvum|t__GCA_000165345	0	0	0	0	0	0	0	0.04365	0	0	0	0	0	0	0	0	0	0	0	0
k__Eukaryota|p__Ascomycota	0	0	0	0	0	0	0	0.0289	0	0.05086	0	0	0	0	0	0	0	0	0	0
k__Eukaryota|p__Ascomycota|c__Saccharomycetes	0	0	0	0	0	0	0	0.0289	0	0.05086	0	0	0	0	0	0	0	0	0	0
k__Eukaryota|p__Ascomycota|c__Saccharomycetes|o__Saccharomycetales	0	0	0	0	0	0	0	0.0289	0	0.05086	0	0	0	0	0	0	0	0	0	0
k__Eukaryota|p__Ascomycota|c__Saccharomycetes|o__Saccharomycetales|f__Saccharomycetaceae	0	0	0	0	0	0	0	0.0289	0	0.05086	0	0	0	0	0	0	0	0	0	0
k__Eukaryota|p__Ascomycota|c__Saccharomycetes|o__Saccharomycetales|f__Saccharomycetaceae|g__Naumovozyma	0	0	0	0	0	0	0	0.01012	0	0	0	0	0	0	0	0	0	0	0	0
k__Eukaryota|p__Ascomycota|c__Saccharomycetes|o__Saccharomycetales|f__Saccharomycetaceae|g__Naumovozyma|s__Naumovozyma_unclassified	0	0	0	0	0	0	0	0.01012	0	0	0	0	0	0	0	0	0	0	0	0
k__Eukaryota|p__Ascomycota|c__Saccharomycetes|o__Saccharomycetales|f__Saccharomycetaceae|g__Saccharomycetaceae_unclassified	0	0	0	0	0	0	0	0.01878	0	0.05086	0	0	0	0	0	0	0	0	0	0
k__Viruses	0	0	0.50774	0	0.05642	0	0	0	0.00301	0.07699	0.0578	0.02882	0	0.0183	0.08522	0.00211	0	0.07173	0.02848	0.07656
k__Viruses|p__Viruses_noname	0	0	0.50774	0	0.05642	0	0	0	0.00301	0.07699	0.0578	0.02882	0	0.0183	0.08522	0.00211	0	0.07173	0.02848	0.07656
k__Viruses|p__Viruses_noname|c__Viruses_noname	0	0	0.50774	0	0.05642	0	0	0	0.00301	0.07699	0.0578	0.02882	0	0.0183	0.08522	0.00211	0	0.07173	0.02848	0.07656
k__Viruses|p__Viruses_noname|c__Viruses_noname|o__Caudovirales	0	0	0.45425	0	0	0	0	0	0.00301	0.01481	0	0	0	0	0	0	0	0	0	0.02339
k__Viruses|p__Viruses_noname|c__Viruses_noname|o__Caudovirales|f__Myoviridae	0	0	0	0	0	0	0	0	0.00301	0.01481	0	0	0	0	0	0	0	0	0	0.02339
k__Viruses|p__Viruses_noname|c__Viruses_noname|o__Caudovirales|f__Myoviridae|g__Mulikevirus	0	0	0	0	0	0	0	0	0.00301	0.01481	0	0	0	0	0	0	0	0	0	0.02339
k__Viruses|p__Viruses_noname|c__Viruses_noname|o__Caudovirales|f__Myoviridae|g__Mulikevirus|s__Mulikevirus_unclassified	0	0	0	0	0	0	0	0	0.00301	0.01481	0	0	0	0	0	0	0	0	0	0.02339
k__Viruses|p__Viruses_noname|c__Viruses_noname|o__Caudovirales|f__Siphoviridae	0	0	0.45425	0	0	0	0	0	0	0	0	0	0	0	0	0	0	0	0	0
k__Viruses|p__Viruses_noname|c__Viruses_noname|o__Caudovirales|f__Siphoviridae|g__Siphoviridae_noname	0	0	0.45425	0	0	0	0	0	0	0	0	0	0	0	0	0	0	0	0	0
k__Viruses|p__Viruses_noname|c__Viruses_noname|o__Caudovirales|f__Siphoviridae|g__Siphoviridae_noname|s__Propionibacterium_phage_P104A	0	0	0.45425	0	0	0	0	0	0	0	0	0	0	0	0	0	0	0	0	0
k__Viruses|p__Viruses_noname|c__Viruses_noname|o__Caudovirales|f__Siphoviridae|g__Siphoviridae_noname|s__Propionibacterium_phage_P104A|t__PRJNA177532	0	0	0.45425	0	0	0	0	0	0	0	0	0	0	0	0	0	0	0	0	0
k__Viruses|p__Viruses_noname|c__Viruses_noname|o__Viruses_noname	0	0	0.05349	0	0.05642	0	0	0	0	0.06217	0.0578	0.02882	0	0.0183	0.08522	0.00211	0	0.07173	0.02848	0.05317
k__Viruses|p__Viruses_noname|c__Viruses_noname|o__Viruses_noname|f__Orthomyxoviridae	0	0	0	0	0	0	0	0	0	0	0	0	0	0.0183	0	0.00211	0	0	0	0
k__Viruses|p__Viruses_noname|c__Viruses_noname|o__Viruses_noname|f__Orthomyxoviridae|g__Influenzavirus_A	0	0	0	0	0	0	0	0	0	0	0	0	0	0.0183	0	0.00211	0	0	0	0
k__Viruses|p__Viruses_noname|c__Viruses_noname|o__Viruses_noname|f__Orthomyxoviridae|g__Influenzavirus_A|s__Influenza_A_virus	0	0	0	0	0	0	0	0	0	0	0	0	0	0.0183	0	0.00211	0	0	0	0
k__Viruses|p__Viruses_noname|c__Viruses_noname|o__Viruses_noname|f__Orthomyxoviridae|g__Influenzavirus_A|s__Influenza_A_virus|t__Influenza_A_virus_unclassified	0	0	0	0	0	0	0	0	0	0	0	0	0	0.0183	0	0.00211	0	0	0	0
k__Viruses|p__Viruses_noname|c__Viruses_noname|o__Viruses_noname|f__Potyviridae	0	0	0.05349	0	0.05642	0	0	0	0	0.06217	0.0578	0.02882	0	0	0.08522	0	0	0.04518	0.02848	0.05317
k__Viruses|p__Viruses_noname|c__Viruses_noname|o__Viruses_noname|f__Potyviridae|g__Potyvirus	0	0	0.05349	0	0.05642	0	0	0	0	0.06217	0.0578	0.02882	0	0	0.08522	0	0	0.04518	0.02848	0.05317
k__Viruses|p__Viruses_noname|c__Viruses_noname|o__Viruses_noname|f__Potyviridae|g__Potyvirus|s__Dasheen_mosaic_virus	0	0	0.05349	0	0.05642	0	0	0	0	0.06217	0.0578	0.02882	0	0	0.08522	0	0	0.04518	0.02848	0.05317
k__Viruses|p__Viruses_noname|c__Viruses_noname|o__Viruses_noname|f__Potyviridae|g__Potyvirus|s__Dasheen_mosaic_virus|t__PRJNA15388	0	0	0.05349	0	0.05642	0	0	0	0	0.06217	0.0578	0.02882	0	0	0.08522	0	0	0.04518	0.02848	0.05317
k__Viruses|p__Viruses_noname|c__Viruses_noname|o__Viruses_noname|f__Retroviridae	0	0	0	0	0	0	0	0	0	0	0	0	0	0	0	0	0	0.02655	0	0
k__Viruses|p__Viruses_noname|c__Viruses_noname|o__Viruses_noname|f__Retroviridae|g__Betaretrovirus	0	0	0	0	0	0	0	0	0	0	0	0	0	0	0	0	0	0.02655	0	0
k__Viruses|p__Viruses_noname|c__Viruses_noname|o__Viruses_noname|f__Retroviridae|g__Betaretrovirus|s__Mouse_mammary_tumor_virus	0	0	0	0	0	0	0	0	0	0	0	0	0	0	0	0	0	0.02655	0	0
k__Viruses|p__Viruses_noname|c__Viruses_noname|o__Viruses_noname|f__Retroviridae|g__Betaretrovirus|s__Mouse_mammary_tumor_virus|t__PRJNA14435	0	0	0	0	0	0	0	0	0	0	0	0	0	0	0	0	0	0.02655	0	0
