# Supplementary material for: Glycan Biosynthesis Ability of Gut Microbiota Increased in Primary Hypertension Patients Taking Antihypertension Medications and Potentially Promoted by Macrophage-Adenosine Monophosphate-Activated Protein Kinase
Source: Front Microbiol. 2021 Nov 4;12:719599. doi: 10.3389/fmicb.2021.719599 (PMC8600050; doi:10.3389/fmicb.2021.719599)
Supplement: Supplementary file 1 [file Presentation_1.zip › Supplementary Table 14.xls]

## Sheet: Supplementary Table 14
KO ID	Ortholog	AMPKa1fl/fl/WT mice, before Angiotensin II perfusion					AMPKa1fl/fl/WT mice, after Angiotensin II perfusion for 7 days					AMPKa1fl/fl/Csf1r-MerCre mice, before Angiotensin II perfusion					AMPKa1fl/fl/Csf1r-MerCre mice, after Angiotensin II perfusion for 7 days
		AW1A	AW2A	AW3A	AW4A	AW5A	AW1B	AW2B	AW3B	AW4B	AW5B	AK1A	AK2A	AK3A	AK4A	AK5A	AK1B	AK2B	AK3B	AK4B	AK5B
unassigned	unassigned	0.728334	0.713486	0.704717	0.712408	0.691084	0.704976	0.696416	0.700717	0.68808	0.692479	0.699265	0.692916	0.670028	0.702937	0.708963	0.733803	0.701241	0.695543	0.679492	0.683583
K00001	E1.1.1.1, adh; alcohol dehydrogenase [EC:1.1.1.1]	2.00331e-05	4.52512e-06	2.93989e-05	9.58122e-06	1.73332e-05	2.75938e-05	7.03052e-06	2.54867e-05	3.45864e-05	2.96208e-05	2.79233e-05	1.58355e-05	2.00368e-05	1.34275e-05	5.82476e-06	3.28271e-06	4.17031e-05	2.55303e-05	2.57417e-05	1.43575e-05
K00002	AKR1A1, adh; alcohol dehydrogenase (NADP+) [EC:1.1.1.2]	8.54637e-06	3.08109e-06	2.71961e-06	7.33178e-06	4.81341e-06	1.29128e-05	1.23476e-05	2.35909e-05	1.53028e-05	1.95245e-05	9.36796e-06	9.12997e-06	3.57888e-06	5.72611e-06	1.14267e-05	3.53904e-06	1.34696e-05	1.69407e-05	1.85421e-05	2.21411e-05
K00003	hom; homoserine dehydrogenase [EC:1.1.1.3]	8.79731e-06	5.59136e-06	1.11592e-05	9.89716e-06	9.92512e-06	7.89412e-06	3.78704e-06	2.68425e-06	6.59024e-06	4.11822e-06	2.60315e-05	8.50759e-06	4.4179e-06	1.08523e-05	5.1422e-06	1.29917e-06	5.7494e-06	9.19339e-06	8.20559e-06	2.10609e-06
K00004	BDH, butB; (R,R)-butanediol dehydrogenase / meso-butanediol dehydrogenase / diacetyl reductase [EC:1.1.1.4 1.1.1.- 1.1.1.303]	1.93487e-06	7.72832e-07	1.38293e-06	1.71279e-06	2.27108e-06	2.60098e-06	7.78756e-07	2.53278e-06	2.53345e-06	1.29975e-06	5.09902e-06	4.02802e-06	1.08566e-06	5.16912e-07	7.26714e-07	1.52576e-05	2.90535e-06	1.22304e-06	3.09946e-06	2.32129e-06
K00005	gldA; glycerol dehydrogenase [EC:1.1.1.6]	3.72145e-06	4.20581e-06	5.91061e-06	6.10069e-06	5.19086e-06	4.21084e-06	4.7092e-06	1.271e-05	6.12176e-06	3.26628e-06	7.19617e-06	8.16712e-06	3.09971e-06	2.19707e-06	4.57215e-06	2.7647e-05	3.64236e-06	9.7307e-06	6.10209e-06	3.94828e-06
K00006	GPD1; glycerol-3-phosphate dehydrogenase (NAD+) [EC:1.1.1.8]	1.06416e-07	8.14376e-08	1.53913e-07	1.78865e-07	2.98895e-06	1.06792e-06	1.60433e-06	5.44694e-07	3.50575e-07	2.7897e-06	2.04274e-06	1.43003e-06	3.6866e-07	0	4.00127e-07	0	1.7253e-07	1.13876e-06	8.44089e-07	8.25783e-07
K00008	SORD, gutB; L-iditol 2-dehydrogenase [EC:1.1.1.14]	3.97279e-05	1.49648e-05	2.17228e-05	1.77123e-05	4.05953e-05	6.1057e-05	1.49124e-05	3.15698e-05	4.3349e-05	2.3745e-05	5.033e-05	4.65128e-05	2.28666e-05	2.44929e-05	1.64671e-05	8.61323e-05	4.91477e-05	6.53153e-05	6.688e-05	6.06549e-05
K00009	mtlD; mannitol-1-phosphate 5-dehydrogenase [EC:1.1.1.17]	2.31575e-06	2.71677e-07	2.68203e-06	7.80209e-07	6.94774e-06	4.26379e-06	6.39906e-07	1.38869e-06	5.52271e-06	1.96499e-06	6.52149e-06	4.36247e-06	1.27449e-06	1.44008e-06	2.77364e-06	3.68863e-07	1.91805e-06	3.5335e-07	4.44259e-06	1.40951e-06
K00010	iolG; myo-inositol 2-dehydrogenase / D-chiro-inositol 1-dehydrogenase [EC:1.1.1.18 1 .1.1.369]	1.19964e-05	1.29453e-05	9.60102e-06	1.27661e-05	2.22445e-05	1.38882e-05	2.47303e-05	1.09193e-05	1.36567e-05	2.17412e-05	2.66032e-05	1.74361e-05	1.54834e-05	5.49596e-06	6.95805e-06	8.41507e-05	2.10036e-05	2.78449e-05	1.32691e-05	1.41411e-05
K00011	AKR1B; aldehyde reductase [EC:1.1.1.21]	2.34702e-06	1.20327e-06	1.43839e-06	1.74133e-06	5.38535e-06	9.5841e-06	1.23917e-05	4.60217e-06	4.95881e-06	1.17757e-05	5.93867e-06	2.90491e-06	1.3987e-06	5.71537e-06	4.18199e-06	1.18555e-05	3.36247e-06	7.94832e-06	7.31458e-06	6.83249e-06
K00012	UGDH, ugd; UDPglucose 6-dehydrogenase [EC:1.1.1.22]	1.66038e-05	1.5145e-05	2.08591e-05	3.09106e-05	1.92095e-05	3.67998e-05	2.51268e-05	2.63404e-05	5.54012e-05	2.52854e-05	3.42412e-05	3.19357e-05	1.72942e-05	1.32366e-05	1.94802e-05	3.81662e-05	3.63989e-05	2.84175e-05	1.94812e-05	2.35223e-05
K00013	hisD; histidinol dehydrogenase [EC:1.1.1.23]	7.78501e-05	7.05251e-05	0.000124909	5.31206e-05	9.38032e-05	7.44757e-05	6.10736e-05	7.95089e-05	8.68492e-05	6.23927e-05	8.11385e-05	7.03161e-05	0.000143814	7.49474e-05	7.96244e-05	9.5021e-05	8.88275e-05	7.78051e-05	3.96116e-05	4.31913e-05
K00014	aroE; shikimate dehydrogenase [EC:1.1.1.25]	2.15607e-05	4.31735e-05	2.37881e-05	5.68382e-05	1.99913e-05	2.32404e-05	9.5296e-05	2.8092e-05	4.28886e-05	5.61794e-05	4.00309e-05	2.82453e-05	2.22262e-05	2.99857e-05	2.10833e-05	3.23113e-05	3.38935e-05	4.00801e-05	2.25141e-05	1.66858e-05
K00015	gyaR, GOR1; glyoxylate reductase [EC:1.1.1.26]	4.39882e-06	4.37866e-06	4.11477e-06	2.82829e-06	6.63914e-06	7.18277e-06	1.02944e-05	2.94289e-06	9.48829e-06	6.44249e-06	8.9244e-06	4.94666e-06	8.16082e-06	3.25083e-06	8.05203e-07	1.00115e-05	6.37773e-06	5.73668e-06	1.99419e-06	1.45844e-06
K00016	LDH, ldh; L-lactate dehydrogenase [EC:1.1.1.27]	1.78327e-05	2.39847e-06	9.65382e-06	7.01829e-06	1.09365e-05	2.00432e-05	6.5556e-06	1.4654e-05	1.03184e-05	1.34428e-05	1.58815e-05	1.15168e-05	6.68902e-06	1.6478e-05	4.01648e-05	5.33874e-07	1.03779e-05	1.6963e-05	3.30697e-05	2.21945e-05
K00018	hprA; glycerate dehydrogenase [EC:1.1.1.29]	5.38077e-05	0.000166564	7.03057e-05	0.00013714	5.45115e-05	8.03719e-05	0.000188581	7.90106e-05	0.000115173	0.000103276	6.667e-05	7.07362e-05	6.66001e-05	0.000129663	7.63491e-05	6.25609e-05	0.000112179	8.54493e-05	7.20261e-05	4.90346e-05
K00019	E1.1.1.30, bdh; 3-hydroxybutyrate dehydrogenase [EC:1.1.1.30]	1.34621e-06	8.03666e-07	1.3505e-06	4.93639e-07	1.08694e-07	9.4565e-07	1.92931e-06	2.78716e-07	8.35985e-07	0	5.77987e-07	2.9648e-07	1.30338e-06	5.63228e-08	2.12009e-07	0	6.05492e-06	3.06931e-06	2.88075e-07	7.64364e-07
K00020	mmsB, HIBADH; 3-hydroxyisobutyrate dehydrogenase [EC:1.1.1.31]	2.67017e-06	9.44245e-07	1.49373e-06	3.54831e-06	1.06171e-05	3.09896e-06	4.45274e-07	4.07801e-06	1.39315e-06	1.64321e-06	9.17889e-06	6.3872e-06	1.02131e-06	2.19752e-06	3.79799e-06	3.06365e-08	1.81288e-06	3.60171e-06	3.51758e-06	2.7196e-06
K00021	HMGCR; hydroxymethylglutaryl-CoA reductase (NADPH) [EC:1.1.1.34]	1.95712e-07	0	1.77451e-07	5.14467e-07	2.01025e-06	9.53442e-07	3.74309e-07	1.54745e-06	1.9284e-07	2.56728e-06	1.99707e-06	6.64616e-07	1.77964e-07	0	7.06258e-07	0	2.02857e-07	8.81336e-07	8.11485e-07	1.34223e-06
K00024	mdh; malate dehydrogenase [EC:1.1.1.37]	3.95618e-05	2.38491e-05	5.38794e-05	3.60833e-05	3.40572e-05	5.72067e-05	4.38064e-05	5.19317e-05	0.000101029	7.18633e-05	4.92266e-05	3.10891e-05	4.70412e-05	4.26898e-05	3.84977e-05	4.85425e-05	7.68828e-05	4.73623e-05	3.55783e-05	2.74072e-05
K00025	MDH1; malate dehydrogenase [EC:1.1.1.37]	5.23794e-08	9.3409e-08	0	3.09451e-08	8.36915e-07	6.11098e-07	1.49698e-07	3.87247e-07	2.13319e-07	1.31717e-06	1.91606e-06	7.13425e-07	1.02108e-07	0	2.58833e-07	0	3.82912e-08	1.05959e-06	3.66215e-07	7.52737e-07
K00026	MDH2; malate dehydrogenase [EC:1.1.1.37]	0	0	0	0	0	0	0	3.23016e-08	0	0	0	9.6948e-09	0	0	0	1.63269e-06	0	0	0	0
K00027	ME2, sfcA, maeA; malate dehydrogenase (oxaloacetate-decarboxylating) [EC:1.1.1.38]	4.85613e-05	6.01166e-06	2.19574e-05	2.18492e-05	3.45147e-05	5.50152e-05	1.95036e-05	7.11655e-05	3.28411e-05	3.67685e-05	3.99281e-05	5.79313e-05	2.02393e-05	3.29274e-05	5.20455e-05	2.79578e-05	2.90445e-05	6.95827e-05	5.38111e-05	7.15694e-05
K00029	E1.1.1.40, maeB; malate dehydrogenase (oxaloacetate-decarboxylating)(NADP+) [EC:1.1. 1.40]	1.39038e-05	8.60021e-06	2.95341e-05	1.02122e-05	1.59195e-05	2.73768e-05	2.28676e-05	3.27568e-05	4.88098e-05	4.00139e-05	1.6838e-05	1.08881e-05	2.23384e-05	1.46441e-05	1.37243e-05	3.47457e-05	5.53706e-05	2.75645e-05	2.21935e-05	1.6201e-05
K00030	IDH3; isocitrate dehydrogenase (NAD+) [EC:1.1.1.41]	8.3372e-07	5.18405e-07	1.34626e-06	9.45123e-07	1.38317e-06	2.4426e-06	1.66064e-06	8.95235e-07	8.28574e-06	1.37196e-06	1.49028e-06	3.6257e-07	2.00272e-06	9.98162e-07	3.10344e-06	1.62082e-06	3.48714e-06	4.272e-06	3.61225e-06	1.79982e-06
K00031	IDH1, IDH2, icd; isocitrate dehydrogenase [EC:1.1.1.42]	2.77263e-05	1.14338e-05	1.26868e-05	2.63368e-05	1.6352e-05	2.80937e-05	1.89917e-05	4.18311e-05	3.61793e-05	1.7201e-05	2.38237e-05	3.14225e-05	1.69393e-05	1.61162e-05	3.536e-05	2.33135e-05	2.04911e-05	4.66716e-05	3.47148e-05	4.56748e-05
K00033	PGD, gnd, gntZ; 6-phosphogluconate dehydrogenase [EC:1.1.1.44 1.1.1.343]	1.64962e-06	1.82475e-06	1.70473e-06	1.16324e-06	3.13036e-06	2.96561e-06	7.35702e-06	3.64898e-06	1.03099e-05	4.84232e-06	6.64169e-06	2.01941e-06	3.02587e-06	2.53753e-06	2.07624e-06	1.03902e-05	4.16297e-06	3.69768e-06	2.21914e-06	2.35994e-06
K00034	gdh; glucose 1-dehydrogenase [EC:1.1.1.47]	3.0038e-07	0	3.13114e-07	2.9039e-07	3.45934e-08	9.94873e-07	0	4.73709e-06	3.77889e-07	1.28261e-07	5.95832e-07	1.6443e-06	2.92779e-07	9.0291e-06	4.19212e-06	3.77939e-05	1.00136e-06	7.60535e-07	1.17367e-05	3.86136e-06
K00036	G6PD, zwf; glucose-6-phosphate 1-dehydrogenase [EC:1.1.1.49 1.1.1.363]	2.40553e-06	5.32204e-06	5.63155e-06	2.0981e-06	3.20031e-06	8.87029e-06	1.20514e-05	9.22802e-06	3.71296e-05	1.3296e-05	1.61088e-05	2.69626e-06	5.88289e-06	4.62003e-06	3.99278e-06	3.83809e-05	2.272e-05	8.86683e-06	9.5227e-06	4.75011e-06
K00038	E1.1.1.53; 3alpha(or 20beta)-hydroxysteroid dehydrogenase [EC:1.1.1.53]	2.28278e-07	6.3672e-08	1.41101e-06	4.27809e-07	7.40043e-06	1.27797e-06	2.47351e-07	8.53691e-07	7.30325e-07	1.22149e-06	9.50461e-07	2.21232e-06	2.83033e-07	5.1189e-07	5.64051e-07	0	7.36624e-07	6.33871e-07	1.86999e-06	1.24269e-06
K00040	uxuB; fructuronate reductase [EC:1.1.1.57]	5.21047e-06	5.00342e-07	4.27605e-06	3.40132e-06	4.17957e-06	6.24203e-06	3.39387e-06	6.85768e-06	8.44019e-06	3.67444e-06	8.45766e-06	2.41274e-06	1.18272e-06	1.61442e-06	5.50339e-06	1.86474e-05	3.26501e-06	4.01942e-06	3.31479e-06	6.46909e-06
K00041	uxaB; tagaturonate reductase [EC:1.1.1.58]	2.75422e-05	1.00546e-05	2.09309e-05	2.1258e-05	9.99446e-06	3.33719e-05	2.12017e-05	4.56534e-05	4.523e-05	2.32862e-05	6.8753e-06	2.66268e-05	1.92029e-05	2.39653e-05	3.31025e-05	5.56965e-05	3.86377e-05	5.12312e-05	3.62113e-05	3.71314e-05
K00042	garR, glxR; 2-hydroxy-3-oxopropionate reductase [EC:1.1.1.60]	3.02525e-06	9.75788e-07	2.71542e-06	3.36046e-06	4.98263e-06	8.06733e-06	3.42289e-06	6.92354e-06	5.33183e-06	4.42497e-06	5.09889e-06	5.79959e-06	3.87587e-06	1.89043e-06	4.72159e-06	1.60828e-05	5.16073e-06	5.40956e-06	1.02167e-05	1.13787e-05
K00045	E1.1.1.67, mtlK; mannitol 2-dehydrogenase [EC:1.1.1.67]	2.47648e-06	7.57599e-05	4.94896e-06	1.47622e-05	5.03921e-06	7.5096e-07	2.92651e-07	3.54283e-07	7.14225e-07	9.6269e-07	8.06226e-07	4.98026e-06	4.7206e-07	4.34871e-05	2.75629e-05	2.12772e-06	7.7665e-07	3.13852e-07	9.32125e-07	8.50944e-07
K00046	idnO; gluconate 5-dehydrogenase [EC:1.1.1.69]	6.76671e-05	4.85447e-05	8.44438e-05	8.14602e-05	6.82403e-05	5.03077e-05	0.000134429	4.48101e-05	3.57254e-05	4.3032e-05	4.6748e-05	5.27082e-05	7.26986e-05	4.64671e-05	3.86501e-05	9.60649e-05	7.16483e-05	6.09759e-05	8.32644e-05	6.1625e-05
K00048	fucO; lactaldehyde reductase [EC:1.1.1.77]	7.79846e-06	5.14066e-06	5.34328e-06	6.81089e-06	5.00881e-06	6.33388e-06	3.68627e-06	6.34521e-06	3.89941e-06	1.77004e-06	4.31638e-06	1.20608e-05	4.60815e-06	3.58978e-06	4.34221e-06	1.82147e-06	4.17785e-06	4.5269e-06	4.76282e-06	7.99606e-06
K00049	GRHPR; glyoxylate/hydroxypyruvate reductase [EC:1.1.1.79 1.1.1.81]	7.96126e-07	3.15176e-07	0	0	6.15237e-08	5.92256e-07	0	2.37975e-07	3.13073e-07	3.62558e-08	1.60606e-08	1.46214e-06	2.72396e-07	0	1.81677e-07	4.18237e-06	5.47829e-07	9.71616e-08	2.70072e-07	7.74254e-07
K00050	ttuD; hydroxypyruvate reductase [EC:1.1.1.81]	1.1115e-05	2.83821e-06	3.8345e-06	7.93285e-06	1.50563e-05	1.03532e-05	9.18588e-06	1.20814e-06	1.25136e-05	9.07181e-06	9.38776e-06	8.07706e-06	6.59194e-06	4.60142e-06	2.7581e-06	3.55072e-06	9.5205e-06	2.70291e-06	2.06968e-06	7.15993e-06
K00052	leuB, IMDH; 3-isopropylmalate dehydrogenase [EC:1.1.1.85]	4.18142e-05	1.70909e-05	2.63484e-05	3.47455e-05	3.31981e-05	3.11917e-05	2.04023e-05	3.01843e-05	2.92538e-05	2.43859e-05	4.02797e-05	4.11661e-05	2.40048e-05	2.10958e-05	2.44266e-05	9.48615e-06	3.05622e-05	2.14945e-05	2.59528e-05	4.02029e-05
K00053	ilvC; ketol-acid reductoisomerase [EC:1.1.1.86]	3.45988e-05	1.49666e-05	3.30346e-05	4.42337e-05	3.61836e-05	5.16313e-05	3.07721e-05	3.7396e-05	6.53047e-05	3.23552e-05	6.40745e-05	4.64007e-05	2.63535e-05	2.56175e-05	3.39078e-05	4.10398e-05	6.14791e-05	3.61935e-05	4.30256e-05	4.68493e-05
K00055	E1.1.1.90; aryl-alcohol dehydrogenase [EC:1.1.1.90]	0	0	0	0	0	1.52163e-07	0	2.26352e-07	1.40057e-07	1.40694e-06	0	0	0	7.64982e-08	2.85622e-07	0	8.02973e-08	0	3.62739e-07	4.93165e-07
K00057	gpsA; glycerol-3-phosphate dehydrogenase (NAD(P)+) [EC:1.1.1.94]	2.81779e-05	9.80549e-06	3.42312e-05	2.18804e-05	2.7284e-05	3.52057e-05	3.14105e-05	3.01913e-05	3.78646e-05	3.27064e-05	2.32243e-05	2.88898e-05	2.89928e-05	3.00748e-05	2.74329e-05	9.8209e-06	4.5645e-05	3.3286e-05	2.8876e-05	2.39908e-05
K00058	serA, PHGDH; D-3-phosphoglycerate dehydrogenase / 2-oxoglutarate reductase [EC:1.1.1 .95 1.1.1.399]	7.65713e-05	2.34619e-05	6.46812e-05	5.94334e-05	5.89934e-05	8.78659e-05	5.54648e-05	0.000113139	8.46902e-05	6.88664e-05	6.85083e-05	8.2976e-05	5.51065e-05	4.96703e-05	7.49996e-05	2.68549e-05	7.59712e-05	9.4717e-05	0.00011541	0.000108676
K00059	fabG, OAR1; 3-oxoacyl-[acyl-carrier protein] reductase [EC:1.1.1.100]	0.000261494	0.000237079	0.000311437	0.000221684	0.000257601	0.000266962	0.000251506	0.000306349	0.000333898	0.000309718	0.000236491	0.000253749	0.000286351	0.00028605	0.000256198	0.000278006	0.000329765	0.000322489	0.000229073	0.000233651
K00060	tdh; threonine 3-dehydrogenase [EC:1.1.1.103]	1.03914e-06	4.41269e-07	2.53598e-06	1.09094e-06	1.18433e-06	6.688e-07	1.09876e-06	1.30949e-06	9.93154e-07	8.37366e-07	3.23773e-06	8.74822e-07	1.02639e-06	9.16926e-07	6.61254e-07	0	6.13282e-07	2.97146e-06	3.34263e-06	3.18239e-06
K00065	kduD; 2-dehydro-3-deoxy-D-gluconate 5-dehydrogenase [EC:1.1.1.127]	7.09331e-06	5.60946e-07	2.32934e-06	1.94894e-06	1.00751e-06	1.30921e-05	2.59676e-06	3.79284e-06	5.81834e-06	5.90179e-06	6.12264e-06	3.5284e-06	8.06086e-07	2.04743e-06	3.03158e-06	3.2346e-05	3.57596e-06	2.12363e-06	4.64466e-06	1.13246e-05
K00066	algD; GDP-mannose 6-dehydrogenase [EC:1.1.1.132]	8.47559e-07	2.2238e-06	1.95218e-06	3.23451e-06	1.80914e-06	1.57501e-06	2.99827e-06	1.36963e-06	1.41134e-06	2.1463e-06	2.04297e-06	1.88952e-06	4.869e-06	2.66881e-07	1.00837e-06	0	2.63523e-06	3.94693e-06	6.0026e-07	4.14605e-06
K00067	rfbD, rmlD; dTDP-4-dehydrorhamnose reductase [EC:1.1.1.133]	0.000169534	0.000175203	0.000216428	0.000120973	0.000142119	0.000103815	8.30407e-05	8.92401e-05	0.000123574	0.000101414	0.000151493	0.000110425	0.000211585	0.000174223	0.000129233	0.00011874	0.000133914	6.19729e-05	7.95319e-05	6.17031e-05
K00068	srlD; sorbitol-6-phosphate 2-dehydrogenase [EC:1.1.1.140]	2.74443e-07	6.15958e-08	1.28582e-07	2.32185e-07	1.53485e-07	3.90503e-07	3.72831e-08	1.04003e-06	7.26136e-07	5.21609e-07	1.84689e-06	4.40894e-07	2.71076e-07	5.39513e-08	3.11786e-07	0	4.74385e-07	2.52541e-07	1.27913e-07	6.9416e-08
K00073	allD; ureidoglycolate dehydrogenase (NAD+) [EC:1.1.1.350]	4.12286e-08	0	0	9.74293e-08	5.44579e-08	2.85571e-08	2.88239e-08	0	9.01505e-08	1.44437e-07	0	2.29617e-07	2.67902e-08	2.87136e-08	0	0	1.32355e-06	2.74702e-06	3.40385e-07	2.11554e-07
K00074	paaH, hbd, fadB, mmgB; 3-hydroxybutyryl-CoA dehydrogenase [EC:1.1.1.157]	2.22562e-06	3.38654e-08	2.33491e-07	9.68368e-07	1.44054e-06	4.11377e-06	4.03285e-07	3.93266e-06	7.32899e-06	5.05304e-06	2.21407e-06	1.05991e-06	2.33609e-07	9.72151e-07	2.65934e-06	2.19329e-05	3.05133e-06	2.81523e-06	6.422e-06	5.74811e-06
K00075	murB; UDP-N-acetylmuramate dehydrogenase [EC:1.3.1.98]	5.88973e-05	0.000143434	8.3601e-05	0.000134463	0.000101271	6.85442e-05	0.000132413	8.96962e-05	7.05117e-05	9.52681e-05	0.000155158	0.000102303	6.95897e-05	0.000115778	8.80917e-05	2.63934e-05	7.52466e-05	0.000109251	9.55367e-05	7.22983e-05
K00076	hdhA; 7-alpha-hydroxysteroid dehydrogenase [EC:1.1.1.159]	8.33428e-05	0.000189202	9.88923e-05	6.47363e-05	6.65045e-05	2.05209e-05	2.76908e-05	2.08363e-05	2.10265e-05	3.97661e-05	5.73051e-05	4.04918e-05	7.78252e-05	0.000133543	6.86607e-05	8.59191e-05	3.9861e-05	1.53776e-05	2.73406e-05	1.78513e-05
K00077	panE, apbA; 2-dehydropantoate 2-reductase [EC:1.1.1.169]	2.2223e-05	1.29305e-05	2.84314e-05	1.04127e-05	1.91153e-05	2.07953e-05	3.04912e-05	2.7e-05	4.01034e-05	3.69322e-05	3.05587e-05	1.69505e-05	3.77867e-05	2.36907e-05	1.85728e-05	7.38938e-05	3.89762e-05	2.64257e-05	4.81121e-05	2.35266e-05
K00078	DHDH; dihydrodiol dehydrogenase / D-xylose 1-dehydrogenase (NADP) [EC:1.3.1.20 1.1.1 .179]	4.22652e-05	1.80081e-05	2.38298e-05	3.73898e-05	4.61708e-05	5.41427e-05	3.13874e-05	5.89671e-05	5.11093e-05	4.10613e-05	4.32354e-05	6.27871e-05	3.36379e-05	2.85155e-05	5.32697e-05	4.67594e-05	3.96456e-05	7.09055e-05	4.94674e-05	6.4251e-05
K00082	ribD2; 5-amino-6-(5-phosphoribosylamino)uracil reductase [EC:1.1.1.193]	1.31288e-07	0	2.11294e-07	1.16251e-07	1.99695e-07	2.11234e-06	0	1.11526e-07	2.40409e-06	4.15575e-07	1.61486e-06	1.78414e-07	1.56722e-07	3.53584e-06	3.1954e-07	0	1.20898e-06	1.36823e-07	3.29791e-06	1.12954e-06
K00087	ygeS, xdhA; xanthine dehydrogenase molybdenum-binding subunit [EC:1.17.1.4]	8.83137e-06	8.82454e-06	8.24478e-06	2.07948e-05	7.93821e-06	1.89912e-05	6.63893e-06	9.94701e-06	8.52759e-06	7.70619e-06	1.08329e-05	2.07263e-05	1.02082e-05	3.74862e-06	1.0394e-05	1.75361e-05	7.17092e-06	1.68735e-05	1.88247e-05	1.66984e-05
K00088	IMPDH, guaB; IMP dehydrogenase [EC:1.1.1.205]	1.59217e-05	1.80086e-05	2.38179e-05	1.80701e-05	2.4158e-05	3.14384e-05	3.1218e-05	3.42459e-05	5.31757e-05	4.66486e-05	5.05595e-05	2.68413e-05	2.33106e-05	2.88099e-05	3.1038e-05	3.40088e-05	4.04065e-05	3.35629e-05	3.01267e-05	3.97646e-05
K00090	ghrB; glyoxylate/hydroxypyruvate/2-ketogluconate reductase [EC:1.1.1.79 1.1.1.81 1.1 .1.215]	0	0	0	0	9.37692e-08	0	0	0	0	0	9.16161e-07	0	0	0	0	3.18764e-06	6.91951e-08	0	0	0
K00091	E1.1.1.219; dihydroflavonol-4-reductase [EC:1.1.1.219]	8.93326e-06	6.42135e-06	1.48687e-05	7.63494e-06	7.89655e-06	9.47536e-06	2.43904e-05	1.14763e-05	4.77066e-06	1.69015e-05	1.00551e-05	6.47703e-06	1.38338e-05	8.16251e-06	4.84153e-06	2.41295e-05	1.34473e-05	9.65196e-06	7.06878e-06	6.58554e-06
K00096	araM, egsA; glycerol-1-phosphate dehydrogenase [NAD(P)+] [EC:1.1.1.261]	1.29089e-05	4.50989e-06	6.0751e-06	5.83702e-06	3.14917e-06	1.71227e-05	3.00266e-06	3.91307e-05	1.0557e-05	9.09553e-06	3.45245e-06	1.5908e-05	5.30288e-06	1.75489e-05	2.53225e-05	2.78089e-05	6.5333e-06	3.48263e-05	1.58267e-05	2.42302e-05
K00097	pdxA; 4-hydroxythreonine-4-phosphate dehydrogenase [EC:1.1.1.262]	0.000122021	5.94277e-05	0.00014615	9.14624e-05	0.00010379	8.97047e-05	8.42506e-05	8.22681e-05	0.000134407	0.000116095	9.59496e-05	7.75123e-05	0.000116242	0.000100628	6.13938e-05	0.000111566	0.000146574	7.09417e-05	8.22625e-05	6.93787e-05
K00099	dxr; 1-deoxy-D-xylulose-5-phosphate reductoisomerase [EC:1.1.1.267]	0.000101897	0.000156102	0.00011394	0.000107756	8.43246e-05	6.88177e-05	0.000108745	8.19371e-05	5.34827e-05	6.40177e-05	7.4272e-05	8.67012e-05	0.000129994	0.00013341	0.000124726	5.08121e-05	6.24474e-05	7.93443e-05	6.04983e-05	6.07761e-05
K00100	bdhAB; butanol dehydrogenase [EC:1.1.1.-]	6.09301e-05	2.4178e-05	5.42074e-05	5.15765e-05	7.63281e-05	7.75467e-05	3.19677e-05	8.62074e-05	7.01033e-05	6.56588e-05	9.24565e-05	8.36527e-05	4.043e-05	4.56262e-05	6.51647e-05	6.95848e-05	5.82949e-05	9.4565e-05	6.77979e-05	6.98965e-05
K00101	lldD; L-lactate dehydrogenase (cytochrome) [EC:1.1.2.3]	9.40872e-07	3.19372e-07	3.15168e-07	1.25658e-07	1.79013e-06	4.64696e-06	5.94806e-08	4.38312e-07	3.19636e-06	1.83286e-06	9.19926e-07	1.08918e-06	3.29314e-07	7.70288e-07	1.18913e-06	2.18802e-06	2.69387e-06	1.78563e-06	2.47304e-06	3.98988e-06
K00104	glcD; glycolate oxidase [EC:1.1.3.15]	1.27124e-06	3.41962e-07	1.40865e-06	1.1201e-06	6.26387e-06	6.11396e-06	3.39262e-06	7.42559e-06	4.54239e-06	7.63865e-06	1.751e-06	1.49167e-06	4.77341e-07	1.11568e-06	2.93858e-06	3.15474e-06	2.58075e-06	3.26104e-06	4.74648e-06	3.82575e-06
K00106	XDH; xanthine dehydrogenase/oxidase [EC:1.17.1.4 1.17.3.2]	1.77209e-06	7.18477e-07	3.92908e-07	1.98501e-06	1.98753e-05	7.23774e-06	2.50955e-06	6.88188e-06	1.242e-06	1.80885e-05	1.80267e-05	9.86748e-06	8.62619e-07	1.43466e-07	2.50849e-06	0	4.69106e-07	8.08857e-06	4.8694e-06	5.75862e-06
K00111	glpA, glpD; glycerol-3-phosphate dehydrogenase [EC:1.1.5.3]	0.000101475	5.48147e-05	0.000143724	4.76526e-05	0.000105963	5.59927e-05	3.74673e-05	4.59045e-05	5.08912e-05	5.06334e-05	0.000100832	5.93983e-05	0.000145148	7.37461e-05	7.71053e-05	4.56854e-05	6.50981e-05	2.8404e-05	6.40247e-05	4.38305e-05
K00112	glpB; glycerol-3-phosphate dehydrogenase subunit B [EC:1.1.5.3]	5.99064e-05	4.92936e-05	8.60934e-05	3.32316e-05	5.39586e-05	3.30313e-05	3.3258e-05	2.29676e-05	2.92967e-05	2.51203e-05	4.62891e-05	3.65112e-05	0.000101625	5.40447e-05	5.01479e-05	1.38963e-05	3.42427e-05	1.49729e-05	2.39663e-05	1.93405e-05
K00113	glpC; glycerol-3-phosphate dehydrogenase subunit C	8.91029e-05	7.07395e-05	0.000117578	6.8816e-05	9.35693e-05	4.23965e-05	9.02134e-05	3.75936e-05	2.82835e-05	3.60824e-05	6.52042e-05	6.00706e-05	0.000127799	6.05e-05	5.77491e-05	1.21531e-05	5.78177e-05	2.97341e-05	2.53755e-05	2.17928e-05
K00117	gcd; quinoprotein glucose dehydrogenase [EC:1.1.5.2]	0	0	0	0	0	0	0	2.09759e-08	1.94685e-08	0	0	0	0	0	0	1.88749e-06	0	0	0	0
K00118	gfo; glucose-fructose oxidoreductase [EC:1.1.99.28]	5.4359e-06	1.61749e-05	1.34486e-05	7.37466e-06	8.50759e-06	1.59987e-05	2.25501e-05	1.83602e-05	4.79888e-05	2.37738e-05	2.30685e-05	1.04056e-05	1.43009e-05	1.00152e-05	6.86009e-06	0.000113412	3.30607e-05	1.95711e-05	1.3998e-05	6.80672e-06
K00121	frmA, ADH5, adhC; S-(hydroxymethyl)glutathione dehydrogenase / alcohol dehydrogenase [EC:1.1.1.284 1.1.1.1]	7.61928e-06	1.72963e-06	8.07062e-06	5.87921e-06	1.15252e-05	1.27098e-05	3.56318e-06	7.0011e-06	5.30319e-06	6.99222e-06	6.87431e-06	1.0845e-05	3.37971e-06	2.46089e-06	8.46558e-06	3.63958e-06	5.5659e-06	8.83412e-06	9.46357e-06	8.81623e-06
K00122	FDH; formate dehydrogenase [EC:1.17.1.9]	1.12794e-05	2.21722e-05	1.6233e-05	3.82156e-05	1.06909e-05	1.12222e-05	7.09219e-05	1.32426e-05	1.6857e-05	1.91049e-05	8.04635e-06	1.73831e-05	1.47494e-05	1.91632e-05	1.22438e-05	2.49036e-05	2.8516e-05	2.58774e-05	9.79326e-06	1.44025e-05
K00123	fdoG, fdhF, fdwA; formate dehydrogenase major subunit [EC:1.17.1.9]	1.87103e-05	8.19944e-06	1.51823e-05	1.6319e-05	2.77262e-05	2.1923e-05	1.23238e-05	1.3839e-05	1.85609e-05	2.02719e-05	2.64095e-05	4.4947e-05	1.58099e-05	1.18912e-05	1.41496e-05	2.32864e-05	1.62629e-05	1.79067e-05	1.52266e-05	1.13791e-05
K00124	fdoH, fdsB; formate dehydrogenase iron-sulfur subunit	1.30323e-05	6.83492e-06	8.92723e-06	1.12415e-05	3.80246e-05	1.98848e-05	1.2407e-05	1.96604e-05	1.40004e-05	2.33821e-05	3.57645e-05	2.14523e-05	9.43441e-06	1.01997e-05	1.3121e-05	4.95838e-05	1.35552e-05	1.58417e-05	1.10937e-05	1.12924e-05
K00127	fdoI, fdsG; formate dehydrogenase subunit gamma	4.02176e-06	1.55193e-06	2.46161e-06	2.7531e-06	2.96284e-06	3.32408e-06	3.93402e-06	1.00048e-06	6.81965e-06	6.34403e-06	6.04587e-06	2.58587e-06	2.60737e-06	2.6774e-06	8.63434e-07	3.44658e-06	5.49277e-06	2.37731e-06	4.50434e-07	8.33147e-07
K00128	ALDH; aldehyde dehydrogenase (NAD+) [EC:1.2.1.3]	1.01544e-05	6.06301e-06	8.877e-06	3.68745e-06	8.3899e-06	1.63351e-05	5.1539e-06	8.16883e-06	1.393e-05	6.47303e-06	1.6712e-05	1.19022e-05	5.80791e-06	7.34231e-06	1.08242e-05	2.3564e-05	1.31172e-05	1.06263e-05	1.4526e-05	1.06053e-05
K00131	gapN; glyceraldehyde-3-phosphate dehydrogenase (NADP+) [EC:1.2.1.9]	8.45897e-08	0	5.22262e-08	4.99745e-08	0	0	1.18277e-07	4.64846e-07	5.39299e-07	0	0	2.14141e-07	1.64898e-07	0	0	5.29976e-08	2.47353e-07	0	0	0
K00132	E1.2.1.10; acetaldehyde dehydrogenase (acetylating) [EC:1.2.1.10]	6.18988e-07	0	6.29003e-07	3.52047e-08	2.11477e-07	1.16408e-06	3.92093e-07	1.12481e-06	2.89394e-07	1.33666e-06	9.89713e-07	1.77031e-07	1.93605e-08	1.1056e-07	5.76634e-07	2.66676e-06	1.43532e-06	2.80853e-06	4.68647e-06	8.63292e-07
K00133	asd; aspartate-semialdehyde dehydrogenase [EC:1.2.1.11]	7.30874e-05	4.38882e-05	7.29962e-05	6.95653e-05	7.25625e-05	0.000101969	8.08375e-05	0.000112847	0.000138282	8.9026e-05	7.43706e-05	7.7613e-05	7.51919e-05	7.83998e-05	8.78054e-05	5.47321e-05	0.000133713	0.000104107	0.000104228	0.000107486
K00134	GAPDH, gapA; glyceraldehyde 3-phosphate dehydrogenase [EC:1.2.1.12]	3.88389e-05	0.000110826	4.14692e-05	5.959e-05	4.75818e-05	5.92823e-05	4.69317e-05	3.98682e-05	6.23789e-05	6.82069e-05	4.58251e-05	6.13053e-05	3.50062e-05	9.4822e-05	5.80704e-05	1.17201e-05	6.57674e-05	4.56447e-05	4.30502e-05	2.74287e-05
K00135	gabD; succinate-semialdehyde dehydrogenase / glutarate-semialdehyde dehydrogenase [E C:1.2.1.16 1.2.1.79 1.2.1.20]	1.78039e-06	2.54331e-07	3.24151e-06	1.51164e-06	4.73789e-06	2.10919e-06	3.08339e-07	1.37126e-06	1.03604e-06	9.79868e-07	6.8728e-06	1.44447e-06	1.05591e-06	1.01998e-07	7.96494e-07	1.35794e-06	1.04184e-06	1.3832e-06	5.0211e-07	5.03127e-07
K00140	mmsA, iolA, ALDH6A1; malonate-semialdehyde dehydrogenase (acetylating) / methylmalon ate-semialdehyde dehydrogenase [EC:1.2.1.18 1.2.1.27]	1.53904e-06	2.55531e-07	1.47408e-06	1.55374e-06	2.28888e-06	7.1247e-06	1.08976e-06	4.8525e-07	3.31374e-06	2.36457e-06	8.10836e-07	2.41966e-06	4.32915e-07	1.03745e-06	1.63927e-06	4.87453e-06	3.59124e-06	5.25071e-06	3.29611e-06	6.35138e-06
K00141	xylC; benzaldehyde dehydrogenase (NAD) [EC:1.2.1.28]	0	0	0	0	0	0	2.96546e-08	8.42533e-08	0	0	0	0	0	0	0	1.71324e-06	0	0	0	0
K00143	LYS2; L-2-aminoadipate reductase [EC:1.2.1.95]	5.48754e-07	0	2.1935e-07	7.85135e-07	6.61575e-07	0	3.54832e-08	0	3.23579e-08	0	5.87782e-08	5.57374e-07	1.025e-06	3.53474e-08	4.35915e-08	2.42966e-06	0	0	0	0
K00145	argC; N-acetyl-gamma-glutamyl-phosphate reductase [EC:1.2.1.38]	0.000208253	0.000319239	0.000249017	0.000228492	0.000178919	0.00015879	0.000241616	0.000145493	0.000195123	0.000192933	0.000167953	0.000173779	0.000259511	0.000276632	0.000210023	0.000143067	0.000209501	0.000113786	0.000131933	0.000122372
K00147	proA; glutamate-5-semialdehyde dehydrogenase [EC:1.2.1.41]	4.21412e-05	1.53378e-05	4.35369e-05	3.13715e-05	2.10561e-05	4.56012e-05	3.32861e-05	3.66393e-05	5.2782e-05	4.12741e-05	4.06097e-05	3.38171e-05	5.39753e-05	2.72605e-05	3.36298e-05	1.39116e-05	6.82733e-05	4.20493e-05	4.27477e-05	4.22592e-05
K00150	gap2; glyceraldehyde-3-phosphate dehydrogenase (NAD(P)) [EC:1.2.1.59]	6.29001e-07	0	1.6857e-06	0	1.70381e-06	1.57494e-06	0	2.26997e-06	1.12042e-07	1.12648e-06	4.64058e-06	8.39041e-07	1.06217e-06	7.62157e-07	2.72602e-08	0	3.67858e-07	6.70627e-07	3.19332e-06	3.56021e-07
K00154	E1.2.1.68; coniferyl-aldehyde dehydrogenase [EC:1.2.1.68]	2.21256e-06	1.36303e-06	1.15475e-06	1.54294e-06	8.80268e-07	5.15016e-07	2.51499e-06	0	1.86572e-06	1.35943e-06	4.12075e-06	1.44075e-06	1.50006e-06	0	3.79696e-08	1.75494e-06	6.64337e-07	6.13725e-07	0	0
K00156	poxB; pyruvate dehydrogenase (quinone) [EC:1.2.5.1]	1.09863e-07	2.812e-06	1.23559e-07	7.32553e-08	9.30254e-07	6.0968e-07	8.37989e-06	5.11687e-07	2.73904e-07	6.87045e-06	8.63431e-06	2.49657e-08	2.39003e-06	3.53474e-08	3.29943e-08	4.51545e-05	9.78524e-07	6.09536e-06	1.04756e-07	5.5924e-08
K00158	E1.2.3.3, poxL; pyruvate oxidase [EC:1.2.3.3]	5.02342e-08	0	0	0	3.31766e-08	3.47949e-08	0	2.07039e-07	3.20266e-08	4.02154e-08	0	0	0	2.44899e-07	1.35539e-06	0	0	0	0	6.44408e-08
K00161	PDHA, pdhA; pyruvate dehydrogenase E1 component alpha subunit [EC:1.2.4.1]	1.30902e-06	1.10035e-07	8.72663e-07	6.44904e-07	5.95609e-07	2.15948e-06	6.37315e-07	1.98522e-06	7.92587e-07	5.36504e-07	2.71766e-06	7.90474e-07	2.73256e-07	4.06981e-07	2.11971e-06	1.39827e-06	8.03902e-07	2.52105e-06	7.83821e-07	1.2857e-06
K00162	PDHB, pdhB; pyruvate dehydrogenase E1 component beta subunit [EC:1.2.4.1]	1.71554e-06	6.53703e-07	8.26996e-07	1.22359e-06	2.25756e-07	1.10779e-06	1.15627e-06	2.5817e-06	2.10598e-06	2.05881e-06	2.69794e-06	2.84266e-07	4.01326e-07	2.84973e-06	2.30815e-06	4.10328e-06	2.7628e-06	4.11881e-06	2.21525e-06	2.5603e-06
K00163	aceE; pyruvate dehydrogenase E1 component [EC:1.2.4.1]	0	0	0	0	0	0	0	0	0	0	1.58209e-08	1.32836e-08	0	0	0	2.88709e-06	4.82504e-08	0	0	0
K00164	OGDH, sucA; 2-oxoglutarate dehydrogenase E1 component [EC:1.2.4.2]	2.94485e-06	1.3475e-06	2.63509e-06	2.17661e-06	2.00698e-06	2.17683e-06	2.68554e-06	5.65475e-07	5.58639e-06	4.9326e-06	5.45634e-06	1.63776e-06	1.92865e-06	2.64546e-06	9.03878e-07	7.6772e-06	3.77883e-06	1.20824e-06	3.06025e-07	6.40906e-07
K00169	porA; pyruvate ferredoxin oxidoreductase alpha subunit [EC:1.2.7.1]	2.22303e-05	9.24727e-06	2.13273e-05	2.45267e-05	6.25711e-05	2.17669e-05	5.69089e-06	3.18595e-05	1.7334e-05	3.21613e-06	0.000113486	3.92009e-05	1.79749e-05	8.18353e-06	3.42388e-05	9.65221e-06	7.21577e-06	4.06237e-05	1.15507e-05	1.76576e-05
K00170	porB; pyruvate ferredoxin oxidoreductase beta subunit [EC:1.2.7.1]	1.86924e-05	1.03163e-05	2.17545e-05	2.61669e-05	6.56813e-05	2.64778e-05	2.12271e-06	3.68737e-05	1.74882e-05	9.24945e-06	0.000110163	4.28202e-05	1.82882e-05	4.99562e-06	1.10978e-05	4.10936e-06	1.1778e-05	4.21169e-05	1.37244e-05	3.20444e-05
K00171	porD; pyruvate ferredoxin oxidoreductase delta subunit [EC:1.2.7.1]	6.97939e-06	4.43393e-07	3.98076e-06	5.73606e-06	7.09669e-06	1.178e-05	1.66947e-06	2.7948e-05	1.27068e-05	5.46156e-06	2.73294e-06	1.8541e-05	2.75566e-06	1.3471e-06	4.81119e-06	2.95311e-06	8.67342e-06	3.82995e-05	8.27748e-06	2.21994e-05
K00172	porG; pyruvate ferredoxin oxidoreductase gamma subunit [EC:1.2.7.1]	2.0181e-05	9.08239e-07	8.91496e-06	9.47068e-06	2.27312e-05	2.27108e-05	1.18775e-05	3.71282e-05	1.60123e-05	2.00484e-05	1.07519e-05	2.52601e-05	8.73457e-06	9.93888e-06	3.49421e-05	6.88944e-06	1.32092e-05	4.58559e-05	1.78067e-05	2.5275e-05
K00174	korA, oorA, oforA; 2-oxoglutarate/2-oxoacid ferredoxin oxidoreductase subunit alpha [EC:1.2.7.3 1.2.7.11]	0.00023402	0.00036597	0.000286622	0.000279332	0.000200625	0.000158464	0.000273583	0.000134318	0.000197384	0.000228041	0.000170174	0.000174002	0.000286967	0.000336672	0.000227023	0.000193593	0.000234747	0.000127492	0.000131626	0.000113421
K00175	korB, oorB, oforB; 2-oxoglutarate/2-oxoacid ferredoxin oxidoreductase subunit beta [EC:1.2.7.3 1.2.7.11]	0.00020059	0.000317801	0.000255762	0.000203199	0.00018079	0.000109951	0.000192772	8.72476e-05	9.24334e-05	0.000121509	0.000133907	0.00012776	0.000237712	0.000246761	0.000191105	0.000100989	0.000147415	7.65965e-05	8.79906e-05	7.58311e-05
K00176	korD, oorD; 2-oxoglutarate ferredoxin oxidoreductase subunit delta [EC:1.2.7.3]	0.000112225	0.000243045	0.000158516	0.000148814	0.000105857	9.92057e-05	0.000188669	8.21864e-05	0.000101	0.000115603	6.57677e-05	9.29191e-05	0.000178371	0.00015965	0.00012415	4.10415e-05	0.000115088	7.69161e-05	6.89333e-05	4.19904e-05
K00177	korC, oorC; 2-oxoglutarate ferredoxin oxidoreductase subunit gamma [EC:1.2.7.3]	4.00473e-05	0.000122228	4.40065e-05	5.34231e-05	3.4334e-05	2.69029e-05	2.03015e-05	3.24217e-05	5.60665e-05	5.22774e-05	3.16109e-05	3.55866e-05	2.28892e-05	8.80736e-05	6.07996e-05	2.75693e-05	4.88988e-05	2.13475e-05	2.50533e-05	2.1294e-05
K00179	iorA; indolepyruvate ferredoxin oxidoreductase, alpha subunit [EC:1.2.7.8]	3.30794e-06	2.92926e-06	3.98706e-06	3.07621e-06	2.14888e-06	2.97922e-06	3.26535e-06	7.20762e-06	8.09212e-06	2.03914e-06	1.07148e-05	3.61572e-06	5.21136e-06	4.87605e-06	3.81382e-06	3.93657e-05	6.32096e-06	3.93887e-06	5.25258e-06	2.96523e-06
K00180	iorB; indolepyruvate ferredoxin oxidoreductase, beta subunit [EC:1.2.7.8]	1.13642e-05	8.91801e-06	1.22794e-05	8.80956e-06	1.57307e-05	1.7555e-05	1.56442e-05	1.5949e-05	3.6361e-05	2.3602e-05	2.85005e-05	1.49292e-05	1.47596e-05	1.67464e-05	1.23831e-05	3.38454e-05	2.71539e-05	1.34132e-05	9.06576e-06	7.90909e-06
K00183	K00183; prokaryotic molybdopterin-containing oxidoreductase family, molybdopterin bi nding subunit	4.571e-08	1.36243e-07	4.26987e-07	1.97734e-07	3.81714e-07	9.75333e-08	3.1957e-08	3.5803e-07	3.02547e-07	4.14318e-07	1.89912e-06	6.75967e-07	1.50903e-07	6.36693e-08	5.94307e-08	0	6.95225e-08	1.71717e-07	1.16254e-07	2.07591e-07
K00184	K00184; prokaryotic molybdopterin-containing oxidoreductase family, iron-sulfur bind ing subunit	8.41981e-07	1.5179e-07	7.167e-07	5.45482e-07	1.1791e-06	1.35646e-07	7.77619e-08	7.08785e-07	4.7893e-07	2.1906e-07	1.23062e-06	8.67963e-07	1.70788e-07	1.08043e-06	8.56345e-07	0	1.33512e-07	1.82756e-07	0	6.49478e-08
K00185	K00185; prokaryotic molybdopterin-containing oxidoreductase family, membrane subunit	1.90163e-08	0	2.62669e-07	9.8298e-08	1.04656e-07	1.31717e-07	0	3.33967e-07	1.69733e-07	9.83637e-08	1.37644e-06	7.26621e-07	2.11716e-07	6.61339e-07	6.88181e-08	0	2.78032e-08	1.32227e-07	3.13999e-08	0
K00194	cdhD, acsD; acetyl-CoA decarbonylase/synthase, CODH/ACS complex subunit delta [EC:2. 1.1.245]	3.20353e-06	8.75869e-07	5.71376e-06	4.00021e-06	4.4315e-06	4.64606e-06	3.97245e-06	3.40698e-06	1.22758e-06	2.72276e-06	1.02043e-05	4.83831e-06	2.08254e-06	1.77527e-06	1.50669e-06	3.85125e-06	3.66661e-06	7.11444e-06	7.9775e-06	5.34288e-06
K00196	cooF; anaerobic carbon-monoxide dehydrogenase iron sulfur subunit	6.99326e-06	2.2216e-06	5.94677e-06	6.36343e-06	2.08357e-05	1.24195e-05	3.05248e-06	1.09086e-05	6.70454e-06	6.19472e-06	1.70495e-05	1.45073e-05	4.36224e-06	4.8759e-06	5.11307e-06	1.57985e-05	8.6687e-06	8.08182e-06	1.06928e-05	9.39851e-06
K00197	cdhE, acsC; acetyl-CoA decarbonylase/synthase, CODH/ACS complex subunit gamma [EC:2. 1.1.245]	1.9531e-06	8.58668e-07	2.87928e-06	3.22938e-06	2.84426e-06	2.48671e-06	3.19946e-06	1.52938e-06	1.14314e-06	1.36606e-06	7.71676e-06	2.39559e-06	2.79293e-06	1.25759e-06	8.76575e-07	4.11664e-06	2.46481e-06	4.9701e-06	5.47487e-06	4.89491e-06
K00198	cooS, acsA; anaerobic carbon-monoxide dehydrogenase catalytic subunit [EC:1.2.7.4]	7.62782e-06	2.68638e-06	9.24812e-06	7.06253e-06	1.41358e-05	1.38038e-05	4.98518e-06	1.18251e-05	7.18148e-06	7.59832e-06	1.39477e-05	1.11469e-05	5.90152e-06	5.6704e-06	6.00682e-06	2.09412e-05	8.22908e-06	1.10528e-05	2.2473e-05	1.45791e-05
K00207	DPYD; dihydropyrimidine dehydrogenase (NADP+) [EC:1.3.1.2]	1.20842e-07	1.39577e-08	1.49218e-08	1.28506e-07	1.09261e-06	2.34365e-07	1.07141e-07	8.23254e-07	1.40627e-07	2.16636e-06	1.3414e-06	3.86952e-07	5.06038e-08	1.68321e-08	5.49059e-07	0	1.24391e-07	5.79624e-07	3.86529e-07	8.30702e-07
K00208	fabI; enoyl-[acyl-carrier protein] reductase I [EC:1.3.1.9 1.3.1.10]	2.3741e-05	2.10567e-05	3.74147e-05	2.69147e-05	1.49363e-05	5.07703e-05	4.86096e-05	4.23074e-05	9.16465e-05	5.92462e-05	2.84621e-05	2.12392e-05	3.96499e-05	2.94917e-05	2.30811e-05	0.000103253	8.23673e-05	4.4902e-05	4.03557e-05	2.56586e-05
K00209	fabV, ter; enoyl-[acyl-carrier protein] reductase / trans-2-enoyl-CoA reductase (NAD +) [EC:1.3.1.9 1.3.1.44]	1.11111e-06	0	1.74267e-07	0	2.64567e-06	9.11168e-07	0	1.43001e-06	8.50836e-07	2.44529e-06	1.52928e-07	3.87122e-08	2.23577e-07	0	2.49176e-08	0	3.16765e-07	1.59602e-06	1.6004e-06	2.13011e-07
K00215	dapB; 4-hydroxy-tetrahydrodipicolinate reductase [EC:1.17.1.8]	0.000193578	0.000234424	0.000229623	0.000198653	0.000183778	0.000123429	0.000203969	9.66211e-05	0.000124747	0.000136325	0.000143305	0.00014356	0.000239504	0.000224298	0.000162668	0.000127365	0.000132247	8.47775e-05	9.48749e-05	8.34447e-05
K00216	entA; 2,3-dihydro-2,3-dihydroxybenzoate dehydrogenase [EC:1.3.1.28]	0	0	0	0	0	0	0	0	0	0	0	0	0	0	0	2.03344e-06	0	0	0	0
K00218	por; protochlorophyllide reductase [EC:1.3.1.33]	1.21944e-07	3.26221e-06	3.78017e-07	6.89328e-07	2.1272e-07	3.45466e-06	0	6.98999e-07	8.63039e-07	3.9119e-07	1.63437e-07	9.10031e-07	5.34754e-07	7.7825e-07	1.64713e-07	2.41221e-05	2.79832e-07	3.4897e-07	2.37417e-06	1.94306e-06
K00219	fadH; 2,4-dienoyl-CoA reductase (NADPH2) [EC:1.3.1.34]	7.564e-07	4.77019e-07	4.39032e-07	9.18043e-07	4.43601e-06	1.51132e-06	7.45687e-07	2.12206e-06	9.36654e-07	4.80668e-06	4.28609e-06	1.91754e-06	2.77537e-07	1.65249e-07	1.02933e-06	2.91608e-06	2.89266e-07	2.1072e-06	8.94975e-07	1.96237e-06
K00220	tyrC; cyclohexadieny/prephenate dehydrogenase [EC:1.3.1.43 1.3.1.12]	3.0712e-06	9.72899e-07	3.28613e-06	1.38025e-06	2.43143e-06	4.52255e-06	2.77407e-06	4.78222e-06	1.43028e-06	1.38027e-06	2.17148e-06	2.49768e-06	1.41231e-06	4.05786e-06	6.26494e-06	0	5.87968e-06	7.18521e-06	1.3201e-05	4.81199e-06
K00226	pyrD; dihydroorotate dehydrogenase (fumarate) [EC:1.3.98.1]	3.2287e-06	5.88143e-06	4.11058e-06	1.33282e-06	3.81576e-06	5.96427e-06	1.17003e-05	4.81628e-06	1.76122e-05	1.00155e-05	1.57242e-05	3.3317e-06	8.30436e-06	9.41542e-06	3.34056e-06	2.53454e-05	9.49594e-06	6.71746e-06	5.67387e-06	2.14919e-06
K00228	CPOX, hemF; coproporphyrinogen III oxidase [EC:1.3.3.3]	0	0	0	0	0	0	0	0	0	0	0	0	0	0	0	1.33473e-06	0	0	0	0
K00230	hemG; menaquinone-dependent protoporphyrinogen oxidase [EC:1.3.5.3]	0	0	0	0	0	0	0	1.61759e-07	0	0	2.13868e-07	0	0	0	0	8.13762e-07	2.59273e-07	1.23305e-07	0	0
K00234	SDHA, SDH1; succinate dehydrogenase (ubiquinone) flavoprotein subunit [EC:1.3.5.1]	9.85621e-08	1.89737e-07	0	1.94097e-07	1.73585e-07	2.73077e-07	9.18763e-08	2.70814e-07	6.49883e-07	3.68223e-07	3.06052e-07	8.95685e-08	2.56182e-07	2.74574e-07	2.56295e-07	0	0	1.37067e-07	3.05766e-07	2.52873e-07
K00239	sdhA, frdA; succinate dehydrogenase / fumarate reductase, flavoprotein subunit [EC:1.3.5.1 1.3.5.4]	1.34602e-05	8.33153e-06	2.87695e-05	8.54765e-06	2.2991e-05	2.89093e-05	1.53206e-05	3.63013e-05	4.87846e-05	4.31904e-05	2.26544e-05	1.61177e-05	2.05433e-05	8.16051e-06	9.3335e-06	1.99127e-05	5.00888e-05	2.98411e-05	2.11766e-05	1.38036e-05
K00240	sdhB, frdB; succinate dehydrogenase / fumarate reductase, iron-sulfur subunit [EC:1.3.5.1 1.3.5.4]	0.000108844	0.000150151	0.000159726	5.81389e-05	0.000102258	7.39846e-05	6.18815e-05	6.55554e-05	9.87763e-05	6.98476e-05	7.96224e-05	5.52735e-05	0.000156877	0.000116249	9.33525e-05	8.43883e-05	0.00010772	4.79077e-05	4.61779e-05	2.42053e-05
K00241	sdhC, frdC; succinate dehydrogenase / fumarate reductase, cytochrome b subunit	1.14202e-05	1.73719e-05	2.34299e-05	1.58178e-05	1.63515e-05	2.24811e-05	4.52181e-05	2.38708e-05	4.30473e-05	3.04738e-05	1.96624e-05	1.01988e-05	2.55419e-05	2.1659e-05	1.06074e-05	2.88592e-05	3.10688e-05	2.56063e-05	2.07431e-05	1.09636e-05
K00243	K00243; uncharacterized protein	5.20166e-05	2.87253e-05	6.75031e-05	3.85331e-05	4.16372e-05	4.88561e-05	4.40536e-05	6.83349e-05	8.6013e-05	6.12387e-05	5.34541e-05	4.83206e-05	4.41883e-05	6.18315e-05	3.70612e-05	7.6575e-05	8.21227e-05	4.2106e-05	6.18063e-05	4.38182e-05
K00244	frdA; fumarate reductase flavoprotein subunit [EC:1.3.5.4]	0.000110008	4.81341e-05	7.98114e-05	8.1769e-05	9.6117e-05	0.000106256	9.89468e-05	4.00586e-05	0.000161348	0.000142994	0.000182931	8.97204e-05	6.23329e-05	7.77723e-05	5.25932e-05	7.53552e-05	0.000119486	4.69928e-05	3.32174e-05	5.85016e-05
K00246	frdC; fumarate reductase subunit C	4.76744e-06	2.11322e-06	3.40097e-06	3.41923e-06	2.99315e-06	3.48292e-06	4.3396e-06	8.30497e-07	6.69403e-06	7.00126e-06	7.98632e-06	2.26454e-06	2.66727e-06	3.09771e-06	1.60013e-06	4.10928e-06	6.04182e-06	1.62604e-06	2.60395e-07	1.05143e-06
K00248	ACADS, bcd; butyryl-CoA dehydrogenase [EC:1.3.8.1]	4.44346e-05	9.38202e-06	1.37177e-05	2.95485e-05	2.59836e-05	4.52673e-05	1.60842e-05	3.86002e-05	2.7451e-05	1.61976e-05	1.80242e-05	4.39103e-05	2.04624e-05	2.61704e-05	4.03457e-05	1.4917e-05	2.87284e-05	3.49768e-05	6.05506e-05	6.05077e-05
K00249	ACADM, acd; acyl-CoA dehydrogenase [EC:1.3.8.7]	2.62477e-06	4.05708e-07	2.75902e-06	1.83794e-06	5.06885e-06	3.14341e-06	1.99685e-06	6.69845e-06	8.55691e-07	2.13863e-06	3.1397e-06	3.60048e-06	1.3924e-06	9.16224e-07	1.93586e-06	0	3.62768e-06	1.1128e-05	3.82336e-06	5.0363e-06
K00253	IVD, ivd; isovaleryl-CoA dehydrogenase [EC:1.3.8.4]	9.38454e-08	1.08394e-07	8.68452e-07	9.43829e-07	1.32598e-06	4.44402e-07	0	1.49106e-06	4.03395e-07	6.14468e-07	5.56527e-07	9.26477e-07	3.57894e-07	2.67129e-07	1.20179e-06	0	3.10876e-07	3.40352e-07	9.41996e-08	0
K00254	DHODH, pyrD; dihydroorotate dehydrogenase [EC:1.3.5.2]	0	0	0	0	0	0	0	0	0	0	0	0	0	0	0	5.83804e-07	0	8.33797e-07	0	0
K00257	mbtN, fadE14; acyl-ACP dehydrogenase [EC:1.3.99.-]	5.66267e-05	8.66153e-05	6.79196e-05	3.76707e-05	4.6248e-05	2.08164e-05	1.36291e-05	2.14477e-05	3.17368e-05	3.04985e-05	3.77729e-05	2.81013e-05	5.44934e-05	5.94189e-05	3.58101e-05	1.2671e-05	3.9264e-05	9.36805e-06	2.19496e-05	1.36912e-05
K00259	ald; alanine dehydrogenase [EC:1.4.1.1]	0.000162372	0.000127929	0.000210216	0.000152897	0.000143464	9.13559e-05	0.000177181	7.82915e-05	8.70967e-05	9.44516e-05	0.000130201	0.000109549	0.000232897	0.000141387	0.000117457	0.000118252	0.000130495	7.13242e-05	7.48667e-05	7.14099e-05
K00260	gudB, rocG; glutamate dehydrogenase [EC:1.4.1.2]	1.924e-07	0	2.96972e-08	0	3.17671e-08	0	5.38047e-07	0	0	0	0	9.74131e-08	3.75063e-07	3.34992e-08	1.56345e-07	0	0	0	0	0
K00261	GLUD1_2, gdhA; glutamate dehydrogenase (NAD(P)+) [EC:1.4.1.3]	2.76252e-05	2.48567e-05	2.73766e-05	3.67488e-05	1.82388e-05	2.64644e-05	3.19938e-05	2.8914e-05	4.20729e-05	3.02074e-05	2.21147e-05	2.48083e-05	2.70317e-05	3.73263e-05	2.18135e-05	3.88473e-05	4.75967e-05	2.26268e-05	3.45563e-05	3.07887e-05
K00262	E1.4.1.4, gdhA; glutamate dehydrogenase (NADP+) [EC:1.4.1.4]	7.60129e-05	6.87258e-05	9.96005e-05	0.000125438	6.18759e-05	0.000107686	0.000177002	0.000113995	0.000136181	0.000121112	6.50151e-05	7.83078e-05	8.94647e-05	8.39821e-05	7.22209e-05	2.77956e-05	0.000149353	0.00011474	0.000101829	7.0414e-05
K00263	E1.4.1.9; leucine dehydrogenase [EC:1.4.1.9]	2.10064e-07	0	1.01179e-08	0	0	8.42732e-08	0	3.3977e-08	1.26523e-07	3.85415e-07	0	2.07164e-07	2.14924e-08	0	0	0	1.98749e-06	3.3375e-06	0	0
K00264	GLT1; glutamate synthase (NADH) [EC:1.4.1.14]	8.05412e-06	5.24943e-07	2.67974e-06	3.24977e-06	1.19928e-06	7.39318e-06	2.561e-06	6.13894e-07	7.31062e-06	3.89229e-06	1.12773e-05	1.54501e-06	4.63621e-07	5.96024e-06	2.38515e-05	1.48421e-06	1.92902e-06	3.6174e-06	1.11968e-05	1.52991e-05
K00265	gltB; glutamate synthase (NADPH) large chain [EC:1.4.1.13]	8.66806e-06	5.84177e-07	6.90158e-07	5.36454e-07	1.1572e-06	1.36899e-05	2.13033e-06	1.65588e-06	1.5385e-06	3.74862e-06	5.05952e-06	5.61454e-06	8.54683e-07	3.44151e-06	2.25296e-06	0	5.52519e-06	2.11654e-06	4.72976e-06	7.15364e-06
K00266	gltD; glutamate synthase (NADPH) small chain [EC:1.4.1.13]	0.000318539	0.000212121	0.000385056	0.000274822	0.000266314	0.000254435	0.000312513	0.00024909	0.000252247	0.000252949	0.000258304	0.000250948	0.000403564	0.000269775	0.000256692	0.000167748	0.000306862	0.000224104	0.000278555	0.000231169
K00273	DAO, aao; D-amino-acid oxidase [EC:1.4.3.3]	8.21808e-07	1.31447e-07	1.22839e-06	4.66387e-07	6.54369e-06	1.85285e-06	2.6521e-08	1.95773e-06	1.19822e-07	3.01144e-07	1.43453e-06	1.2902e-06	8.17118e-07	9.52642e-07	1.9934e-06	9.50679e-08	2.86929e-08	1.25456e-06	2.9593e-06	7.95948e-07
K00274	MAO, aofH; monoamine oxidase [EC:1.4.3.4]	6.19556e-07	0	9.87178e-07	0	7.72832e-07	3.03315e-07	5.0908e-07	9.29137e-07	0	3.77664e-07	5.96362e-07	3.61757e-07	4.3766e-07	0	0	0	1.37947e-07	1.41187e-06	7.78958e-08	0
K00278	nadB; L-aspartate oxidase [EC:1.4.3.16]	7.24965e-06	5.97985e-06	5.39534e-06	6.69199e-06	8.53536e-06	1.41979e-05	7.95012e-06	3.48045e-05	8.32737e-06	9.41867e-06	6.45779e-06	1.81957e-05	6.0716e-06	6.55191e-06	1.60616e-05	2.20214e-05	1.10885e-05	4.49045e-05	2.0159e-05	1.49232e-05
K00281	GLDC, gcvP; glycine dehydrogenase [EC:1.4.4.2]	9.94588e-06	9.24875e-06	1.5006e-05	4.143e-06	9.66694e-06	1.82122e-05	1.86676e-05	1.79317e-05	5.35196e-05	2.23133e-05	2.60029e-05	1.00929e-05	2.13292e-05	1.2716e-05	7.05014e-06	4.86859e-05	3.12725e-05	1.41646e-05	1.62369e-05	7.16511e-06
K00282	gcvPA; glycine dehydrogenase subunit 1 [EC:1.4.4.2]	0.000131559	6.57413e-05	0.000162898	7.48223e-05	0.000109997	6.01466e-05	6.13746e-05	4.9665e-05	4.57363e-05	4.9498e-05	9.55915e-05	7.07379e-05	0.000161657	8.6836e-05	7.41435e-05	6.53927e-05	7.30128e-05	1.95432e-05	5.0905e-05	4.14658e-05
K00283	gcvPB; glycine dehydrogenase subunit 2 [EC:1.4.4.2]	0.00014811	0.00015005	0.000187165	0.000113044	0.000125364	9.14116e-05	7.91264e-05	6.94908e-05	9.73542e-05	0.000104286	0.000112166	8.97865e-05	0.000176693	0.000163128	0.00012023	8.24443e-05	0.0001129	4.45385e-05	7.422e-05	6.76024e-05
K00284	GLU, gltS; glutamate synthase (ferredoxin) [EC:1.4.7.1]	7.26841e-05	4.55228e-05	5.8871e-05	6.69643e-05	5.57206e-05	9.27161e-05	4.1479e-05	0.000113496	8.46866e-05	6.00713e-05	5.08928e-05	9.6329e-05	5.31614e-05	6.23055e-05	6.03561e-05	3.48313e-05	8.84465e-05	9.95989e-05	0.000104614	0.000122067
K00285	dadA; D-amino-acid dehydrogenase [EC:1.4.5.1]	0	0	0	0	0	0	0	0	4.46848e-08	0	0	0	0	0	0	2.25424e-06	0	0	0	0
K00286	proC; pyrroline-5-carboxylate reductase [EC:1.5.1.2]	0.000115051	0.000161104	0.000182398	9.87687e-05	0.000158107	8.64593e-05	6.98104e-05	7.44781e-05	9.34226e-05	7.65768e-05	0.000184066	0.000106762	0.000190926	0.000143744	0.000119876	8.3864e-05	0.000102407	6.23519e-05	6.6894e-05	5.22962e-05
K00287	DHFR, folA; dihydrofolate reductase [EC:1.5.1.3]	0.000161888	8.61307e-05	0.000181686	0.000101995	0.000133401	0.000110358	7.39529e-05	0.000118759	0.000106326	8.69914e-05	0.000105917	0.000115914	0.000164565	0.000131287	0.000130286	9.60636e-05	0.000115613	9.07046e-05	0.000108024	0.000115952
K00289	ALDH1L; formyltetrahydrofolate dehydrogenase [EC:1.5.1.6]	7.56076e-07	6.49995e-07	3.2342e-06	9.52133e-07	8.41297e-07	3.51371e-06	7.35033e-07	4.61419e-06	1.92816e-05	6.85129e-07	1.86525e-06	1.24849e-06	2.99838e-06	1.87683e-06	2.3084e-06	0	1.02175e-05	5.00247e-07	2.54546e-06	2.54452e-06
K00290	LYS1; saccharopine dehydrogenase (NAD+, L-lysine forming) [EC:1.5.1.7]	2.53283e-05	0.000136044	3.42818e-05	0.000100285	2.3662e-05	2.53347e-05	0.00012893	3.27055e-05	5.39998e-05	6.92534e-05	2.38643e-05	3.71095e-05	3.16701e-05	8.28475e-05	5.29777e-05	2.50738e-05	4.8645e-05	3.99214e-05	2.70278e-05	2.08111e-05
K00294	E1.2.1.88; 1-pyrroline-5-carboxylate dehydrogenase [EC:1.2.1.88]	2.72833e-07	3.1381e-06	2.34547e-06	3.19319e-07	1.09287e-06	2.73476e-06	3.00737e-06	3.27048e-06	1.43887e-05	6.29305e-06	8.57777e-06	4.7301e-07	2.01527e-06	1.29921e-06	1.2347e-06	1.90128e-05	6.7304e-06	3.65836e-06	1.62255e-06	1.79728e-06
K00297	metF, MTHFR; methylenetetrahydrofolate reductase (NADPH) [EC:1.5.1.20]	1.44992e-05	7.39978e-06	1.85439e-05	1.18364e-05	2.26645e-05	2.14859e-05	2.12726e-05	1.49974e-05	1.14252e-05	2.05004e-05	2.36533e-05	1.84253e-05	2.29492e-05	8.25793e-06	1.00578e-05	2.01631e-05	3.49187e-05	2.89962e-05	1.44184e-05	1.39486e-05
K00302	soxA; sarcosine oxidase, subunit alpha [EC:1.5.3.1]	1.88676e-06	3.31816e-06	3.95375e-06	1.42076e-06	3.95432e-06	1.32962e-05	5.1703e-06	8.78311e-06	2.59616e-05	1.23738e-05	1.36156e-05	3.59156e-06	1.99267e-06	3.75686e-06	1.04576e-05	2.39986e-05	1.17549e-05	1.15961e-05	1.72703e-05	1.87866e-05
K00303	soxB; sarcosine oxidase, subunit beta [EC:1.5.3.1]	6.01784e-07	2.2547e-08	2.46437e-07	1.01598e-06	1.51259e-07	2.52776e-06	2.39345e-07	1.25029e-06	3.36603e-06	1.5946e-06	9.44305e-07	8.22442e-08	1.62104e-07	1.23228e-06	5.94089e-06	0	5.89375e-07	2.28185e-06	1.57878e-05	8.88663e-06
K00313	fixC; electron transfer flavoprotein-quinone oxidoreductase [EC:1.5.5.-]	2.86726e-07	5.51962e-08	3.2868e-07	5.64647e-08	4.44118e-07	6.62006e-08	2.00457e-07	1.31304e-07	1.21868e-07	0	3.56777e-07	2.66548e-07	1.66714e-06	2.66253e-07	3.1066e-07	0	6.80417e-07	1.27699e-06	0	4.63174e-07
K00318	PRODH, fadM, putB; proline dehydrogenase [EC:1.5.5.2]	1.39928e-06	2.72115e-06	1.6816e-06	6.23482e-07	1.07017e-06	2.62222e-06	9.89581e-06	1.78955e-06	6.64896e-06	3.02537e-06	4.96004e-06	1.93804e-06	4.26326e-06	1.33107e-06	6.72799e-07	8.13501e-06	5.97543e-06	4.61555e-06	1.12003e-06	9.66873e-07
K00320	mer; 5,10-methylenetetrahydromethanopterin reductase [EC:1.5.98.2]	6.95748e-07	4.1411e-07	3.45045e-07	8.9009e-07	1.27551e-07	5.04753e-07	3.93523e-07	1.47161e-07	3.25464e-07	2.96045e-07	2.29089e-07	1.06757e-06	5.13545e-07	0	0	0	2.21388e-07	2.49093e-07	2.31306e-07	3.23936e-08
K00322	sthA, udhA; NAD(P) transhydrogenase [EC:1.6.1.1]	0	0	0	0	0	0	0	0	0	0	0	0	0	0	0	1.76769e-06	0	0	0	0
K00324	pntA; H+-translocating NAD(P) transhydrogenase subunit alpha [EC:1.6.1.2 7.1.1.1]	1.002e-06	1.23033e-06	9.17093e-07	2.51552e-06	7.58631e-06	1.76501e-06	1.04614e-06	3.08133e-06	1.00398e-06	1.14992e-06	7.52853e-06	3.97815e-06	7.03881e-07	1.54006e-06	1.32753e-06	1.26323e-07	6.59295e-07	2.38006e-06	8.41471e-07	1.10187e-06
K00325	pntB; H+-translocating NAD(P) transhydrogenase subunit beta [EC:1.6.1.2 7.1.1.1]	2.21315e-06	7.80533e-07	2.28341e-06	2.95017e-06	1.01257e-05	1.88896e-06	5.23458e-07	5.61899e-06	1.42811e-06	6.81377e-06	1.17909e-05	7.26168e-06	1.58513e-06	2.47096e-06	3.69706e-06	0	4.49604e-06	3.55823e-06	8.3913e-07	1.27133e-06
K00326	E1.6.2.2; cytochrome-b5 reductase [EC:1.6.2.2]	0	9.55081e-08	0	1.95406e-07	8.73774e-07	2.29099e-07	1.1562e-07	2.272e-07	0	3.17703e-07	1.2692e-06	5.02389e-07	0	0	1.07509e-07	0	2.41794e-07	5.74964e-07	1.36536e-07	0
K00329	E7.1.1.2; NADH dehydrogenase [EC:7.1.1.2]	3.53808e-07	1.69159e-07	4.52107e-07	0	5.77785e-08	1.52163e-07	1.89258e-07	6.41453e-07	1.03655e-06	1.87762e-06	3.97411e-07	0	3.33586e-07	9.66563e-07	6.60601e-07	4.58785e-08	4.28252e-07	5.09172e-07	1.82014e-07	4.83846e-07
K00330	nuoA; NADH-quinone oxidoreductase subunit A [EC:7.1.1.2]	9.84453e-06	5.06647e-06	2.58285e-05	5.84173e-06	1.01248e-05	7.90102e-06	1.45902e-05	1.69112e-05	1.12439e-05	2.12959e-05	9.11078e-06	8.43357e-06	1.94564e-05	1.4769e-05	1.17771e-05	1.43934e-05	1.85767e-05	1.32047e-05	1.65862e-05	6.23176e-06
K00331	nuoB; NADH-quinone oxidoreductase subunit B [EC:7.1.1.2]	3.42342e-06	4.60048e-06	1.06996e-05	4.04536e-06	9.50186e-06	3.62349e-06	1.07635e-05	7.97428e-06	9.70306e-07	1.08217e-05	4.44822e-06	4.65389e-06	1.06556e-05	4.57929e-06	4.76131e-06	2.24723e-06	8.28114e-06	6.95916e-06	4.43688e-06	1.69825e-06
K00332	nuoC; NADH-quinone oxidoreductase subunit C [EC:7.1.1.2]	5.10263e-06	1.46839e-06	4.19532e-06	1.7234e-06	8.97573e-06	1.66009e-05	8.97539e-06	7.33157e-06	9.79605e-06	9.06172e-06	7.58246e-06	4.46213e-06	6.82668e-06	2.06496e-06	4.24973e-06	7.4679e-06	1.96672e-05	9.36223e-06	6.9288e-06	8.40513e-06
K00333	nuoD; NADH-quinone oxidoreductase subunit D [EC:7.1.1.2]	3.19843e-06	1.08947e-06	1.58553e-06	3.15546e-06	1.05776e-05	4.74522e-06	7.50037e-07	4.74196e-06	4.03641e-06	3.14307e-06	9.03106e-06	6.91812e-06	1.13804e-06	3.29385e-06	3.35115e-06	1.24111e-06	2.92872e-06	3.60703e-06	2.9281e-06	3.95416e-06
K00334	nuoE; NADH-quinone oxidoreductase subunit E [EC:7.1.1.2]	4.85176e-06	1.71788e-06	3.98075e-06	4.41561e-06	7.15565e-06	1.00371e-05	3.90627e-06	1.24092e-05	8.63202e-06	7.78659e-06	7.73529e-06	8.7324e-06	2.90438e-06	2.40356e-06	5.51282e-06	3.72579e-05	8.92144e-06	1.14164e-05	1.26243e-05	1.00848e-05
K00335	nuoF; NADH-quinone oxidoreductase subunit F [EC:7.1.1.2]	5.34745e-06	5.08586e-06	4.70002e-06	3.13296e-06	1.08283e-05	7.37504e-06	8.26932e-06	4.27809e-06	3.05856e-06	1.13233e-05	1.65835e-05	8.73115e-06	5.90937e-06	3.40206e-06	3.49251e-06	4.65278e-05	5.86534e-06	1.04505e-05	1.04607e-05	6.45388e-06
K00336	nuoG; NADH-quinone oxidoreductase subunit G [EC:7.1.1.2]	1.85307e-05	4.14516e-06	9.81516e-06	9.27208e-06	2.70922e-05	2.6491e-05	9.60189e-06	4.78794e-05	1.48503e-05	4.00108e-05	3.10497e-05	3.43536e-05	8.39841e-06	9.30623e-06	1.83944e-05	1.84555e-05	1.77289e-05	6.23029e-05	3.25998e-05	2.33032e-05
K00337	nuoH; NADH-quinone oxidoreductase subunit H [EC:7.1.1.2]	0.000135636	0.000189048	0.000166705	0.000148499	0.000102906	8.91909e-05	0.000157671	8.89239e-05	0.0001024	0.000110043	9.4879e-05	0.000105202	0.000166534	0.000170869	0.000130417	0.000116874	0.000122247	6.85726e-05	8.17493e-05	6.92857e-05
K00338	nuoI; NADH-quinone oxidoreductase subunit I [EC:7.1.1.2]	8.27388e-05	0.000146393	9.49958e-05	0.000129679	5.53973e-05	6.5196e-05	0.000135193	6.70293e-05	9.24819e-05	0.000101652	5.52221e-05	7.37051e-05	7.90082e-05	0.000135586	9.18183e-05	4.04421e-05	9.92331e-05	6.14958e-05	6.48635e-05	6.08813e-05
K00339	nuoJ; NADH-quinone oxidoreductase subunit J [EC:7.1.1.2]	4.51044e-06	3.64424e-06	8.93014e-06	6.89971e-06	4.03629e-06	1.16662e-05	1.38176e-05	9.40305e-06	1.10399e-05	2.48143e-05	2.03638e-06	5.8464e-06	1.11509e-05	3.62828e-06	6.65683e-06	2.30229e-07	1.37429e-05	1.1521e-05	2.40978e-06	5.19125e-06
K00340	nuoK; NADH-quinone oxidoreductase subunit K [EC:7.1.1.2]	0.00010406	0.000167506	0.000129936	0.000120057	0.000104154	5.48633e-05	0.000127195	5.82352e-05	4.94858e-05	6.70737e-05	7.5802e-05	8.10391e-05	0.00013204	0.000146707	0.000113795	5.3958e-05	5.84355e-05	4.56248e-05	4.73324e-05	4.59198e-05
K00341	nuoL; NADH-quinone oxidoreductase subunit L [EC:7.1.1.2]	0	0	0	8.41387e-07	0	2.26999e-07	0	0	7.24583e-07	7.65138e-08	1.26793e-07	0	3.41575e-07	0	0	3.10792e-06	4.84183e-08	2.36005e-06	1.10985e-06	6.0425e-07
K00342	nuoM; NADH-quinone oxidoreductase subunit M [EC:7.1.1.2]	1.38454e-06	6.02323e-07	1.53767e-06	2.07519e-06	1.30681e-06	1.41577e-06	6.20966e-07	1.73319e-06	1.14588e-06	1.5338e-06	3.54568e-06	1.22537e-06	1.59682e-06	2.82351e-06	9.06991e-07	1.5442e-06	1.81685e-06	1.75553e-06	5.21368e-07	3.42922e-07
K00343	nuoN; NADH-quinone oxidoreductase subunit N [EC:7.1.1.2]	2.48496e-05	8.39777e-05	3.26107e-05	2.92161e-05	1.52674e-05	2.15937e-05	1.63017e-05	2.55613e-05	3.96897e-05	3.00192e-05	1.26395e-05	2.00238e-05	3.20343e-05	3.90456e-05	2.69079e-05	0	4.5319e-05	1.74256e-05	1.18859e-05	5.12589e-06
K00344	qor, CRYZ; NADPH:quinone reductase [EC:1.6.5.5]	0	0	0	0	0	0	0	0	0	0	0	0	0	0	0	1.3879e-06	0	0	0	0
K00346	nqrA; Na+-transporting NADH:ubiquinone oxidoreductase subunit A [EC:7.2.1.1]	8.63218e-05	0.000157918	0.000101515	0.000132921	5.76441e-05	7.99032e-05	0.000157503	8.82199e-05	0.000138635	0.000118508	7.10672e-05	7.3993e-05	9.24561e-05	0.000135966	8.65232e-05	0.000100397	0.00012164	7.3524e-05	7.28505e-05	5.62121e-05
K00347	nqrB; Na+-transporting NADH:ubiquinone oxidoreductase subunit B [EC:7.2.1.1]	2.00224e-05	1.03186e-05	3.51404e-05	1.02102e-05	1.65697e-05	2.58023e-05	2.06119e-05	2.34024e-05	4.00608e-05	2.57642e-05	2.0026e-05	1.5503e-05	2.47053e-05	2.35756e-05	1.10823e-05	5.71315e-05	4.97754e-05	2.70677e-05	2.48828e-05	1.90692e-05
K00348	nqrC; Na+-transporting NADH:ubiquinone oxidoreductase subunit C [EC:7.2.1.1]	0.000142967	0.000203446	0.000186158	0.000163464	0.000114825	9.54207e-05	0.00018602	9.5947e-05	0.00012604	0.000129125	0.000115566	0.00011192	0.000180806	0.00018247	0.000135604	0.000103977	0.000145094	7.60997e-05	8.67847e-05	7.22373e-05
K00349	nqrD; Na+-transporting NADH:ubiquinone oxidoreductase subunit D [EC:7.2.1.1]	0.000119594	0.000166502	0.000152314	9.9142e-05	9.35884e-05	7.96351e-05	9.13264e-05	7.19244e-05	0.000107079	9.38009e-05	0.000100853	8.36745e-05	0.000157439	0.000164014	0.000118625	9.81794e-05	9.52576e-05	5.0085e-05	6.81176e-05	5.6642e-05
K00350	nqrE; Na+-transporting NADH:ubiquinone oxidoreductase subunit E [EC:7.2.1.1]	0.000128806	0.000116328	0.000156851	0.000135268	0.00010104	8.86339e-05	0.000184615	9.30194e-05	0.00011292	0.00013247	9.05855e-05	0.000100494	0.000176752	0.000122445	9.98358e-05	0.000106104	0.000133929	7.85565e-05	8.07873e-05	6.1627e-05
K00351	nqrF; Na+-transporting NADH:ubiquinone oxidoreductase subunit F [EC:7.2.1.1]	1.00365e-05	1.70662e-05	1.60785e-05	1.31741e-05	1.00674e-05	1.95556e-05	2.80373e-05	2.29279e-05	3.95579e-05	2.86079e-05	1.67441e-05	9.35111e-06	2.0442e-05	1.31888e-05	8.05417e-06	3.59333e-05	3.16237e-05	1.93817e-05	1.48978e-05	7.77559e-06
K00354	E1.6.99.1; NADPH2 dehydrogenase [EC:1.6.99.1]	1.47777e-07	0	3.64954e-08	6.98439e-08	1.01752e-06	2.91853e-07	8.26517e-08	4.16452e-07	1.17889e-07	1.08355e-06	7.48537e-07	4.48922e-07	3.84101e-08	0	1.61098e-07	4.15761e-06	0	2.05509e-07	1.55792e-07	3.63099e-07
K00355	NQO1; NAD(P)H dehydrogenase (quinone) [EC:1.6.5.2]	1.87908e-05	3.75119e-06	1.49358e-05	2.0214e-05	2.38784e-05	4.91862e-06	2.16887e-06	1.65716e-05	5.93113e-06	1.14217e-05	2.86582e-05	2.1266e-05	7.6289e-06	1.30957e-05	2.09181e-05	2.27373e-06	4.79384e-06	6.2764e-06	5.00277e-06	1.2473e-05
K00356	E1.6.99.3; NADH dehydrogenase [EC:1.6.99.3]	3.53808e-07	1.69159e-07	4.52107e-07	0	5.77785e-08	1.52163e-07	1.89258e-07	6.41453e-07	1.03655e-06	1.87762e-06	3.97411e-07	0	3.33586e-07	9.66563e-07	6.60601e-07	4.58785e-08	4.28252e-07	5.09172e-07	1.82014e-07	4.83846e-07
K00362	nirB; nitrite reductase (NADH) large subunit [EC:1.7.1.15]	7.56669e-07	3.10068e-07	3.60938e-07	1.66265e-06	2.46441e-07	8.12151e-07	2.02102e-06	1.41325e-06	4.1832e-07	3.05482e-07	6.88054e-07	9.08617e-07	5.02536e-07	4.25643e-07	7.18312e-07	3.45343e-05	6.53946e-07	9.74558e-07	1.75085e-06	1.4137e-06
K00364	E1.7.1.7, guaC; GMP reductase [EC:1.7.1.7]	4.5432e-06	2.06226e-06	4.06087e-06	4.27157e-06	4.0463e-06	4.18887e-06	4.58876e-06	1.9343e-06	6.75007e-06	6.93914e-06	7.4357e-06	3.17667e-06	2.30519e-06	6.86294e-06	5.99695e-06	5.88112e-06	6.50431e-06	1.9288e-06	7.01106e-07	1.19094e-06
K00370	narG, narZ, nxrA; nitrate reductase / nitrite oxidoreductase, alpha subunit [EC:1.7. 5.1 1.7.99.-]	3.98565e-06	1.85634e-06	2.69605e-06	3.0572e-06	2.51277e-06	2.95177e-06	4.05156e-06	5.95714e-07	6.17665e-06	5.94213e-06	6.72882e-06	2.12172e-06	2.58607e-06	3.20091e-06	1.15306e-06	7.43456e-06	4.60808e-06	1.48117e-06	2.47594e-07	8.28963e-07
K00371	narH, narY, nxrB; nitrate reductase / nitrite oxidoreductase, beta subunit [EC:1.7.5 .1 1.7.99.-]	0	0	0	0	0	0	0	0	0	5.28391e-08	0	0	0	0	0	2.29988e-06	0	0	0	0
K00372	nasA; assimilatory nitrate reductase catalytic subunit [EC:1.7.99.-]	1.42333e-06	1.00417e-06	1.22031e-06	1.25303e-06	3.52418e-06	3.87198e-06	7.11777e-07	5.59811e-06	3.38686e-06	2.13689e-06	3.81154e-06	4.92735e-06	1.03659e-06	8.46075e-07	1.85211e-06	1.32863e-05	3.56467e-06	9.50156e-06	4.27165e-06	7.31508e-06
K00373	narJ, narW; nitrate reductase molybdenum cofactor assembly chaperone NarJ/NarW	4.42703e-06	2.01918e-06	2.77124e-06	3.10394e-06	2.89975e-06	3.17861e-06	4.97694e-06	8.52252e-07	5.92105e-06	5.75196e-06	6.49435e-06	2.47447e-06	2.26609e-06	2.62687e-06	1.18487e-06	4.43766e-06	5.04509e-06	2.02356e-06	2.82064e-07	4.65768e-07
K00374	narI, narV; nitrate reductase gamma subunit [EC:1.7.5.1 1.7.99.-]	0	0	0	0	0	0	2.29124e-08	4.47363e-08	0	0	0	0	0	0	0	2.02445e-06	0	0	0	0
K00375	K00375; GntR family transcriptional regulator / MocR family aminotransferase	7.30156e-06	3.03483e-06	6.17885e-06	6.56418e-06	3.99049e-06	1.16413e-05	7.05302e-06	6.55963e-06	8.09316e-06	4.86063e-06	8.43262e-06	6.42225e-06	2.77859e-06	5.87185e-06	1.12285e-05	1.38395e-05	7.24364e-06	1.41958e-05	2.47734e-05	1.72563e-05
K00380	cysJ; sulfite reductase (NADPH) flavoprotein alpha-component [EC:1.8.1.2]	1.03422e-06	3.95258e-07	1.71425e-06	1.89512e-07	1.62926e-06	3.71604e-06	7.2566e-07	1.48448e-06	6.91364e-07	3.42717e-07	2.48921e-06	8.19657e-07	2.47655e-06	1.62717e-06	9.54465e-07	4.92065e-05	2.05506e-06	3.06952e-06	4.81515e-06	3.45401e-06
K00381	cysI; sulfite reductase (NADPH) hemoprotein beta-component [EC:1.8.1.2]	1.76696e-06	5.4389e-07	2.135e-06	5.7234e-07	3.28539e-07	4.94305e-06	1.81933e-06	1.14444e-07	2.35822e-06	5.98298e-07	5.89708e-06	1.08708e-06	5.39183e-06	0	0	6.15353e-06	1.73654e-05	7.27531e-06	0	0
K00382	DLD, lpd, pdhD; dihydrolipoamide dehydrogenase [EC:1.8.1.4]	9.2348e-05	2.11593e-05	8.56148e-05	5.1233e-05	7.28234e-05	4.55026e-05	5.00153e-05	3.9211e-05	6.02366e-05	5.16581e-05	6.80978e-05	4.12083e-05	8.16944e-05	5.59935e-05	3.94353e-05	8.05346e-05	6.86192e-05	3.25207e-05	4.72457e-05	3.7422e-05
K00383	GSR, gor; glutathione reductase (NADPH) [EC:1.8.1.7]	5.34128e-07	4.47972e-07	1.19037e-06	6.06256e-07	2.05919e-07	8.96873e-07	7.42995e-07	3.87716e-06	1.69923e-07	1.10594e-06	1.05311e-06	2.25661e-07	2.29456e-07	4.05861e-06	6.96643e-06	4.15481e-07	3.42009e-07	6.70727e-07	8.89455e-07	9.82224e-07
K00384	trxB, TRR; thioredoxin reductase (NADPH) [EC:1.8.1.9]	0.000149761	0.000177728	0.000186617	0.000134612	0.000133928	0.000116511	0.000148466	0.000127768	0.000142607	0.000139258	0.000122173	0.000115961	0.000173451	0.000162397	0.00013522	7.99206e-05	0.000157035	0.000117602	0.00010473	8.76461e-05
K00387	SUOX; sulfite oxidase [EC:1.8.3.1]	1.54391e-07	5.94421e-08	6.35479e-08	2.12828e-07	3.644e-07	1.78232e-07	1.07939e-07	2.12106e-07	1.48122e-07	7.6794e-07	7.53211e-07	3.22622e-07	3.34409e-08	0	1.33823e-07	0	2.42172e-07	0	2.36408e-07	3.03447e-07
K00390	cysH; phosphoadenosine phosphosulfate reductase [EC:1.8.4.8 1.8.4.10]	1.45769e-05	2.51149e-06	1.28843e-05	6.03926e-06	2.84048e-05	2.37511e-05	6.60714e-06	2.35918e-05	1.16072e-05	1.96398e-05	1.92091e-05	1.93122e-05	1.0156e-05	4.98815e-06	1.26674e-05	1.47399e-06	1.65387e-05	4.52478e-05	4.07709e-05	6.90757e-05
K00392	sir; sulfite reductase (ferredoxin) [EC:1.8.7.1]	6.32136e-06	7.05448e-07	1.21581e-06	4.2705e-06	1.90286e-06	6.76894e-06	4.11347e-07	3.4746e-06	3.74673e-06	4.7014e-06	2.49839e-06	8.21359e-06	7.74788e-07	2.5289e-06	2.86823e-06	1.56516e-06	4.05824e-06	4.60314e-06	7.44179e-06	6.84629e-06
K00404	ccoN; cytochrome c oxidase cbb3-type subunit I [EC:1.9.3.1]	0	0	0	0	0	0	0	0	0	0	0	0	0	0	0	1.02348e-06	0	2.30082e-06	0	0
K00406	ccoP; cytochrome c oxidase cbb3-type subunit III	0	0	0	0	0	0	0	0	0	0	0	0	0	0	0	3.45894e-07	0	1.32718e-06	0	0
K00407	ccoQ; cytochrome c oxidase cbb3-type subunit IV	0	0	0	0	0	0	0	0	0	0	0	0	0	0	0	9.95227e-07	0	6.27111e-07	0	0
K00411	UQCRFS1, RIP1, petA; ubiquinol-cytochrome c reductase iron-sulfur subunit [EC:7.1.1. 8]	0	0	0	0	0	0	0	0	0	0	0	0	0	0	0	4.39123e-07	0	1.22418e-06	0	0
K00412	CYTB, petB; ubiquinol-cytochrome c reductase cytochrome b subunit	8.39581e-07	2.97615e-07	1.45359e-06	4.42346e-07	6.44828e-06	1.51523e-06	2.10003e-07	4.9319e-07	0	2.11691e-07	2.73954e-06	1.44757e-06	6.27547e-07	9.35595e-07	2.80274e-06	1.31468e-06	1.36038e-07	2.12182e-06	2.83535e-06	1.00095e-06
K00413	CYC1, CYT1, petC; ubiquinol-cytochrome c reductase cytochrome c1 subunit	4.11088e-06	0	0	0	0	2.70714e-06	0	0	1.58708e-06	0	0	1.24202e-07	0	6.02368e-08	3.18945e-07	2.34104e-06	3.00228e-07	2.61832e-06	2.60251e-07	3.55422e-06
K00425	cydA; cytochrome bd ubiquinol oxidase subunit I [EC:7.1.1.7]	2.05636e-05	1.97697e-05	3.60542e-05	2.61842e-05	2.88042e-05	4.15395e-05	4.78963e-05	3.85396e-05	6.28857e-05	4.08989e-05	2.6485e-05	2.85413e-05	3.60231e-05	4.36993e-05	3.02614e-05	4.80726e-05	6.58168e-05	3.59486e-05	3.6749e-05	3.5636e-05
K00426	cydB; cytochrome bd ubiquinol oxidase subunit II [EC:7.1.1.7]	1.67835e-05	7.0509e-06	2.58222e-05	9.41442e-06	1.87804e-05	1.86382e-05	1.5421e-05	2.38706e-05	3.04132e-05	2.95781e-05	2.18872e-05	1.67964e-05	2.19608e-05	1.25053e-05	6.59409e-06	6.12068e-06	3.77099e-05	2.02523e-05	1.06877e-05	6.95403e-06
K00428	E1.11.1.5; cytochrome c peroxidase [EC:1.11.1.5]	5.60463e-06	6.77822e-06	9.31941e-06	2.34443e-06	1.1926e-05	1.31247e-05	1.61989e-05	5.75041e-06	2.28187e-05	1.06319e-05	2.17908e-05	5.94251e-06	1.34493e-05	4.90285e-06	4.7892e-06	3.32282e-05	2.87818e-05	1.90679e-05	6.61096e-06	3.53899e-06
K00432	gpx; glutathione peroxidase [EC:1.11.1.9]	5.36205e-06	1.88721e-06	1.24402e-05	9.57457e-07	5.56519e-06	4.07742e-06	1.08482e-05	5.98226e-06	7.83094e-06	1.06438e-05	8.50272e-06	3.05687e-06	6.93604e-06	7.16662e-06	3.56005e-06	2.49591e-05	1.05623e-05	8.00544e-06	1.30159e-05	5.5356e-06
K00433	cpo; non-heme chloroperoxidase [EC:1.11.1.10]	6.02704e-06	7.55503e-07	4.14517e-06	5.68953e-06	2.51639e-06	9.29262e-06	3.04279e-06	1.05994e-05	2.82829e-06	4.14989e-06	2.83625e-06	1.01025e-05	2.38097e-06	7.05262e-06	1.0775e-05	1.54585e-05	3.47993e-06	1.83646e-06	7.26729e-06	9.57463e-06
K00435	hemQ; Fe-coproporphyrin III decarboxylase [EC:1.11.1.-]	0	0	1.08831e-07	5.20692e-08	5.8208e-07	1.22095e-07	6.16176e-08	6.05413e-08	0	2.82231e-07	6.66573e-07	3.12364e-07	0	0	5.72955e-08	0	0	1.83851e-07	1.4553e-07	0
K00436	hoxH; NAD-reducing hydrogenase large subunit [EC:1.12.1.2]	8.26757e-08	1.05844e-07	2.36035e-07	4.95566e-08	4.42162e-06	2.90541e-06	1.33638e-07	6.03998e-07	3.41229e-07	1.93214e-06	8.12349e-07	9.14288e-07	6.13489e-07	4.52631e-07	1.49777e-06	2.83247e-07	3.63319e-07	1.88904e-06	1.15051e-06	8.59041e-07
K00441	frhB; coenzyme F420 hydrogenase subunit beta [EC:1.12.98.1]	2.08937e-05	9.19289e-05	2.36441e-05	3.14501e-05	2.44312e-05	3.20232e-05	2.0151e-05	2.38514e-05	5.00345e-05	3.91955e-05	7.95953e-06	2.58242e-05	2.02874e-05	4.6088e-05	3.69512e-05	0.000107971	4.8817e-05	3.08285e-05	2.14862e-05	1.19045e-05
K00450	E1.13.11.4; gentisate 1,2-dioxygenase [EC:1.13.11.4]	1.17603e-06	3.0154e-07	3.77252e-06	1.01807e-06	6.25208e-06	8.88505e-07	4.14165e-07	2.26901e-06	8.85268e-07	8.36214e-07	1.96517e-06	2.81752e-06	7.00944e-06	4.92318e-08	7.36505e-07	0	1.13334e-06	4.43479e-06	5.40587e-07	1.18448e-06
K00459	ncd2, npd; nitronate monooxygenase [EC:1.13.12.16]	5.35395e-06	1.74947e-06	5.17236e-06	3.30188e-06	6.08382e-06	5.93718e-06	5.32531e-06	6.25282e-06	8.07796e-06	9.51463e-06	9.06057e-06	4.6021e-06	4.21279e-06	3.86386e-06	1.48139e-06	5.49368e-06	6.03594e-06	1.49138e-05	2.01955e-06	2.43354e-06
K00476	ASPH; aspartate beta-hydroxylase [EC:1.14.11.16]	7.29052e-07	3.01447e-07	1.57039e-07	1.15404e-06	6.77795e-06	3.43226e-06	3.52021e-07	3.00609e-06	4.34285e-07	7.67873e-06	4.56155e-06	3.08709e-06	4.51064e-07	0	1.2573e-06	6.14772e-08	1.89546e-06	2.63906e-06	1.34213e-06	2.22241e-06
K00480	E1.14.13.1; salicylate hydroxylase [EC:1.14.13.1]	0	0	0	0	0	0	0	5.71209e-08	0	0	0	0	0	0	0	1.39932e-06	0	0	0	0
K00481	pobA; p-hydroxybenzoate 3-monooxygenase [EC:1.14.13.2]	0	0	0	0	0	0	0	0	0	1.32328e-08	0	0	0	0	0	3.09718e-06	0	0	0	0
K00483	hpaB; 4-hydroxyphenylacetate 3-monooxygenase [EC:1.14.14.9]	5.29447e-08	0	6.53767e-07	2.50232e-07	9.52762e-08	0	0	0	6.75093e-08	0	0	0	1.37613e-07	9.24104e-07	0	0	7.74089e-08	0	0	0
K00484	hpaC; flavin reductase (NADH) [EC:1.5.1.36]	0	0	0	0	0	0	0	0	0	0	0	0	0	0	0	1.62423e-06	0	0	0	0
K00504	PAM, PHM; peptidylglycine monooxygenase [EC:1.14.17.3]	1.23189e-06	5.33616e-07	3.52691e-07	7.22393e-07	4.35044e-07	2.55665e-06	5.62205e-07	3.35814e-06	8.80555e-07	1.11635e-06	9.04048e-07	2.53961e-06	4.16872e-07	1.54779e-07	4.75403e-07	1.61611e-05	1.41731e-06	6.88151e-06	5.54781e-07	1.80196e-06
K00510	HMOX1; heme oxygenase 1 [EC:1.14.14.18]	0	0	0	0	5.46041e-08	1.36979e-07	0	2.67763e-07	8.49213e-08	8.1498e-07	0	0	0	0	2.26731e-07	0	9.62471e-08	0	7.76931e-07	5.27093e-07
K00520	merA; mercuric reductase [EC:1.16.1.1]	4.11629e-07	3.4456e-07	8.94137e-07	5.11859e-07	3.22337e-07	1.85361e-07	4.17118e-07	1.93048e-06	2.40693e-07	1.05698e-07	5.25885e-07	1.17488e-07	2.77183e-07	2.58046e-06	2.8067e-06	2.20125e-07	4.84677e-08	3.28127e-07	2.11336e-07	1.93134e-07
K00525	E1.17.4.1A, nrdA, nrdE; ribonucleoside-diphosphate reductase alpha chain [EC:1.17.4. 1]	4.48966e-05	9.08512e-05	4.16697e-05	4.31455e-05	3.52455e-05	2.90319e-05	1.88837e-05	2.85661e-05	5.84492e-05	3.9021e-05	4.41022e-05	3.3569e-05	4.23072e-05	7.449e-05	5.14345e-05	9.48581e-05	4.38855e-05	1.76911e-05	2.30456e-05	1.84194e-05
K00526	E1.17.4.1B, nrdB, nrdF; ribonucleoside-diphosphate reductase beta chain [EC:1.17.4.1 ]	3.22136e-06	1.31826e-06	2.80162e-06	2.46186e-06	4.2348e-06	3.38033e-06	3.49266e-06	2.10985e-06	5.69265e-06	1.04655e-05	8.11953e-06	2.97481e-06	2.60714e-06	3.14592e-06	1.58438e-06	2.51517e-05	6.94553e-06	4.7183e-06	6.65787e-07	1.20327e-06
K00527	rtpR; ribonucleoside-triphosphate reductase (thioredoxin) [EC:1.17.4.2]	9.9644e-05	4.3158e-05	0.000169831	0.000265362	9.72158e-05	0.000104917	8.26504e-05	8.48838e-05	0.000137896	8.01359e-05	9.56957e-05	0.000145116	8.6703e-05	0.000112042	9.45692e-05	9.29761e-05	0.000114742	7.29107e-05	0.000121892	0.000116267
K00528	fpr; ferredoxin/flavodoxin---NADP+ reductase [EC:1.18.1.2 1.19.1.1]	0.000174397	0.000120101	0.000238709	0.000101871	0.000174603	0.000114471	0.000101212	8.38449e-05	0.00010269	7.01238e-05	0.000129657	0.000119282	0.000264617	0.000160911	0.000145545	8.59644e-05	0.000124216	5.74203e-05	9.182e-05	8.16843e-05
K00533	E1.12.7.2L; ferredoxin hydrogenase large subunit [EC:1.12.7.2]	4.73341e-05	1.34256e-05	1.79674e-05	3.93362e-05	2.39048e-05	4.7106e-05	1.75648e-05	5.70448e-05	3.98183e-05	2.02406e-05	1.96017e-05	4.96097e-05	2.1324e-05	2.69022e-05	4.10911e-05	2.54494e-05	3.29289e-05	4.64135e-05	4.93138e-05	6.93723e-05
K00537	arsC1, arsC; arsenate reductase (glutaredoxin) [EC:1.20.4.1]	2.9923e-06	2.07991e-06	2.1921e-06	3.29788e-06	1.20941e-05	6.84446e-06	8.79751e-06	7.76648e-06	7.13753e-06	9.78897e-06	5.77914e-06	4.58144e-06	4.81141e-06	3.15099e-06	4.47604e-06	7.24343e-06	6.59048e-06	7.74298e-06	5.33372e-06	4.57975e-06
K00540	fqr; F420H(2)-dependent quinone reductase [EC:1.1.98.-]	0.000113897	5.801e-05	0.000139708	7.3364e-05	9.72305e-05	0.000112161	0.000108258	9.24352e-05	0.000179167	0.000141598	0.000125286	6.80861e-05	0.000107258	0.000100965	7.17987e-05	0.000226516	0.000203827	0.000126788	9.25491e-05	8.54391e-05
K00547	mmuM, BHMT2; homocysteine S-methyltransferase [EC:2.1.1.10]	4.06094e-07	0	1.28935e-06	1.32544e-07	1.2426e-06	0	0	0	0	5.00057e-07	5.37725e-07	4.30379e-07	9.80261e-07	0	0	0	0	0	0	0
K00548	metH, MTR; 5-methyltetrahydrofolate--homocysteine methyltransferase [EC:2.1.1.13]	8.90229e-05	5.27163e-05	9.10774e-05	0.000114066	7.37383e-05	0.000108119	9.71345e-05	0.000102119	0.000116836	0.000121487	0.000104447	0.00010624	7.34628e-05	9.17042e-05	9.78734e-05	0.000142172	0.000103925	0.000110665	0.000131381	0.000108022
K00549	metE; 5-methyltetrahydropteroyltriglutamate--homocysteine methyltransferase [EC:2.1. 1.14]	6.57937e-05	5.31968e-05	9.29316e-05	4.61016e-05	6.30061e-05	4.16971e-05	4.75754e-05	3.59892e-05	3.36837e-05	2.9979e-05	4.72965e-05	4.81825e-05	0.000105457	8.31113e-05	8.30441e-05	2.71433e-05	4.42896e-05	2.12838e-05	3.49205e-05	4.29016e-05
K00554	trmD; tRNA (guanine37-N1)-methyltransferase [EC:2.1.1.228]	0.000202631	0.000135058	0.00025621	0.000149101	0.000190392	0.000160145	0.000142804	0.000128691	0.000175837	0.000176543	0.000183268	0.000160985	0.000263561	0.000180792	0.000154498	0.000189664	0.000197577	0.000106947	0.000152568	0.000101043
K00556	trmH; tRNA (guanosine-2'-O-)-methyltransferase [EC:2.1.1.34]	9.84035e-06	2.39146e-06	1.30108e-05	8.28356e-07	4.38483e-06	1.61682e-05	4.86883e-07	1.65268e-05	2.85775e-05	1.78856e-05	2.64295e-06	4.0448e-06	8.31172e-06	1.2973e-06	1.13909e-07	1.25809e-05	3.46118e-05	1.48077e-05	9.88548e-06	4.56407e-06
K00557	trmA; tRNA (uracil-5-)-methyltransferase [EC:2.1.1.35]	1.21869e-07	1.90138e-06	6.46393e-07	5.63848e-07	8.48466e-07	2.80581e-06	0	6.20538e-07	6.24877e-06	2.75353e-06	1.65872e-06	1.37138e-07	2.60628e-07	8.46792e-07	2.6436e-06	2.85878e-06	3.2421e-06	6.94787e-07	5.44921e-08	0
K00558	DNMT1, dcm; DNA (cytosine-5)-methyltransferase 1 [EC:2.1.1.37]	0.00048695	0.000323139	0.000346734	0.000419193	0.000389853	0.000543349	0.000448237	0.000627043	0.000509277	0.00036267	0.000396409	0.000531082	0.00038877	0.000359234	0.000616376	0.000129089	0.000418666	0.000766627	0.000784942	0.00079123
K00559	E2.1.1.41, SMT1, ERG6; sterol 24-C-methyltransferase [EC:2.1.1.41]	6.71865e-07	0	2.08218e-06	1.45862e-06	1.33068e-06	2.60794e-06	3.9847e-07	9.19475e-07	3.0666e-08	1.66929e-06	3.57899e-06	1.95362e-06	9.05792e-07	2.73921e-07	6.25382e-08	0	5.40864e-07	3.46271e-07	1.1786e-06	2.42414e-06
K00560	thyA, TYMS; thymidylate synthase [EC:2.1.1.45]	0.000201478	0.000126832	0.000234978	0.000150412	0.000159707	0.000125902	0.000108084	0.000111728	0.000158833	0.000153391	0.00018689	0.000133174	0.000234566	0.000173315	0.000146098	0.000197576	0.000185426	8.4287e-05	0.000146474	0.000126295
K00561	ermC, ermA; 23S rRNA (adenine-N6)-dimethyltransferase [EC:2.1.1.184]	8.02543e-07	0	1.33109e-06	0	3.89206e-06	9.23737e-07	0	2.27881e-06	2.54648e-07	3.34122e-06	4.50123e-06	1.47254e-06	9.13212e-07	2.12007e-06	2.75185e-06	0	5.35315e-08	2.83065e-06	2.15433e-06	2.69e-07
K00563	rlmA1; 23S rRNA (guanine745-N1)-methyltransferase [EC:2.1.1.187]	9.25676e-06	4.62349e-06	8.89402e-06	9.21932e-06	8.5067e-06	1.28607e-05	4.63633e-06	5.81572e-06	1.69161e-05	4.96147e-06	1.7277e-05	1.27879e-05	6.20003e-06	6.46468e-06	1.35545e-05	6.19944e-06	1.3871e-05	1.43873e-05	1.15696e-05	8.64006e-06
K00564	rsmC; 16S rRNA (guanine1207-N2)-methyltransferase [EC:2.1.1.172]	0	0	0	0	0	0	0	0	0	0	0	1.99254e-08	0	0	0	1.78161e-06	0	0	0	0
K00565	RNMT; mRNA (guanine-N7-)-methyltransferase [EC:2.1.1.56]	1.86784e-07	1.29445e-07	0	2.207e-07	5.42782e-07	5.17507e-08	5.22342e-08	1.53966e-07	4.76335e-08	4.78503e-07	6.758e-07	7.56558e-08	0	0	0	0	1.09237e-07	4.15608e-07	1.23368e-07	0
K00566	mnmA, trmU; tRNA-uridine 2-sulfurtransferase [EC:2.8.1.13]	0.000101025	0.000131917	0.000112653	8.53727e-05	8.16379e-05	9.56891e-05	7.705e-05	9.87681e-05	9.9018e-05	7.63261e-05	7.74075e-05	8.48192e-05	0.000129496	0.000115734	0.000116104	8.22752e-05	0.000104328	8.49583e-05	7.35467e-05	6.83462e-05
K00567	ogt, MGMT; methylated-DNA-[protein]-cysteine S-methyltransferase [EC:2.1.1.63]	7.48782e-05	0.00017922	8.48438e-05	0.000125412	5.60482e-05	5.6636e-05	0.000146999	6.05019e-05	8.45039e-05	6.58412e-05	0.000103537	7.67558e-05	8.72664e-05	0.000139291	8.46149e-05	0.000112641	9.0414e-05	6.42867e-05	6.03682e-05	5.63722e-05
K00568	ubiG; 2-polyprenyl-6-hydroxyphenyl methylase / 3-demethylubiquinone-9 3-methyltransf erase [EC:2.1.1.222 2.1.1.64]	9.89065e-06	0.000102945	1.32308e-05	2.50285e-05	1.39265e-05	2.23897e-05	1.72885e-05	1.27624e-05	3.72182e-05	1.31657e-05	1.14848e-05	1.8144e-05	1.30659e-05	6.21572e-05	3.95225e-05	7.24838e-05	1.67227e-05	1.77999e-05	2.28281e-05	1.03228e-05
K00570	pmtA; phosphatidylethanolamine/phosphatidyl-N-methylethanolamine N-methyltransferase [EC:2.1.1.17 2.1.1.71]	1.79498e-06	9.77088e-07	1.06118e-06	1.90875e-06	1.04183e-05	8.07072e-07	5.277e-07	4.95045e-06	5.29342e-07	1.63367e-06	1.00976e-05	6.22356e-06	3.18546e-07	2.28193e-06	2.7025e-06	0	8.4365e-07	2.14182e-06	3.88519e-07	1.32755e-06
K00571	E2.1.1.72; site-specific DNA-methyltransferase (adenine-specific) [EC:2.1.1.72]	0.000249618	0.000133036	0.000168242	0.000177779	0.000214663	0.000229376	0.000135799	0.000305318	0.000206003	0.000168205	0.000234178	0.000272166	0.000147735	0.000231545	0.000265383	1.64702e-05	0.000201894	0.00029643	0.000363801	0.00032917
K00573	E2.1.1.77, pcm; protein-L-isoaspartate(D-aspartate) O-methyltransferase [EC:2.1.1.77 ]	1.08681e-05	1.0993e-06	2.59484e-06	3.65904e-06	5.29371e-06	1.39635e-05	2.1196e-06	3.09499e-05	1.09765e-05	6.64753e-06	8.00023e-06	1.93413e-05	3.56553e-06	5.79403e-06	4.91515e-06	2.04681e-06	9.66407e-06	4.48202e-05	1.07287e-05	4.574e-05
K00574	cfa; cyclopropane-fatty-acyl-phospholipid synthase [EC:2.1.1.79]	7.59454e-06	6.12133e-06	8.07162e-06	1.11899e-05	1.71906e-05	5.6236e-06	1.91027e-05	3.2582e-05	8.88955e-06	9.11095e-06	1.92934e-05	2.05665e-05	7.16328e-06	9.72573e-06	1.3104e-05	3.05228e-06	8.57516e-06	3.65037e-05	3.35484e-05	1.77313e-05
K00575	cheR; chemotaxis protein methyltransferase CheR [EC:2.1.1.80]	3.4123e-05	3.37032e-06	1.19907e-05	1.42511e-05	2.11637e-05	3.42665e-05	1.08315e-05	4.88961e-05	2.0301e-05	1.6241e-05	1.9861e-05	3.34032e-05	1.43308e-05	2.23584e-05	3.28196e-05	2.35524e-06	2.18596e-05	5.63952e-05	4.60971e-05	5.44699e-05
K00587	ICMT, STE14; protein-S-isoprenylcysteine O-methyltransferase [EC:2.1.1.100]	7.8561e-06	7.67216e-07	3.59405e-06	5.24389e-06	1.05448e-05	8.17891e-06	1.77567e-06	1.14296e-05	2.83928e-06	6.14171e-06	7.71914e-06	7.65651e-06	3.12152e-06	8.67293e-06	3.67956e-06	4.0966e-06	5.91938e-06	1.30623e-05	1.88485e-05	1.70263e-05
K00588	E2.1.1.104; caffeoyl-CoA O-methyltransferase [EC:2.1.1.104]	1.70499e-05	1.04451e-05	1.5539e-05	1.47375e-05	1.07779e-05	1.08138e-05	9.62601e-06	1.28707e-05	1.88162e-05	1.50049e-05	1.33932e-05	9.47847e-06	1.13073e-05	1.37851e-05	1.51657e-05	9.57342e-06	1.52311e-05	8.3917e-06	1.4108e-05	1.34622e-05
K00590	E2.1.1.113; site-specific DNA-methyltransferase (cytosine-N4-specific) [EC:2.1.1.113 ]	3.65865e-05	5.86033e-07	4.13968e-05	1.52771e-06	3.74344e-05	1.79186e-05	7.06357e-06	4.71235e-05	7.41143e-06	1.14059e-05	2.10635e-05	2.01131e-05	3.50183e-05	1.55141e-06	4.29668e-06	5.03949e-05	2.82677e-05	4.56537e-05	1.52253e-05	1.27415e-05
K00591	COQ3; polyprenyldihydroxybenzoate methyltransferase / 3-demethylubiquinol 3-O-methyl transferase [EC:2.1.1.114 2.1.1.64]	0	0	0	0	0	7.50359e-07	0	0	4.26536e-08	9.34623e-07	0	0	0	1.81938e-06	2.55838e-08	1.57727e-06	1.26411e-06	3.81879e-08	1.06755e-06	9.68582e-07
K00595	cobL; precorrin-6Y C5,15-methyltransferase (decarboxylating) [EC:2.1.1.132]	2.83941e-05	1.96163e-05	2.08957e-05	2.47746e-05	1.81695e-05	2.93889e-05	2.91611e-05	5.99354e-05	4.08998e-05	4.05782e-05	2.90198e-05	3.51753e-05	2.08744e-05	2.09489e-05	2.90575e-05	2.45662e-05	2.82917e-05	6.16343e-05	2.70533e-05	3.70138e-05
K00600	glyA, SHMT; glycine hydroxymethyltransferase [EC:2.1.2.1]	0.000135571	0.000146641	0.000131315	0.000146165	0.000107541	9.08381e-05	0.000145699	9.71122e-05	9.47875e-05	0.000114652	8.59021e-05	0.000131418	0.000111853	0.000138094	9.25378e-05	1.78417e-05	9.70499e-05	9.56068e-05	6.0979e-05	7.94771e-05
K00601	E2.1.2.2; phosphoribosylglycinamide formyltransferase [EC:2.1.2.2]	7.60748e-07	1.7757e-06	3.36122e-06	1.44588e-06	2.54826e-06	4.41028e-06	1.19665e-06	2.0452e-06	1.50657e-06	6.32485e-06	2.84994e-07	2.34789e-06	9.82235e-07	5.29225e-06	5.30349e-06	1.34371e-05	1.09222e-05	6.93581e-06	2.37846e-06	6.47719e-06
K00602	purH; phosphoribosylaminoimidazolecarboxamide formyltransferase / IMP cyclohydrolase [EC:2.1.2.3 3.5.4.10]	6.01463e-05	3.01269e-05	7.64715e-05	4.6957e-05	4.12945e-05	9.87815e-05	5.56451e-05	0.000126495	0.000141913	9.59403e-05	5.22205e-05	6.5383e-05	6.88477e-05	6.05633e-05	5.29538e-05	2.715e-05	0.000124709	0.000121379	0.000106561	8.756e-05
K00603	fctD; glutamate formiminotransferase / 5-formyltetrahydrofolate cyclo-ligase [EC:2.1 .2.5 6.3.3.2]	8.0715e-06	7.30065e-06	9.11864e-06	7.40539e-06	5.81386e-06	1.15787e-05	1.52479e-05	9.49988e-06	3.74892e-05	1.35833e-05	1.89277e-05	7.84784e-06	7.04375e-06	4.8987e-06	7.49673e-06	3.03484e-05	2.10945e-05	1.64841e-05	1.27801e-05	1.06872e-05
K00604	MTFMT, fmt; methionyl-tRNA formyltransferase [EC:2.1.2.9]	3.82606e-05	2.1421e-05	3.04362e-05	4.11898e-05	4.07406e-05	6.64677e-05	4.63528e-05	7.95335e-05	9.26088e-05	5.5965e-05	5.50096e-05	5.83788e-05	4.03036e-05	4.38218e-05	4.84093e-05	4.28355e-05	6.5433e-05	7.90817e-05	4.95734e-05	5.96023e-05
K00605	gcvT, AMT; aminomethyltransferase [EC:2.1.2.10]	1.78583e-05	9.91354e-05	2.42384e-05	4.47636e-05	2.30255e-05	3.18969e-05	2.48927e-05	1.85571e-05	4.53465e-05	5.26301e-05	2.59954e-05	2.47202e-05	1.93096e-05	7.27366e-05	5.09498e-05	1.89421e-05	2.79485e-05	1.75919e-05	1.99334e-05	2.05673e-05
K00606	panB; 3-methyl-2-oxobutanoate hydroxymethyltransferase [EC:2.1.2.11]	7.16095e-06	4.8356e-06	8.81255e-06	1.23356e-05	1.02293e-05	5.77984e-06	8.24385e-06	3.54646e-05	5.95876e-06	7.67492e-06	1.28936e-05	1.73854e-05	1.26179e-05	1.20491e-05	8.11179e-06	2.06571e-06	5.99622e-06	3.90295e-05	8.89113e-06	6.36973e-06
K00609	pyrB, PYR2; aspartate carbamoyltransferase catalytic subunit [EC:2.1.3.2]	0.00013754	6.32561e-05	0.000156876	5.31372e-05	0.000141183	0.000119187	6.59881e-05	0.000103593	9.53859e-05	8.78966e-05	0.000115615	0.000101075	0.000153249	8.61378e-05	0.000100256	5.99895e-05	0.000103833	8.96565e-05	0.000110828	0.000101213
K00610	pyrI; aspartate carbamoyltransferase regulatory subunit	5.01862e-05	1.8042e-05	3.26813e-05	3.18969e-05	3.04639e-05	6.35267e-05	4.19792e-05	7.51733e-05	9.57674e-05	4.18444e-05	2.83353e-05	4.74869e-05	3.03074e-05	4.31009e-05	4.47568e-05	4.73638e-05	6.84466e-05	7.43246e-05	7.65659e-05	7.12263e-05
K00611	OTC, argF, argI; ornithine carbamoyltransferase [EC:2.1.3.3]	4.76326e-05	9.2726e-06	2.00493e-05	3.37398e-05	3.77445e-05	7.22743e-05	2.64104e-05	5.84719e-05	5.26845e-05	4.47635e-05	5.14355e-05	4.75316e-05	1.6079e-05	4.4167e-05	6.27419e-05	6.28367e-05	4.24301e-05	4.89423e-05	7.42794e-05	8.64007e-05
K00612	E2.1.3.-; carbamoyltransferase [EC:2.1.3.-]	1.6983e-07	4.47097e-07	0	2.18684e-06	1.79494e-06	2.35267e-07	2.02426e-07	0	2.242e-06	0	6.82732e-08	4.79783e-07	1.81628e-06	2.19736e-08	4.10216e-08	0	5.79376e-07	7.41746e-07	0	0
K00614	CSKMT, METTL12; citrate synthase lysine N-methyltransferase [EC:2.1.1.-]	1.16124e-06	5.46205e-07	2.31331e-06	1.54883e-06	7.30359e-07	0	0	6.21818e-07	5.39299e-08	0	1.24213e-05	1.73736e-06	4.49004e-07	8.46394e-07	1.18065e-06	5.11596e-06	1.14466e-07	1.76454e-07	9.73181e-07	1.73414e-07
K00615	E2.2.1.1, tktA, tktB; transketolase [EC:2.2.1.1]	0.00013018	4.12039e-05	9.02966e-05	0.000100428	0.000106512	0.000163201	8.02344e-05	0.000141555	0.000181758	0.000123285	9.69998e-05	0.00015765	9.51917e-05	9.39369e-05	9.95898e-05	0.000156954	0.000136065	0.000137208	0.00015504	0.000184097
K00616	E2.2.1.2, talA, talB; transaldolase [EC:2.2.1.2]	1.42168e-05	9.87853e-06	1.55866e-05	1.49425e-05	1.7961e-05	2.69324e-05	2.16892e-05	1.41355e-05	3.20023e-05	2.67483e-05	3.08079e-05	3.93256e-05	1.16828e-05	1.15166e-05	1.5978e-05	0.000100333	2.11986e-05	2.82123e-05	4.00753e-05	2.03466e-05
K00619	argA; amino-acid N-acetyltransferase [EC:2.3.1.1]	0	0	0	0	0	0	0	0	0	0	0	0	0	0	0	0	0	8.89054e-07	0	0
K00620	argJ; glutamate N-acetyltransferase / amino-acid N-acetyltransferase [EC:2.3.1.35 2. 3.1.1]	2.08492e-05	4.88302e-06	1.18382e-05	1.28471e-05	1.55518e-05	2.34002e-05	1.38152e-05	8.72193e-06	2.2175e-05	1.38395e-05	2.71806e-05	1.24611e-05	6.39148e-06	1.49561e-05	4.36683e-05	6.76773e-06	1.44401e-05	2.05523e-05	3.94398e-05	3.77609e-05
K00621	GNPNAT1, GNA1; glucosamine-phosphate N-acetyltransferase [EC:2.3.1.4]	2.46084e-06	3.46988e-06	6.61925e-06	5.63696e-06	7.61664e-06	2.78546e-06	7.0001e-08	1.51683e-06	1.47694e-06	1.34669e-06	1.43272e-05	1.02296e-05	3.18451e-06	4.29308e-06	2.37338e-06	0	1.28643e-06	4.52187e-07	7.69008e-06	3.25957e-06
K00625	E2.3.1.8, pta; phosphate acetyltransferase [EC:2.3.1.8]	5.90328e-05	9.87429e-05	5.13064e-05	6.3562e-05	5.07643e-05	7.03606e-05	2.26029e-05	6.71292e-05	8.11146e-05	5.67691e-05	5.37109e-05	7.81885e-05	3.57332e-05	9.52565e-05	0.00010104	4.63959e-05	5.64254e-05	7.03313e-05	6.97317e-05	7.26666e-05
K00626	E2.3.1.9, atoB; acetyl-CoA C-acetyltransferase [EC:2.3.1.9]	7.22108e-06	1.33244e-06	6.61834e-06	6.94799e-06	1.0437e-05	1.31276e-05	3.84326e-06	1.00088e-05	1.10795e-05	5.82071e-06	1.41627e-05	1.58289e-05	2.40083e-06	5.7526e-06	9.92149e-06	1.65115e-05	9.29698e-06	1.83998e-05	3.82513e-05	2.86328e-05
K00627	DLAT, aceF, pdhC; pyruvate dehydrogenase E2 component (dihydrolipoamide acetyltransferase) [EC:2.3.1.12]	3.60116e-06	9.44944e-07	4.6729e-06	3.22093e-06	9.16189e-06	5.73463e-06	2.84894e-06	4.73916e-06	1.40599e-06	3.87939e-06	9.9798e-06	5.62662e-06	1.93858e-06	2.2502e-06	1.48441e-06	2.36686e-05	1.62401e-06	3.20029e-06	3.41782e-06	1.4377e-06
K00631	plsB; glycerol-3-phosphate O-acyltransferase [EC:2.3.1.15]	0	0	0	0	0	0	0	1.44167e-08	0	1.92666e-09	0	0	0	0	0	1.62059e-06	0	1.26663e-08	0	0
K00632	fadA, fadI; acetyl-CoA acyltransferase [EC:2.3.1.16]	0	0	0	0	0	0	0	0	0	0	2.20784e-08	0	0	0	0	3.34956e-06	0	0	0	0
K00633	lacA; galactoside O-acetyltransferase [EC:2.3.1.18]	3.08095e-05	9.63912e-05	2.89834e-05	2.06768e-05	2.2571e-05	5.50326e-05	1.53519e-05	2.72411e-05	5.93942e-05	2.8971e-05	9.87827e-06	3.86925e-05	1.17169e-05	4.96704e-05	3.87826e-05	3.35743e-05	5.87383e-05	3.13276e-05	3.74392e-05	3.89783e-05
K00634	ptb; phosphate butyryltransferase [EC:2.3.1.19]	3.265e-06	8.85525e-07	2.46593e-06	2.70411e-06	1.29325e-06	7.3142e-06	4.94492e-07	5.54082e-06	1.49441e-05	4.87547e-06	1.84711e-06	3.21956e-06	1.96549e-06	2.01474e-06	2.54319e-06	0	1.27711e-05	1.96669e-06	9.12591e-06	4.65861e-06
K00638	catB; chloramphenicol O-acetyltransferase type B [EC:2.3.1.28]	3.33345e-06	6.00851e-07	9.85079e-08	2.11173e-06	1.30261e-06	1.6956e-06	0	4.44275e-07	1.32457e-06	6.53076e-07	6.37401e-07	4.04728e-06	2.5919e-07	4.56808e-07	2.34734e-07	0	3.59473e-06	3.97846e-06	7.44867e-07	8.39311e-07
K00639	kbl, GCAT; glycine C-acetyltransferase [EC:2.3.1.29]	4.61544e-05	0.00014597	5.32208e-05	9.91547e-05	3.52178e-05	6.52888e-05	0.000143961	5.39273e-05	0.000149125	8.00172e-05	4.26846e-05	5.78291e-05	5.40771e-05	0.000117819	6.26113e-05	5.27451e-05	0.000110161	5.62251e-05	5.28609e-05	4.24154e-05
K00640	cysE; serine O-acetyltransferase [EC:2.3.1.30]	0.000167351	7.22123e-05	0.000160886	9.00443e-05	0.000138286	0.000155267	0.000114233	0.000138214	0.00016807	0.000121925	0.000129693	0.000122886	0.000163313	0.000106188	0.000136749	5.62199e-05	0.00016226	0.000140456	0.000162881	0.000161819
K00641	metX; homoserine O-acetyltransferase/O-succinyltransferase [EC:2.3.1.31 2.3.1.46]	4.80009e-07	2.15003e-06	1.20505e-06	1.4341e-06	7.60269e-07	5.62382e-07	3.5368e-06	2.02509e-07	2.45054e-07	5.95834e-07	6.60614e-07	1.33169e-06	1.37897e-06	8.24538e-07	3.62253e-07	0	1.80126e-06	5.5667e-07	2.97561e-07	5.13075e-08
K00645	fabD, MCAT, MCT1; [acyl-carrier-protein] S-malonyltransferase [EC:2.3.1.39]	4.21186e-05	1.05975e-05	3.55418e-05	2.10028e-05	2.88033e-05	6.94733e-05	3.66648e-05	6.2759e-05	8.05129e-05	5.06048e-05	2.72252e-05	4.37628e-05	2.99436e-05	4.03923e-05	4.81619e-05	3.3613e-05	8.00639e-05	6.17657e-05	5.01614e-05	7.30098e-05
K00647	fabB; 3-oxoacyl-[acyl-carrier-protein] synthase I [EC:2.3.1.41]	3.06924e-05	0.000301154	3.92223e-05	0.000143262	2.98724e-05	2.6106e-05	0.0001824	4.03491e-05	3.72056e-05	3.18202e-05	1.2149e-05	5.16106e-05	3.70858e-05	0.000153761	9.804e-05	2.02295e-05	4.54576e-05	3.94009e-05	4.55542e-05	1.88377e-05
K00648	fabH; 3-oxoacyl-[acyl-carrier-protein] synthase III [EC:2.3.1.180]	0.000350771	0.0003839	0.000408	0.000399485	0.000302019	0.000244959	0.000416231	0.000271791	0.000293246	0.000321404	0.000269822	0.000280653	0.000413974	0.000328887	0.000296828	0.000301422	0.000296501	0.000226352	0.000198646	0.000200724
K00650	LCAT; lecithin-cholesterol acyltransferase [EC:2.3.1.43]	2.00498e-06	9.38924e-07	7.78156e-07	2.41901e-06	2.31256e-05	1.08395e-05	2.33277e-06	9.16008e-06	1.73818e-06	2.84573e-05	2.45011e-05	1.22072e-05	1.66552e-06	2.42662e-07	5.89947e-06	0	9.64193e-07	1.15462e-05	8.55399e-06	1.19687e-05
K00651	metA; homoserine O-succinyltransferase/O-acetyltransferase [EC:2.3.1.46 2.3.1.31]	8.33745e-06	1.26025e-05	1.87658e-05	1.65593e-05	1.06848e-05	1.42248e-05	2.46225e-05	1.81299e-05	2.44595e-05	2.13442e-05	3.30273e-05	1.46207e-05	1.61043e-05	1.42153e-05	1.56297e-05	3.9575e-05	3.1308e-05	2.93166e-05	3.04543e-05	2.01127e-05
K00652	bioF; 8-amino-7-oxononanoate synthase [EC:2.3.1.47]	0.0002438	0.000316868	0.000324512	0.00019562	0.000212322	0.000141687	0.000179046	0.000107699	0.000147603	0.000158292	0.000184629	0.000158087	0.000331437	0.00027549	0.000223389	0.000122944	0.000182754	8.38415e-05	0.000101214	9.29983e-05
K00654	SPT; serine palmitoyltransferase [EC:2.3.1.50]	6.64998e-08	4.85727e-08	2.73716e-08	1.80646e-07	1.20341e-06	4.17271e-07	2.07397e-07	5.13321e-07	0	1.36226e-06	1.54183e-06	4.55207e-07	0	6.17515e-08	3.45844e-07	0	1.26303e-07	3.2213e-07	6.55065e-07	3.98097e-07
K00655	plsC; 1-acyl-sn-glycerol-3-phosphate acyltransferase [EC:2.3.1.51]	6.40181e-05	1.75131e-05	2.95212e-05	3.45128e-05	4.95113e-05	6.94203e-05	2.79071e-05	3.55168e-05	4.94072e-05	4.7986e-05	4.38718e-05	6.08644e-05	2.74317e-05	2.61093e-05	5.65937e-05	4.78716e-06	4.80921e-05	3.38901e-05	5.91676e-05	7.64635e-05
K00656	E2.3.1.54, pflD; formate C-acetyltransferase [EC:2.3.1.54]	2.69446e-05	1.86863e-05	3.37426e-05	2.41392e-05	3.31577e-05	4.48012e-05	3.25338e-05	3.37593e-05	5.82752e-05	2.81694e-05	5.79981e-05	4.07578e-05	1.88032e-05	2.04522e-05	2.99687e-05	2.92796e-05	4.38627e-05	2.98791e-05	3.78184e-05	3.73536e-05
K00657	speG, SAT; diamine N-acetyltransferase [EC:2.3.1.57]	4.48501e-05	3.28778e-05	4.51607e-05	4.58112e-05	4.94257e-05	5.68383e-05	5.93145e-05	5.02977e-05	8.55472e-05	7.09498e-05	3.57507e-05	4.50298e-05	3.76245e-05	4.02298e-05	5.41558e-05	3.46582e-05	7.86667e-05	4.9645e-05	4.99335e-05	4.35045e-05
K00658	DLST, sucB; 2-oxoglutarate dehydrogenase E2 component (dihydrolipoamide succinyltransferase) [EC:2.3.1.61]	4.79225e-07	2.688e-06	2.39719e-06	4.81083e-07	9.98544e-07	4.08155e-06	2.7543e-06	3.62421e-06	1.6684e-05	5.40917e-06	7.52415e-06	2.23416e-06	1.77145e-06	3.11578e-06	6.55567e-06	1.37988e-05	8.037e-06	2.10512e-06	1.0429e-05	7.28341e-06
K00661	maa; maltose O-acetyltransferase [EC:2.3.1.79]	0.000109083	0.000131058	0.000104342	9.84789e-05	8.69476e-05	9.29056e-05	0.000101837	8.44434e-05	0.000127183	9.15733e-05	7.31431e-05	6.6994e-05	0.000100751	0.000123638	0.000103678	0.000168296	0.000133131	7.73452e-05	0.000107262	0.000115213
K00662	aacC; aminoglycoside 3-N-acetyltransferase [EC:2.3.1.81]	2.61897e-08	2.72249e-07	4.32291e-07	2.4756e-07	1.90195e-06	0	6.93909e-08	1.09558e-06	8.25993e-08	2.02283e-06	3.04342e-07	0	3.54418e-07	5.21387e-07	1.31816e-06	0	4.93072e-07	1.50949e-06	2.63513e-07	1.53162e-06
K00663	aacA; aminoglycoside 6'-N-acetyltransferase [EC:2.3.1.82]	2.60124e-06	1.04686e-06	2.98264e-07	4.40883e-06	9.14501e-06	6.36995e-06	4.37149e-06	7.09502e-08	2.73044e-06	1.08548e-05	5.49335e-06	4.6657e-06	4.46348e-06	3.87766e-06	2.26386e-06	0	3.28656e-06	1.71915e-06	3.5574e-06	8.07573e-06
K00665	FASN; fatty acid synthase, animal type [EC:2.3.1.85]	2.16053e-07	2.96175e-08	4.73402e-08	1.64766e-07	2.50806e-06	7.34665e-07	2.06796e-07	9.21959e-07	4.21477e-07	2.38657e-06	1.52828e-06	7.06828e-07	6.66489e-08	4.66882e-08	7.32569e-07	0	3.74907e-08	8.98301e-07	8.26038e-07	1.67666e-06
K00666	ACSF2; fatty-acyl-CoA synthase [EC:6.2.1.-]	4.87542e-06	7.94438e-06	6.3198e-06	4.19926e-06	5.70062e-06	1.15962e-05	1.53954e-05	9.09119e-06	2.91589e-05	1.37013e-05	1.64221e-05	6.64102e-06	8.81501e-06	4.96221e-06	4.20689e-06	2.95041e-05	1.86973e-05	1.0544e-05	5.97864e-06	7.13682e-06
K00667	FAS2; fatty acid synthase subunit alpha, fungi type [EC:2.3.1.86]	2.2673e-06	3.36023e-06	1.91905e-06	6.09752e-06	1.1034e-06	1.73448e-07	0	0	7.15183e-08	4.80255e-07	1.12507e-05	2.8747e-06	1.96612e-06	6.87955e-06	9.25523e-07	0	2.25516e-07	0	3.85892e-09	4.94127e-07
K00668	FAS1; fatty acid synthase subunit beta, fungi type [EC:2.3.1.86]	2.2673e-06	3.36023e-06	1.91905e-06	6.09752e-06	1.1034e-06	1.73448e-07	0	0	7.15183e-08	4.80255e-07	1.12507e-05	2.8747e-06	1.96612e-06	6.87955e-06	9.25523e-07	0	2.25516e-07	0	3.85892e-09	4.94127e-07
K00670	NAA30, MAK3; N-alpha-acetyltransferase 30 [EC:2.3.1.256]	0	6.29646e-08	0	3.52423e-07	2.34841e-06	3.43066e-07	1.93825e-07	3.40223e-07	5.36217e-08	8.69114e-07	2.35928e-06	7.40479e-07	0	0	0	0	0	5.14425e-07	4.92499e-07	0
K00671	NMT; glycylpeptide N-tetradecanoyltransferase [EC:2.3.1.97]	1.16103e-07	3.29466e-08	0	2.48483e-07	1.85995e-06	1.04675e-06	3.5509e-07	5.0812e-07	1.98601e-07	1.72601e-06	1.95583e-06	3.70594e-07	7.41404e-08	2.80843e-08	1.93945e-07	0	2.01003e-07	6.34689e-07	2.20288e-07	6.19054e-07
K00674	dapD; 2,3,4,5-tetrahydropyridine-2,6-dicarboxylate N-succinyltransferase [EC:2.3.1.1 17]	7.39374e-06	1.86161e-06	7.89459e-06	6.02724e-06	1.32154e-05	1.04907e-05	7.70261e-06	1.46046e-05	8.03275e-06	1.02646e-05	2.22616e-05	8.15259e-06	5.97229e-06	4.31647e-06	5.32381e-06	4.74928e-06	5.92036e-06	7.25562e-06	1.48087e-05	7.43431e-06
K00675	nhoA; N-hydroxyarylamine O-acetyltransferase [EC:2.3.1.118]	1.34621e-07	1.44071e-07	3.32464e-07	7.09952e-07	1.13771e-06	7.70201e-07	2.50979e-07	5.8254e-07	4.22833e-07	7.30661e-07	3.7474e-07	1.37959e-06	2.56084e-07	1.29301e-06	1.00657e-06	0	6.56088e-08	2.78258e-07	2.51173e-07	8.00049e-08
K00677	lpxA; UDP-N-acetylglucosamine acyltransferase [EC:2.3.1.129]	0.00016144	0.000194395	0.000210269	0.000154243	0.0001342	0.000120163	0.000200273	0.000106691	0.000167011	0.00015347	0.000138455	0.000106004	0.000200063	0.000186978	0.000136754	0.000166961	0.00018675	9.04241e-05	9.8895e-05	7.8339e-05
K00680	ytmI; uncharacterized N-acetyltransferase [EC:2.3.1.-]	0.000100068	2.27533e-05	7.6092e-05	4.69509e-05	0.000105222	9.88888e-05	2.94905e-05	9.74129e-05	8.41959e-05	8.35103e-05	9.71088e-05	7.36831e-05	6.81496e-05	5.26008e-05	5.50393e-05	7.80848e-06	9.14232e-05	9.29252e-05	0.0001243	0.000110184
K00681	ggt; gamma-glutamyltranspeptidase / glutathione hydrolase [EC:2.3.2.2 3.4.19.13]	3.21945e-06	2.96346e-06	2.48588e-06	2.79992e-06	2.62217e-06	9.90005e-06	1.003e-06	1.09802e-06	1.31883e-05	2.69306e-06	2.43352e-06	3.20205e-06	1.33656e-06	2.58157e-06	7.89422e-06	2.54894e-06	6.9184e-06	3.11144e-06	3.71559e-06	2.81311e-06
K00682	GGCT; gamma-glutamylcyclotransferase [EC:4.3.2.9]	1.28931e-05	6.4362e-06	5.76722e-06	5.03825e-06	9.23091e-06	1.21186e-05	4.07466e-06	1.03723e-05	5.74514e-06	6.81768e-06	1.26975e-05	2.12029e-05	6.75936e-06	5.93462e-06	1.47529e-05	0	7.66967e-06	1.09711e-05	2.68263e-05	1.8212e-05
K00683	QPCT; glutaminyl-peptide cyclotransferase [EC:2.3.2.5]	6.74923e-05	2.2556e-05	0.000100452	4.7886e-05	5.8167e-05	6.70069e-05	4.39312e-05	5.80975e-05	8.53196e-05	6.80104e-05	4.36465e-05	3.84024e-05	7.62211e-05	6.27477e-05	4.46153e-05	8.60626e-05	0.000102877	5.1148e-05	5.62534e-05	4.31366e-05
K00684	aat; leucyl/phenylalanyl-tRNA---protein transferase [EC:2.3.2.6]	3.52977e-06	1.38117e-06	2.22298e-06	1.77598e-06	8.66517e-06	5.37078e-06	2.44269e-06	3.38674e-06	2.9143e-06	2.41164e-06	1.2819e-05	6.33983e-06	3.7542e-06	1.72242e-06	2.71891e-06	3.59024e-06	1.48345e-05	8.06725e-06	8.33686e-07	1.03069e-06
K00685	ATE1; arginyl-tRNA---protein transferase [EC:2.3.2.8]	0	0	0	0	0	0	0	0	0	0	0	0	0	0	0	5.75433e-07	0	8.59508e-07	0	0
K00688	PYG, glgP; glycogen phosphorylase [EC:2.4.1.1]	0.000169012	8.01736e-05	0.000201379	9.30826e-05	0.000149675	0.000146456	8.60023e-05	0.00011162	0.000160189	0.000116803	0.00015117	0.000128758	0.000190889	0.000123829	0.000113093	0.000112084	0.000164524	9.46824e-05	0.00012733	0.000102817
K00689	E2.4.1.5; dextransucrase [EC:2.4.1.5]	2.0936e-06	4.05984e-07	1.70448e-06	3.27644e-06	3.61497e-06	7.06545e-06	5.90619e-07	5.60941e-06	2.59467e-06	3.38786e-06	4.33299e-06	7.80309e-06	2.35454e-06	3.07391e-06	1.01332e-05	0	4.06454e-06	4.34565e-06	7.10223e-06	5.80905e-06
K00690	E2.4.1.7; sucrose phosphorylase [EC:2.4.1.7]	6.26908e-06	1.35288e-06	8.72389e-07	6.81037e-07	2.29352e-06	6.48176e-06	3.90001e-07	1.58321e-06	3.33275e-06	2.56146e-06	6.30456e-06	3.10173e-06	1.10678e-06	3.92138e-06	6.31581e-06	2.74666e-08	5.70456e-06	1.86315e-06	1.7207e-05	1.04624e-05
K00691	mapA; maltose phosphorylase [EC:2.4.1.8]	8.29592e-07	2.34561e-07	5.83277e-07	5.58093e-07	3.13653e-07	1.06793e-06	2.66233e-07	1.08943e-06	2.46617e-07	7.66686e-07	7.04164e-07	6.85307e-07	2.76133e-07	1.46561e-06	3.59581e-06	0	1.58899e-06	2.20034e-06	7.4232e-06	3.38852e-06
K00694	bcsA; cellulose synthase (UDP-forming) [EC:2.4.1.12]	1.38511e-07	6.36869e-07	1.01993e-06	1.03732e-07	5.73447e-08	8.92332e-08	1.23381e-06	1.82725e-07	2.65875e-07	0	1.85555e-07	4.71532e-08	1.82661e-07	3.02903e-08	7.48277e-07	0	3.8234e-06	1.11973e-07	3.73176e-08	1.85966e-06
K00699	UGT; glucuronosyltransferase [EC:2.4.1.17]	0	0	6.51342e-07	1.43093e-07	8.61791e-07	8.71338e-07	0	1.39454e-07	3.81414e-06	2.7263e-07	2.15335e-07	1.19919e-07	1.46612e-07	4.47734e-07	1.39338e-06	0	4.42993e-07	4.70545e-08	3.35221e-07	1.02696e-07
K00700	GBE1, glgB; 1,4-alpha-glucan branching enzyme [EC:2.4.1.18]	6.77681e-05	6.40997e-05	7.05477e-05	0.000108513	6.91989e-05	9.93963e-05	0.000157301	9.47321e-05	0.000135312	0.000125261	7.42106e-05	7.85786e-05	6.96009e-05	7.07065e-05	6.19049e-05	6.37287e-05	0.000109762	9.54182e-05	0.000123688	9.06316e-05
K00701	cgt; cyclomaltodextrin glucanotransferase [EC:2.4.1.19]	4.73246e-06	1.93786e-07	1.73327e-06	1.70766e-07	1.74885e-06	2.03843e-06	4.11058e-08	1.74844e-06	6.39927e-07	1.14197e-06	3.5783e-06	2.9151e-06	1.72362e-06	1.00035e-06	2.95872e-06	0	3.61585e-07	2.09221e-06	8.53279e-06	2.07405e-06
K00702	E2.4.1.20; cellobiose phosphorylase [EC:2.4.1.20]	0.000130476	0.000157641	0.00014958	8.27164e-05	0.000109124	9.84745e-05	8.35208e-05	6.4027e-05	8.34916e-05	7.07201e-05	7.81007e-05	8.8887e-05	0.000150604	0.000156494	0.000121082	6.40793e-05	0.000100551	4.71455e-05	9.45802e-05	9.84475e-05
K00703	glgA; starch synthase [EC:2.4.1.21]	0.000141191	8.92571e-05	0.000178815	8.12737e-05	0.000134743	0.000119542	0.000110363	9.40833e-05	0.000138995	0.000141466	0.000129694	9.39967e-05	0.000175169	0.000118132	0.000112192	8.4878e-05	0.000149232	8.17813e-05	0.000132438	9.60518e-05
K00705	malQ; 4-alpha-glucanotransferase [EC:2.4.1.25]	0.000215114	0.000221404	0.000259904	0.000195021	0.000221384	0.000156564	0.000212358	0.000175152	0.00015365	0.000180594	0.000263305	0.00017281	0.000247079	0.000202778	0.0001963	9.17265e-05	0.000186901	0.00015128	0.000150137	0.000132968
K00709	ABO; histo-blood group ABO system transferase [EC:2.4.1.40 2.4.1.37]	2.18965e-06	3.02072e-06	1.81553e-06	4.41064e-06	7.08506e-07	5.3395e-07	0	5.82458e-07	1.45541e-06	3.39054e-06	4.40121e-07	1.56606e-06	2.00895e-06	0	0	5.17817e-06	1.36222e-06	1.4279e-06	0	7.52237e-08
K00710	GALNT; polypeptide N-acetylgalactosaminyltransferase [EC:2.4.1.41]	3.18041e-07	1.66356e-07	3.73903e-07	3.06697e-08	5.3559e-07	1.76223e-06	2.96908e-06	4.00438e-06	2.74887e-06	6.73988e-06	1.53475e-06	2.23729e-07	1.60036e-06	3.10299e-07	2.00226e-07	1.67358e-08	1.33842e-06	3.09416e-06	7.03247e-07	9.61712e-07
K00712	tagE; poly(glycerol-phosphate) alpha-glucosyltransferase [EC:2.4.1.52]	3.18027e-05	1.98286e-05	2.50472e-05	3.9426e-05	3.81358e-05	4.8536e-05	4.98304e-05	4.66617e-05	5.54743e-05	4.44023e-05	2.72757e-05	4.32218e-05	3.09937e-05	2.1389e-05	2.73998e-05	3.27332e-05	6.00182e-05	4.54674e-05	5.04325e-05	5.5887e-05
K00718	FUT1_2; galactoside 2-L-fucosyltransferase 1/2 [EC:2.4.1.69]	7.51457e-06	2.24135e-06	3.44535e-06	7.70761e-06	1.66857e-05	1.61496e-05	4.4553e-06	5.38991e-06	2.00536e-05	8.32738e-06	3.33176e-06	8.56828e-06	4.95254e-06	8.40123e-06	1.87e-06	1.57776e-05	5.74206e-06	6.76994e-06	8.1471e-06	2.48491e-06
K00720	UGCG; ceramide glucosyltransferase [EC:2.4.1.80]	2.02976e-06	1.20983e-06	1.15359e-06	2.71809e-06	9.30765e-06	8.68138e-07	6.86211e-07	4.69022e-06	6.31161e-07	1.88601e-06	1.01918e-05	5.92268e-06	7.33686e-07	2.09582e-06	2.2949e-06	0	7.65229e-07	3.24997e-06	1.00825e-06	1.51398e-06
K00721	DPM1; dolichol-phosphate mannosyltransferase [EC:2.4.1.83]	0.000176591	0.000141878	0.000206178	0.00018396	0.000161578	0.000175393	0.000160195	0.000236192	0.000184768	0.000171956	0.000150415	0.000206635	0.000232528	0.000174848	0.000129231	0.000187816	0.000232088	0.000238055	0.000145532	0.000148283
K00722	GBGT1; globoside alpha-N-acetylgalactosaminyltransferase [EC:2.4.1.88]	9.95953e-07	0	6.1216e-07	1.11021e-06	2.13033e-07	3.62481e-06	3.99998e-07	4.82061e-07	2.92021e-06	1.32139e-06	3.06137e-07	1.0655e-06	3.57209e-07	5.0508e-07	2.32722e-06	7.64229e-08	1.57919e-06	3.20692e-06	4.04162e-07	4.41746e-06
K00728	POMT, pmt; dolichyl-phosphate-mannose-protein mannosyltransferase [EC:2.4.1.109]	1.34449e-05	8.5302e-07	6.30883e-06	8.8691e-06	2.23005e-05	2.01146e-05	8.83386e-07	1.03105e-05	1.34111e-05	1.76074e-05	1.28745e-05	3.03298e-05	5.34038e-06	1.7839e-06	5.09375e-06	9.00546e-09	5.34552e-06	1.04079e-05	1.48131e-05	2.03704e-05
K00729	ALG5; dolichyl-phosphate beta-glucosyltransferase [EC:2.4.1.117]	1.05877e-05	1.48003e-05	1.60238e-05	8.2202e-06	1.37499e-05	1.8848e-05	3.30059e-05	2.09141e-05	2.77527e-05	3.41076e-05	3.79798e-05	1.0089e-05	2.1553e-05	7.95905e-06	8.37752e-06	5.99979e-05	3.05219e-05	2.42092e-05	1.5571e-05	1.25263e-05
K00737	MGAT3; beta-1,4-mannosyl-glycoprotein beta-1,4-N-acetylglucosaminyltransferase [EC:2 .4.1.144]	2.23687e-08	2.58365e-08	1.17026e-07	3.26901e-08	8.25997e-07	4.08625e-07	6.2554e-08	5.95584e-07	3.36796e-07	3.78684e-06	2.52943e-06	9.32526e-07	6.11077e-07	0	0	0	2.385e-06	7.95829e-07	8.26187e-08	0
K00745	E2.4.1.166; raffinose-raffinose alpha-galactotransferase [EC:2.4.1.166]	0.000288578	0.000266145	0.000297224	0.00028076	0.000258473	0.000253747	0.000305271	0.000198288	0.000268736	0.000241519	0.000260226	0.000250237	0.000303918	0.000228447	0.000222831	0.000178238	0.000283179	0.000193348	0.000188744	0.000212212
K00748	lpxB; lipid-A-disaccharide synthase [EC:2.4.1.182]	0.000100401	7.37072e-05	0.000119345	7.28775e-05	8.98603e-05	4.85303e-05	6.71898e-05	4.34863e-05	4.80104e-05	4.14277e-05	7.63881e-05	7.35642e-05	0.000155901	9.71554e-05	8.43824e-05	6.01867e-05	5.72349e-05	2.31453e-05	3.52529e-05	3.01378e-05
K00750	GYG1, GYG2; glycogenin [EC:2.4.1.186]	1.2987e-07	4.02854e-08	0	1.91152e-07	1.35871e-06	3.17278e-07	1.2106e-07	1.66862e-07	4.4473e-08	6.38904e-07	1.63492e-06	8.54283e-07	1.432e-07	0	0	0	0	2.89312e-07	7.14809e-08	0
K00752	hasA; hyaluronan synthase [EC:2.4.1.212]	1.81264e-08	2.09365e-08	0	2.14176e-08	0	0	2.02761e-07	0	0	3.4309e-07	0	1.83549e-08	0	0	0	1.89439e-06	2.10548e-07	2.18967e-07	0	0
K00753	E2.4.1.214; glycoprotein 3-alpha-L-fucosyltransferase [EC:2.4.1.214]	8.17701e-08	6.29646e-08	0	0	5.04038e-07	1.51035e-07	3.81116e-08	3.74459e-08	1.73774e-07	2.18206e-07	7.56062e-07	2.48403e-07	3.54226e-08	0	0	0	0	1.5162e-07	1.35019e-07	0
K00754	bshA; L-malate glycosyltransferase [EC:2.4.1.-]	0.000373159	0.000322513	0.000342766	0.000407289	0.00030495	0.000392058	0.000512925	0.000329631	0.000433717	0.000407944	0.000267051	0.000329954	0.000376261	0.000318848	0.000345234	0.000232063	0.000406244	0.00033668	0.000313392	0.000353571
K00756	pdp; pyrimidine-nucleoside phosphorylase [EC:2.4.2.2]	7.59555e-07	0	0	0	0	1.91588e-06	0	4.58522e-08	1.16623e-06	5.37296e-07	0	3.63176e-07	0	3.7481e-07	9.72635e-07	2.79363e-06	8.52876e-07	1.961e-07	1.27007e-06	1.30691e-06
K00757	udp, UPP; uridine phosphorylase [EC:2.4.2.3]	0.00019919	0.0002072	0.000226826	0.000181445	0.000161355	0.000145352	0.000192584	0.000156956	0.000155088	0.000126412	0.000159171	0.000161776	0.000224002	0.000192391	0.000182855	0.000134366	0.000180868	0.000147689	0.000147676	0.000126308
K00758	deoA, TYMP; thymidine phosphorylase [EC:2.4.2.4]	4.42443e-08	3.4069e-08	0	1.7426e-08	2.50832e-07	6.64901e-07	1.14169e-06	6.98528e-07	3.20138e-07	4.1612e-06	1.99316e-06	6.5466e-07	6.35298e-07	0	0	0	3.33105e-06	6.65254e-07	7.30566e-08	0
K00759	APRT, apt; adenine phosphoribosyltransferase [EC:2.4.2.7]	6.3065e-05	2.34988e-05	6.17763e-05	3.50648e-05	3.77475e-05	9.45277e-05	2.87586e-05	9.37349e-05	9.83272e-05	7.15683e-05	5.60339e-05	6.00825e-05	5.1321e-05	4.54384e-05	5.37864e-05	4.77922e-05	9.0511e-05	7.99912e-05	7.63853e-05	6.17203e-05
K00760	hprT, hpt, HPRT1; hypoxanthine phosphoribosyltransferase [EC:2.4.2.8]	0.000113205	9.5686e-05	0.000162945	0.000118049	0.000117599	0.000106602	0.00017421	0.000114427	0.000141934	0.000126925	0.000108497	0.000105574	0.000162159	0.00011246	0.000115928	0.000101733	0.000129474	9.6301e-05	0.000121966	8.99375e-05
K00761	upp, UPRT; uracil phosphoribosyltransferase [EC:2.4.2.9]	2.17379e-05	2.54378e-05	3.36275e-05	4.38579e-05	8.69878e-05	4.58948e-05	4.05695e-05	3.22369e-05	5.63217e-05	6.27474e-05	0.000152502	4.41875e-05	3.14879e-05	3.01521e-05	2.9123e-05	2.03142e-05	2.68307e-05	3.15243e-05	3.7805e-05	3.07727e-05
K00762	pyrE; orotate phosphoribosyltransferase [EC:2.4.2.10]	2.41308e-05	1.37649e-05	2.86614e-05	2.04963e-05	2.40049e-05	3.3228e-05	3.45338e-05	2.97296e-05	3.24642e-05	3.236e-05	2.79313e-05	2.75913e-05	3.6034e-05	1.87001e-05	4.0539e-05	3.0342e-05	3.10445e-05	3.58159e-05	2.76848e-05	3.78454e-05
K00763	pncB, NAPRT1; nicotinate phosphoribosyltransferase [EC:6.3.4.21]	0.000119121	8.78901e-05	0.000141229	9.48822e-05	0.000107507	9.55451e-05	7.56431e-05	6.43814e-05	0.000103287	8.30863e-05	7.94686e-05	0.000102771	0.000160706	0.000109686	0.000104333	8.03036e-05	0.000112565	5.24991e-05	7.33499e-05	8.24001e-05
K00764	purF, PPAT; amidophosphoribosyltransferase [EC:2.4.2.14]	0.000207876	0.000178309	0.000222985	0.000146761	0.000173952	0.000160978	0.000140593	0.000134029	0.000171174	0.000159242	0.000163101	0.000153498	0.000216133	0.000184426	0.000189165	0.000111959	0.000172481	9.96765e-05	0.00015297	0.000152883
K00765	hisG; ATP phosphoribosyltransferase [EC:2.4.2.17]	6.58086e-05	0.000136983	5.29592e-05	0.000115845	5.04911e-05	7.47224e-05	0.000131157	7.97581e-05	6.32164e-05	5.81771e-05	3.4439e-05	8.8758e-05	5.40582e-05	9.72626e-05	9.55131e-05	3.03145e-05	7.79245e-05	9.953e-05	8.18977e-05	9.67462e-05
K00766	trpD; anthranilate phosphoribosyltransferase [EC:2.4.2.18]	5.22753e-06	7.94236e-06	5.98708e-06	7.80162e-06	4.29625e-06	7.57626e-06	1.07598e-05	6.7205e-06	2.57423e-05	9.51541e-06	2.37431e-05	4.60739e-06	7.77621e-06	9.21362e-06	8.81771e-06	2.24912e-05	1.16033e-05	8.27297e-06	1.93984e-05	1.15531e-05
K00767	nadC, QPRT; nicotinate-nucleotide pyrophosphorylase (carboxylating) [EC:2.4.2.19]	9.04916e-06	1.23393e-05	1.44924e-05	1.81662e-05	1.01043e-05	1.88635e-05	2.26614e-05	1.21898e-05	4.05528e-05	1.86924e-05	2.75613e-05	1.22791e-05	1.57376e-05	7.72476e-06	8.88529e-06	3.65041e-05	3.99455e-05	2.36713e-05	8.68867e-06	6.64894e-06
K00768	E2.4.2.21, cobU, cobT; nicotinate-nucleotide--dimethylbenzimidazole phosphoribosyltr ansferase [EC:2.4.2.21]	1.23759e-05	1.29257e-05	2.02988e-05	1.28373e-05	1.95208e-05	2.53108e-05	2.34395e-05	2.83767e-05	3.24484e-05	2.99824e-05	2.10894e-05	1.82728e-05	2.03379e-05	1.17655e-05	1.63372e-05	4.271e-05	3.92618e-05	2.93734e-05	2.27776e-05	2.24975e-05
K00769	gpt; xanthine phosphoribosyltransferase [EC:2.4.2.22]	0	0	0	0	0	0	1.1201e-06	8.94726e-08	0	0	0	0	0	6.7299e-07	0	0	0	0	2.55896e-07	3.6949e-07
K00771	XYLT; protein xylosyltransferase [EC:2.4.2.26]	2.06855e-06	5.95917e-05	5.05245e-06	1.12602e-05	6.36404e-06	2.71819e-07	0	2.33469e-08	7.98621e-08	5.65022e-07	3.3892e-07	4.46765e-06	4.06676e-07	3.29815e-05	2.01092e-05	0	1.3736e-07	3.52477e-07	1.06465e-06	7.10582e-07
K00772	mtaP, MTAP; 5'-methylthioadenosine phosphorylase [EC:2.4.2.28]	3.00882e-06	2.5617e-06	2.78477e-06	3.12053e-06	1.88307e-06	2.49454e-06	4.77202e-06	1.21954e-06	5.47585e-06	5.33205e-06	6.631e-06	1.65445e-06	1.82746e-06	3.38043e-06	2.78687e-06	3.18291e-06	4.77679e-06	1.23823e-06	5.9519e-07	2.74792e-06
K00773	tgt, QTRT1; queuine tRNA-ribosyltransferase [EC:2.4.2.29]	5.71431e-05	1.93897e-05	6.38324e-05	3.37457e-05	5.36204e-05	4.86224e-05	3.91153e-05	5.57466e-05	5.67325e-05	5.62007e-05	6.72196e-05	3.11594e-05	4.68104e-05	2.92324e-05	3.59622e-05	2.96574e-05	6.70187e-05	3.52892e-05	3.89683e-05	3.45729e-05
K00777	#N/A	2.49967e-07	1.28077e-07	1.02105e-07	3.12455e-07	1.10968e-06	1.07476e-06	5.91387e-08	0	7.94405e-07	2.55458e-06	1.65945e-06	6.43969e-07	0	3.66281e-08	6.02181e-07	0	1.82735e-07	5.88181e-08	1.22883e-06	1.06074e-07
K00782	lldG; L-lactate dehydrogenase complex protein LldG	1.93215e-07	1.11849e-06	0	2.24112e-07	2.25224e-07	4.18791e-07	5.94249e-06	4.94197e-07	1.92736e-07	1.30614e-06	1.83902e-06	7.68258e-08	4.39804e-07	5.2568e-08	4.88155e-08	6.62079e-06	1.46891e-07	2.22009e-06	3.09977e-08	5.6413e-08
K00783	rlmH; 23S rRNA (pseudouridine1915-N3)-methyltransferase [EC:2.1.1.177]	0.000152098	0.000147832	0.000166035	9.21425e-05	0.000132005	0.000113031	7.09182e-05	8.67736e-05	0.000106096	7.30066e-05	0.000120053	0.00010617	0.000161372	0.000137609	0.00011758	0.000105399	0.000138385	8.07308e-05	0.000105033	0.000101855
K00784	rnz; ribonuclease Z [EC:3.1.26.11]	8.54701e-05	5.55976e-05	7.19342e-05	9.4015e-05	7.24967e-05	9.32496e-05	0.000130059	0.000108526	7.9847e-05	8.14806e-05	4.74598e-05	9.65618e-05	7.60974e-05	6.49651e-05	8.02308e-05	4.47923e-05	0.000102598	0.000115475	9.45995e-05	0.000111192
K00786	E2.4.-.-; glycosyltransferase [EC:2.4.-.-]	8.7137e-06	3.57613e-06	7.69969e-06	6.28019e-06	2.15394e-05	1.08954e-05	7.38209e-06	4.6114e-06	1.0396e-05	1.05057e-05	1.23231e-05	1.16988e-05	7.52936e-06	5.25976e-06	1.23548e-05	1.20084e-06	1.34747e-05	7.86927e-06	8.63923e-06	9.3255e-06
K00788	thiE; thiamine-phosphate pyrophosphorylase [EC:2.5.1.3]	8.20139e-05	0.000142022	0.000104022	7.61851e-05	8.01225e-05	7.49526e-05	7.96245e-05	4.24753e-05	8.688e-05	7.11033e-05	8.85877e-05	6.55975e-05	0.000124538	0.000119611	9.5982e-05	9.59692e-05	9.53668e-05	4.87431e-05	5.13502e-05	4.5481e-05
K00789	metK; S-adenosylmethionine synthetase [EC:2.5.1.6]	3.83951e-05	2.05701e-05	5.95731e-05	3.81302e-05	8.16514e-05	5.54815e-05	3.7293e-05	5.15031e-05	5.98102e-05	5.33752e-05	0.000130012	4.80829e-05	4.11331e-05	3.34321e-05	2.37218e-05	2.09111e-05	6.55671e-05	5.7879e-05	7.00934e-05	3.30376e-05
K00790	murA; UDP-N-acetylglucosamine 1-carboxyvinyltransferase [EC:2.5.1.7]	0.000140001	0.000135965	0.000133435	0.000117851	0.000108338	0.00013407	0.000155684	0.000126326	0.00010728	0.000120798	9.14524e-05	0.000115212	0.000116677	0.000137924	0.000132924	0.000101438	0.000135745	0.000144693	0.000146002	0.000123246
K00791	miaA, TRIT1; tRNA dimethylallyltransferase [EC:2.5.1.75]	0.000129055	0.000167307	0.000137955	0.000147912	0.000103056	0.000110787	0.000176437	0.000100992	0.000163438	0.000127837	0.000122823	0.00010931	0.000112059	0.000148304	0.000126591	0.000164694	0.000175285	9.5562e-05	0.000103506	9.03514e-05
K00793	ribE, RIB5; riboflavin synthase [EC:2.5.1.9]	7.66355e-05	0.000162607	9.97979e-05	0.000122404	8.2218e-05	6.21721e-05	0.000148512	5.66877e-05	8.76863e-05	9.94805e-05	7.15978e-05	6.50523e-05	8.34883e-05	0.000114636	7.41351e-05	9.60004e-05	8.90788e-05	6.37578e-05	4.92498e-05	4.06065e-05
K00794	ribH, RIB4; 6,7-dimethyl-8-ribityllumazine synthase [EC:2.5.1.78]	4.85548e-05	3.81761e-05	5.94948e-05	6.01616e-05	4.31512e-05	5.73607e-05	6.20538e-05	5.92196e-05	8.54804e-05	0.000107509	5.23681e-05	4.34675e-05	4.48327e-05	4.76102e-05	3.26305e-05	3.83002e-05	8.21613e-05	4.12772e-05	4.26314e-05	3.17548e-05
K00795	ispA; farnesyl diphosphate synthase [EC:2.5.1.1 2.5.1.10]	9.65461e-08	0	1.90347e-07	0	1.8784e-07	1.92596e-07	0	4.3272e-07	9.06647e-08	0	1.71507e-07	3.60005e-08	0	0	0	1.95033e-06	4.60516e-07	1.05021e-06	0	0
K00796	folP; dihydropteroate synthase [EC:2.5.1.15]	0.000126947	0.0001666	0.000148063	0.000150372	9.4537e-05	8.43504e-05	0.00016708	0.000103822	0.000144053	0.000138862	9.66688e-05	9.47269e-05	0.000130122	0.000137774	9.67333e-05	0.000120276	0.00015669	9.22504e-05	7.97816e-05	6.86927e-05
K00797	speE, SRM; spermidine synthase [EC:2.5.1.16]	2.18093e-06	4.24781e-06	2.81302e-06	8.99596e-06	3.00638e-06	1.27021e-06	3.28368e-06	3.87997e-07	1.20023e-06	1.87425e-06	4.64588e-06	6.44283e-06	2.87498e-06	6.52477e-07	3.54177e-06	1.44932e-06	5.01657e-07	9.5337e-07	4.73221e-07	2.21382e-06
K00798	MMAB, pduO; cob(I)alamin adenosyltransferase [EC:2.5.1.17]	0.000121155	0.000107671	0.000161969	0.000139223	0.000108821	0.000102963	0.000155584	9.59823e-05	0.000120463	0.000123072	0.00012021	0.00010711	0.000177873	0.000125536	0.000110944	6.51304e-05	0.000137313	8.30342e-05	6.8266e-05	6.20256e-05
K00799	GST, gst; glutathione S-transferase [EC:2.5.1.18]	2.43818e-07	0	1.31609e-06	3.20083e-07	1.33702e-06	1.26352e-06	1.29771e-06	0	3.99267e-06	2.9346e-07	6.53606e-07	2.46892e-07	2.95293e-07	5.47755e-07	3.12945e-06	1.37804e-06	1.97419e-06	0	5.29095e-07	4.96873e-08
K00800	aroA; 3-phosphoshikimate 1-carboxyvinyltransferase [EC:2.5.1.19]	0.00010344	3.17188e-05	0.00011431	4.41542e-05	7.50315e-05	9.4175e-05	6.15783e-05	0.000103022	0.000132123	0.000106358	5.67815e-05	6.33593e-05	9.26576e-05	5.79377e-05	6.03898e-05	3.55746e-05	0.000131453	9.97636e-05	7.92713e-05	7.18404e-05
K00801	FDFT1; farnesyl-diphosphate farnesyltransferase [EC:2.5.1.21]	0	1.49127e-07	0	2.03405e-07	0	2.98096e-07	1.20353e-07	0	5.4876e-08	6.20164e-07	0	0	0	0	0	0	0	0	0	0
K00803	AGPS, agpS; alkyldihydroxyacetonephosphate synthase [EC:2.5.1.26]	2.5787e-06	2.97026e-07	2.82412e-07	1.78921e-08	3.02351e-07	4.7264e-06	0	4.16066e-08	2.84775e-07	1.48851e-06	3.36194e-08	1.78974e-06	4.14854e-07	1.34762e-07	3.62437e-08	0	2.52125e-06	2.67009e-06	0	1.47509e-07
K00805	hepST; heptaprenyl diphosphate synthase [EC:2.5.1.30]	1.64197e-05	3.38959e-06	1.20392e-05	1.00188e-05	1.49055e-05	2.68899e-05	6.26015e-06	5.39194e-05	2.348e-05	1.27602e-05	1.7778e-05	3.36829e-05	9.8431e-06	9.92619e-06	2.32506e-05	2.54607e-06	1.90479e-05	6.64972e-05	6.10459e-05	6.21946e-05
K00806	uppS; undecaprenyl diphosphate synthase [EC:2.5.1.31]	0.000212971	0.00011614	0.000218524	0.000153513	0.000163954	0.000147385	0.000128675	0.000137505	0.000152214	0.000149165	0.000163176	0.000162819	0.000215601	0.000172982	0.000163606	0.000111637	0.000160247	0.000123675	0.00015505	0.000158622
K00808	hss; homospermidine synthase [EC:2.5.1.44]	2.7797e-06	0	3.73965e-08	0	8.72644e-07	4.61497e-07	0	0	7.72329e-08	2.42451e-08	0	9.62653e-07	1.96792e-08	2.28211e-07	4.13447e-07	0	0	0	0	0
K00809	DHPS, dys; deoxyhypusine synthase [EC:2.5.1.46]	2.56772e-06	4.04543e-06	2.7182e-06	3.53807e-06	2.74347e-06	1.63934e-06	1.42631e-05	4.25045e-07	2.22596e-06	3.79484e-07	3.92567e-06	3.07664e-06	4.50496e-06	5.42564e-06	4.30194e-07	0	2.58386e-06	1.17189e-06	4.4344e-06	1.12344e-06
K00812	aspB; aspartate aminotransferase [EC:2.6.1.1]	7.36113e-05	0.000182246	8.27181e-05	0.00015714	6.07841e-05	7.58663e-05	0.000174168	8.3635e-05	9.22782e-05	0.00014368	6.31621e-05	8.4563e-05	7.6392e-05	0.000146785	9.40589e-05	5.65686e-05	0.000104893	7.69622e-05	7.96248e-05	6.19515e-05
K00814	GPT, ALT; alanine transaminase [EC:2.6.1.2]	1.77207e-07	1.54144e-07	5.71532e-08	5.46891e-08	1.58155e-06	4.41351e-07	0	4.15438e-07	0	8.28771e-07	1.51784e-06	6.09291e-07	6.01516e-08	0	1.20356e-07	0	1.35344e-07	6.94299e-07	2.11446e-07	0
K00815	TAT; tyrosine aminotransferase [EC:2.6.1.5]	6.64768e-07	0	4.90779e-07	0	2.84504e-07	6.73946e-07	0	5.19242e-07	5.4716e-08	0	4.14018e-07	8.73769e-08	8.36511e-08	8.96567e-08	5.57921e-08	0	8.11831e-07	4.99976e-07	2.3487e-07	0
K00816	CCBL; kynurenine---oxoglutarate transaminase / cysteine-S-conjugate beta-lyase / glu tamine---phenylpyruvate transaminase [EC:2.6.1.7 4.4.1.13 2.6.1.64]	0	0	0	0	0	0	8.92434e-07	0	0	0	0	0	0	0	0	0	0	0	0	0
K00817	hisC; histidinol-phosphate aminotransferase [EC:2.6.1.9]	0.000100326	6.87066e-05	0.000135412	6.19922e-05	9.33066e-05	9.81341e-05	5.9998e-05	0.000115942	0.000104366	6.83082e-05	8.97568e-05	9.63279e-05	0.000152577	8.21455e-05	8.45271e-05	9.44696e-05	0.000108894	0.000107713	7.9902e-05	7.5088e-05
K00818	E2.6.1.11, argD; acetylornithine aminotransferase [EC:2.6.1.11]	2.28668e-05	1.94308e-05	3.81997e-05	1.97727e-05	2.49431e-05	3.41023e-05	4.07652e-05	3.50302e-05	5.52437e-05	3.92737e-05	3.33816e-05	2.29981e-05	3.41676e-05	1.96028e-05	1.16091e-05	2.56419e-05	5.84833e-05	3.65149e-05	2.39402e-05	1.60778e-05
K00820	glmS, GFPT; glutamine---fructose-6-phosphate transaminase (isomerizing) [EC:2.6.1.16 ]	2.35443e-05	1.28634e-05	3.38106e-05	2.18568e-05	2.62534e-05	3.03706e-05	3.90021e-05	3.80652e-05	1.90224e-05	3.45846e-05	1.93681e-05	2.83086e-05	3.79165e-05	1.50872e-05	2.5075e-05	6.09231e-05	3.58611e-05	3.32382e-05	4.65822e-05	3.30723e-05
K00821	argD; acetylornithine/N-succinyldiaminopimelate aminotransferase [EC:2.6.1.11 2.6.1. 17]	5.57431e-06	6.73494e-07	3.67935e-06	1.78196e-06	3.3452e-06	1.01743e-05	4.69487e-06	5.7527e-06	1.11293e-05	4.84584e-06	8.62846e-06	1.27721e-05	9.88406e-07	4.71816e-06	3.44653e-06	0	7.27958e-06	1.01515e-05	1.18426e-05	8.80661e-06
K00823	puuE; 4-aminobutyrate aminotransferase [EC:2.6.1.19]	5.37394e-06	2.01984e-07	1.02783e-06	9.44138e-07	1.46296e-06	2.83214e-06	2.49099e-07	1.3426e-06	3.36971e-06	1.547e-06	2.11965e-06	1.68592e-06	7.75182e-07	3.96229e-07	3.51531e-06	5.0609e-06	8.85681e-07	2.99208e-06	1.31341e-06	5.70359e-06
K00824	dat; D-alanine transaminase [EC:2.6.1.21]	0	0	0	0	0	0	0	0	0	5.35597e-08	0	0	0	0	0	1.52904e-05	0	0	0	0
K00825	AADAT, KAT2; kynurenine/2-aminoadipate aminotransferase [EC:2.6.1.7 2.6.1.39]	9.1155e-07	5.66167e-07	4.92188e-07	3.62773e-07	2.11338e-06	3.31443e-06	3.4956e-07	5.37257e-07	3.02811e-06	1.36329e-06	9.93978e-07	1.17869e-06	2.20763e-07	1.10282e-06	1.35865e-06	1.58155e-06	1.96719e-06	1.27068e-06	1.83272e-06	2.70275e-06
K00826	E2.6.1.42, ilvE; branched-chain amino acid aminotransferase [EC:2.6.1.42]	5.90079e-05	3.12279e-05	4.86992e-05	5.72818e-05	5.60901e-05	5.30063e-05	6.41815e-05	4.97702e-05	6.8694e-05	5.00842e-05	6.20625e-05	6.80659e-05	4.91868e-05	5.67689e-05	3.847e-05	3.38884e-05	5.63641e-05	3.86386e-05	4.59427e-05	6.24364e-05
K00830	AGXT; alanine-glyoxylate transaminase / serine-glyoxylate transaminase / serine-pyru vate transaminase [EC:2.6.1.44 2.6.1.45 2.6.1.51]	4.91591e-06	1.46897e-06	1.44503e-06	7.06611e-07	4.91677e-06	1.01803e-05	6.16176e-08	1.46351e-06	1.34726e-05	5.8082e-06	2.01523e-06	6.20857e-06	1.17358e-06	2.11748e-06	4.94904e-06	0	6.20654e-06	4.95266e-06	3.344e-06	1.59496e-05
K00831	serC, PSAT1; phosphoserine aminotransferase [EC:2.6.1.52]	0.00016238	0.00020165	0.000203694	0.000174209	0.000142645	0.000103249	0.000183613	8.64784e-05	0.000116036	0.000122623	0.000131542	0.000129603	0.000195328	0.000178062	0.000142015	0.000104928	0.000134891	7.71661e-05	9.22406e-05	8.85517e-05
K00832	tyrB; aromatic-amino-acid transaminase [EC:2.6.1.57]	3.64714e-06	1.91656e-06	3.60163e-06	2.95661e-06	3.06469e-06	3.21224e-06	4.68903e-06	7.21458e-07	6.98679e-06	6.77135e-06	6.64854e-06	2.88898e-06	2.25405e-06	3.94323e-06	1.39053e-06	4.05926e-06	4.98192e-06	1.53132e-06	3.3334e-07	1.05124e-06
K00833	bioA; adenosylmethionine---8-amino-7-oxononanoate aminotransferase [EC:2.6.1.62]	5.33974e-06	5.6503e-06	5.1371e-06	3.42693e-06	6.96765e-06	1.16803e-05	5.79515e-06	1.27867e-05	1.77697e-05	1.03861e-05	1.28089e-05	6.14575e-06	6.43433e-06	5.24748e-06	1.0865e-05	1.78615e-05	1.25438e-05	8.13231e-06	2.06626e-05	2.07671e-05
K00836	ectB, dat; diaminobutyrate-2-oxoglutarate transaminase [EC:2.6.1.76]	1.21375e-06	2.60076e-07	3.70912e-07	2.91072e-07	1.47795e-07	1.24361e-06	0	2.06335e-07	1.20235e-06	4.69104e-07	4.70322e-07	1.03022e-06	3.44611e-07	1.79797e-06	6.01933e-06	0	2.63327e-07	1.27328e-07	1.70986e-05	1.01215e-05
K00837	ISS1, VAS1; aromatic aminotransferase [EC:2.6.1.-]	2.09465e-06	1.51521e-06	5.08265e-06	2.14886e-06	3.24055e-06	1.91884e-06	4.61614e-06	2.76769e-06	1.99749e-06	2.61758e-06	1.54299e-05	1.87618e-06	2.32294e-06	1.86565e-06	1.14966e-06	2.49007e-06	4.86323e-06	1.72906e-06	1.71357e-06	6.50806e-07
K00838	ARO8; aromatic amino acid aminotransferase I / 2-aminoadipate transaminase [EC:2.6.1 .57 2.6.1.39 2.6.1.27 2.6.1.5]	2.75629e-07	9.55081e-08	2.98415e-07	1.95406e-07	7.28145e-08	0	3.46859e-07	4.16533e-07	3.51453e-08	1.76526e-07	6.76717e-07	1.67463e-07	7.16413e-08	3.83923e-08	3.22528e-07	0	8.05981e-08	2.44122e-07	0	0
K00839	pucG; (S)-ureidoglycine---glyoxylate transaminase [EC:2.6.1.112]	0	0	0	0	0	0	2.48554e-08	2.44213e-08	0	0	0	0	0	0	0	1.28967e-06	0	0	0	0
K00841	patA; aminotransferase [EC:2.6.1.-]	1.76403e-07	1.14892e-06	1.93955e-07	6.12496e-07	1.94889e-07	5.14529e-07	1.94405e-06	8.13087e-07	6.86843e-07	1.0953e-06	1.94142e-07	2.29322e-07	9.66651e-07	2.22467e-07	1.02204e-07	0	9.70508e-07	5.18473e-07	6.22348e-07	1.01675e-07
K00844	HK; hexokinase [EC:2.7.1.1]	0	2.41174e-06	2.25493e-08	2.15771e-08	8.42513e-07	2.52975e-08	1.98063e-06	0	2.32849e-08	4.27446e-06	6.61265e-06	0	1.43121e-06	0	0	1.38032e-05	2.66994e-08	2.26105e-06	0	0
K00845	glk; glucokinase [EC:2.7.1.2]	0.000110159	0.000104197	0.000137028	7.15884e-05	0.000108717	0.000105992	0.000121302	0.000144779	0.000149841	0.000115713	0.000129688	0.000108659	0.000152253	9.90228e-05	0.000111038	0.000123252	0.000111414	0.000144092	7.54874e-05	7.01816e-05
K00846	KHK; ketohexokinase [EC:2.7.1.3]	0	0	0	5.8556e-08	0	0	1.47033e-06	1.08665e-06	0	0	1.16964e-08	5.01825e-08	6.44048e-08	0	3.22166e-08	0	1.41796e-08	5.65035e-07	0	0
K00847	E2.7.1.4, scrK; fructokinase [EC:2.7.1.4]	7.90855e-05	1.85625e-05	5.69621e-05	6.92618e-05	4.32231e-05	8.52984e-05	4.45267e-05	8.3672e-05	4.69219e-05	5.69925e-05	6.18181e-05	8.0881e-05	6.23673e-05	4.7037e-05	8.73542e-05	5.65541e-05	5.43675e-05	9.48881e-05	8.81954e-05	9.68592e-05
K00848	rhaB; rhamnulokinase [EC:2.7.1.5]	2.08144e-05	8.48596e-06	8.96902e-06	1.54612e-05	1.80128e-05	2.23361e-05	1.65586e-05	9.82752e-06	1.25603e-05	1.26728e-05	1.18188e-05	2.38421e-05	1.49071e-05	1.31795e-05	8.08533e-06	1.59139e-05	1.74246e-05	1.99848e-05	1.55703e-05	2.75404e-05
K00849	galK; galactokinase [EC:2.7.1.6]	2.59833e-05	4.41142e-06	2.71235e-05	7.20208e-06	1.76995e-05	4.09389e-05	1.44745e-05	2.85117e-05	4.34397e-05	3.50065e-05	5.83828e-06	3.18657e-05	2.30014e-05	6.75621e-06	2.22539e-05	0	3.80498e-05	2.19039e-05	2.36461e-05	2.08454e-05
K00850	pfkA, PFK; 6-phosphofructokinase 1 [EC:2.7.1.11]	0.000218893	0.000245632	0.00027119	0.000228803	0.000262566	0.000211789	0.000200354	0.000159913	0.00023134	0.000178423	0.000287195	0.000205236	0.000251612	0.000255524	0.000247624	0.00012736	0.00021811	0.000146654	0.000213669	0.000188286
K00851	E2.7.1.12, gntK, idnK; gluconokinase [EC:2.7.1.12]	5.84072e-08	4.69625e-08	8.7869e-07	6.90124e-08	0	1.00959e-07	1.38519e-07	3.18662e-08	1.78525e-07	0	0	0	3.79528e-07	4.54655e-07	0	3.0497e-05	0	0	0	2.9755e-08
K00852	rbsK, RBKS; ribokinase [EC:2.7.1.15]	3.95293e-05	2.61357e-05	2.89369e-05	5.39199e-05	3.29713e-05	5.59561e-05	4.42694e-05	4.84507e-05	9.41169e-05	2.80433e-05	4.79296e-05	4.96877e-05	3.6223e-05	2.5659e-05	3.37316e-05	0.000130694	7.95423e-05	5.7598e-05	4.24233e-05	5.61883e-05
K00853	araB; L-ribulokinase [EC:2.7.1.16]	4.41301e-06	6.20845e-07	2.38973e-06	5.36992e-06	1.91675e-06	2.99721e-06	1.60173e-05	2.32167e-06	2.6052e-06	4.58456e-07	3.8745e-06	4.29387e-06	3.8832e-06	8.21138e-06	2.90899e-06	2.21512e-06	2.75906e-06	1.54286e-06	5.02704e-06	3.78905e-06
K00854	xylB, XYLB; xylulokinase [EC:2.7.1.17]	0.000115877	0.000170337	0.000124716	0.00017772	0.000111409	0.000131708	0.000201832	0.000115294	0.00015017	0.000132978	0.000145785	0.000151411	9.47259e-05	0.000179548	0.000130601	0.000125319	0.000137128	0.000135692	0.000176072	0.000157563
K00856	E2.7.1.20, ADK; adenosine kinase [EC:2.7.1.20]	2.12799e-06	8.34995e-07	1.42482e-06	2.38482e-06	1.06048e-05	1.11686e-06	3.3688e-07	5.05856e-06	5.90152e-07	1.22455e-06	9.87534e-06	6.35189e-06	7.52231e-07	2.72266e-06	2.46128e-06	0	1.00575e-06	2.50889e-06	7.11592e-07	1.01272e-06
K00857	tdk, TK; thymidine kinase [EC:2.7.1.21]	1.64381e-05	9.91603e-06	2.75358e-05	1.41627e-05	1.34332e-05	3.05283e-05	3.70348e-05	2.78743e-05	3.56464e-05	3.29013e-05	1.42842e-05	1.49132e-05	2.3937e-05	1.87795e-05	1.22371e-05	4.25178e-06	4.6314e-05	2.49475e-05	3.54632e-05	1.5782e-05
K00858	ppnK, NADK; NAD+ kinase [EC:2.7.1.23]	6.46176e-05	0.000120971	7.66296e-05	7.12094e-05	0.000107828	8.38009e-05	6.17328e-05	7.49204e-05	9.04137e-05	7.23863e-05	0.00015259	7.77738e-05	6.6249e-05	9.85008e-05	8.30707e-05	9.01342e-05	9.30723e-05	6.44067e-05	8.0359e-05	6.61674e-05
K00859	coaE; dephospho-CoA kinase [EC:2.7.1.24]	0.000254809	0.000234652	0.000309496	0.000204981	0.000245729	0.000195822	0.000226086	0.000146657	0.000263226	0.000191459	0.000271278	0.00019258	0.000286953	0.000242685	0.000183568	0.000241381	0.000270937	0.000118627	0.000167921	0.000140945
K00860	cysC; adenylylsulfate kinase [EC:2.7.1.25]	7.24562e-06	3.06036e-06	4.71251e-06	3.27838e-06	4.05034e-06	1.78574e-05	4.7668e-06	9.38403e-06	1.86641e-05	8.54575e-06	9.6736e-06	3.87365e-06	5.40617e-06	4.742e-06	8.88798e-06	1.50405e-05	1.45288e-05	1.19534e-05	2.35114e-05	1.66582e-05
K00861	RFK, FMN1; riboflavin kinase [EC:2.7.1.26]	1.56793e-05	6.03407e-06	3.60782e-06	1.70719e-05	5.33846e-06	1.21311e-05	4.91296e-06	3.16054e-06	7.71921e-06	1.68393e-06	5.33636e-06	1.73605e-05	7.55234e-06	3.35669e-06	4.98354e-06	1.72268e-06	6.29314e-06	7.52286e-06	6.03188e-06	1.13403e-05
K00863	DAK, TKFC; triose/dihydroxyacetone kinase / FAD-AMP lyase (cyclizing) [EC:2.7.1.28 2 .7.1.29 4.6.1.15]	2.81105e-06	2.78787e-07	7.70517e-06	6.34222e-06	4.309e-06	1.25662e-05	7.41483e-06	1.41143e-06	1.48012e-06	5.08338e-06	8.85652e-06	7.37425e-06	3.49125e-06	4.1043e-06	8.2263e-06	4.10357e-05	3.58849e-06	7.25183e-06	5.23937e-06	4.63948e-06
K00864	glpK, GK; glycerol kinase [EC:2.7.1.30]	3.35854e-05	1.40653e-05	2.36552e-05	3.8492e-05	2.89378e-05	4.26023e-05	2.57161e-05	3.31466e-05	5.26193e-05	1.85796e-05	3.57043e-05	4.01641e-05	2.63438e-05	1.98447e-05	1.94762e-05	3.78862e-05	4.19028e-05	2.74448e-05	4.31549e-05	4.06152e-05
K00865	glxK, garK; glycerate 2-kinase [EC:2.7.1.165]	5.94697e-05	2.62874e-05	7.45083e-05	3.89297e-05	5.23495e-05	4.59668e-05	2.31714e-05	4.50895e-05	7.11989e-05	2.93777e-05	4.7852e-05	4.22426e-05	5.36875e-05	2.57476e-05	2.33681e-05	0.00013129	6.4265e-05	3.13121e-05	4.58128e-05	3.7692e-05
K00867	coaA; type I pantothenate kinase [EC:2.7.1.33]	6.90702e-07	2.99595e-07	1.77249e-06	7.71537e-07	3.87263e-07	5.88003e-07	5.0977e-07	2.42666e-06	1.25692e-06	2.96567e-06	6.78856e-07	3.0913e-07	3.73841e-07	4.31102e-06	3.78329e-06	2.01999e-07	6.77682e-07	3.97608e-07	5.05337e-07	1.06059e-06
K00868	pdxK, pdxY; pyridoxine kinase [EC:2.7.1.35]	3.29318e-05	1.49803e-05	2.84535e-05	3.16648e-05	3.28094e-05	5.31267e-05	1.97253e-05	5.61139e-05	7.38324e-05	4.31074e-05	3.38118e-05	3.85081e-05	2.70038e-05	1.62806e-05	2.25392e-05	2.14784e-05	6.14319e-05	4.98522e-05	6.02138e-05	5.31573e-05
K00869	E2.7.1.36, MVK, mvaK1; mevalonate kinase [EC:2.7.1.36]	7.25725e-08	1.40113e-07	0	3.79719e-08	8.27684e-07	4.71252e-07	0	6.42196e-07	0	3.97414e-07	9.07497e-07	5.49544e-07	4.17647e-08	1.66679e-07	2.03378e-07	0	5.37469e-08	2.93061e-07	2.04924e-07	0
K00870	No such data was found	2.82929e-07	1.28832e-07	1.21939e-07	7.30955e-07	4.48026e-06	2.27886e-06	1.72589e-07	1.00638e-06	2.83042e-07	6.04712e-06	5.20393e-06	1.45112e-06	9.02275e-08	0	9.2995e-07	0	5.54546e-07	1.98907e-06	2.01043e-06	1.27448e-06
K00871	PHKG; phosphorylase kinase gamma subunit [EC:2.7.11.19]	5.16443e-08	0	0	1.22043e-07	8.18589e-07	1.43086e-07	3.61058e-08	7.09502e-08	0	2.06721e-07	5.91701e-07	1.04591e-07	0	0	3.35731e-08	0	0	2.1546e-07	8.52754e-08	0
K00872	thrB1; homoserine kinase [EC:2.7.1.39]	2.80822e-06	3.98104e-06	5.8812e-06	6.82281e-06	1.65065e-06	3.21459e-06	3.71616e-06	1.00225e-07	1.84689e-06	5.3917e-07	1.05681e-05	4.30861e-06	2.74588e-06	3.39369e-06	6.23562e-06	9.63929e-08	4.91488e-06	9.31351e-07	2.22099e-06	3.36865e-06
K00873	PK, pyk; pyruvate kinase [EC:2.7.1.40]	0.000121251	9.76512e-05	0.000162463	0.000108193	0.000121379	7.73071e-05	0.000160643	6.4674e-05	0.000103581	6.72257e-05	0.000105694	8.36707e-05	0.000187482	9.22056e-05	7.92911e-05	9.663e-05	0.000124618	6.39174e-05	5.59679e-05	4.95406e-05
K00874	kdgK; 2-dehydro-3-deoxygluconokinase [EC:2.7.1.45]	1.46726e-05	1.10648e-05	2.56047e-05	1.28569e-05	1.60928e-05	2.4538e-05	1.19557e-05	3.02034e-05	3.7866e-05	3.36235e-05	1.47143e-05	1.63779e-05	1.70891e-05	5.97728e-06	1.11314e-05	1.91025e-05	4.15211e-05	2.38757e-05	1.74818e-05	1.06603e-05
K00876	udk, UCK; uridine kinase [EC:2.7.1.48]	5.07427e-05	4.15028e-05	7.30695e-05	4.82578e-05	5.07079e-05	8.45184e-05	7.90104e-05	8.60411e-05	0.000136671	0.000100421	5.72308e-05	5.05907e-05	4.79396e-05	4.53849e-05	3.65057e-05	4.82011e-05	0.000131596	9.06955e-05	0.000103358	5.8045e-05
K00878	thiM; hydroxyethylthiazole kinase [EC:2.7.1.50]	2.6412e-07	0	5.44547e-07	1.65546e-06	6.82157e-07	1.24426e-06	1.92337e-06	9.07517e-07	2.79173e-07	4.697e-07	3.57621e-07	5.2025e-07	4.25988e-07	5.52403e-07	9.82529e-07	1.28882e-06	1.31487e-07	4.05367e-07	4.3179e-06	1.59148e-06
K00880	lyxK; L-xylulokinase [EC:2.7.1.53]	8.37357e-07	2.46383e-08	1.63785e-06	2.23789e-06	7.04577e-07	1.26523e-06	0	6.83135e-08	7.72898e-07	2.74277e-07	1.90818e-06	9.9429e-07	2.12237e-07	1.16304e-06	4.05134e-07	1.96554e-06	1.5726e-06	3.22296e-07	1.11842e-06	1.20255e-06
K00881	alsK; allose kinase [EC:2.7.1.55]	5.90332e-07	0	3.88601e-07	3.26046e-07	1.51719e-06	6.33581e-07	1.36222e-07	1.4499e-07	3.34613e-07	6.46672e-07	4.41183e-06	1.08989e-06	1.07077e-06	2.30655e-06	4.0265e-07	3.78505e-05	7.06769e-07	1.92542e-07	2.75767e-06	6.8039e-07
K00882	fruK; 1-phosphofructokinase [EC:2.7.1.56]	2.41587e-05	5.90164e-06	1.41851e-05	1.69156e-05	1.84467e-05	3.45252e-05	1.22007e-05	2.67641e-05	2.10184e-05	1.36241e-05	1.48265e-05	2.98302e-05	1.21704e-05	2.59502e-05	3.56003e-05	0	1.34257e-05	1.76658e-05	3.04899e-05	4.03615e-05
K00883	dgoK; 2-dehydro-3-deoxygalactonokinase [EC:2.7.1.58]	2.81962e-06	7.68197e-07	4.73971e-07	1.88479e-06	5.57146e-07	2.1454e-06	7.10844e-07	2.17209e-06	6.91724e-07	2.14171e-07	1.59449e-06	2.22166e-06	5.44548e-07	1.6046e-06	4.30671e-06	0	1.0257e-06	3.15425e-06	8.01682e-07	8.82586e-07
K00888	PI4KA; phosphatidylinositol 4-kinase A [EC:2.7.1.67]	3.25188e-05	3.29881e-05	3.14136e-05	4.52049e-05	3.36981e-05	3.4829e-05	4.02421e-05	2.79012e-05	6.30102e-05	6.8597e-05	4.42786e-05	3.42724e-05	3.02692e-05	4.62913e-05	2.79997e-05	6.25148e-05	4.5556e-05	2.45851e-05	2.36156e-05	2.19413e-05
K00889	PIP5K; 1-phosphatidylinositol-4-phosphate 5-kinase [EC:2.7.1.68]	1.29787e-05	5.68711e-06	2.21904e-05	7.74115e-06	1.28082e-05	2.27982e-05	2.84663e-05	2.79083e-05	3.12819e-05	2.87478e-05	7.30985e-06	1.20203e-05	1.81887e-05	7.73892e-06	7.26055e-06	1.1049e-05	4.38032e-05	2.63523e-05	2.47081e-05	1.265e-05
K00891	E2.7.1.71, aroK, aroL; shikimate kinase [EC:2.7.1.71]	4.25986e-05	1.03011e-05	2.96715e-05	2.17475e-05	2.85611e-05	5.64536e-05	3.80526e-05	3.78045e-05	3.88258e-05	2.86735e-05	3.84056e-05	3.34963e-05	2.27174e-05	3.56521e-05	4.98749e-05	1.30623e-05	5.40349e-05	4.09949e-05	4.9163e-05	5.70603e-05
K00894	ETNK, EKI; ethanolamine kinase [EC:2.7.1.82]	1.11357e-06	5.51962e-08	1.07224e-06	1.27027e-06	7.02534e-07	2.57857e-06	6.73857e-07	0	4.05484e-08	1.20088e-06	3.48812e-07	1.43793e-06	9.43029e-08	1.66408e-07	3.1066e-08	0	1.2695e-06	3.07319e-06	7.53446e-07	1.64339e-06
K00895	pfp, PFP; diphosphate-dependent phosphofructokinase [EC:2.7.1.90]	3.18167e-05	2.19944e-05	3.80428e-05	3.22373e-05	2.74111e-05	2.74448e-05	3.741e-05	2.95585e-05	5.00997e-05	4.66419e-05	3.59323e-05	2.61649e-05	3.44009e-05	4.48776e-05	3.10171e-05	5.22703e-05	5.4068e-05	2.72226e-05	2.32014e-05	2.74201e-05
K00897	aphA; kanamycin kinase [EC:2.7.1.95]	3.95662e-08	0	4.88567e-08	0	8.18433e-07	3.28867e-07	0	5.4357e-08	5.04505e-08	1.74319e-07	4.07813e-07	3.89144e-07	0	0	0	0	0	1.91183e-07	0	0
K00899	mtnK; 5-methylthioribose kinase [EC:2.7.1.100]	4.35462e-08	0	0	0	0	0	0	7.17898e-07	5.55254e-08	0	0	1.32286e-07	0	2.42621e-07	1.13235e-07	0	0	0	7.36866e-08	5.58614e-08
K00901	dgkA, DGK; diacylglycerol kinase (ATP) [EC:2.7.1.107]	1.23449e-05	9.74709e-05	2.52138e-05	3.04445e-05	5.93077e-05	1.60513e-05	1.62442e-05	6.76969e-06	1.74506e-05	1.45182e-05	0.000103189	3.54712e-05	2.36169e-05	4.20326e-05	3.04211e-05	3.14105e-05	1.3613e-05	1.34975e-05	1.87308e-06	2.48569e-06
K00902	DOLK; dolichol kinase [EC:2.7.1.108]	1.67392e-07	0	0	4.80418e-08	1.0536e-06	5.23398e-07	1.13703e-07	1.14984e-07	1.64628e-07	8.02021e-07	1.15617e-06	6.79329e-07	0	0	0	0	0	1.6963e-07	0	0
K00907	MYLK; myosin-light-chain kinase [EC:2.7.11.18]	0	0	0	0	3.71021e-08	1.16735e-07	0	2.5833e-07	0	2.82445e-07	0	0	0	0	2.19122e-07	0	4.10681e-08	0	1.96121e-07	3.87391e-07
K00910	ADRBK, GRK; beta-adrenergic-receptor kinase [EC:2.7.11.15]	0	0	0	0	8.34531e-07	3.31726e-07	0	2.265e-07	0	1.52258e-06	4.17671e-07	2.63015e-07	1.12519e-07	0	3.71173e-07	0	0	1.20404e-07	4.53176e-07	9.88124e-07
K00912	lpxK; tetraacyldisaccharide 4'-kinase [EC:2.7.1.130]	1.26173e-05	7.1925e-06	2.42268e-05	9.97305e-06	8.75569e-06	2.42133e-05	2.85246e-05	3.08566e-05	5.03672e-05	3.2271e-05	1.05282e-05	9.70437e-06	2.07909e-05	9.5425e-06	7.84296e-06	1.87736e-05	4.62907e-05	2.08524e-05	2.25567e-05	1.08538e-05
K00913	ITPK1; inositol-1,3,4-trisphosphate 5/6-kinase / inositol-tetrakisphosphate 1-kinase [EC:2.7.1.159 2.7.1.134]	0	0	0	0	4.65107e-08	1.95118e-07	0	1.93501e-07	0	1.07119e-06	0	0	0	0	1.83126e-07	0	0	0	1.96034e-07	5.37955e-07
K00914	PIK3C3, VPS34; phosphatidylinositol 3-kinase [EC:2.7.1.137]	4.03991e-07	1.50415e-07	1.32419e-07	2.98727e-07	4.77497e-06	1.86993e-06	3.31565e-07	1.042e-06	2.24027e-07	2.89185e-06	4.05531e-06	1.77377e-06	3.78028e-08	0	5.43806e-07	0	6.37935e-08	1.69425e-06	7.87239e-07	3.88986e-07
K00917	lacC; tagatose 6-phosphate kinase [EC:2.7.1.144]	9.97913e-06	6.93682e-07	1.53626e-06	4.93638e-06	1.01177e-05	1.01542e-05	7.55764e-06	8.32575e-07	3.45297e-06	2.80712e-06	2.73179e-06	7.28237e-06	3.77212e-06	1.68729e-06	4.82587e-06	0	6.30297e-06	1.797e-06	3.09976e-06	9.13626e-06
K00918	pfkC; ADP-dependent phosphofructokinase/glucokinase [EC:2.7.1.146 2.7.1.147]	1.28562e-06	1.19332e-07	3.57231e-06	6.82023e-07	3.14065e-06	1.67568e-06	3.28823e-07	1.48901e-06	4.3564e-07	3.52389e-06	5.62815e-06	1.55048e-06	1.29219e-06	4.99714e-07	3.23686e-07	0	4.1215e-06	1.09785e-06	4.5345e-07	1.03805e-06
K00919	ispE; 4-diphosphocytidyl-2-C-methyl-D-erythritol kinase [EC:2.7.1.148]	9.5501e-05	7.18706e-05	0.000126563	5.83656e-05	8.45089e-05	6.48599e-05	6.8964e-05	5.94236e-05	6.64427e-05	5.91399e-05	8.39787e-05	6.56577e-05	0.000148588	8.86252e-05	8.92921e-05	9.35152e-05	6.79431e-05	4.17433e-05	7.90878e-05	5.83365e-05
K00922	PIK3CA_B_D; phosphatidylinositol-4,5-bisphosphate 3-kinase catalytic subunit alpha/b eta/delta [EC:2.7.1.153]	7.06778e-07	2.6626e-07	1.22223e-07	4.99629e-07	5.66073e-06	1.89762e-06	6.58136e-07	2.2489e-06	3.96232e-07	6.20668e-06	5.41799e-06	2.69408e-06	3.06443e-07	5.2568e-08	1.04689e-06	0	1.81114e-07	2.85273e-06	2.3111e-06	1.60596e-06
K00924	E2.7.1.-; kinase [EC:2.7.1.-]	7.2794e-06	6.69175e-06	5.27033e-06	1.54803e-05	5.83823e-06	1.20842e-05	1.29656e-05	7.38977e-06	1.90425e-05	1.67497e-05	1.46082e-05	5.57931e-06	6.66688e-06	1.01486e-05	3.95643e-06	2.57483e-05	5.93788e-06	1.45008e-05	8.87853e-06	6.77454e-06
K00925	ackA; acetate kinase [EC:2.7.2.1]	3.0184e-05	1.68802e-05	3.29158e-05	2.71575e-05	2.69964e-05	3.61e-05	3.25913e-05	3.72712e-05	2.70372e-05	4.53569e-05	3.44569e-05	2.88777e-05	3.07654e-05	3.25355e-05	3.1814e-05	4.56761e-05	5.37467e-05	3.89771e-05	3.97626e-05	3.51148e-05
K00926	arcC; carbamate kinase [EC:2.7.2.2]	6.91903e-06	7.02232e-06	1.32523e-05	1.34063e-05	1.97139e-05	1.21984e-05	1.15291e-05	2.07154e-05	7.04789e-06	1.56777e-05	3.13673e-05	1.97078e-05	9.11341e-06	1.44838e-05	1.717e-05	5.93028e-08	1.22492e-05	2.92779e-05	3.81652e-05	2.02836e-05
K00927	PGK, pgk; phosphoglycerate kinase [EC:2.7.2.3]	2.4082e-05	1.50529e-05	2.84072e-05	2.22791e-05	3.26181e-05	4.27137e-05	3.85709e-05	3.98923e-05	6.36329e-05	4.2393e-05	3.70576e-05	2.6936e-05	2.38976e-05	2.78489e-05	2.51196e-05	5.2874e-05	5.18574e-05	4.06521e-05	5.02227e-05	3.07256e-05
K00928	lysC; aspartate kinase [EC:2.7.2.4]	0.000157222	9.10737e-05	0.000188534	9.31107e-05	0.000128421	0.000113875	0.00011185	0.000111631	0.000145384	0.000130129	0.000147712	9.93898e-05	0.00017794	0.000119149	0.000101662	0.000165314	0.000147554	8.84168e-05	0.000113626	8.68299e-05
K00929	buk; butyrate kinase [EC:2.7.2.7]	8.16775e-07	2.35287e-07	2.90807e-07	1.96672e-06	4.24735e-07	1.29977e-06	2.5987e-06	6.23368e-07	3.12874e-07	2.462e-07	1.23046e-06	4.83303e-07	1.26971e-06	1.43804e-07	9.09075e-07	0	8.27887e-07	1.89241e-06	1.18126e-06	1.13043e-06
K00930	argB; acetylglutamate kinase [EC:2.7.2.8]	0.000170142	0.000198714	0.000238819	0.000163521	0.000158019	0.000129328	0.000185158	0.000115757	0.000155139	0.000127927	0.000138543	0.000123353	0.000238925	0.000187926	0.000152552	0.000161231	0.000179274	0.000106884	0.000122594	9.43636e-05
K00931	proB; glutamate 5-kinase [EC:2.7.2.11]	0.000163532	0.000184213	0.000211656	0.00014522	0.000132303	0.000105044	0.00016961	0.00012115	0.000118149	9.9464e-05	0.000112708	0.000110203	0.000218065	0.000153111	0.00013893	0.000125418	0.000141248	0.000113293	9.40844e-05	8.71576e-05
K00936	pdtaS; two-component system, sensor histidine kinase PdtaS [EC:2.7.13.3]	0.000303023	0.000131753	0.00027332	0.000202515	0.000271226	0.000344858	0.000207706	0.00030558	0.000319054	0.000224105	0.000244758	0.000289797	0.000285409	0.000160948	0.000277644	0.000322411	0.00031659	0.000343056	0.000381285	0.000395802
K00937	ppk; polyphosphate kinase [EC:2.7.4.1]	1.09617e-05	7.38023e-06	1.76502e-05	6.04355e-06	1.59418e-05	2.38828e-05	1.08442e-05	1.83742e-05	3.59774e-05	1.64952e-05	2.65682e-05	9.98507e-06	1.53987e-05	7.77798e-06	7.83608e-06	9.08058e-05	3.54265e-05	3.22391e-05	1.96544e-05	1.16877e-05
K00938	E2.7.4.2, mvaK2; phosphomevalonate kinase [EC:2.7.4.2]	5.18261e-08	0	6.39955e-08	0	6.84559e-07	4.3077e-07	1.44932e-07	1.424e-07	6.60831e-08	4.14899e-07	2.50014e-07	2.09918e-07	0	0	0	0	0	7.20729e-08	8.55757e-08	6.6483e-08
K00939	adk, AK; adenylate kinase [EC:2.7.4.3]	6.64273e-05	1.47994e-05	6.33456e-05	2.95702e-05	6.02765e-05	6.0256e-05	3.63723e-05	2.94539e-05	4.55636e-05	5.47302e-05	6.05649e-05	4.31015e-05	5.61211e-05	3.68468e-05	3.55586e-05	1.63969e-05	5.5421e-05	3.68133e-05	6.91806e-05	6.12001e-05
K00940	ndk, NME; nucleoside-diphosphate kinase [EC:2.7.4.6]	1.10123e-05	8.53122e-06	1.63574e-05	8.14217e-06	2.61357e-05	2.51142e-05	2.44019e-05	2.13242e-05	4.65462e-05	3.7322e-05	3.73162e-05	1.27097e-05	1.36522e-05	1.45871e-05	1.30026e-05	3.64005e-05	3.46244e-05	1.80138e-05	1.9862e-05	1.0986e-05
K00941	thiD; hydroxymethylpyrimidine/phosphomethylpyrimidine kinase [EC:2.7.1.49 2.7.4.7]	4.94096e-05	9.37864e-05	6.28951e-05	5.46788e-05	4.59017e-05	6.86618e-05	4.52605e-05	7.79093e-05	0.000110169	6.92421e-05	5.32778e-05	5.07447e-05	5.00302e-05	6.68558e-05	5.48247e-05	0.000117979	9.458e-05	6.77815e-05	5.53253e-05	4.04336e-05
K00942	E2.7.4.8, gmk; guanylate kinase [EC:2.7.4.8]	7.79122e-05	0.000130068	7.78801e-05	0.000106948	7.15641e-05	8.76064e-05	0.000149188	6.79147e-05	0.000109223	0.000117231	5.05925e-05	9.62784e-05	8.03692e-05	0.000121519	6.95739e-05	3.51631e-05	9.2437e-05	8.00901e-05	9.75902e-05	6.8682e-05
K00943	tmk, DTYMK; dTMP kinase [EC:2.7.4.9]	3.25215e-05	1.70388e-05	2.70086e-05	3.04227e-05	6.71143e-05	5.62556e-05	2.15463e-05	2.68427e-05	5.16786e-05	2.58758e-05	0.000113891	3.78224e-05	1.93666e-05	1.95032e-05	5.75131e-05	4.85038e-06	2.77974e-05	2.59586e-05	6.2395e-05	6.18093e-05
K00945	cmk; CMP/dCMP kinase [EC:2.7.4.25]	0.00015777	0.00012324	0.000179369	0.000145307	0.000136634	0.000135167	0.000193164	0.000134792	0.000150032	0.000167546	0.000129765	0.000137741	0.000203994	0.000171189	0.000131655	8.87044e-05	0.000143479	0.000126288	0.000126931	0.000111362
K00946	thiL; thiamine-monophosphate kinase [EC:2.7.4.16]	1.86019e-05	2.15746e-05	1.76716e-05	2.25311e-05	1.5753e-05	2.39179e-05	3.35979e-05	2.2982e-05	5.30237e-05	4.4309e-05	2.05042e-05	1.63644e-05	1.63804e-05	2.24225e-05	1.19736e-05	2.9878e-05	3.83601e-05	1.61327e-05	1.35026e-05	1.01096e-05
K00948	PRPS, prsA; ribose-phosphate pyrophosphokinase [EC:2.7.6.1]	0.000118076	7.51555e-05	0.00016481	0.000328641	0.000135562	0.00014497	0.000178385	0.000154827	0.00014237	0.000114366	9.06858e-05	0.000198835	0.00010314	0.000130583	0.000120576	0.000100014	0.00012696	0.000145948	0.000156056	0.000172372
K00949	thiN, TPK1, THI80; thiamine pyrophosphokinase [EC:2.7.6.2]	3.0671e-05	1.52777e-05	2.38104e-05	2.65261e-05	4.60891e-05	4.78546e-05	3.17667e-05	6.42376e-05	7.01635e-05	3.34468e-05	3.23606e-05	7.21801e-05	2.64783e-05	1.31529e-05	2.5001e-05	3.28469e-05	4.43724e-05	6.64647e-05	3.35875e-05	6.21175e-05
K00950	folK; 2-amino-4-hydroxy-6-hydroxymethyldihydropteridine diphosphokinase [EC:2.7.6.3]	0.000135946	0.000247073	0.000197816	9.87479e-05	0.000127649	8.2312e-05	8.00563e-05	6.04358e-05	9.52373e-05	7.85672e-05	0.0001092	7.97563e-05	0.000200878	0.000213384	0.000149667	0.000103109	9.96089e-05	4.60448e-05	5.88048e-05	4.99376e-05
K00951	relA; GTP pyrophosphokinase [EC:2.7.6.5]	0.000116903	0.000127789	0.000138953	8.99588e-05	0.000105829	9.08966e-05	0.000107296	6.37121e-05	0.000117543	0.00010027	8.99137e-05	6.54201e-05	0.000104326	0.000146473	0.000103279	9.10988e-05	0.000123262	6.40447e-05	0.000117578	7.7201e-05
K00952	nadM; nicotinamide-nucleotide adenylyltransferase [EC:2.7.7.1]	5.95846e-07	4.06119e-07	3.40655e-07	1.6967e-07	1.42255e-07	2.10276e-07	1.49539e-06	2.20059e-07	4.57746e-08	3.63781e-07	2.61082e-06	1.53242e-06	0	0	1.04004e-07	0	1.35773e-06	3.02944e-06	3.9836e-07	3.22361e-07
K00954	E2.7.7.3A, coaD, kdtB; pantetheine-phosphate adenylyltransferase [EC:2.7.7.3]	0.000113082	0.00018477	0.000151089	0.000138566	0.000143928	8.14485e-05	0.000156254	6.17789e-05	7.81415e-05	8.85022e-05	0.00018543	0.000104293	0.000169058	0.000138398	0.000106821	8.19226e-05	9.80553e-05	7.83022e-05	8.2444e-05	6.16754e-05
K00955	cysNC; bifunctional enzyme CysN/CysC [EC:2.7.7.4 2.7.1.25]	2.67893e-06	1.68994e-06	2.95814e-06	3.87898e-06	2.81227e-06	1.11195e-05	1.0075e-05	4.78641e-06	1.3943e-05	7.65105e-06	2.70502e-06	1.64912e-06	3.8318e-06	7.01708e-06	4.99907e-06	6.10361e-06	2.19909e-06	8.8861e-06	2.06471e-05	1.13053e-05
K00956	cysN; sulfate adenylyltransferase subunit 1 [EC:2.7.7.4]	2.82834e-07	2.42865e-06	2.45607e-06	6.64589e-07	1.18984e-06	2.53543e-06	2.36828e-06	4.95269e-06	1.66035e-05	4.93561e-06	7.46152e-06	6.31146e-07	2.15663e-06	1.21141e-06	1.56726e-06	1.54673e-05	8.05415e-06	2.26528e-06	2.04103e-06	1.58885e-06
K00957	cysD; sulfate adenylyltransferase subunit 2 [EC:2.7.7.4]	1.44311e-05	1.50345e-06	6.7395e-06	4.02032e-06	6.15588e-06	1.66881e-05	1.33061e-06	5.42189e-06	1.66723e-05	5.38788e-06	4.69719e-06	3.62476e-06	3.01044e-06	2.46612e-05	4.09287e-05	3.09449e-08	5.3139e-06	7.3129e-06	2.90051e-05	3.05034e-05
K00958	sat, met3; sulfate adenylyltransferase [EC:2.7.7.4]	0	0	0	0	0	0	0	0	0	0	0	0	0	0	0	6.7054e-07	6.36677e-08	1.54866e-06	0	0
K00962	pnp, PNPT1; polyribonucleotide nucleotidyltransferase [EC:2.7.7.8]	5.09851e-05	0.000139959	6.35547e-05	0.000108688	4.80759e-05	6.5451e-05	0.000130748	7.48036e-05	9.49079e-05	0.00010204	7.06171e-05	5.91614e-05	5.20127e-05	0.000105138	6.9058e-05	3.63217e-05	9.74951e-05	7.65233e-05	7.12953e-05	4.5753e-05
K00963	UGP2, galU, galF; UTP--glucose-1-phosphate uridylyltransferase [EC:2.7.7.9]	7.63576e-06	4.78636e-06	8.39696e-06	5.76272e-06	1.70602e-05	1.23403e-05	6.5912e-06	7.42771e-06	1.42071e-05	2.28234e-05	2.56613e-05	8.02385e-06	6.93233e-06	1.88194e-05	1.34823e-05	9.39642e-06	1.00766e-05	8.34776e-06	5.09124e-06	3.55689e-06
K00965	galT, GALT; UDPglucose--hexose-1-phosphate uridylyltransferase [EC:2.7.7.12]	6.12987e-06	1.29662e-06	8.71312e-06	8.11908e-06	1.0443e-05	1.14295e-05	1.17691e-05	8.05503e-06	9.33957e-06	1.05198e-05	2.3526e-05	1.00214e-05	7.20196e-06	8.19603e-06	1.80708e-05	5.75115e-06	7.69335e-06	1.58858e-05	3.56867e-05	2.4452e-05
K00966	GMPP; mannose-1-phosphate guanylyltransferase [EC:2.7.7.13]	2.29664e-05	1.31632e-05	1.51281e-05	2.25892e-05	2.06954e-05	3.9007e-05	2.98305e-05	3.76158e-05	3.39434e-05	2.09433e-05	2.75988e-05	3.55974e-05	2.55668e-05	2.35889e-05	1.81931e-05	5.0769e-05	3.9743e-05	5.55289e-05	3.91597e-05	3.21577e-05
K00968	PCYT1; choline-phosphate cytidylyltransferase [EC:2.7.7.15]	9.48371e-07	2.21151e-06	1.66606e-06	6.07283e-07	1.34294e-06	2.30823e-06	2.47067e-06	8.52794e-07	7.23117e-06	5.68568e-07	3.73368e-06	1.46117e-06	2.71921e-06	8.91523e-07	4.05871e-07	0	4.67248e-06	1.01753e-06	9.22716e-07	6.46339e-07
K00969	nadD; nicotinate-nucleotide adenylyltransferase [EC:2.7.7.18]	2.67884e-05	2.28625e-05	4.80136e-05	2.90898e-05	7.01834e-05	5.1284e-05	3.02421e-05	6.13204e-05	7.59865e-05	5.64718e-05	0.000120598	3.83391e-05	4.35506e-05	1.61452e-05	1.39334e-05	2.93378e-05	6.67731e-05	6.35481e-05	2.91603e-05	2.09251e-05
K00970	pcnB; poly(A) polymerase [EC:2.7.7.19]	2.20246e-06	1.40259e-06	2.75011e-06	3.24765e-06	2.08956e-06	6.1284e-06	7.84514e-06	7.613e-06	8.20393e-06	7.26627e-06	2.42433e-06	1.95156e-06	4.61575e-06	4.75744e-06	3.05655e-06	3.7303e-05	1.29516e-05	6.67015e-06	1.01565e-05	3.795e-06
K00971	manC, cpsB; mannose-1-phosphate guanylyltransferase [EC:2.7.7.13]	5.29196e-05	5.03472e-05	4.63327e-05	8.10239e-05	3.17576e-05	8.64868e-05	0.000134696	8.48799e-05	0.000106232	7.78751e-05	3.2982e-05	4.91262e-05	6.54098e-05	3.84294e-05	4.49277e-05	8.00107e-06	0.000105338	0.000109227	4.75252e-05	5.52762e-05
K00972	UAP1; UDP-N-acetylglucosamine/UDP-N-acetylgalactosamine diphosphorylase [EC:2.7.7.23 2.7.7.83]	1.33496e-05	0	1.13788e-06	7.38833e-06	5.19059e-06	1.72788e-05	1.3366e-06	2.17585e-06	6.62421e-06	1.79414e-05	3.63405e-06	3.17277e-06	2.65643e-06	9.69894e-06	3.16902e-05	0	3.94913e-06	5.14082e-06	9.52993e-06	2.07142e-05
K00973	E2.7.7.24, rfbA, rffH; glucose-1-phosphate thymidylyltransferase [EC:2.7.7.24]	8.42875e-05	4.31453e-05	0.000116834	7.2379e-05	0.000152254	8.81949e-05	5.57115e-05	6.10137e-05	0.000114797	9.02098e-05	0.000220338	0.000101612	0.000103072	5.16864e-05	3.83181e-05	0.000146485	0.000121094	6.89545e-05	6.35612e-05	5.73183e-05
K00974	cca; tRNA nucleotidyltransferase (CCA-adding enzyme) [EC:2.7.7.72 3.1.3.- 3.1.4.-]	0.000115843	3.33494e-05	7.87264e-05	7.59967e-05	0.000107858	0.000136622	5.28153e-05	0.000144513	0.000116826	7.98916e-05	0.000159411	0.000125523	6.71851e-05	8.62433e-05	0.00014418	5.09841e-05	9.27701e-05	0.000170739	0.00016632	0.000185381
K00975	glgC; glucose-1-phosphate adenylyltransferase [EC:2.7.7.27]	1.43859e-05	4.20974e-06	1.30335e-05	1.14574e-05	2.10515e-05	2.7341e-05	1.66552e-05	2.16322e-05	1.81404e-05	1.85446e-05	3.47308e-05	1.82074e-05	7.67023e-06	1.26737e-05	2.40356e-05	4.4119e-06	1.61628e-05	2.9807e-05	7.24972e-05	4.50238e-05
K00978	rfbF; glucose-1-phosphate cytidylyltransferase [EC:2.7.7.33]	3.50086e-05	1.62024e-05	1.95317e-05	3.58973e-05	8.93677e-06	1.03613e-05	1.20258e-05	2.37624e-05	1.16827e-05	6.75165e-06	1.87807e-05	3.49503e-05	2.80899e-05	7.04817e-06	1.97144e-05	1.11846e-05	1.80083e-05	1.51938e-05	1.75969e-05	3.55328e-05
K00979	kdsB; 3-deoxy-manno-octulosonate cytidylyltransferase (CMP-KDO synthetase) [EC:2.7.7 .38]	0.000111531	5.81103e-05	0.000152942	4.66729e-05	9.90598e-05	6.50802e-05	4.4791e-05	7.1559e-05	9.64624e-05	7.0715e-05	9.90797e-05	5.8988e-05	0.000149673	6.45581e-05	6.51125e-05	6.75393e-05	9.9645e-05	3.7187e-05	5.89155e-05	4.11542e-05
K00980	tagD; glycerol-3-phosphate cytidylyltransferase [EC:2.7.7.39]	1.44828e-05	3.82328e-05	1.67119e-05	5.10689e-05	1.61246e-05	2.5454e-05	0.000118812	2.57439e-05	3.52209e-05	4.01152e-05	1.48181e-05	2.54254e-05	2.11149e-05	2.37655e-05	1.57086e-05	3.16179e-05	3.08879e-05	3.3576e-05	2.8249e-05	2.99e-05
K00981	E2.7.7.41, CDS1, CDS2, cdsA; phosphatidate cytidylyltransferase [EC:2.7.7.41]	3.67816e-05	3.66585e-05	2.53095e-05	7.08682e-05	2.47385e-05	3.1289e-05	0.000102324	3.96796e-05	3.77585e-05	3.35622e-05	2.45862e-05	4.50814e-05	2.85459e-05	4.39179e-05	3.8678e-05	2.58799e-05	3.44156e-05	4.88615e-05	5.02799e-05	4.05663e-05
K00983	neuA; N-acylneuraminate cytidylyltransferase [EC:2.7.7.43]	3.71068e-05	1.51192e-05	1.93464e-05	1.60492e-05	2.7413e-05	5.12909e-05	3.61972e-05	2.26444e-05	5.41323e-05	2.70181e-05	2.18613e-05	3.96721e-05	2.64091e-05	4.41652e-05	3.13954e-05	3.99437e-05	4.22166e-05	2.01888e-05	5.69682e-05	8.90491e-05
K00984	aadA; streptomycin 3"-adenylyltransferase [EC:2.7.7.47]	1.81814e-05	6.3997e-07	1.44772e-06	1.63153e-05	1.05982e-06	1.16488e-05	1.98375e-06	2.72313e-05	8.02821e-06	5.71799e-06	5.73829e-07	1.63482e-05	1.34718e-06	7.98641e-06	3.11622e-05	0	3.857e-06	3.33768e-05	2.22835e-05	2.60458e-05
K00986	ltrA; RNA-directed DNA polymerase [EC:2.7.7.49]	0.00121411	0.00148788	0.00171227	0.00108409	0.00124092	0.000873696	0.000783401	0.000838714	0.000656246	0.000764967	0.000989317	0.00105172	0.001927	0.00135598	0.0013157	0.000908712	0.000738978	0.000700585	0.00094398	0.000700256
K00988	APA1_2; sulfate adenylyltransferase (ADP) / ATP adenylyltransferase [EC:2.7.7.5 2.7. 7.53]	1.3399e-07	9.88397e-08	4.22668e-08	1.41556e-07	2.11026e-06	7.89686e-07	2.31119e-07	1.17608e-06	4.36456e-08	1.55586e-06	1.43372e-06	6.26405e-07	0	0	4.45383e-07	0	7.07884e-08	6.70181e-07	6.89017e-07	9.01607e-07
K00989	rph; ribonuclease PH [EC:2.7.7.56]	5.66762e-06	2.07263e-06	5.99571e-06	2.97004e-06	3.57133e-06	3.82811e-06	4.05909e-06	6.5795e-06	3.84957e-06	6.60022e-06	9.91272e-06	3.62054e-06	5.50867e-06	2.91228e-06	3.63384e-06	4.14501e-06	1.3207e-05	7.81787e-06	7.28549e-06	5.12427e-06
K00991	ispD; 2-C-methyl-D-erythritol 4-phosphate cytidylyltransferase [EC:2.7.7.60]	0.000119222	5.20739e-05	0.000116316	8.5123e-05	0.000137279	0.000152212	9.05654e-05	0.000108029	0.000206261	0.000144222	0.000213444	0.000123026	0.000103775	7.62871e-05	8.84866e-05	0.000214409	0.000195513	0.00010818	0.000145723	0.000122915
K00995	pgsA, PGS1; CDP-diacylglycerol---glycerol-3-phosphate 3-phosphatidyltransferase [EC: 2.7.8.5]	2.20715e-05	8.3097e-06	3.3673e-05	9.41917e-06	2.85598e-05	4.14586e-05	2.66128e-05	4.83749e-05	6.68028e-05	4.50554e-05	4.66254e-05	2.07704e-05	1.95854e-05	1.42335e-05	2.70684e-05	5.11372e-05	5.53856e-05	5.33691e-05	5.88047e-05	3.637e-05
K00996	rfbP; undecaprenyl-phosphate galactose phosphotransferase [EC:2.7.8.6]	6.25008e-06	1.94621e-05	1.38777e-05	1.82976e-05	1.56843e-05	1.06761e-05	2.64121e-05	1.32092e-05	8.91729e-06	2.93149e-05	2.1346e-05	1.96989e-05	1.64747e-05	1.0337e-05	1.07943e-05	6.58404e-05	1.76186e-05	2.11781e-05	9.10384e-06	5.92376e-06
K00997	acpS; holo-[acyl-carrier protein] synthase [EC:2.7.8.7]	7.66478e-06	1.87074e-06	5.87855e-06	4.90025e-07	1.353e-05	1.54477e-05	8.51481e-07	7.05792e-06	1.60703e-05	1.33128e-05	5.00723e-06	1.88894e-05	6.61242e-06	2.96783e-06	7.3284e-06	3.74856e-06	1.06134e-05	4.36663e-06	1.00944e-05	3.63325e-06
K01000	mraY; phospho-N-acetylmuramoyl-pentapeptide-transferase [EC:2.7.8.13]	0.000174327	0.000215059	0.000202348	0.000195096	0.000147714	0.000146877	0.000210987	0.000141125	0.000178716	0.000164351	0.000134169	0.000159037	0.000214969	0.000197253	0.000157263	9.62744e-05	0.000169891	0.000116368	0.000119809	0.000113654
K01001	ALG7; UDP-N-acetylglucosamine--dolichyl-phosphate N-acetylglucosaminephosphotransfer ase [EC:2.7.8.15]	2.00499e-07	0	0	6.12364e-08	1.42229e-06	4.41648e-07	0	1.73325e-07	1.13476e-07	5.23024e-07	8.77576e-07	4.58534e-07	6.73529e-08	0	0	0	1.84459e-07	4.74662e-07	1.22745e-07	4.76797e-08
K01002	mdoB; phosphoglycerol transferase [EC:2.7.8.20]	1.02604e-08	2.59945e-08	0	0	4.16947e-07	9.07817e-08	3.14683e-08	9.35314e-08	0	1.60564e-07	4.70114e-07	3.36045e-07	2.9248e-08	6.42681e-08	0	0	0	4.38168e-07	1.00746e-06	0
K01003	bcpA; oxaloacetate decarboxylase [EC:4.1.1.112]	1.98051e-06	7.02512e-08	4.35341e-06	6.8653e-07	3.47088e-06	2.83463e-06	1.64529e-06	9.10613e-06	1.59177e-06	9.25949e-07	2.17944e-06	3.665e-06	8.37178e-06	1.01034e-06	1.67946e-06	1.75197e-05	2.36277e-06	3.84507e-06	6.52321e-06	2.2903e-06
K01006	ppdK; pyruvate, orthophosphate dikinase [EC:2.7.9.1]	4.91583e-05	3.00602e-05	7.10826e-05	4.59127e-05	8.41164e-05	7.51857e-05	4.80678e-05	8.43956e-05	9.66264e-05	6.78976e-05	0.000140987	5.88288e-05	6.01711e-05	4.27215e-05	5.54623e-05	4.96029e-05	0.000105799	8.15358e-05	7.01679e-05	4.88419e-05
K01007	pps, ppsA; pyruvate, water dikinase [EC:2.7.9.2]	1.38453e-05	1.26795e-06	9.98938e-06	2.90617e-06	1.25587e-05	2.20151e-05	9.80222e-07	1.80892e-05	2.4593e-05	1.5252e-05	1.2268e-05	1.04234e-05	7.69028e-06	3.33762e-06	8.87745e-06	9.33055e-07	2.59246e-05	2.05055e-05	1.17257e-05	2.66777e-05
K01008	selD, SEPHS; selenide, water dikinase [EC:2.7.9.3]	4.9218e-06	4.54165e-06	6.58119e-06	9.95568e-06	6.76737e-06	5.0397e-06	2.63385e-06	9.47654e-06	3.67991e-06	5.32764e-06	1.48111e-05	9.4039e-06	5.0408e-06	3.69015e-06	4.31475e-06	1.65285e-05	7.37563e-06	1.31384e-05	1.30458e-05	9.9392e-06
K01011	TST, MPST, sseA; thiosulfate/3-mercaptopyruvate sulfurtransferase [EC:2.8.1.1 2.8.1. 2]	3.5255e-06	1.83886e-06	5.49736e-06	2.30116e-06	3.06419e-06	2.74398e-06	3.25467e-06	7.00054e-07	6.04868e-06	5.71206e-06	9.10157e-06	2.65402e-06	2.29416e-06	3.22972e-06	1.65514e-06	3.62561e-06	4.7233e-06	2.26612e-06	2.15482e-07	7.37577e-07
K01012	bioB; biotin synthase [EC:2.8.1.6]	8.08531e-05	6.71503e-05	0.000106098	4.73156e-05	9.74208e-05	5.68834e-05	4.0055e-05	4.29377e-05	5.14251e-05	5.20283e-05	9.25515e-05	6.81124e-05	0.000129282	6.61762e-05	7.14537e-05	6.07025e-05	5.7141e-05	4.62528e-05	4.98765e-05	5.06298e-05
K01023	assT; arylsulfate sulfotransferase [EC:2.8.2.22]	1.07153e-05	5.42903e-08	7.66406e-07	1.82219e-05	7.54421e-06	1.50683e-05	5.1541e-08	2.31825e-06	2.10097e-05	4.38955e-06	4.44297e-07	1.54421e-05	6.15623e-07	3.69523e-06	7.07346e-06	1.44993e-08	6.72705e-06	4.65041e-06	1.55002e-05	3.75584e-05
K01024	HS3ST1; [heparan sulfate]-glucosamine 3-sulfotransferase 1 [EC:2.8.2.23]	5.07247e-06	0	0	5.62224e-06	7.20055e-08	4.38843e-06	0	0	3.58365e-06	2.18206e-07	0	5.52007e-07	1.19344e-07	3.70909e-06	1.81137e-05	0	2.78603e-07	0	5.31051e-06	1.10855e-05
K01026	pct; propionate CoA-transferase [EC:2.8.3.1]	3.27429e-06	0	1.49365e-06	8.60829e-08	1.35624e-06	1.2896e-06	4.95448e-07	5.30503e-06	6.38093e-07	9.35768e-07	3.34705e-06	1.70482e-06	1.57755e-06	2.18652e-06	5.10457e-07	0	2.84374e-07	6.61097e-07	4.32526e-07	0
K01034	atoD; acetate CoA/acetoacetate CoA-transferase alpha subunit [EC:2.8.3.8 2.8.3.9]	2.7881e-07	0	1.41692e-07	7.56136e-08	3.07058e-07	2.27567e-07	1.39322e-06	1.33844e-06	4.88866e-07	7.84529e-07	1.05014e-06	5.59432e-09	0	1.44381e-06	2.43222e-06	0	6.58922e-07	2.61025e-06	3.07439e-06	8.94222e-07
K01035	atoA; acetate CoA/acetoacetate CoA-transferase beta subunit [EC:2.8.3.8 2.8.3.9]	3.56535e-07	0	1.25302e-06	0	1.14362e-07	2.9985e-07	0	1.78419e-07	5.51988e-08	6.93125e-08	3.93203e-07	1.07313e-07	0	0	0	0	6.41494e-07	4.44145e-07	0	0
K01039	gctA; glutaconate CoA-transferase, subunit A [EC:2.8.3.12]	7.74714e-07	0	0	0	3.00952e-08	1.67671e-06	0	6.26031e-08	6.79465e-07	3.28322e-07	0	4.6143e-08	0	2.52157e-07	1.05002e-06	0	7.57613e-07	6.33706e-08	1.2926e-06	9.82474e-07
K01040	gctB; glutaconate CoA-transferase, subunit B [EC:2.8.3.12]	3.60699e-07	9.55081e-08	1.14602e-06	1.61921e-07	9.03553e-07	0	2.77095e-07	8.51303e-07	0	1.49988e-07	9.04022e-07	1.43401e-06	2.6574e-07	0	5.46475e-08	0	6.86279e-08	5.53274e-07	4.55122e-08	1.87212e-07
K01042	selA; L-seryl-tRNA(Ser) seleniumtransferase [EC:2.9.1.1]	3.5741e-06	1.62339e-06	4.95592e-06	1.73338e-06	9.24553e-06	1.36175e-05	3.96329e-06	8.00224e-06	1.41183e-05	9.8635e-06	4.70679e-06	1.0257e-05	1.49158e-06	5.62926e-06	1.08943e-05	4.40318e-06	9.95536e-06	2.84174e-06	1.00802e-05	9.65811e-06
K01048	pldB; lysophospholipase [EC:3.1.1.5]	1.55448e-05	6.84966e-06	9.94067e-06	1.77397e-05	1.45244e-05	1.17141e-05	5.3219e-06	1.23924e-05	6.79144e-06	6.37041e-06	8.43659e-06	1.66936e-05	8.31277e-06	3.81499e-06	6.89594e-06	0	7.98671e-06	1.54777e-05	2.334e-05	1.73397e-05
K01050	BCHE; cholinesterase [EC:3.1.1.8]	0	0	1.97551e-07	1.41775e-07	2.1132e-07	0	0	0	5.09989e-08	0	1.0612e-06	1.78308e-07	2.07915e-07	1.67132e-07	0	0	0	1.11243e-07	1.32084e-07	1.53923e-07
K01051	E3.1.1.11; pectinesterase [EC:3.1.1.11]	0.00015127	0.000203176	0.000227312	0.000131541	0.000130991	0.000139971	0.000193103	0.0001278	0.000191436	0.000141804	0.00010028	9.7064e-05	0.000221527	0.000154544	0.000109099	0.000187743	0.000248785	0.000123859	0.000115666	6.44222e-05
K01053	E3.1.1.17, gnl, RGN; gluconolactonase [EC:3.1.1.17]	0	0	0	0	0	0	8.80149e-07	0	3.76506e-06	2.18206e-07	0	0	0	2.32677e-07	3.17068e-07	2.04836e-06	0	1.15161e-06	3.1188e-07	1.86456e-06
K01054	MGLL; acylglycerol lipase [EC:3.1.1.23]	7.57281e-06	1.15516e-05	1.73644e-05	2.18131e-05	5.01447e-05	8.08551e-06	3.25526e-06	3.70138e-06	1.23291e-05	5.93783e-06	0.000104455	1.93907e-05	1.26842e-05	2.3543e-06	4.17443e-06	2.98433e-08	4.32658e-06	5.65394e-06	9.79015e-07	4.55964e-07
K01055	pcaD; 3-oxoadipate enol-lactonase [EC:3.1.1.24]	1.12007e-05	7.59079e-06	8.67344e-06	1.5329e-05	2.30588e-05	1.99317e-05	5.21469e-06	5.76719e-05	1.59609e-05	1.13966e-05	5.09681e-05	2.70745e-05	1.12448e-05	1.09282e-05	1.60188e-05	2.98701e-05	1.06094e-05	7.04508e-05	3.16926e-05	2.50053e-05
K01056	PTH1, pth, spoVC; peptidyl-tRNA hydrolase, PTH1 family [EC:3.1.1.29]	7.19652e-05	5.31289e-05	4.40338e-05	8.05079e-05	5.3926e-05	5.55457e-05	0.000118686	8.16218e-05	7.64939e-05	9.949e-05	6.17469e-05	6.68825e-05	5.31356e-05	7.26625e-05	6.83555e-05	2.95372e-05	6.0394e-05	8.58611e-05	7.35929e-05	7.37518e-05
K01057	PGLS, pgl, devB; 6-phosphogluconolactonase [EC:3.1.1.31]	6.00991e-06	1.26687e-05	7.60728e-06	9.44523e-06	7.41024e-06	1.01276e-05	1.10836e-05	7.12456e-06	2.14649e-05	1.4452e-05	3.65017e-05	8.06869e-06	8.82806e-06	1.7348e-05	5.41332e-06	4.70575e-05	9.84521e-06	6.26314e-06	5.17706e-06	3.34651e-06
K01058	pldA; phospholipase A1/A2 [EC:3.1.1.32 3.1.1.4]	0	0	0	0	0	0	0	0	0	0	0	0	0	0	0	1.04739e-06	0	2.09235e-06	0	0
K01060	cah; cephalosporin-C deacetylase [EC:3.1.1.41]	5.26087e-05	4.75098e-05	6.94206e-05	3.36673e-05	4.61933e-05	3.73279e-05	3.44897e-05	2.39301e-05	3.43145e-05	2.81938e-05	4.21092e-05	3.52964e-05	9.2031e-05	5.01466e-05	5.24567e-05	9.39322e-05	3.59532e-05	1.67112e-05	2.78142e-05	1.81778e-05
K01062	PLA2G7, PAFAH; platelet-activating factor acetylhydrolase [EC:3.1.1.47]	3.45145e-07	4.28237e-08	1.44695e-07	3.77727e-07	1.51276e-06	9.30587e-07	0	5.0552e-08	5.13782e-07	2.94578e-08	1.02113e-06	1.44871e-06	4.12821e-07	3.3315e-07	3.82734e-07	0	7.53883e-07	0	4.04573e-07	5.91267e-07
K01066	aes; acetyl esterase [EC:3.1.1.-]	0.000158891	0.000206144	0.000201978	0.000189279	0.000162802	0.000113225	0.000174885	0.000101901	0.000118754	0.000148297	0.000179329	0.000130409	0.000191069	0.000166712	0.000126801	8.10413e-05	0.000147208	9.04707e-05	9.12043e-05	7.0268e-05
K01067	E3.1.2.1, ACH1; acetyl-CoA hydrolase [EC:3.1.2.1]	0.000201143	0.000255863	0.000255686	0.000243368	0.000170129	0.000138406	0.000291787	0.00013623	0.000159118	0.000196612	0.000143043	0.000157856	0.000253367	0.000216435	0.00016343	0.000185135	0.000227604	0.000129259	0.000101859	8.16903e-05
K01069	gloB, gloC, HAGH; hydroxyacylglutathione hydrolase [EC:3.1.2.6]	7.40503e-05	3.80294e-05	7.13274e-05	7.85735e-05	9.4591e-05	8.94451e-05	7.66482e-05	9.72579e-05	9.32609e-05	8.58441e-05	0.000144203	8.33205e-05	7.77595e-05	5.56949e-05	3.99359e-05	1.2577e-05	8.98624e-05	9.81199e-05	7.62931e-05	7.11798e-05
K01070	frmB, ESD, fghA; S-formylglutathione hydrolase [EC:3.1.2.12]	2.1916e-05	5.81448e-06	1.52973e-05	8.8698e-06	1.24489e-05	1.92305e-05	1.40258e-05	1.25516e-05	2.89131e-05	1.34845e-05	2.05264e-05	1.22098e-05	2.68281e-05	9.88401e-06	1.01542e-05	9.64403e-06	1.85484e-05	1.30257e-05	1.22005e-05	1.0539e-05
K01071	MCH; medium-chain acyl-[acyl-carrier-protein] hydrolase [EC:3.1.2.21]	2.27116e-07	0	2.42453e-06	4.36342e-07	5.27006e-06	2.96551e-06	4.87548e-07	2.30079e-05	2.74037e-06	8.95159e-07	5.05297e-06	8.12908e-06	1.2729e-06	3.93837e-06	7.61554e-07	0	2.84813e-06	3.0336e-05	5.98156e-06	1.47371e-06
K01073	E3.1.2.20; acyl-CoA hydrolase [EC:3.1.2.20]	3.10917e-05	8.34693e-06	9.0515e-06	2.37663e-05	2.22708e-05	2.44407e-05	8.98076e-06	1.5664e-05	2.09043e-05	9.7936e-06	5.46299e-06	2.85852e-05	1.8098e-05	3.3709e-06	6.09595e-06	7.8929e-07	1.65932e-05	2.02606e-05	6.94316e-06	4.23351e-05
K01077	E3.1.3.1, phoA, phoB; alkaline phosphatase [EC:3.1.3.1]	1.35495e-05	6.0476e-06	1.27737e-05	1.12116e-05	1.06953e-05	9.21308e-06	1.64805e-05	4.11344e-05	2.7666e-05	2.50791e-05	2.0953e-05	2.05637e-05	1.24443e-05	2.70167e-05	1.1116e-05	2.84547e-05	1.37702e-05	5.62513e-05	1.64598e-05	1.32216e-05
K01078	PHO; acid phosphatase [EC:3.1.3.2]	1.06732e-06	6.77861e-07	6.04114e-07	1.43227e-06	9.19906e-06	4.50028e-06	1.28732e-06	4.46442e-06	1.05666e-06	9.81197e-06	1.14903e-05	5.93103e-06	9.5302e-07	1.02461e-06	2.20759e-06	9.70693e-08	5.57013e-07	5.50879e-06	3.00113e-06	4.38277e-06
K01079	serB, PSPH; phosphoserine phosphatase [EC:3.1.3.3]	8.73001e-05	0.000148024	8.62837e-05	0.000125461	5.67462e-05	7.12266e-05	0.000143762	6.91262e-05	0.00010948	0.000106229	6.26269e-05	7.61716e-05	8.17916e-05	0.000133809	8.98663e-05	7.74137e-05	0.000104487	6.43229e-05	6.75929e-05	5.43086e-05
K01080	PLPP1_2_3; phosphatidate phosphatase [EC:3.1.3.4]	5.86399e-08	4.49747e-08	7.24092e-08	1.03931e-07	1.00447e-06	2.57027e-07	9.54418e-08	1.60483e-07	0	1.17138e-06	1.54202e-06	1.97857e-07	5.06038e-08	0	0	0	1.42666e-07	5.82922e-07	4.84133e-08	0
K01081	E3.1.3.5; 5'-nucleotidase [EC:3.1.3.5]	0.000126103	7.48774e-05	0.000168094	7.30464e-05	0.00011631	8.46431e-05	9.03275e-05	6.94776e-05	8.05162e-05	0.000101748	9.18717e-05	8.15263e-05	0.000159326	0.000102642	8.06749e-05	9.34858e-05	0.00012862	5.74935e-05	7.09218e-05	5.02884e-05
K01082	cysQ, MET22, BPNT1; 3'(2'), 5'-bisphosphate nucleotidase [EC:3.1.3.7]	1.90042e-06	5.65249e-06	4.46223e-06	1.94025e-06	5.65186e-06	1.14258e-05	1.45462e-05	1.30622e-05	2.87488e-05	1.77539e-05	1.53213e-05	3.98521e-06	5.80469e-06	2.65506e-06	3.46144e-06	2.48209e-05	1.65424e-05	8.42568e-06	5.41004e-06	5.2308e-06
K01085	agp; glucose-1-phosphatase [EC:3.1.3.10]	3.92641e-05	9.10573e-05	3.49725e-05	3.91629e-05	2.8678e-05	1.88785e-05	1.22616e-05	1.60953e-05	2.09276e-05	2.98865e-05	2.42034e-05	2.91949e-05	3.29411e-05	7.89081e-05	5.80712e-05	9.50466e-06	2.25857e-05	8.17412e-06	9.79216e-06	1.43781e-05
K01087	otsB; trehalose 6-phosphate phosphatase [EC:3.1.3.12]	0	0	0	0	0	0	0	0	0	0	0	0	0	0	0	1.04808e-06	0	0	0	0
K01089	hisB; imidazoleglycerol-phosphate dehydratase / histidinol-phosphatase [EC:4.2.1.19 3.1.3.15]	5.57985e-05	5.9392e-05	9.22963e-05	3.69803e-05	5.91671e-05	4.10159e-05	4.93507e-05	3.24014e-05	5.0254e-05	4.32925e-05	5.1746e-05	4.11367e-05	0.00011944	5.68667e-05	5.2331e-05	6.50501e-05	5.66876e-05	2.26317e-05	2.45568e-05	1.58808e-05
K01090	E3.1.3.16; protein phosphatase [EC:3.1.3.16]	0.000124317	2.97186e-05	8.61503e-05	5.50664e-05	0.000160438	0.000150861	4.70162e-05	0.000131717	0.000122664	0.000146403	0.000167143	0.000125843	7.08898e-05	5.38686e-05	0.000112814	7.35172e-05	0.000100848	0.000139295	0.000146088	0.00016872
K01091	gph; phosphoglycolate phosphatase [EC:3.1.3.18]	0.000151512	0.000107058	0.000218669	0.00010068	0.000160277	0.000123769	9.58e-05	0.000122115	0.00015325	0.000135933	0.00014847	0.000104547	0.000210108	0.000122424	0.000117144	0.000125879	0.000182244	9.48261e-05	0.000128986	8.79427e-05
K01092	E3.1.3.25, IMPA, suhB; myo-inositol-1(or 4)-monophosphatase [EC:3.1.3.25]	0.000151022	0.000163259	0.000193994	9.24401e-05	0.00014527	9.25243e-05	7.63008e-05	9.9961e-05	9.5777e-05	8.15634e-05	0.000138357	9.90947e-05	0.000179341	0.000157844	0.000146538	0.00022518	0.000106899	8.97379e-05	9.08894e-05	7.38206e-05
K01095	pgpA; phosphatidylglycerophosphatase A [EC:3.1.3.27]	9.85337e-07	1.22652e-06	2.07102e-06	1.36672e-06	4.4566e-06	3.85031e-06	1.26033e-06	1.84304e-06	4.32528e-06	2.32112e-06	4.18801e-06	2.81257e-06	3.92068e-06	3.52052e-06	1.00377e-05	0	3.49947e-06	1.16919e-06	1.81005e-06	1.72748e-06
K01096	pgpB; phosphatidylglycerophosphatase B [EC:3.1.3.27 3.1.3.81 3.1.3.4 3.6.1.27]	3.8301e-06	2.83318e-06	3.04647e-06	2.01404e-06	3.3205e-06	1.03102e-05	1.28785e-06	3.17877e-06	1.65659e-05	2.83357e-06	4.32604e-06	6.92211e-06	7.22149e-07	3.08739e-06	1.06272e-05	5.52191e-08	8.4284e-06	1.41745e-06	8.13511e-06	1.23366e-05
K01099	INPP5B_F; inositol polyphosphate 5-phosphatase INPP5B/F [EC:3.1.3.36]	8.29997e-08	1.82604e-07	1.49524e-07	1.6576e-07	2.74516e-06	6.76094e-07	2.56464e-07	1.14975e-06	2.53768e-07	1.58564e-06	1.43527e-06	8.00491e-07	0	1.26193e-07	2.33772e-07	0	1.09794e-07	7.60775e-07	3.38063e-07	4.00509e-07
K01101	E3.1.3.41; 4-nitrophenyl phosphatase [EC:3.1.3.41]	1.44342e-06	7.17625e-07	3.73557e-06	2.54397e-06	4.37759e-06	6.00447e-06	3.39415e-06	4.73868e-06	1.15734e-06	5.76468e-06	6.96095e-06	6.22243e-06	1.99632e-06	2.06074e-06	4.74754e-06	3.89315e-06	6.45999e-06	3.87532e-06	4.13214e-06	2.24468e-06
K01104	E3.1.3.48; protein-tyrosine phosphatase [EC:3.1.3.48]	0.000162286	0.000134965	0.000213566	0.000113002	0.000163275	0.00015267	0.000114934	0.000121323	0.000153121	0.000128592	0.000161786	0.000130755	0.00024574	0.000152727	0.000156023	7.12026e-05	0.000169117	0.000116878	0.000111295	9.88444e-05
K01106	E3.1.3.56; inositol-1,4,5-trisphosphate 5-phosphatase [EC:3.1.3.56]	1.47169e-07	1.85019e-07	6.91054e-08	1.70264e-07	1.39424e-06	6.31427e-07	0	1.56429e-07	0	1.37618e-06	1.62849e-06	4.77514e-07	5.72701e-08	0	1.69452e-07	0	0	3.5605e-07	5.14657e-07	8.18825e-07
K01113	phoD; alkaline phosphatase D [EC:3.1.3.1]	1.48801e-05	1.09741e-06	9.4477e-05	0.00017931	3.93303e-05	1.0855e-05	1.83898e-05	4.83722e-06	4.32882e-06	4.12504e-06	4.831e-06	6.77299e-05	2.0203e-05	1.78732e-05	3.9319e-06	1.80815e-07	9.84652e-06	2.31263e-06	7.99621e-06	1.36598e-05
K01115	PLD1_2; phospholipase D1/2 [EC:3.1.4.4]	2.15394e-07	5.24643e-07	5.32256e-07	2.12087e-07	2.23609e-07	6.89387e-08	2.00783e-07	9.86381e-08	3.61514e-07	0	5.05329e-07	3.63517e-08	3.26579e-07	9.00848e-07	2.9269e-07	0	2.39196e-07	1.49472e-06	7.30375e-07	1.60516e-06
K01118	acpD, azoR; FMN-dependent NADH-azoreductase [EC:1.7.1.17]	1.27246e-05	3.35905e-06	1.65601e-05	8.36694e-06	6.38786e-06	1.96223e-05	1.78885e-05	1.72927e-05	3.22823e-05	1.93618e-05	5.71462e-06	8.88766e-06	1.09638e-05	4.84079e-06	2.92241e-06	2.04088e-06	3.22648e-05	1.46054e-05	1.68393e-05	9.8027e-06
K01119	cpdB; 2',3'-cyclic-nucleotide 2'-phosphodiesterase / 3'-nucleotidase [EC:3.1.4.16 3. 1.3.6]	2.90899e-05	1.57692e-05	3.90489e-05	2.61685e-05	2.89651e-05	4.98824e-05	2.85526e-05	5.22649e-05	7.31239e-05	4.55628e-05	3.23107e-05	2.9537e-05	2.79782e-05	3.45676e-05	3.59552e-05	1.99225e-05	5.279e-05	4.24267e-05	9.75214e-05	5.30583e-05
K01120	cpdP; 3',5'-cyclic-nucleotide phosphodiesterase [EC:3.1.4.17]	6.23746e-06	3.5303e-06	1.93563e-06	8.32417e-06	6.54955e-05	2.63802e-05	5.22331e-06	2.24116e-05	4.86816e-06	6.93482e-05	6.42107e-05	2.64812e-05	3.2108e-06	9.32478e-07	1.17405e-05	1.56298e-07	3.7727e-06	2.89606e-05	1.87781e-05	2.42441e-05
K01125	NAGPA; N-acetylglucosamine-1-phosphodiester alpha-N-acetylglucosaminidase [EC:3.1.4. 45]	7.56884e-06	1.18512e-06	7.39777e-06	2.89191e-06	1.03106e-05	1.04439e-05	3.57449e-06	4.33915e-06	8.29903e-06	5.876e-06	3.59675e-06	2.30342e-05	6.60644e-06	1.37255e-06	3.13737e-06	0	7.33767e-06	2.99354e-06	2.32179e-06	3.32192e-06
K01126	E3.1.4.46, glpQ, ugpQ; glycerophosphoryl diester phosphodiesterase [EC:3.1.4.46]	9.50861e-05	6.92922e-05	0.00012339	5.54213e-05	8.94015e-05	8.44796e-05	6.35556e-05	9.35802e-05	8.24755e-05	6.63594e-05	0.000126084	9.57852e-05	0.000137801	8.73991e-05	0.000105584	0.00014418	6.86567e-05	7.77143e-05	8.61125e-05	7.78596e-05
K01127	E3.1.4.50; glycosylphosphatidylinositol phospholipase D [EC:3.1.4.50]	0	2.03842e-07	2.39714e-07	1.35542e-07	1.63178e-07	0	0	1.69719e-07	8.90408e-07	5.88405e-07	4.2083e-07	8.93537e-09	1.19457e-07	0	0	1.47478e-06	8.40837e-08	3.4646e-07	0	0
K01128	SMPDL3; sphingomyelin phosphodiesterase acid-like 3 [EC:3.1.4.-]	0	8.54293e-08	0	2.18481e-07	5.86175e-07	2.56153e-07	0	1.52418e-07	0	2.96058e-07	8.92011e-07	4.86821e-07	0	0	4.80821e-08	0	0	3.60002e-07	0	0
K01129	dgt; dGTPase [EC:3.1.5.1]	3.98583e-05	1.89216e-05	4.74696e-05	3.81782e-05	7.62279e-05	5.95427e-05	2.6439e-05	3.49986e-05	6.42378e-05	5.35518e-05	0.000117418	5.06671e-05	4.10582e-05	1.57969e-05	2.29988e-05	4.39203e-05	6.31037e-05	4.92771e-05	5.33254e-05	4.7213e-05
K01130	E3.1.6.1, aslA; arylsulfatase [EC:3.1.6.1]	9.53631e-06	1.6326e-05	8.83741e-06	9.67334e-06	7.74331e-06	2.23513e-05	4.60124e-05	2.07429e-05	2.37877e-05	4.33733e-05	3.38486e-05	9.77265e-06	2.37185e-05	7.06383e-06	2.72018e-06	9.65984e-05	3.25042e-05	2.93035e-05	1.29214e-05	2.05554e-05
K01133	betC; choline-sulfatase [EC:3.1.6.6]	2.25749e-05	8.69762e-06	1.60648e-05	1.79195e-05	3.19754e-05	3.2355e-05	3.59279e-05	1.79782e-05	3.6747e-05	3.72459e-05	2.16425e-05	2.0105e-05	2.74369e-05	2.27092e-05	1.72928e-05	4.10112e-05	4.27683e-05	3.20891e-05	2.31786e-05	3.30229e-05
K01134	ARSA; arylsulfatase A [EC:3.1.6.8]	3.89186e-05	2.89942e-05	3.41932e-05	3.58535e-05	3.91004e-05	5.68131e-05	5.95265e-05	3.48462e-05	6.56932e-05	6.07193e-05	6.32877e-05	3.07586e-05	5.03165e-05	4.67473e-05	2.84897e-05	0.000187259	7.8373e-05	5.06718e-05	3.60123e-05	3.89713e-05
K01135	ARSB; arylsulfatase B [EC:3.1.6.12]	3.02409e-07	1.89949e-07	5.07673e-08	4.68915e-07	9.30957e-08	9.52067e-07	1.12372e-06	1.24642e-08	7.72272e-07	0	2.57486e-07	2.37896e-08	7.12418e-07	1.63619e-08	2.2909e-08	0	1.80333e-07	1.1435e-07	8.72831e-08	8.72368e-08
K01136	IDS; iduronate 2-sulfatase [EC:3.1.6.13]	3.41806e-05	3.8151e-06	3.85895e-05	8.23741e-06	2.95877e-05	1.77584e-05	6.4394e-06	7.40239e-06	1.70168e-05	8.08522e-06	2.99065e-05	8.38519e-06	3.36567e-05	3.1062e-06	3.73429e-06	4.90738e-05	4.1812e-05	1.32341e-05	1.37311e-05	8.02076e-06
K01137	GNS; N-acetylglucosamine-6-sulfatase [EC:3.1.6.14]	3.35597e-05	1.5781e-05	2.92284e-05	2.94119e-05	2.985e-05	3.71932e-05	4.6225e-05	2.66447e-05	7.3864e-05	3.41029e-05	4.63126e-05	3.05935e-05	3.3006e-05	3.31766e-05	2.46884e-05	6.24437e-05	8.32618e-05	3.44791e-05	2.65706e-05	2.83331e-05
K01138	K01138; uncharacterized sulfatase [EC:3.1.6.-]	3.6662e-05	2.99131e-05	2.13469e-05	2.84683e-05	4.686e-05	7.69669e-05	6.48046e-05	4.15064e-05	8.98098e-05	6.6891e-05	4.63389e-05	3.8086e-05	4.35544e-05	2.48238e-05	1.97786e-05	0.000301878	7.31701e-05	6.53816e-05	3.81784e-05	4.47222e-05
K01139	spoT; GTP diphosphokinase / guanosine-3',5'-bis(diphosphate) 3'-diphosphatase [EC:2. 7.6.5 3.1.7.2]	3.75301e-06	0	1.1614e-07	0	1.19363e-06	4.73529e-07	0	0	4.8122e-08	1.20853e-07	0	7.88082e-07	0	1.67038e-07	4.13978e-07	0	0	0	0	0
K01141	sbcB, exoI; exodeoxyribonuclease I [EC:3.1.11.1]	0	0	0	2.99847e-07	0	0	0	0	0	6.96539e-07	0	0	3.29797e-07	1.59801e-07	4.92436e-07	0	0	0	1.19722e-07	1.86021e-07
K01142	E3.1.11.2, xthA; exodeoxyribonuclease III [EC:3.1.11.2]	1.95984e-05	1.14388e-05	2.87654e-05	1.78655e-05	1.52247e-05	3.62025e-05	2.2671e-05	3.45214e-05	6.18698e-05	4.14342e-05	2.21108e-05	1.78846e-05	2.33501e-05	1.39259e-05	1.46065e-05	2.07437e-05	5.70297e-05	3.16389e-05	2.53022e-05	1.82526e-05
K01144	E3.1.11.5; exodeoxyribonuclease V [EC:3.1.11.5]	0.000143943	0.000198767	0.000191151	0.000132087	0.000140693	8.12513e-05	0.000145382	6.70498e-05	8.32433e-05	9.86275e-05	0.000106386	0.000101462	0.000212745	0.00016023	0.000124565	0.000107041	0.000115412	6.18959e-05	4.9922e-05	4.55569e-05
K01147	rnb; exoribonuclease II [EC:3.1.13.1]	1.9123e-06	7.57814e-07	1.11513e-06	2.15726e-06	7.06306e-06	6.2037e-07	4.56001e-07	3.9434e-06	6.02181e-07	1.20576e-06	8.54187e-06	5.10705e-06	6.42922e-07	2.01042e-06	1.94702e-06	1.95864e-06	1.04586e-06	2.27475e-06	5.7423e-07	1.09989e-06
K01150	endA; deoxyribonuclease I [EC:3.1.21.1]	1.62769e-06	6.69308e-08	1.9219e-06	3.06161e-07	2.30333e-06	1.71555e-06	3.83009e-07	4.05915e-07	2.83043e-06	3.23402e-06	6.45789e-07	4.4137e-07	5.8222e-07	3.06093e-06	1.24133e-06	1.96809e-06	2.77967e-06	5.68702e-07	1.24614e-07	4.33448e-07
K01151	nfo; deoxyribonuclease IV [EC:3.1.21.2]	7.7715e-05	1.50113e-05	7.03693e-05	3.92735e-05	6.71722e-05	4.65991e-05	4.07827e-05	2.81936e-05	4.57804e-05	2.30552e-05	4.66894e-05	4.65499e-05	7.09055e-05	3.93652e-05	2.73286e-05	2.95535e-05	6.13832e-05	3.57454e-05	4.99623e-05	4.09735e-05
K01153	hsdR; type I restriction enzyme, R subunit [EC:3.1.21.3]	0.000327299	0.000288708	0.000358303	0.000278472	0.000260861	0.000363434	0.000288546	0.000288485	0.000428951	0.000360205	0.000279089	0.000263305	0.000344172	0.000363173	0.000385008	0.000354965	0.000382135	0.000242175	0.00035884	0.00034487
K01154	hsdS; type I restriction enzyme, S subunit [EC:3.1.21.3]	0.000306641	0.000556419	0.000334414	0.000405299	0.000256321	0.000282332	0.000486235	0.000293919	0.000367587	0.000328183	0.000275828	0.000283877	0.000335555	0.000375978	0.000342657	0.000215888	0.000343136	0.000285331	0.000250768	0.000226092
K01155	E3.1.21.4; type II restriction enzyme [EC:3.1.21.4]	9.92187e-05	3.80177e-05	0.000104184	5.51038e-05	0.000108743	0.000137626	5.95256e-05	0.000225233	0.000187297	0.000155081	0.000153367	0.00015052	9.10285e-05	6.85082e-05	6.86235e-05	0.000110198	0.000191199	0.000259968	9.17109e-05	0.000109414
K01156	res; type III restriction enzyme [EC:3.1.21.5]	0.000139057	0.000177338	0.000186266	0.000105594	0.000149807	0.000122323	8.81553e-05	0.00010163	0.000117804	0.000130186	0.000124474	0.000105154	0.000189036	0.000151015	0.000143994	5.23932e-05	0.00012422	7.24924e-05	8.52431e-05	9.93756e-05
K01159	ruvC; crossover junction endodeoxyribonuclease RuvC [EC:3.1.22.4]	9.83889e-05	0.000107739	0.000128962	0.000109532	7.82741e-05	7.51888e-05	0.000158442	7.32819e-05	9.68035e-05	8.63001e-05	7.3793e-05	7.90244e-05	0.00015917	7.23214e-05	7.60483e-05	4.75625e-05	0.000110862	7.84364e-05	5.29548e-05	3.77908e-05
K01160	rusA; crossover junction endodeoxyribonuclease RusA [EC:3.1.22.4]	0	0	0	1.19939e-07	0	2.80872e-06	0	0	4.69538e-07	1.0206e-06	0	0	0	0	0	0	0	3.26999e-07	0	0
K01163	K01163; uncharacterized protein	0.000249283	0.000313605	0.000282058	0.000239418	0.000206307	0.000195516	0.000298329	0.000163781	0.000231575	0.000204995	0.000198633	0.000186101	0.000274674	0.000301679	0.000232207	0.000260625	0.000205491	0.000175981	0.000174947	0.000166279
K01164	POP1; ribonuclease P/MRP protein subunit POP1 [EC:3.1.26.5]	5.72709e-08	0	0	6.76697e-08	8.96613e-07	5.42265e-07	3.17535e-07	6.19603e-07	5.36217e-08	1.18498e-06	6.35098e-07	2.89965e-07	4.75882e-08	8.23354e-08	9.09948e-07	0	0	5.12785e-07	2.77111e-07	5.26193e-07
K01173	ENDOG; endonuclease G, mitochondrial	7.21285e-06	1.01393e-05	1.96819e-05	8.76389e-06	8.88693e-06	7.84688e-06	3.07594e-05	1.46925e-05	8.22838e-06	2.12297e-05	1.12603e-05	8.70632e-06	2.24578e-05	6.85651e-06	6.97657e-06	1.39221e-05	1.97545e-05	1.4704e-05	3.84938e-06	3.40368e-06
K01174	nuc; micrococcal nuclease [EC:3.1.31.1]	0	0	0	0	0	6.27825e-07	0	0	2.8031e-07	1.55393e-06	0	0	0	9.87701e-07	4.16321e-07	0	0	1.43188e-07	7.30052e-07	2.27772e-06
K01176	AMY, amyA, malS; alpha-amylase [EC:3.2.1.1]	0.000347206	0.000312601	0.000427964	0.000251956	0.000279205	0.000197803	0.000253681	0.000189012	0.00021716	0.000236381	0.000236379	0.000232772	0.000484836	0.000288511	0.000247382	0.000243248	0.000289864	0.000190969	0.000149482	0.000122611
K01177	E3.2.1.2; beta-amylase [EC:3.2.1.2]	1.87154e-06	6.79242e-07	3.75224e-07	2.23291e-06	1.71637e-05	7.61149e-06	2.06173e-06	8.2983e-06	1.3316e-06	1.90936e-05	1.95351e-05	7.90775e-06	4.52469e-07	2.23908e-07	4.78814e-06	0	7.53562e-07	7.10352e-06	5.8172e-06	8.32742e-06
K01178	SGA1; glucoamylase [EC:3.2.1.3]	3.47192e-06	1.42426e-06	1.84066e-06	4.55024e-06	2.2037e-05	2.14449e-05	9.15379e-06	9.67751e-06	1.46898e-05	2.83755e-05	2.198e-05	1.07916e-05	2.17741e-06	2.99607e-06	1.1435e-05	6.49702e-06	6.91532e-06	1.73691e-05	8.78527e-06	1.58433e-05
K01179	E3.2.1.4; endoglucanase [EC:3.2.1.4]	8.50737e-05	3.99429e-05	8.02723e-05	6.2935e-05	5.69968e-05	0.000103603	5.936e-05	0.000110502	8.34856e-05	5.78837e-05	8.91781e-05	8.72672e-05	6.9261e-05	5.95254e-05	0.000109218	5.96768e-05	0.000105846	0.000145173	0.000146519	0.000109009
K01180	E3.2.1.6; endo-1,3(4)-beta-glucanase [EC:3.2.1.6]	4.95516e-06	4.91324e-06	3.75066e-06	7.04453e-06	1.19113e-06	6.8891e-06	1.32798e-06	7.5555e-06	2.80114e-05	9.66355e-06	2.21209e-06	5.30103e-06	3.12046e-06	2.16595e-06	2.96642e-06	4.86133e-06	1.78575e-05	3.40303e-06	3.13209e-06	2.82875e-06
K01181	E3.2.1.8, xynA; endo-1,4-beta-xylanase [EC:3.2.1.8]	0.000127911	0.000105043	0.000164144	7.80979e-05	0.00011961	8.8383e-05	6.71321e-05	8.58329e-05	7.44032e-05	5.82471e-05	9.86315e-05	9.96854e-05	0.000195962	9.86057e-05	0.000130147	0.000127679	6.20045e-05	7.63808e-05	8.49562e-05	7.68551e-05
K01182	IMA, malL; oligo-1,6-glucosidase [EC:3.2.1.10]	1.35467e-05	1.3346e-05	1.30044e-05	2.03739e-05	1.48552e-05	2.35359e-05	1.16755e-05	5.52293e-05	1.94049e-05	1.89275e-05	2.90903e-05	3.24086e-05	2.28512e-05	1.62567e-05	2.92147e-05	2.213e-05	2.18281e-05	5.9726e-05	4.85131e-05	4.42404e-05
K01183	E3.2.1.14; chitinase [EC:3.2.1.14]	0.000112862	0.000107121	0.00013774	0.000114327	0.000107613	8.62403e-05	0.000135275	6.46017e-05	8.24424e-05	0.000110423	8.3905e-05	0.000112421	0.00014402	9.29888e-05	8.02783e-05	7.86775e-05	9.22177e-05	6.36536e-05	4.66094e-05	4.86413e-05
K01185	E3.2.1.17; lysozyme [EC:3.2.1.17]	0.000578628	0.000896481	0.000744663	0.0005796	0.000503407	0.000365539	0.000628804	0.000337556	0.000421109	0.000500345	0.000426523	0.000415839	0.000769479	0.000700349	0.00054646	0.000469888	0.000488082	0.000273468	0.000233606	0.000223359
K01186	NEU1; sialidase-1 [EC:3.2.1.18]	7.50667e-05	3.66904e-05	6.88931e-05	7.43912e-05	7.68879e-05	0.000116116	0.000101629	9.03509e-05	0.000159756	0.000106849	0.000101081	7.79013e-05	7.06286e-05	9.79799e-05	6.9397e-05	0.000136015	0.000125908	0.000108654	0.000100045	0.000108554
K01187	malZ; alpha-glucosidase [EC:3.2.1.20]	0.000402448	0.000402901	0.000476898	0.000385004	0.000352638	0.000271807	0.000536178	0.000254627	0.00030296	0.000309295	0.000270371	0.0002885	0.000436453	0.000367426	0.000273557	0.000506554	0.000377502	0.000247034	0.00031132	0.000276634
K01190	lacZ; beta-galactosidase [EC:3.2.1.23]	0.000515529	0.000837212	0.000672147	0.000550744	0.000466537	0.000429198	0.000641219	0.000481972	0.00049659	0.000477122	0.000406707	0.000428493	0.000638615	0.000680144	0.000512123	0.00102471	0.000634718	0.000475879	0.000443491	0.000327089
K01191	MAN2C1; alpha-mannosidase [EC:3.2.1.24]	5.03645e-05	2.20495e-05	2.75066e-05	4.02166e-05	4.27314e-05	4.95294e-05	3.20817e-05	5.33894e-05	3.24492e-05	3.2758e-05	6.39616e-05	6.70166e-05	3.87562e-05	3.55882e-05	4.64582e-05	0.000127134	5.05628e-05	5.80273e-05	4.13517e-05	6.6696e-05
K01192	E3.2.1.25, MANBA, manB; beta-mannosidase [EC:3.2.1.25]	3.22963e-05	3.47041e-06	4.58395e-06	1.57866e-05	2.5576e-05	3.91042e-05	7.67146e-06	1.78445e-05	2.30773e-05	1.9318e-05	2.24071e-05	4.02146e-05	8.1751e-06	1.68799e-05	4.41648e-05	4.03532e-06	1.79983e-05	1.08275e-05	5.70079e-05	8.06591e-05
K01193	INV, sacA; beta-fructofuranosidase [EC:3.2.1.26]	6.49598e-05	7.8305e-05	5.38929e-05	0.000115285	5.67413e-05	5.19316e-05	0.000188655	4.62377e-05	4.78328e-05	7.90273e-05	4.52764e-05	7.25079e-05	6.42979e-05	4.93178e-05	3.98692e-05	6.53466e-05	6.26011e-05	6.93027e-05	5.11076e-05	4.58994e-05
K01194	TREH, treA, treF; alpha,alpha-trehalase [EC:3.2.1.28]	1.2826e-06	3.98001e-06	1.21194e-06	1.07912e-06	5.72213e-07	1.69508e-06	6.2975e-06	1.23215e-06	3.96279e-07	2.99728e-06	1.11576e-07	4.9868e-07	1.27855e-06	1.686e-07	5.48234e-08	3.25284e-07	3.06821e-06	8.64122e-07	4.70157e-07	2.24776e-07
K01195	uidA, GUSB; beta-glucuronidase [EC:3.2.1.31]	8.56102e-05	9.0907e-05	9.07485e-05	0.000129791	7.55864e-05	5.89714e-05	0.000231072	6.91856e-05	7.39812e-05	8.96366e-05	5.9069e-05	7.3601e-05	8.98854e-05	5.84167e-05	4.30776e-05	6.06699e-05	0.000104901	8.05519e-05	8.46349e-05	8.07671e-05
K01196	AGL; glycogen debranching enzyme [EC:2.4.1.25 3.2.1.33]	7.12556e-07	4.43949e-07	8.73291e-08	1.33961e-06	1.0566e-05	4.23652e-06	1.52395e-06	4.48209e-06	1.11022e-06	1.15782e-05	1.36574e-05	6.28581e-06	5.71572e-07	1.28284e-07	1.79831e-06	0	4.70855e-07	5.22112e-06	4.03708e-06	4.34946e-06
K01197	hya; hyaluronoglucosaminidase [EC:3.2.1.35]	3.28084e-06	6.71285e-06	2.91821e-06	2.15707e-06	3.00813e-06	3.9012e-06	1.63863e-05	2.69321e-06	7.13687e-06	8.5538e-06	1.40984e-05	2.50335e-06	7.71432e-06	2.34894e-06	7.57232e-07	3.70131e-05	1.11713e-05	1.1157e-05	2.57731e-06	1.14971e-06
K01198	xynB; xylan 1,4-beta-xylosidase [EC:3.2.1.37]	0.000207122	0.000279069	0.000235894	0.000303151	0.000169847	0.000171389	0.00031838	0.000182807	0.000185807	0.000151904	0.00014135	0.000212531	0.000277573	0.000230486	0.000197529	0.000387041	0.000217451	0.000171879	0.000160062	0.00015731
K01200	pulA; pullulanase [EC:3.2.1.41]	1.36021e-05	7.92098e-06	1.45381e-05	5.87863e-06	5.25247e-06	2.26104e-05	1.06822e-05	3.54764e-05	2.67718e-05	1.66404e-05	1.1675e-05	1.46135e-05	1.0869e-05	1.27727e-05	3.75199e-05	2.33235e-06	2.13476e-05	4.4986e-05	1.10667e-05	1.97181e-05
K01201	GBA, srfJ; glucosylceramidase [EC:3.2.1.45]	7.82362e-06	1.20012e-05	1.59005e-05	6.12334e-06	1.89052e-05	1.75755e-05	2.41247e-05	1.67014e-05	3.52276e-05	2.69999e-05	3.01108e-05	1.20058e-05	1.72936e-05	1.48061e-05	1.48959e-05	0.000104116	4.59021e-05	3.13407e-05	2.11713e-05	1.50873e-05
K01202	GALC; galactosylceramidase [EC:3.2.1.46]	1.23853e-06	4.38155e-08	4.6842e-08	5.49691e-07	0	3.14922e-06	8.58116e-07	1.48723e-06	4.52497e-06	3.09116e-06	4.87666e-08	0	4.18254e-07	7.47854e-07	5.36109e-06	0	4.76688e-07	2.77676e-06	2.11615e-06	3.30378e-06
K01204	NAGA; alpha-N-acetylgalactosaminidase [EC:3.2.1.49]	0	7.32777e-08	3.91696e-08	7.49617e-08	7.53238e-07	3.07604e-07	1.33062e-07	3.04059e-07	9.40691e-08	1.18121e-06	1.1477e-06	3.21211e-07	8.24492e-08	0	2.18705e-07	0	1.69348e-07	3.97022e-07	3.99571e-07	5.93408e-07
K01205	NAGLU; alpha-N-acetylglucosaminidase [EC:3.2.1.50]	3.81515e-05	6.24475e-05	3.52842e-05	0.000107151	2.41636e-05	3.37918e-05	0.000196967	4.3552e-05	5.54506e-05	5.28885e-05	2.91204e-05	4.87063e-05	3.93249e-05	5.49941e-05	3.53872e-05	9.21519e-05	5.47679e-05	5.91652e-05	3.4334e-05	3.22926e-05
K01206	FUCA; alpha-L-fucosidase [EC:3.2.1.51]	0.000122175	0.000170867	0.000137114	0.000182602	0.000107567	0.000111625	0.000183777	0.000117504	0.000176231	0.000134832	0.000108881	0.000135736	0.000119871	0.000191052	0.000128007	0.000292839	0.000190951	0.000129467	0.000130052	0.00011499
K01207	nagZ; beta-N-acetylhexosaminidase [EC:3.2.1.52]	4.45664e-05	9.11444e-05	1.84157e-05	4.31603e-05	4.24572e-05	4.76612e-05	1.80623e-05	2.25113e-05	4.58189e-05	3.46786e-05	3.50929e-05	3.0986e-05	2.07879e-05	7.34006e-05	9.25251e-05	7.71404e-05	3.18963e-05	3.28657e-05	5.58369e-05	6.16019e-05
K01208	cd, ma, nplT; cyclomaltodextrinase / maltogenic alpha-amylase / neopullulanase [EC:3 .2.1.54 3.2.1.133 3.2.1.135]	4.51919e-05	2.19553e-05	2.99076e-05	5.71512e-05	7.46709e-05	5.00245e-05	1.77042e-05	6.11889e-05	3.74024e-05	2.19207e-05	0.000117773	6.54324e-05	3.20015e-05	2.59854e-05	5.17093e-05	1.67878e-05	2.65963e-05	6.74868e-05	6.80152e-05	8.25256e-05
K01209	abfA; alpha-L-arabinofuranosidase [EC:3.2.1.55]	0.000272292	0.000328969	0.000308713	0.00038985	0.000226225	0.000187065	0.000475488	0.000239231	0.00021359	0.000160254	0.000162431	0.000257826	0.000333588	0.000248773	0.000193616	0.00036089	0.000253637	0.000224776	0.000220011	0.000203162
K01210	E3.2.1.58; glucan 1,3-beta-glucosidase [EC:3.2.1.58]	6.87048e-06	1.24487e-05	1.73403e-05	2.44274e-05	5.29131e-05	6.20141e-06	1.22401e-06	3.21858e-06	1.57144e-05	3.56338e-06	0.000100055	2.30788e-05	1.43784e-05	8.97746e-07	1.81935e-06	0	9.61283e-06	4.86616e-06	3.26983e-07	5.79386e-07
K01213	E3.2.1.67; galacturan 1,4-alpha-galacturonidase [EC:3.2.1.67]	9.58867e-08	7.25118e-07	1.18402e-07	1.75599e-06	3.16636e-08	0	0	0	6.73523e-07	0	0	2.81926e-06	3.11535e-08	3.1745e-07	1.24669e-07	0	0	0	3.85256e-07	1.53755e-07
K01215	dexB; glucan 1,6-alpha-glucosidase [EC:3.2.1.70]	4.40436e-06	1.46266e-06	1.68401e-06	1.18244e-06	3.55294e-06	1.30598e-05	5.43405e-06	7.71534e-06	8.67651e-06	1.18153e-05	3.53933e-06	8.10463e-06	2.74583e-06	1.47114e-06	4.36048e-06	0	5.39771e-06	6.27978e-06	6.35597e-06	1.06799e-05
K01216	E3.2.1.73; licheninase [EC:3.2.1.73]	3.66277e-06	2.68786e-06	3.35996e-06	2.10388e-06	3.59443e-06	2.6239e-06	3.00091e-06	2.87773e-06	5.66388e-06	3.16504e-06	6.9057e-06	3.0389e-06	4.60432e-06	4.66878e-06	4.06064e-06	4.71407e-05	3.21939e-06	4.1314e-06	3.65229e-06	3.2332e-06
K01218	gmuG; mannan endo-1,4-beta-mannosidase [EC:3.2.1.78]	7.9932e-05	2.11007e-05	7.3413e-05	6.46318e-05	7.85902e-05	0.000111242	5.52724e-05	0.00011324	0.000104779	8.48009e-05	7.10774e-05	8.92571e-05	4.50696e-05	5.97084e-05	0.000118748	5.93636e-05	8.31176e-05	0.000136526	0.000220921	0.000227307
K01219	E3.2.1.81; beta-agarase [EC:3.2.1.81]	7.80677e-05	8.12435e-05	0.000113302	4.14517e-05	9.11684e-05	5.11107e-05	4.13011e-05	2.66454e-05	2.7574e-05	3.04485e-05	6.29059e-05	5.52827e-05	0.000157835	6.19855e-05	6.15367e-05	2.708e-06	4.23658e-05	1.09208e-05	2.26762e-05	2.30415e-05
K01220	E3.2.1.85, lacG; 6-phospho-beta-galactosidase [EC:3.2.1.85]	1.01709e-06	3.45892e-07	1.68197e-06	1.07004e-06	6.83899e-07	0	1.99809e-08	0	3.64419e-08	0	7.20362e-06	7.61613e-07	2.22853e-07	5.14894e-07	2.90782e-07	5.3718e-08	4.17858e-08	1.98725e-08	0	0
K01222	E3.2.1.86A, celF; 6-phospho-beta-glucosidase [EC:3.2.1.86]	3.89299e-06	2.45782e-06	6.58465e-07	4.14298e-06	2.62528e-06	6.79543e-06	3.21209e-06	1.77709e-06	8.06649e-06	6.52678e-06	3.21004e-06	4.53143e-06	2.7653e-06	3.2383e-06	9.19712e-06	3.67273e-06	5.75228e-06	9.23511e-07	1.81762e-05	1.43707e-05
K01223	E3.2.1.86B, bglA; 6-phospho-beta-glucosidase [EC:3.2.1.86]	3.5119e-05	1.16258e-05	3.11635e-05	3.18064e-05	3.80719e-05	7.05673e-05	1.83713e-05	1.78105e-05	8.55403e-05	2.70664e-05	8.4791e-05	2.73535e-05	1.90149e-05	2.62033e-05	4.30078e-05	2.1031e-06	4.41153e-05	2.18327e-05	3.23884e-05	3.12452e-05
K01224	E3.2.1.89; arabinogalactan endo-1,4-beta-galactosidase [EC:3.2.1.89]	4.8712e-05	0.000256876	5.2423e-05	0.000149603	3.77021e-05	5.45461e-05	0.00019539	9.07354e-05	5.27942e-05	6.74719e-05	2.82921e-05	6.95111e-05	4.93847e-05	0.000135197	9.81425e-05	0.000108058	8.0519e-05	0.000126805	6.58295e-05	4.53856e-05
K01225	CBH1; cellulose 1,4-beta-cellobiosidase [EC:3.2.1.91]	1.36944e-07	1.16441e-07	6.19437e-08	2.1315e-07	5.29691e-07	2.06103e-06	3.09819e-06	4.31212e-07	8.10603e-07	1.20641e-06	4.20613e-06	1.24462e-07	9.42277e-08	5.78228e-06	5.50565e-06	0	4.66199e-07	8.20857e-07	6.46271e-07	3.60743e-07
K01227	E3.2.1.96; mannosyl-glycoprotein endo-beta-N-acetylglucosaminidase [EC:3.2.1.96]	3.37645e-05	3.23833e-05	3.55462e-05	4.61498e-05	3.59504e-05	5.05928e-05	5.87221e-05	4.91306e-05	5.92491e-05	4.3279e-05	5.26509e-05	4.57646e-05	3.97844e-05	5.03615e-05	2.88413e-05	0.000191635	6.05299e-05	6.47431e-05	5.10207e-05	5.56577e-05
K01230	MAN1; mannosyl-oligosaccharide alpha-1,2-mannosidase [EC:3.2.1.113]	3.84856e-07	1.84107e-07	3.96828e-08	4.2918e-07	5.50955e-06	1.53247e-06	6.25604e-07	9.05388e-07	3.8712e-07	3.28465e-06	5.60943e-06	1.72084e-06	2.77861e-07	0	4.80323e-07	0	5.14825e-08	2.9132e-06	1.67059e-06	1.05176e-06
K01232	glvA; maltose-6'-phosphate glucosidase [EC:3.2.1.122]	7.09134e-07	0	2.85252e-06	1.2907e-06	6.47321e-06	1.38109e-06	7.85551e-07	1.21697e-06	1.22235e-06	8.2891e-07	1.06744e-06	1.90937e-06	2.75566e-06	2.16974e-06	2.03119e-06	0	1.88171e-06	9.56304e-07	1.61674e-06	1.21029e-06
K01233	csn; chitosanase [EC:3.2.1.132]	3.91852e-07	0	1.0691e-07	4.37703e-08	7.10767e-07	7.62053e-07	4.46357e-06	2.81176e-07	3.1452e-06	1.18146e-06	1.01839e-06	3.11619e-07	0	1.43353e-07	1.82719e-06	0	5.94466e-08	3.83309e-07	3.97833e-07	4.27385e-07
K01234	#N/A	1.11639e-05	8.21653e-07	1.21889e-05	6.42435e-06	6.35326e-06	1.91013e-05	3.68159e-06	2.55772e-05	3.28579e-05	7.5332e-06	1.03306e-05	1.3737e-05	1.17915e-05	7.27351e-06	1.3283e-05	6.95606e-07	1.68166e-05	9.21135e-06	3.47653e-05	2.83333e-05
K01235	aguA; alpha-glucuronidase [EC:3.2.1.139]	9.35127e-06	2.79275e-06	1.25911e-05	5.02917e-06	3.77284e-06	1.61795e-05	3.86732e-07	1.88185e-05	2.77041e-05	1.82055e-05	1.65837e-06	7.96605e-06	7.67683e-06	3.83379e-07	7.57501e-07	2.77759e-08	3.04523e-05	1.5078e-05	1.07041e-05	6.66125e-06
K01236	treZ, glgZ; maltooligosyltrehalose trehalohydrolase [EC:3.2.1.141]	1.8963e-06	2.42517e-08	4.23733e-09	2.11715e-07	7.54009e-06	2.7859e-06	2.34383e-06	8.41132e-08	3.77217e-07	2.23974e-06	9.89487e-08	1.08564e-06	1.15906e-06	2.92461e-08	1.51752e-07	3.06875e-08	2.89082e-06	3.94766e-07	9.39053e-08	1.83835e-07
K01238	SUN; SUN family beta-glucosidase [EC:3.2.1.-]	1.17598e-06	1.30728e-07	9.49355e-07	1.60143e-07	8.40013e-07	3.90423e-07	2.87589e-07	8.90545e-07	8.10276e-07	3.87066e-06	1.11518e-06	1.54969e-06	1.46163e-06	4.07801e-06	2.73684e-06	4.99687e-06	3.60905e-07	1.77849e-07	1.08915e-06	3.77829e-07
K01239	iunH; purine nucleosidase [EC:3.2.2.1]	3.81205e-06	1.01532e-06	3.07208e-06	1.95411e-06	5.11554e-06	6.96241e-06	1.73164e-06	6.66308e-06	6.97688e-06	3.5778e-06	7.87103e-06	6.32367e-06	1.52651e-06	3.1776e-06	2.82215e-06	5.72386e-05	6.89646e-06	1.06463e-05	1.37381e-05	9.81338e-06
K01240	URH1; uridine nucleosidase [EC:3.2.2.3]	7.25473e-06	3.84848e-07	2.05376e-06	1.55677e-05	7.53026e-07	8.18827e-06	2.32937e-06	6.58122e-07	1.68734e-06	3.44298e-07	8.38735e-07	1.03336e-05	8.2072e-07	1.9978e-06	5.65873e-06	0	7.0966e-06	3.94908e-06	2.32063e-06	4.71515e-06
K01241	amn; AMP nucleosidase [EC:3.2.2.4]	1.46512e-06	1.65764e-06	8.93503e-07	1.06483e-06	1.0002e-06	1.55655e-06	6.78211e-06	2.07694e-06	9.54684e-06	3.37534e-06	3.20141e-06	1.66571e-06	2.51923e-06	2.63775e-06	1.69495e-06	2.66247e-05	3.46681e-06	3.41185e-06	1.75727e-06	1.11323e-06
K01243	mtnN, mtn, pfs; adenosylhomocysteine nucleosidase [EC:3.2.2.9]	0.000116078	0.000163778	0.000165043	0.000119856	0.000126297	6.31259e-05	0.000122481	5.68901e-05	4.78244e-05	6.90486e-05	0.000100388	8.32831e-05	0.000168045	0.000126013	0.00011607	6.22276e-05	8.6876e-05	4.52493e-05	4.32765e-05	4.43445e-05
K01246	tag; DNA-3-methyladenine glycosylase I [EC:3.2.2.20]	2.80451e-05	1.56223e-05	3.3141e-05	2.48947e-05	1.95051e-05	1.1995e-05	3.23113e-05	1.2918e-05	2.15366e-05	2.61345e-05	2.72906e-05	2.25568e-05	4.212e-05	2.04747e-05	1.61857e-05	9.87989e-05	1.89247e-05	2.12449e-05	7.80412e-06	1.03042e-05
K01247	alkA; DNA-3-methyladenine glycosylase II [EC:3.2.2.21]	4.01588e-06	2.52679e-06	3.41173e-06	2.69766e-06	3.78393e-06	7.14202e-06	4.94788e-06	1.11546e-06	8.66943e-06	5.63211e-06	5.59006e-06	2.63361e-06	1.95248e-06	4.87954e-06	2.33126e-06	5.35979e-06	5.48558e-06	5.87586e-06	6.06673e-06	4.29316e-06
K01250	rihA; pyrimidine-specific ribonucleoside hydrolase [EC:3.2.-.-]	5.4206e-06	3.01183e-06	4.02227e-06	5.06666e-06	6.61854e-06	6.01592e-06	3.85918e-06	2.89765e-06	2.55477e-06	5.71307e-06	8.938e-06	8.92481e-06	2.46545e-06	4.10657e-06	6.78795e-06	2.34048e-05	3.08662e-06	4.37176e-06	2.17057e-06	2.8739e-06
K01251	E3.3.1.1, ahcY; adenosylhomocysteinase [EC:3.3.1.1]	3.68852e-05	1.97901e-05	2.7866e-05	3.56735e-05	2.35191e-05	4.89939e-05	4.67094e-05	4.2711e-05	6.32547e-05	1.9957e-05	4.43915e-05	4.96642e-05	3.7674e-05	3.54445e-05	2.90415e-05	3.88261e-05	7.08163e-05	4.83407e-05	5.83727e-05	4.91334e-05
K01255	CARP, pepA; leucyl aminopeptidase [EC:3.4.11.1]	1.93937e-06	1.45179e-06	3.98821e-06	9.85658e-07	5.9186e-06	7.93082e-06	5.44845e-06	7.63231e-06	4.83202e-06	9.10639e-06	2.39367e-06	2.31058e-06	1.99257e-06	1.17442e-06	3.39178e-06	6.3619e-06	8.7602e-06	3.81062e-06	7.47825e-06	5.15907e-06
K01256	pepN; aminopeptidase N [EC:3.4.11.2]	5.60229e-06	6.22084e-06	7.79121e-06	4.25829e-06	1.22689e-05	1.16835e-05	1.38808e-05	7.71486e-06	2.63113e-05	1.75569e-05	2.40572e-05	6.3896e-06	8.20844e-06	8.38232e-06	4.47739e-06	2.88543e-05	1.58622e-05	9.06464e-06	5.80067e-06	3.63847e-06
K01258	pepT; tripeptide aminopeptidase [EC:3.4.11.4]	3.57078e-05	9.83756e-06	3.70412e-05	1.0924e-05	2.01257e-05	3.68356e-05	2.43395e-05	2.74292e-05	6.00136e-05	3.89103e-05	2.9358e-05	2.51657e-05	3.56402e-05	9.52257e-06	1.39374e-05	2.78058e-05	5.23818e-05	2.90659e-05	2.21241e-05	1.7119e-05
K01259	pip; proline iminopeptidase [EC:3.4.11.5]	6.13702e-06	4.0817e-06	3.05665e-06	8.08733e-06	3.9691e-06	9.51197e-06	4.8141e-07	3.07869e-05	1.97316e-05	4.05308e-06	1.25554e-05	2.3473e-05	4.06002e-06	8.8903e-07	2.45502e-06	2.56869e-08	6.16614e-06	4.05051e-05	1.72179e-06	1.53857e-05
K01261	pepA; glutamyl aminopeptidase [EC:3.4.11.7]	4.16958e-08	0	0	0	0	1.45419e-08	0	0	7.79196e-07	0	0	0	0	2.9039e-08	0	0	0	0	3.27568e-07	1.7747e-06
K01262	pepP; Xaa-Pro aminopeptidase [EC:3.4.11.9]	7.51021e-05	0.000163046	9.30708e-05	0.000142685	7.6001e-05	0.000106686	0.000173387	0.000104139	0.000159647	0.000143193	7.40191e-05	8.86772e-05	8.53053e-05	0.000136983	9.82085e-05	6.41523e-05	0.000138109	0.000111349	0.00010602	7.20371e-05
K01263	E3.4.11.14; cytosol alanyl aminopeptidase [EC:3.4.11.14]	0	0	0	0	0	0	0	0	0	6.95906e-09	0	0	0	0	0	1.21809e-06	0	0	0	0
K01264	APE3; aminopeptidase Y [EC:3.4.11.15]	4.91002e-07	0	2.32265e-07	6.82927e-07	1.55283e-07	4.56002e-07	2.91207e-07	0	1.79881e-07	3.76458e-08	7.50229e-07	1.80204e-07	9.16688e-08	6.55e-08	1.22279e-07	0	3.43765e-07	1.72928e-06	1.55294e-07	2.26786e-07
K01265	map; methionyl aminopeptidase [EC:3.4.11.18]	0.000189273	8.84545e-05	0.000224199	8.8792e-05	0.000207756	0.000131576	9.40057e-05	0.000121615	0.000128408	0.000115205	0.000226945	0.000133119	0.000234333	0.00010364	0.00011224	0.000129939	0.00014853	0.000138873	0.000120771	0.000107046
K01266	dmpA, dap; D-aminopeptidase [EC:3.4.11.19]	3.40686e-06	8.64363e-07	2.98319e-06	2.47431e-06	4.89405e-06	6.65727e-06	1.48991e-06	3.56826e-06	7.62684e-06	5.56816e-06	3.64447e-06	5.15018e-06	1.35149e-06	1.72842e-06	3.21957e-06	1.90616e-06	3.59877e-06	3.84973e-06	6.03456e-06	5.23321e-06
K01267	DNPEP; aspartyl aminopeptidase [EC:3.4.11.21]	2.30073e-05	2.52724e-06	7.94015e-06	1.36247e-05	2.36365e-05	2.73231e-05	5.89462e-06	3.6573e-05	1.61058e-05	1.62233e-05	2.08817e-05	3.42785e-05	9.97625e-06	2.31294e-05	2.54281e-05	1.6106e-05	1.30934e-05	4.31978e-05	2.49069e-05	3.40376e-05
K01269	E3.4.11.-; aminopeptidase [EC:3.4.11.-]	1.0821e-05	7.59585e-06	5.76904e-06	1.09255e-05	8.41059e-06	1.54865e-05	6.4857e-06	1.31809e-05	1.55113e-05	6.12095e-06	1.5461e-05	1.03936e-05	4.16337e-06	1.19861e-05	2.93424e-05	0	9.04731e-06	1.29385e-05	1.85507e-05	1.67158e-05
K01270	pepD; dipeptidase D [EC:3.4.13.-]	0.000125959	9.59844e-05	0.00017288	9.63577e-05	0.000100527	9.70124e-05	0.00011635	0.000100675	0.000163819	0.000125658	0.000105834	9.21434e-05	0.000178058	0.000111978	9.8063e-05	8.95069e-05	0.000161882	7.30406e-05	8.5475e-05	5.81034e-05
K01271	pepQ; Xaa-Pro dipeptidase [EC:3.4.13.9]	0.000106302	0.000132843	0.000137541	5.72279e-05	0.000100533	4.90654e-05	2.89102e-05	2.50577e-05	3.02466e-05	3.14321e-05	6.5811e-05	5.19184e-05	0.000142745	9.15402e-05	8.35573e-05	2.79095e-05	5.15726e-05	1.68518e-05	2.48864e-05	2.0559e-05
K01273	DPEP; membrane dipeptidase [EC:3.4.13.19]	4.18112e-05	1.14349e-05	2.88554e-05	1.49854e-05	3.96315e-05	6.42689e-05	1.95007e-05	8.99654e-05	8.00471e-05	4.82901e-05	3.51298e-05	5.10625e-05	2.45515e-05	1.8667e-05	4.48619e-05	5.7294e-05	7.07668e-05	0.000102206	4.96262e-05	5.82708e-05
K01274	E3.4.13.-; D-alanyl-D-alanine dipeptidase [EC:3.4.13.-]	3.62638e-07	3.52746e-07	2.97228e-07	6.41259e-07	6.08548e-07	1.52538e-06	2.35816e-07	1.57229e-06	1.1649e-06	3.82406e-07	1.99397e-06	1.09068e-06	9.66072e-08	8.61766e-08	6.03121e-07	0	1.44409e-06	1.33263e-06	1.5317e-06	1.5885e-06
K01277	DPP3; dipeptidyl-peptidase III [EC:3.4.14.4]	0.00018035	0.000239309	0.000244085	0.000186132	0.000156789	0.000134848	0.000250102	0.000133785	0.00018347	0.00018039	0.000162148	0.000128143	0.000238764	0.000215688	0.000155034	0.0001969	0.000206827	0.000111923	0.000119563	8.81904e-05
K01278	DPP4, CD26; dipeptidyl-peptidase 4 [EC:3.4.14.5]	9.29829e-05	0.000344991	0.000128764	0.000217741	8.44475e-05	9.89701e-05	0.000285714	0.000121892	0.000148205	0.000178233	8.26104e-05	0.000103682	0.000111908	0.000244835	0.000148641	6.92797e-05	0.00015094	0.000118257	8.54252e-05	6.55009e-05
K01281	pepX; X-Pro dipeptidyl-peptidase [EC:3.4.14.11]	0	0	0	0	0	0	0	0	0	3.81653e-07	0	0	0	4.85818e-07	9.79273e-07	0	0	1.45512e-07	2.04863e-07	0
K01283	ACE, CD143; peptidyl-dipeptidase A [EC:3.4.15.1]	1.85794e-05	3.77069e-06	6.60601e-06	2.37031e-06	4.8275e-06	4.12231e-05	4.57638e-06	6.92695e-06	7.33925e-05	2.61909e-06	5.36965e-06	4.77117e-05	5.71475e-06	5.68257e-06	5.70102e-06	1.50638e-05	3.03987e-05	1.51683e-06	1.24609e-05	6.86471e-05
K01284	dcp; peptidyl-dipeptidase Dcp [EC:3.4.15.5]	0.000161404	0.000174698	0.000200768	0.00012283	0.000136896	0.000114425	0.000117964	0.000100794	0.000169078	0.000132149	0.000147376	9.92564e-05	0.000194663	0.000181314	0.000134376	0.000138922	0.000169204	7.35546e-05	9.74293e-05	6.59053e-05
K01285	PRCP; lysosomal Pro-X carboxypeptidase [EC:3.4.16.2]	1.46211e-07	0	0	1.15173e-07	9.59446e-07	5.03123e-07	2.0444e-07	4.80605e-07	0	8.73589e-07	7.64117e-07	4.44165e-07	0	0	2.47373e-07	0	0	3.38886e-07	2.92109e-07	6.80811e-07
K01286	E3.4.16.4; D-alanyl-D-alanine carboxypeptidase [EC:3.4.16.4]	2.91862e-05	0.00013323	3.38816e-05	9.94641e-05	3.20796e-05	2.72594e-05	0.00013911	3.28345e-05	2.76882e-05	5.29435e-05	2.2353e-05	4.33453e-05	3.41613e-05	7.68829e-05	4.37262e-05	2.6445e-05	5.28115e-05	5.14929e-05	2.355e-05	2.12612e-05
K01295	cpg; glutamate carboxypeptidase [EC:3.4.17.11]	8.97617e-06	4.96676e-06	7.34691e-06	7.0875e-06	6.76096e-06	7.01848e-06	8.42273e-06	3.91005e-06	1.42704e-05	1.40708e-05	1.79357e-05	5.51917e-06	5.90127e-06	6.90522e-06	3.7776e-06	2.67582e-05	1.08138e-05	5.2627e-06	7.5992e-06	3.48224e-06
K01297	ldcA; muramoyltetrapeptide carboxypeptidase [EC:3.4.17.13]	8.10928e-05	7.66464e-05	6.3843e-05	0.000136006	6.25268e-05	8.09397e-05	0.000162523	7.99378e-05	9.60593e-05	0.000106976	6.58084e-05	9.17587e-05	7.92893e-05	9.33442e-05	6.46454e-05	8.11304e-05	9.23493e-05	0.00010294	7.37018e-05	9.28078e-05
K01299	E3.4.17.19; carboxypeptidase Taq [EC:3.4.17.19]	8.55058e-06	8.13745e-06	5.27531e-06	1.09125e-05	1.07798e-05	7.46777e-06	5.55382e-06	1.14806e-06	2.53789e-06	2.59511e-06	1.71499e-05	1.0258e-05	6.5644e-06	2.20742e-06	2.78861e-06	8.38326e-08	4.18605e-06	9.92843e-07	3.24804e-06	7.47134e-06
K01301	NAALAD; N-acetylated-alpha-linked acidic dipeptidase [EC:3.4.17.21]	1.51955e-06	4.32752e-06	7.63127e-06	2.35495e-06	1.60093e-06	1.09825e-05	5.77839e-06	1.31186e-05	4.83225e-05	1.03596e-05	8.95695e-06	2.51251e-06	3.61751e-06	3.77807e-06	4.53606e-06	4.89013e-05	3.0018e-05	5.91976e-06	1.11284e-05	5.29515e-06
K01303	APEH; acylaminoacyl-peptidase [EC:3.4.19.1]	1.32815e-05	4.04004e-06	5.29533e-06	7.21126e-06	7.08453e-06	1.77563e-05	1.09339e-05	7.73111e-06	1.65806e-05	7.31221e-06	7.76533e-06	9.566e-06	6.76125e-06	9.84621e-06	2.88124e-05	1.12794e-05	1.15202e-05	9.4791e-06	1.59185e-05	2.3119e-05
K01304	pcp; pyroglutamyl-peptidase [EC:3.4.19.3]	5.96232e-06	2.42135e-06	3.24526e-06	4.79998e-06	1.19338e-05	1.02171e-05	5.43988e-06	2.98178e-06	1.01838e-05	4.89192e-06	3.49582e-06	1.3981e-05	3.21689e-06	6.46858e-06	8.82258e-06	2.1497e-06	5.91382e-06	7.49688e-06	8.89778e-06	1.32791e-05
K01305	iadA; beta-aspartyl-dipeptidase (metallo-type) [EC:3.4.19.-]	3.9825e-06	1.86957e-06	3.12973e-06	2.48937e-06	2.82814e-06	2.68287e-06	3.95431e-06	7.78919e-07	7.09857e-06	5.73119e-06	7.58188e-06	1.89902e-06	2.41183e-06	3.94145e-06	1.3738e-06	5.93692e-06	4.77382e-06	1.9345e-06	2.97999e-06	1.02763e-06
K01308	yqgT; g-D-glutamyl-meso-diaminopimelate peptidase [EC:3.4.19.11]	4.15485e-06	2.01427e-08	7.86448e-07	5.25774e-07	1.63131e-06	6.86561e-06	2.16418e-06	2.72088e-05	1.40522e-06	1.52503e-05	7.19455e-07	1.04977e-05	4.40922e-06	3.30903e-06	3.75124e-06	5.01173e-08	1.92098e-06	3.49016e-05	2.2399e-06	1.05376e-05
K01312	PRSS1_2_3; trypsin [EC:3.4.21.4]	3.58423e-07	0	2.66772e-06	9.86102e-07	0	2.78041e-06	0	5.61485e-06	1.7933e-05	0	0	1.03353e-06	0	1.40071e-06	1.54601e-06	0	7.25787e-06	0	1.79937e-06	1.14833e-06
K01317	ACR; acrosin [EC:3.4.21.10]	1.07213e-06	5.02417e-07	1.72284e-06	5.71991e-07	2.34807e-06	1.92451e-06	5.8764e-07	6.50458e-06	2.81256e-07	2.73434e-06	7.82634e-06	1.68715e-06	2.70252e-06	2.12912e-06	4.21431e-07	0	8.68376e-07	3.75635e-06	6.08834e-06	2.52228e-06
K01318	sspA; glutamyl endopeptidase [EC:3.4.21.19]	4.87844e-07	0	2.35107e-07	8.66217e-07	2.5098e-07	5.37162e-06	1.06218e-06	8.61001e-07	2.00547e-06	1.89675e-06	8.53485e-07	1.93212e-07	1.75562e-07	9.85509e-07	6.36119e-07	0	1.10336e-06	2.64393e-07	2.15447e-06	6.99597e-07
K01322	PREP; prolyl oligopeptidase [EC:3.4.21.26]	0.000152047	0.000198587	0.000197287	0.000148211	0.000124369	9.22242e-05	0.00017758	7.89567e-05	9.28018e-05	0.000103885	0.000105984	0.000109201	0.000191031	0.000171461	0.00012487	8.83956e-05	0.00011425	6.5244e-05	7.91784e-05	7.42095e-05
K01336	E3.4.21.48; cerevisin [EC:3.4.21.48]	1.31182e-07	6.78802e-08	2.69041e-07	0	3.00475e-06	1.03208e-06	6.06924e-07	1.92512e-06	6.9284e-07	2.55378e-06	2.87722e-07	3.05442e-07	2.69978e-07	2.98856e-08	1.03514e-07	1.94441e-05	1.14671e-06	4.69113e-06	5.00993e-07	1.00548e-06
K01337	E3.4.21.50; lysyl endopeptidase [EC:3.4.21.50]	4.50923e-06	9.15223e-06	1.32167e-05	4.28328e-06	4.15945e-06	1.72982e-05	2.27873e-05	1.81169e-05	7.37933e-05	1.22555e-05	1.74004e-05	5.76106e-06	1.05903e-05	8.42246e-06	6.98082e-06	3.95314e-05	4.16262e-05	1.47266e-05	9.21447e-06	8.24416e-06
K01338	lon; ATP-dependent Lon protease [EC:3.4.21.53]	0.000269005	0.000255599	0.000314182	0.0002303	0.000253831	0.000208643	0.000220427	0.000171665	0.000210104	0.000199513	0.000214527	0.000219007	0.000344241	0.000266746	0.000240765	0.000108152	0.000224081	0.000132078	0.000182453	0.000150384
K01341	KEX2; kexin [EC:3.4.21.61]	7.71955e-08	0	0	1.21616e-07	8.15726e-07	2.55186e-07	7.1959e-08	3.53511e-08	3.28105e-08	2.05999e-07	7.93443e-07	2.86619e-07	3.34409e-08	0	3.34557e-08	0	0	2.39318e-07	1.79891e-08	0
K01342	aprE; subtilisin [EC:3.4.21.62]	8.10588e-07	0	5.95789e-07	5.8953e-08	1.36629e-06	1.28783e-06	1.63953e-06	1.38576e-06	1.62867e-06	8.78959e-07	3.08268e-06	4.50667e-07	9.244e-07	3.86422e-07	2.03507e-07	0	5.68699e-07	5.48726e-07	8.05779e-07	1.2234e-07
K01356	lexA; repressor LexA [EC:3.4.21.88]	6.92697e-05	1.55516e-05	3.43067e-05	2.26816e-05	6.25052e-05	9.28742e-05	2.23469e-05	4.87685e-05	7.00227e-05	6.03643e-05	5.29704e-05	8.63999e-05	2.66438e-05	2.82108e-05	6.77626e-05	1.76314e-05	4.9893e-05	5.24766e-05	8.95118e-05	9.72807e-05
K01358	clpP, CLPP; ATP-dependent Clp protease, protease subunit [EC:3.4.21.92]	0.000157908	0.000156181	0.000108136	0.000160225	0.000117733	0.000183878	0.000181964	0.000192188	0.000158682	0.000139842	0.000110385	0.00016309	9.7022e-05	0.000177995	0.000200606	9.32207e-05	0.000145377	0.000193415	0.000212119	0.000249267
K01361	E3.4.21.96; lactocepin [EC:3.4.21.96]	0.000836792	0.000594938	0.000751122	0.000882128	0.00278152	0.00156041	0.000984175	0.00134856	0.000855907	0.00296733	0.00250206	0.00177292	0.00086994	0.000523829	0.000950285	0.000316366	0.000729947	0.00143767	0.00115905	0.00142882
K01363	CTSB; cathepsin B [EC:3.4.22.1]	1.6047e-07	1.53024e-07	0	2.66045e-07	1.56253e-06	7.19012e-07	2.53581e-07	2.71769e-07	0	4.37829e-07	1.68552e-06	7.51563e-07	5.69292e-08	0	0	0	5.43426e-08	5.47578e-07	6.13725e-08	0
K01364	speB; streptopain [EC:3.4.22.10]	0.000331844	0.000557202	0.000426565	0.000301104	0.000289713	0.00019019	0.000294746	0.000169105	0.000225939	0.000264735	0.000234582	0.000221436	0.000428943	0.000428452	0.000287635	0.000232583	0.000276557	0.00014787	0.000152335	0.000107729
K01365	CTSL; cathepsin L [EC:3.4.22.15]	6.51354e-06	5.50211e-06	5.20077e-06	1.79238e-05	5.88656e-05	3.01322e-05	2.0356e-05	2.10199e-05	7.89035e-06	6.08065e-05	5.7281e-05	3.0775e-05	3.53293e-06	1.55536e-05	1.48568e-05	2.96822e-07	5.89061e-06	2.52482e-05	2.18115e-05	3.1658e-05
K01366	CTSH; cathepsin H [EC:3.4.22.16]	0	0	0	0	0	0	0	1.98243e-07	0	9.24167e-07	0	0	0	7.15169e-07	3.05783e-07	0	0	0	5.55962e-07	4.31922e-07
K01369	LGMN; legumain [EC:3.4.22.34]	1.13185e-06	6.55049e-07	4.31732e-07	1.70304e-06	1.22181e-05	5.48202e-06	8.47145e-06	4.73379e-06	4.43817e-06	1.50029e-05	1.00981e-05	5.54344e-06	8.96465e-07	1.54569e-06	2.6659e-06	8.93409e-06	1.12365e-06	9.16374e-06	4.55605e-06	3.81026e-06
K01371	CTSK; cathepsin K [EC:3.4.22.38]	5.78243e-06	0	1.18681e-07	6.56269e-08	1.57384e-06	1.07325e-06	7.76614e-08	1.99129e-07	8.64986e-07	1.57607e-06	3.34925e-08	1.81706e-06	5.27258e-08	2.18441e-06	5.28569e-06	0	3.69639e-07	1.72156e-07	1.67731e-05	7.62036e-06
K01372	BLMH, pepC; bleomycin hydrolase [EC:3.4.22.40]	9.67694e-05	0.000214185	0.000136245	0.00010834	8.17798e-05	0.000123119	0.000120091	0.000123481	0.000235347	0.000166912	9.36781e-05	7.95805e-05	9.87479e-05	0.000190845	0.000122674	0.000182512	0.000179166	9.79647e-05	9.74793e-05	6.54943e-05
K01373	CTSF; cathepsin F [EC:3.4.22.41]	8.36285e-08	0	7.95144e-08	0	1.09205e-06	1.15851e-07	9.46783e-07	1.51656e-07	1.06634e-07	1.14484e-06	1.2103e-06	2.54049e-07	2.39103e-08	1.15321e-07	1.19604e-08	0	1.35721e-07	5.83954e-07	5.46294e-06	0
K01390	iga; IgA-specific metalloendopeptidase [EC:3.4.24.13]	6.80274e-06	2.71602e-07	3.79675e-06	7.64352e-06	7.40555e-06	6.6002e-06	5.70714e-06	4.18018e-06	4.26547e-06	8.33765e-06	4.75577e-06	4.50131e-06	1.99639e-06	8.17431e-06	1.06363e-05	0	8.85271e-07	2.84861e-06	1.81572e-05	1.09159e-05
K01400	nprE; bacillolysin [EC:3.4.24.28]	7.54637e-06	1.40294e-06	6.27289e-06	7.06092e-06	7.48646e-06	1.2461e-05	4.2072e-06	1.16453e-05	7.51383e-06	6.33522e-06	1.78184e-05	8.27116e-06	5.59839e-06	1.27898e-05	1.05009e-05	1.73442e-06	9.89089e-06	1.38362e-05	2.74553e-05	1.24566e-05
K01404	GP63; leishmanolysin [EC:3.4.24.36]	3.63668e-07	1.72917e-07	3.70912e-08	7.34142e-07	5.79024e-06	2.00984e-06	5.84415e-07	3.04551e-06	5.02728e-07	5.89268e-06	6.35853e-06	2.61437e-06	2.51609e-07	4.53705e-08	1.23508e-06	4.56514e-08	5.49634e-07	2.72617e-06	1.70907e-06	1.96359e-06
K01406	prtC; serralysin [EC:3.4.24.40]	9.07132e-06	1.06171e-06	3.74465e-06	4.93132e-06	9.76567e-06	1.28849e-05	4.43445e-06	5.89622e-06	1.0385e-05	1.33964e-06	9.59111e-06	1.08144e-05	1.28384e-06	8.03379e-06	2.90628e-05	0	2.85381e-06	3.00503e-06	1.0315e-05	1.24828e-05
K01408	IDE, ide; insulysin [EC:3.4.24.56]	5.43063e-07	7.37617e-07	2.14831e-08	4.11138e-08	1.15577e-08	1.30216e-06	1.81726e-06	6.0181e-08	1.63271e-07	0	3.27541e-07	1.2395e-07	0	2.44066e-07	5.69544e-08	0	1.28093e-07	4.26431e-07	0	4.49551e-07
K01409	KAE1, tsaD, QRI7; N6-L-threonylcarbamoyladenine synthase [EC:2.3.1.234]	9.31226e-05	0.00010211	7.32527e-05	7.0585e-05	8.26218e-05	0.00010552	6.518e-05	7.56565e-05	0.000105615	8.45829e-05	8.32511e-05	8.19731e-05	6.65523e-05	0.000123001	0.000126739	3.70461e-05	9.88106e-05	7.7621e-05	0.000110429	0.000108865
K01412	PMPCA, MAS2; mitochondrial-processing peptidase subunit alpha [EC:3.4.24.64]	2.89966e-07	1.04279e-06	8.25959e-07	3.04898e-07	1.46626e-06	3.76047e-06	1.65352e-07	5.17921e-07	7.46385e-06	2.07397e-06	2.09355e-06	3.96877e-07	1.24557e-07	1.34156e-06	4.75355e-06	2.15962e-08	3.63745e-06	2.70651e-07	8.029e-07	3.28573e-07
K01414	prlC; oligopeptidase A [EC:3.4.24.70]	1.75479e-06	3.90681e-07	1.76246e-06	6.38786e-07	7.27158e-07	4.98819e-06	1.61087e-06	1.10979e-06	2.2832e-06	2.84064e-06	4.86374e-06	1.27363e-06	4.8283e-06	0	1.56214e-07	7.60899e-06	1.5508e-05	5.75485e-06	1.14346e-06	1.27026e-06
K01415	ECE; endothelin-converting enzyme [EC:3.4.24.71]	4.8369e-05	2.69716e-05	6.52094e-05	4.72632e-05	4.47274e-05	3.43228e-05	8.01952e-05	3.21372e-05	3.12774e-05	3.70393e-05	4.27165e-05	2.70365e-05	5.17827e-05	3.51602e-05	1.93519e-05	5.49083e-05	4.2905e-05	3.03611e-05	3.5861e-05	2.32272e-05
K01419	hslV, clpQ; ATP-dependent HslUV protease, peptidase subunit HslV [EC:3.4.25.2]	2.45905e-06	1.20043e-06	1.2071e-06	3.44853e-06	1.07769e-05	4.87788e-06	5.17296e-07	5.03874e-06	3.79932e-06	2.87049e-06	1.34458e-05	6.90839e-06	1.19287e-06	4.33168e-06	2.71781e-06	2.38152e-06	2.7938e-06	5.34618e-06	2.2998e-06	3.48599e-06
K01420	fnr; CRP/FNR family transcriptional regulator, anaerobic regulatory protein	7.48066e-06	2.05166e-06	6.2599e-06	4.65164e-06	1.23089e-05	1.68965e-05	1.116e-05	1.49908e-05	2.32099e-05	2.4247e-05	8.73404e-06	5.51191e-06	5.01663e-06	7.00749e-06	7.6608e-06	3.76323e-05	1.84823e-05	1.01877e-05	1.48291e-05	8.26656e-06
K01421	yhgE; putative membrane protein	2.97138e-05	1.28104e-05	2.42806e-05	3.33026e-05	4.16199e-05	3.02645e-05	1.44635e-05	2.37751e-05	1.69504e-05	2.91086e-05	3.21534e-05	4.16088e-05	1.83302e-05	1.91278e-05	2.59283e-05	2.49642e-07	2.51545e-05	2.66241e-05	3.72834e-05	3.41622e-05
K01424	E3.5.1.1, ansA, ansB; L-asparaginase [EC:3.5.1.1]	0.00020078	0.00015005	0.000247295	0.000187949	0.000211874	0.000147589	0.000191688	0.000123617	0.000170875	0.000136165	0.000229902	0.0001531	0.00026114	0.000165518	0.00012831	0.000214755	0.000198782	0.000106347	0.000116201	9.73673e-05
K01425	glsA, GLS; glutaminase [EC:3.5.1.2]	1.45773e-05	2.02262e-05	1.49795e-05	2.37484e-05	9.42006e-06	9.94354e-06	2.99338e-05	1.0227e-05	1.13617e-05	3.82772e-05	2.07748e-05	1.1838e-05	1.41123e-05	2.23137e-05	1.6809e-05	2.55936e-05	1.22794e-05	1.27734e-05	7.48422e-06	4.07646e-06
K01426	E3.5.1.4, amiE; amidase [EC:3.5.1.4]	1.32755e-05	3.70968e-06	8.60954e-06	4.53359e-06	7.67482e-06	1.03134e-05	5.30526e-06	1.57088e-05	7.56363e-06	5.93029e-06	1.16676e-05	1.05875e-05	5.79234e-06	9.96335e-06	1.58938e-05	1.83853e-05	9.31905e-06	2.74022e-05	3.90358e-05	2.09634e-05
K01428	ureC; urease subunit alpha [EC:3.5.1.5]	8.84341e-05	0.000161239	0.000121652	0.00010137	7.2846e-05	4.89892e-05	0.000118016	4.336e-05	5.72718e-05	7.35249e-05	6.6937e-05	6.88982e-05	0.000127114	0.000118551	8.70011e-05	5.34427e-05	5.97263e-05	3.62747e-05	3.23475e-05	2.60331e-05
K01429	ureB; urease subunit beta [EC:3.5.1.5]	5.11952e-07	1.07392e-07	9.54604e-08	1.78202e-07	0	2.90284e-07	0	1.07897e-06	7.30251e-07	8.51247e-07	5.35302e-07	0	1.64679e-07	5.65677e-07	3.30056e-07	0	1.07719e-07	3.95891e-07	8.65006e-08	2.19955e-07
K01430	ureA; urease subunit gamma [EC:3.5.1.5]	1.83983e-07	0	0	0	0	1.7789e-06	0	0	0	0	0	0	0	0	0	4.83613e-07	0	0	0	0
K01431	UPB1, pydC; beta-ureidopropionase [EC:3.5.1.6]	0	0	0	0	0	0	0	0	0	0	0	0	0	0	0	5.05776e-07	0	0	0	0
K01432	AFMID; arylformamidase [EC:3.5.1.9]	9.32538e-05	9.73307e-05	0.000111698	9.65961e-05	8.16865e-05	4.86743e-05	0.000153611	4.80424e-05	7.31117e-05	6.84683e-05	7.1194e-05	6.11283e-05	0.000125242	6.22134e-05	5.14458e-05	3.09954e-05	8.8258e-05	4.44102e-05	3.24822e-05	2.18922e-05
K01436	K01436; amidohydrolase [EC:3.5.1.-]	5.80597e-06	4.54665e-06	4.74611e-06	8.92628e-06	5.20315e-06	1.22732e-05	1.44545e-05	2.33475e-05	8.50939e-06	8.83719e-06	6.44076e-06	1.27322e-05	6.54613e-06	8.02892e-06	3.38728e-06	5.04243e-07	9.98495e-06	3.42832e-05	1.45631e-05	8.00379e-06
K01438	argE; acetylornithine deacetylase [EC:3.5.1.16]	2.05614e-05	7.85064e-06	2.21858e-05	1.09574e-05	1.22332e-05	3.30834e-05	3.06204e-05	2.66622e-05	4.87233e-05	3.02511e-05	2.20864e-05	1.49095e-05	1.75661e-05	7.74654e-06	3.8786e-06	2.99166e-05	4.79378e-05	2.83957e-05	2.35924e-05	1.00537e-05
K01439	dapE; succinyl-diaminopimelate desuccinylase [EC:3.5.1.18]	3.31344e-05	2.27178e-05	2.96464e-05	3.92937e-05	8.2102e-05	3.73166e-05	1.05234e-05	3.62447e-05	3.28877e-05	2.79699e-05	0.000113561	4.50675e-05	3.32806e-05	1.41668e-05	1.59142e-05	5.51926e-05	3.16698e-05	3.21722e-05	3.01587e-05	3.68116e-05
K01440	PNC1; nicotinamidase [EC:3.5.1.19]	5.09325e-07	1.09414e-07	3.96715e-07	6.05574e-07	3.63852e-06	2.63526e-06	4.37148e-07	1.23111e-06	2.46357e-06	4.67794e-06	1.01253e-06	9.85013e-07	7.61524e-07	1.4602e-06	1.93829e-06	0	8.29037e-07	6.83647e-07	1.23381e-06	1.46544e-06
K01442	E3.5.1.24; choloylglycine hydrolase [EC:3.5.1.24]	4.7282e-05	1.30931e-05	3.06165e-05	1.5212e-05	2.26908e-05	3.34871e-05	3.49081e-05	2.57859e-05	4.18128e-05	3.59568e-05	4.66004e-05	1.77596e-05	5.43438e-05	3.89045e-05	5.41725e-05	0.000105398	3.38413e-05	3.34142e-05	5.63087e-05	4.87046e-05
K01443	nagA, AMDHD2; N-acetylglucosamine-6-phosphate deacetylase [EC:3.5.1.25]	1.59299e-05	1.93732e-05	2.13506e-05	1.73048e-05	2.62409e-05	4.14366e-05	2.51198e-05	3.11031e-05	6.60343e-05	3.82023e-05	4.20235e-05	2.79106e-05	1.99929e-05	3.83747e-05	2.676e-05	7.45288e-05	3.844e-05	2.96895e-05	6.48139e-05	4.24831e-05
K01446	PGRP; peptidoglycan recognition protein	8.67965e-06	1.33191e-06	2.8716e-06	4.45241e-06	1.13788e-05	1.01507e-05	7.55509e-06	4.59847e-06	6.87461e-06	7.26977e-06	1.21508e-05	5.24734e-06	4.22539e-06	3.89317e-06	5.60699e-06	1.69514e-08	5.18031e-06	8.98738e-06	1.01423e-05	9.3818e-06
K01447	xlyAB; N-acetylmuramoyl-L-alanine amidase [EC:3.5.1.28]	0.00012714	5.60604e-05	6.41307e-05	0.000104653	0.00010356	0.000148014	9.61436e-05	0.000152164	0.000121868	0.00011762	8.3779e-05	0.000147801	7.38165e-05	0.000100098	0.000132517	0.000122852	0.000120264	0.000153286	0.000198668	0.000206965
K01448	amiABC; N-acetylmuramoyl-L-alanine amidase [EC:3.5.1.28]	0.000252606	6.80049e-05	0.000188157	0.000168164	0.000257655	0.000294471	0.000105628	0.000285473	0.000235774	0.000183463	0.000266449	0.000412733	0.000180256	0.00011203	0.000195102	7.12192e-05	0.000205995	0.000300169	0.000265132	0.000273699
K01449	cwlJ, sleB; N-acetylmuramoyl-L-alanine amidase [EC:3.5.1.28]	2.65139e-05	4.38511e-06	1.35151e-05	1.08378e-05	1.62543e-05	3.20382e-05	6.84294e-06	5.4406e-05	2.3181e-05	1.33885e-05	2.27626e-05	2.99801e-05	1.48339e-05	1.22304e-05	4.08128e-05	1.22188e-05	1.82239e-05	6.64832e-05	4.32371e-05	3.8404e-05
K01451	hipO; hippurate hydrolase [EC:3.5.1.32]	1.00611e-05	2.81488e-06	8.18869e-06	5.00572e-06	5.42611e-06	8.26377e-06	3.94965e-06	7.17852e-06	9.80281e-06	6.16442e-06	2.30569e-05	8.46323e-06	3.82724e-06	5.3988e-06	6.87191e-06	3.5998e-06	8.63582e-06	8.19375e-06	1.17192e-05	9.22759e-06
K01452	E3.5.1.41; chitin deacetylase [EC:3.5.1.41]	9.71155e-05	4.20057e-05	6.87409e-05	9.16742e-05	0.000133413	0.00011291	3.88184e-05	0.000126918	0.000118945	6.90023e-05	0.000157568	0.000141599	8.20218e-05	6.25434e-05	7.18513e-05	8.92891e-05	0.000103472	0.000140782	0.000103288	0.000124861
K01453	nylB; 6-aminohexanoate-oligomer exohydrolase [EC:3.5.1.46]	1.11123e-05	9.15005e-06	7.17383e-06	1.55397e-05	7.71978e-06	1.53841e-05	2.08108e-05	3.72451e-05	5.11139e-06	2.17229e-05	2.32346e-05	2.51807e-05	8.11269e-06	1.2421e-05	8.78378e-06	5.03181e-05	1.77818e-05	5.36227e-05	1.51361e-05	2.0456e-05
K01455	E3.5.1.49; formamidase [EC:3.5.1.49]	2.57736e-06	8.00266e-07	1.31445e-06	2.23304e-06	2.27085e-06	3.17556e-06	1.61449e-06	7.41125e-07	2.77678e-06	2.32172e-06	3.27004e-07	3.18539e-06	1.23962e-06	3.97316e-08	1.49921e-06	0	1.94756e-06	1.80802e-06	4.48279e-07	3.29837e-06
K01457	atzF; allophanate hydrolase [EC:3.5.1.54]	8.53678e-08	0	0	9.61304e-07	3.35777e-08	1.84778e-07	2.10889e-06	4.83289e-07	1.41366e-07	7.34633e-08	4.59871e-08	1.02965e-07	3.28254e-07	0	6.0507e-08	0	0	5.30277e-08	0	9.52976e-08
K01458	hutG; N-formylglutamate deformylase [EC:3.5.1.68]	2.10266e-07	0	0	0	1.38868e-07	2.91283e-07	0	0	6.70271e-07	0	4.22643e-08	7.09724e-08	0	0	0	0	0	0	0	0
K01462	PDF, def; peptide deformylase [EC:3.5.1.88]	0.000198423	0.000216123	0.000196753	0.000186494	0.000151162	0.000145764	0.000177228	0.000148176	0.000166843	0.000144565	0.000138172	0.000156786	0.000215685	0.000180456	0.000187422	0.000124105	0.000186892	0.000155844	0.000127002	0.000134432
K01464	DPYS, dht, hydA; dihydropyrimidinase [EC:3.5.2.2]	2.06945e-06	3.71097e-06	1.9457e-06	6.53762e-06	1.30049e-06	2.70963e-06	1.12204e-06	3.59709e-07	2.65814e-07	1.54824e-06	6.32824e-06	6.76806e-06	2.08282e-06	8.6118e-07	1.73956e-06	3.10664e-06	1.44476e-06	4.10931e-06	2.3422e-06	1.31834e-06
K01465	URA4, pyrC; dihydroorotase [EC:3.5.2.3]	5.07195e-05	3.95328e-05	7.26076e-05	5.07258e-05	4.50528e-05	7.618e-05	6.52999e-05	7.49071e-05	0.000121267	7.15026e-05	4.78455e-05	5.58467e-05	6.26005e-05	6.94621e-05	5.26869e-05	0.000145371	9.68369e-05	6.50594e-05	8.78998e-05	7.14685e-05
K01468	hutI, AMDHD1; imidazolonepropionase [EC:3.5.2.7]	6.05864e-06	8.876e-06	1.61929e-05	9.48134e-06	7.05664e-06	1.19371e-05	2.39092e-05	1.60494e-05	2.6078e-05	1.82344e-05	1.49501e-05	1.01073e-05	1.45393e-05	8.34795e-06	1.071e-05	2.98974e-05	2.19384e-05	2.10197e-05	1.36357e-05	8.62897e-06
K01469	OPLAH, OXP1, oplAH; 5-oxoprolinase (ATP-hydrolysing) [EC:3.5.2.9]	8.57835e-07	3.77596e-07	2.35015e-06	1.22471e-06	1.76624e-06	1.1142e-07	2.33004e-07	1.57524e-06	0	3.62072e-07	4.16645e-06	2.05183e-06	2.84123e-07	1.01815e-06	1.04212e-06	0	2.7763e-07	1.09216e-06	1.88194e-06	4.23862e-07
K01470	E3.5.2.10; creatinine amidohydrolase [EC:3.5.2.10]	7.9154e-06	1.21771e-06	3.5467e-06	4.55473e-06	6.12016e-06	1.81775e-05	1.87406e-06	5.6082e-06	4.57672e-06	5.12698e-06	8.53229e-06	1.09582e-05	3.65609e-06	3.26353e-06	1.00941e-05	0	6.88267e-06	7.67572e-06	1.41303e-05	2.12896e-05
K01473	hyuA; N-methylhydantoinase A [EC:3.5.2.14]	2.65666e-06	1.05896e-06	1.14082e-06	2.49755e-06	1.9137e-06	3.99794e-06	8.38872e-07	6.29666e-07	3.36512e-06	1.15626e-06	2.38534e-06	2.4877e-06	1.27845e-06	1.50678e-06	2.40764e-06	0	2.68757e-06	1.7402e-06	3.60184e-06	3.14382e-06
K01476	E3.5.3.1, rocF, arg; arginase [EC:3.5.3.1]	6.6133e-06	4.28477e-06	2.84236e-06	1.16634e-06	2.74806e-06	1.21711e-05	1.96189e-05	1.36881e-06	6.0924e-06	9.12462e-06	1.55319e-05	2.51409e-06	9.50268e-06	3.77276e-07	7.11289e-07	3.96722e-05	2.25728e-05	1.73025e-05	1.94551e-06	1.3103e-06
K01477	alc, ALLC; allantoicase [EC:3.5.3.4]	2.33927e-07	2.76101e-07	2.52845e-07	5.8356e-07	3.28591e-06	4.08705e-07	4.22476e-07	9.16661e-07	1.8843e-08	1.34152e-06	2.30672e-06	7.52753e-07	8.83568e-08	4.66591e-08	6.04556e-07	1.38016e-06	8.1563e-09	4.14319e-07	9.34821e-07	8.93705e-07
K01478	arcA; arginine deiminase [EC:3.5.3.6]	4.83617e-06	4.78781e-06	6.10316e-06	9.0121e-06	6.80322e-06	6.42147e-06	1.57989e-05	1.35367e-05	7.30596e-06	7.02619e-06	1.78159e-05	7.46646e-06	6.42679e-06	8.99128e-06	5.18136e-06	1.61197e-05	1.04123e-05	1.01286e-05	1.76283e-05	9.95578e-06
K01479	hutG; formiminoglutamase [EC:3.5.3.8]	1.11501e-06	6.61495e-08	1.52363e-06	4.06018e-07	1.99583e-06	1.84495e-06	2.80276e-07	6.68781e-07	4.20259e-06	4.04427e-06	6.76165e-07	5.99923e-07	1.86129e-07	2.61969e-06	9.50227e-07	1.47926e-06	2.94401e-06	8.28073e-07	7.07467e-07	7.94546e-07
K01480	speB; agmatinase [EC:3.5.3.11]	1.13588e-06	2.05888e-07	6.44028e-07	9.20886e-07	9.03226e-07	7.25375e-07	4.89279e-07	4.91735e-07	7.61192e-07	5.59209e-07	3.45473e-06	1.27818e-06	4.07841e-07	1.68887e-06	2.40071e-06	8.2142e-06	7.49038e-07	7.38531e-07	1.66363e-06	1.64381e-06
K01482	DDAH, ddaH; dimethylargininase [EC:3.5.3.18]	3.39676e-07	0	7.54137e-08	0	8.067e-08	1.99154e-07	3.29108e-07	8.39037e-08	1.44373e-07	0	1.13167e-06	3.15078e-07	1.8763e-07	2.55206e-07	9.46172e-07	0	0	0	2.52111e-07	7.83451e-08
K01483	allA; ureidoglycolate lyase [EC:4.3.2.3]	1.982e-06	2.07322e-07	2.84365e-06	8.50545e-07	7.76457e-06	4.50925e-06	0	3.72569e-06	2.22769e-06	3.60525e-06	8.2197e-06	2.97747e-06	1.70565e-06	6.90311e-07	2.66224e-06	6.54217e-07	2.77093e-06	2.50885e-06	1.9178e-06	2.54481e-06
K01485	codA; cytosine/creatinine deaminase [EC:3.5.4.1 3.5.4.21]	1.04387e-07	0	0	4.09414e-07	4.59609e-08	2.88261e-06	4.08945e-07	7.8768e-08	9.02587e-07	9.70782e-07	2.09823e-07	7.0469e-08	4.52204e-08	1.09867e-06	5.51904e-07	1.37641e-05	6.15994e-07	1.69022e-07	2.9797e-06	2.26225e-07
K01486	ade; adenine deaminase [EC:3.5.4.2]	1.4799e-06	4.47212e-06	6.42544e-06	1.91035e-06	4.11631e-06	6.43825e-06	8.28437e-06	8.13561e-06	2.16352e-05	8.30721e-06	1.23535e-05	4.33519e-06	4.37521e-06	4.21986e-06	4.27747e-06	3.61601e-05	1.25779e-05	8.045e-06	8.02207e-06	4.7919e-06
K01487	E3.5.4.3, guaD; guanine deaminase [EC:3.5.4.3]	4.27327e-05	4.74316e-05	3.86759e-05	8.98398e-05	3.77161e-05	3.52993e-05	0.000116355	4.65214e-05	4.70375e-05	5.36319e-05	4.47815e-05	4.60029e-05	3.37792e-05	5.23686e-05	3.68243e-05	0.000101213	5.523e-05	5.39256e-05	4.28648e-05	4.31601e-05
K01488	add, ADA; adenosine deaminase [EC:3.5.4.4]	4.40893e-06	1.18703e-06	5.98569e-07	2.99878e-06	7.01389e-06	8.53926e-06	8.97897e-06	7.72164e-06	7.49829e-06	9.77201e-06	6.83735e-06	5.88563e-06	2.10589e-06	9.50184e-07	2.14947e-06	8.43208e-06	3.57735e-06	1.05682e-05	7.28479e-06	6.53663e-06
K01489	cdd, CDA; cytidine deaminase [EC:3.5.4.5]	8.73619e-05	0.000135004	9.96975e-05	5.72087e-05	7.76951e-05	8.83042e-05	6.23638e-05	6.9661e-05	0.000115076	6.31155e-05	7.64663e-05	5.37515e-05	8.02649e-05	0.000120424	9.80621e-05	3.79563e-05	9.56046e-05	6.33469e-05	9.14961e-05	0.000102302
K01491	folD; methylenetetrahydrofolate dehydrogenase (NADP+) / methenyltetrahydrofolate cyc lohydrolase [EC:1.5.1.5 3.5.4.9]	3.60984e-05	1.59024e-05	4.5028e-05	3.82863e-05	7.00809e-05	3.84462e-05	1.61989e-05	3.94803e-05	4.73246e-05	4.08856e-05	0.000125543	4.06006e-05	2.63638e-05	2.08197e-05	2.96833e-05	7.36087e-06	4.23025e-05	3.90774e-05	4.66879e-05	2.98094e-05
K01493	comEB; dCMP deaminase [EC:3.5.4.12]	9.87067e-05	9.88718e-05	0.000100978	7.30841e-05	9.22195e-05	8.65342e-05	5.97108e-05	9.86053e-05	0.000102058	7.85492e-05	9.73454e-05	7.45759e-05	7.26261e-05	0.000109641	0.000113974	4.93517e-05	0.000102407	8.64563e-05	0.000110151	9.86349e-05
K01494	dcd; dCTP deaminase [EC:3.5.4.13]	1.56211e-05	1.61341e-05	1.86401e-05	2.29005e-05	4.84167e-05	7.93023e-06	6.04928e-06	4.08854e-06	4.53484e-06	8.81564e-06	0.000115396	1.95344e-05	1.86433e-05	1.74032e-05	8.09722e-06	2.93443e-05	2.4057e-06	1.29071e-05	7.72834e-06	6.7393e-06
K01495	GCH1, folE; GTP cyclohydrolase IA [EC:3.5.4.16]	5.96867e-05	0.000124523	6.79215e-05	8.67293e-05	4.10681e-05	6.95096e-05	9.56093e-05	5.64021e-05	0.000112983	9.12609e-05	5.23809e-05	5.74191e-05	7.20701e-05	0.000111956	6.12159e-05	0.000158291	9.20163e-05	6.00465e-05	5.37793e-05	5.93908e-05
K01496	hisI; phosphoribosyl-AMP cyclohydrolase [EC:3.5.4.19]	1.08196e-06	2.68963e-06	7.6212e-07	4.27782e-06	8.14589e-07	1.22328e-06	7.88897e-07	6.4213e-08	1.47983e-06	2.44939e-07	7.31809e-07	3.33864e-06	9.29201e-07	2.67193e-07	1.50614e-06	0	4.85945e-07	0	3.42571e-07	8.18419e-07
K01497	ribA, RIB1; GTP cyclohydrolase II [EC:3.5.4.25]	0	0	0	0	0	0	0	0	0	0	0	0	0	0	0	2.31847e-06	0	0	2.25032e-07	1.31864e-06
K01501	E3.5.5.1; nitrilase [EC:3.5.5.1]	1.04229e-06	8.90075e-08	1.62274e-07	0	2.40568e-06	6.23612e-07	5.38751e-08	7.43422e-07	3.59532e-08	9.09852e-06	6.12742e-07	3.83285e-07	6.64483e-08	2.70075e-07	5.79659e-07	0	1.94937e-07	2.37478e-06	0	1.23292e-06
K01507	ppa; inorganic pyrophosphatase [EC:3.6.1.1]	6.27545e-06	1.7782e-06	1.01207e-05	4.02022e-06	1.91058e-05	7.50321e-06	6.42664e-06	1.32527e-05	9.58196e-06	1.17311e-05	1.77204e-05	9.80793e-06	7.95718e-06	1.40485e-05	9.34547e-06	2.66493e-05	5.87466e-06	1.60555e-05	9.11402e-06	4.31914e-06
K01509	ENTPD2; adenosinetriphosphatase [EC:3.6.1.3]	1.42622e-07	3.29466e-08	0	1.34815e-07	4.1445e-07	7.90302e-08	3.98843e-08	7.83752e-08	0	2.50888e-07	5.84821e-07	4.87443e-07	3.70702e-08	0	0	0	0	1.58672e-07	4.70998e-08	3.65914e-08
K01510	ENTPD1_3_8, CD39; apyrase [EC:3.6.1.5]	1.22724e-07	4.45038e-08	5.22262e-08	4.04886e-07	2.30352e-06	8.64611e-07	2.22176e-07	1.0528e-06	1.76862e-07	1.87747e-06	2.4225e-06	8.63789e-07	5.22629e-08	0	8.35663e-08	0	5.63342e-08	1.24983e-06	6.28643e-07	5.77153e-07
K01512	acyP; acylphosphatase [EC:3.6.1.7]	3.88391e-06	2.55397e-06	6.62721e-06	7.5424e-06	1.09552e-05	5.446e-06	3.12221e-06	5.64137e-06	9.52536e-06	1.47981e-06	3.69015e-06	1.15798e-05	5.98625e-06	1.8094e-06	1.89794e-06	1.19232e-05	4.85113e-06	2.21848e-06	1.32707e-05	1.12612e-05
K01513	ENPP1_3, CD203; ectonucleotide pyrophosphatase/phosphodiesterase family member 1/3 [ EC:3.1.4.1 3.6.1.9]	4.14859e-06	1.93173e-06	4.45207e-06	2.61229e-06	7.85011e-06	1.03309e-05	2.59421e-06	1.11033e-05	6.8069e-06	8.65426e-06	5.95269e-06	7.07819e-06	3.23239e-06	3.56185e-06	5.94905e-06	0	6.46953e-06	6.24428e-06	6.68055e-06	9.31193e-06
K01515	nudF; ADP-ribose pyrophosphatase [EC:3.6.1.13]	5.65935e-05	1.94989e-05	2.64549e-05	3.43165e-05	3.21356e-05	7.12167e-05	2.54388e-05	5.61476e-05	6.40718e-05	3.46753e-05	3.70059e-05	4.41752e-05	2.93597e-05	4.12409e-05	6.43711e-05	4.56614e-05	4.22583e-05	6.56644e-05	5.2148e-05	7.20513e-05
K01518	NUDT2; bis(5'-nucleosidyl)-tetraphosphatase [EC:3.6.1.17]	2.19849e-06	0	8.81606e-07	3.00656e-07	2.58124e-06	6.18066e-06	0	2.35893e-05	3.21564e-06	4.5073e-06	7.09367e-06	7.82233e-06	1.29554e-06	4.20185e-06	3.20833e-06	0	2.30932e-06	3.27491e-05	3.3359e-06	6.18079e-06
K01519	ITPA; inosine triphosphate pyrophosphatase [EC:3.6.1.-]	1.91649e-07	2.80648e-06	4.644e-07	1.81158e-07	6.28274e-07	4.21317e-06	0	0	6.84666e-06	2.42116e-06	1.01513e-06	3.47793e-07	4.98131e-08	1.33665e-06	3.55048e-06	0	4.49268e-06	1.93148e-07	9.82795e-08	4.91697e-08
K01520	dut, DUT; dUTP pyrophosphatase [EC:3.6.1.23]	0.000128218	9.72648e-05	0.000151602	8.84479e-05	0.000130677	0.000128606	8.27378e-05	0.000121277	0.000136922	0.000109002	0.000107494	0.000106403	0.000177637	0.000149571	0.000123545	8.96531e-05	0.000134087	7.44672e-05	0.00010458	9.20342e-05
K01522	FHIT; bis(5'-adenosyl)-triphosphatase [EC:3.6.1.29]	1.37433e-06	2.68585e-07	2.18824e-06	2.54156e-06	9.98543e-06	7.98395e-07	9.54507e-07	5.02992e-06	1.0259e-06	1.23069e-06	1.09404e-05	6.79482e-06	6.67666e-07	2.07032e-06	1.95302e-06	0	8.42638e-07	3.51976e-06	6.9068e-07	2.01637e-06
K01523	hisE; phosphoribosyl-ATP pyrophosphohydrolase [EC:3.6.1.31]	1.05408e-06	2.06056e-06	1.64003e-06	5.18679e-06	1.61305e-06	7.76993e-07	1.34584e-06	1.3769e-06	0	4.48969e-07	9.28835e-07	2.61881e-06	1.96236e-06	1.76938e-06	3.18156e-06	0	1.30707e-06	2.0268e-06	9.13192e-06	2.92553e-06
K01524	ppx-gppA; exopolyphosphatase / guanosine-5'-triphosphate,3'-diphosphate pyrophosphat ase [EC:3.6.1.11 3.6.1.40]	5.19318e-06	1.30242e-06	4.7679e-06	4.16368e-06	6.36826e-06	1.38154e-05	6.32218e-06	1.07269e-05	8.88563e-06	9.03573e-06	1.29566e-05	5.23115e-06	7.92032e-06	7.87666e-06	9.58058e-06	8.23898e-06	2.23261e-05	1.95613e-05	2.59055e-05	1.43677e-05
K01525	apaH; bis(5'-nucleosyl)-tetraphosphatase (symmetrical) [EC:3.6.1.41]	3.80665e-06	1.5791e-06	2.97951e-06	2.88847e-06	2.63095e-06	3.25973e-06	3.89468e-06	7.08276e-07	5.36685e-06	6.97519e-06	6.62369e-06	2.42985e-06	2.64768e-06	3.83076e-06	8.34803e-07	6.12802e-06	5.07165e-06	1.53401e-06	2.24202e-07	1.27484e-06
K01528	DNM; dynamin GTPase [EC:3.6.5.5]	2.86354e-08	6.61495e-08	0	1.69174e-07	5.97275e-07	3.52873e-07	8.00789e-08	3.70952e-07	3.65128e-08	1.48434e-06	4.83491e-07	2.89965e-07	0	0	5.05038e-07	0	4.18671e-08	3.18579e-07	4.91982e-07	8.17029e-07
K01530	E7.6.2.1; phospholipid-translocating ATPase [EC:7.6.2.1]	3.58058e-05	9.8969e-05	2.36484e-05	4.25266e-05	4.48526e-05	5.61457e-05	3.67293e-05	8.09592e-05	4.3521e-05	5.46308e-05	3.80885e-05	6.04855e-05	2.66011e-05	7.40377e-05	8.18551e-05	0.000132656	4.3642e-05	9.51347e-05	7.98828e-05	7.72168e-05
K01531	mgtA, mgtB; P-type Mg2+ transporter [EC:7.2.2.14]	2.23009e-07	1.4826e-07	7.14278e-08	0	1.57362e-06	5.92726e-08	1.18445e-06	8.09436e-08	3.13123e-08	2.29141e-07	7.40831e-07	4.97675e-07	1.13256e-06	6.09789e-07	1.99106e-07	2.89846e-05	4.84677e-08	9.13613e-08	5.45994e-08	5.48871e-08
K01533	copB; P-type Cu2+ transporter [EC:7.2.2.9]	3.26636e-05	1.401e-05	2.45908e-05	3.16463e-05	1.96291e-05	3.40596e-05	2.21963e-05	4.36831e-05	2.60818e-05	3.27647e-05	2.1568e-05	4.4618e-05	2.09984e-05	2.88297e-05	1.87598e-05	1.87428e-05	3.37708e-05	2.2655e-05	4.51771e-05	3.56639e-05
K01534	zntA; Cd2+/Zn2+-exporting ATPase [EC:3.6.3.3 7.2.2.12]	0.000142499	0.000118819	0.000143666	0.000169266	0.00011852	0.000126515	0.000155553	0.000150992	0.000101244	0.000112917	0.000126205	0.000162313	0.000165979	0.000114172	0.000136456	0.000100502	0.000104889	0.000170718	0.000124489	0.000129903
K01537	ATP2C; P-type Ca2+ transporter type 2C [EC:7.2.2.10]	0.000209146	0.000207727	0.000251027	0.000176817	0.00019494	0.000162095	0.000222474	0.00014867	0.000190972	0.000236802	0.000176187	0.000162529	0.00024298	0.000228058	0.000174239	0.000127962	0.000212401	0.000129919	0.000129563	0.000102685
K01539	ATP1A; sodium/potassium-transporting ATPase subunit alpha [EC:7.2.2.13]	0	0	0	0	2.26064e-07	5.92726e-08	0	2.35126e-07	5.4557e-08	9.59092e-07	0	0	0	0	5.56299e-08	0	0	0	4.23898e-07	6.58645e-07
K01541	#N/A	1.56713e-05	3.86736e-06	1.15172e-05	9.0919e-06	1.07792e-05	2.24555e-05	1.15248e-05	2.35556e-05	1.90644e-05	1.0838e-05	2.30926e-05	1.06041e-05	1.33445e-05	1.09646e-05	1.66724e-05	9.7046e-06	3.18469e-05	2.96744e-05	3.92891e-05	1.87409e-05
K01546	kdpA; potassium-transporting ATPase potassium-binding subunit	2.58221e-08	3.98159e-06	0	0	1.30594e-06	3.93209e-07	1.01904e-05	4.25701e-07	2.79868e-07	7.95184e-06	8.25831e-06	2.57413e-08	3.31783e-06	1.07623e-07	3.35731e-08	2.6601e-05	3.01737e-07	7.75332e-06	4.26377e-08	8.32172e-08
K01547	kdpB; potassium-transporting ATPase ATP-binding subunit [EC:7.2.2.6]	4.32265e-08	3.72753e-06	9.35267e-08	1.27876e-08	1.40137e-06	3.89232e-07	9.88086e-06	3.34404e-07	2.97835e-07	8.15305e-06	8.96051e-06	2.18858e-08	3.0153e-06	4.51575e-08	1.40504e-08	4.30252e-05	3.18002e-07	7.2019e-06	5.35319e-08	5.43646e-08
K01548	kdpC; potassium-transporting ATPase KdpC subunit	0	4.60938e-06	1.88104e-07	8.9645e-08	1.00813e-06	2.62755e-07	9.59594e-06	3.13492e-07	1.8212e-07	7.99661e-06	8.0593e-06	0	3.27483e-06	1.05678e-07	4.93213e-08	2.72036e-05	7.72073e-07	8.05178e-06	0	1.0114e-07
K01551	arsA, ASNA1, GET3; arsenite/tail-anchored protein-transporting ATPase [EC:3.6.3.16 3 .6.3.-]	1.82012e-07	0	2.39258e-07	2.25071e-07	1.2767e-06	1.0381e-06	2.00615e-07	1.81025e-07	4.25659e-08	4.64661e-07	9.73685e-07	9.84824e-07	8.94016e-08	0	1.3851e-07	0	2.05533e-07	6.04561e-07	4.54444e-07	2.01211e-07
K01557	FAHD1; acylpyruvate hydrolase [EC:3.7.1.5]	4.13742e-05	0.000133565	5.48934e-05	9.62211e-05	3.93087e-05	4.10086e-05	0.000122584	4.45589e-05	4.47471e-05	6.80135e-05	3.86619e-05	5.10769e-05	5.15473e-05	0.000105512	6.62314e-05	7.11385e-05	8.12897e-05	5.65289e-05	4.16207e-05	3.19311e-05
K01560	E3.8.1.2; 2-haloacid dehalogenase [EC:3.8.1.2]	1.05224e-06	6.52306e-07	0	1.83815e-06	1.21661e-06	1.15242e-06	1.6328e-07	1.24168e-06	1.59018e-06	4.81749e-06	2.05151e-06	1.15005e-06	9.49327e-07	0	0	0	2.5616e-06	1.468e-06	5.12906e-07	4.65418e-07
K01563	dhaA; haloalkane dehalogenase [EC:3.8.1.5]	8.66056e-06	7.5232e-06	4.6583e-06	1.53593e-05	2.81619e-06	6.22816e-06	5.9398e-06	1.2356e-05	4.6991e-06	5.4304e-07	2.28655e-06	1.2034e-05	1.07824e-05	1.07521e-05	5.58397e-06	0	5.22657e-06	6.60575e-06	8.46531e-06	1.20789e-05
K01565	SGSH; N-sulfoglucosamine sulfohydrolase [EC:3.10.1.1]	7.03772e-07	1.82522e-07	2.64494e-07	1.09164e-06	1.42397e-06	4.27213e-06	1.09005e-06	2.09952e-06	4.95191e-06	5.48099e-06	5.56735e-07	2.10046e-06	1.57493e-07	4.17692e-07	2.16931e-07	9.50728e-06	3.62144e-06	1.74954e-06	1.71142e-06	1.01472e-06
K01567	pdaA; peptidoglycan-N-acetylmuramic acid deacetylase [EC:3.5.1.-]	3.9879e-05	7.36497e-06	1.29878e-05	2.49368e-05	1.81351e-05	4.55643e-05	1.49817e-05	1.83208e-05	1.60819e-05	2.4399e-05	1.28852e-05	2.66028e-05	1.77074e-05	1.4668e-05	4.25863e-05	1.76969e-05	1.76049e-05	1.19725e-05	4.85191e-05	6.84029e-05
K01571	oadA; oxaloacetate decarboxylase (Na+ extruding), alpha subunit [EC:7.2.4.2]	1.28403e-05	1.47885e-06	1.01794e-05	6.31309e-06	1.83288e-05	2.20757e-05	1.35052e-05	2.29238e-05	1.15473e-05	1.39333e-05	2.10515e-05	1.17854e-05	6.03659e-06	2.21493e-05	1.82667e-05	7.65192e-06	1.27659e-05	2.60706e-05	5.88639e-05	3.20924e-05
K01572	oadB; oxaloacetate decarboxylase (Na+ extruding), beta subunit [EC:7.2.4.2]	5.65648e-05	1.61413e-05	3.2531e-05	3.28335e-05	3.78809e-05	7.53506e-05	3.36768e-05	7.78611e-05	7.21056e-05	4.04817e-05	5.77546e-05	5.94712e-05	3.44563e-05	4.26656e-05	5.89674e-05	4.60619e-05	5.32282e-05	7.59871e-05	0.0001068	9.42561e-05
K01574	adc; acetoacetate decarboxylase [EC:4.1.1.4]	8.49151e-08	0	5.66935e-07	2.28831e-07	2.93196e-07	1.2906e-06	0	1.24436e-06	1.80458e-07	9.06394e-08	4.47308e-07	4.33449e-07	1.67791e-07	2.15833e-06	3.90549e-06	0	2.83154e-07	2.58276e-07	1.56601e-07	1.94251e-07
K01575	alsD, budA, aldC; acetolactate decarboxylase [EC:4.1.1.5]	7.23413e-07	4.13491e-07	4.73967e-07	6.09845e-07	5.43302e-07	4.25166e-07	4.06755e-07	1.12995e-06	1.38947e-06	2.20363e-06	7.63216e-07	1.9247e-07	4.60222e-07	3.21367e-06	1.66208e-06	1.34892e-07	4.45335e-07	8.70812e-07	3.6941e-07	8.45442e-07
K01576	mdlC; benzoylformate decarboxylase [EC:4.1.1.7]	0	0	0	6.74075e-08	0	0	0	0	3.98481e-07	5.25217e-07	0	0	0	5.73979e-07	0	0	0	0	1.24814e-06	0
K01577	oxc; oxalyl-CoA decarboxylase [EC:4.1.1.8]	9.88914e-05	0.000146137	0.000119425	0.000134852	9.06246e-05	5.88959e-05	0.000133024	6.74653e-05	7.02411e-05	8.22848e-05	8.22469e-05	7.79878e-05	8.49702e-05	0.000149949	9.43225e-05	4.06963e-05	0.000100188	5.75946e-05	6.17556e-05	5.74975e-05
K01579	panD; aspartate 1-decarboxylase [EC:4.1.1.11]	2.85501e-05	0.000120632	3.36339e-05	7.59442e-05	2.83315e-05	3.52829e-05	0.000111435	6.6665e-05	5.82464e-05	6.11743e-05	2.59587e-05	4.9408e-05	2.97038e-05	7.72093e-05	4.79635e-05	7.2749e-05	5.25731e-05	7.52112e-05	1.90564e-05	2.24626e-05
K01580	E4.1.1.15, gadB, gadA, GAD; glutamate decarboxylase [EC:4.1.1.15]	7.97031e-07	2.00286e-07	1.35766e-07	1.18633e-06	0	1.39181e-07	1.29134e-07	1.19067e-07	9.18401e-07	3.68223e-07	9.24533e-08	7.19577e-07	3.05438e-07	1.06779e-07	1.29571e-06	7.2131e-06	0	0	0	0
K01581	E4.1.1.17, ODC1, speC, speF; ornithine decarboxylase [EC:4.1.1.17]	2.34728e-07	8.41606e-08	0	3.7584e-07	2.16291e-06	1.38855e-06	1.24288e-07	1.1659e-06	2.02418e-07	4.49243e-06	2.12618e-06	1.0149e-06	8.15046e-08	0	1.0214e-06	0	1.52971e-07	8.46059e-07	1.47121e-06	1.7493e-06
K01582	E4.1.1.18, ldcC, cadA; lysine decarboxylase [EC:4.1.1.18]	4.24471e-05	1.34424e-05	2.35001e-05	4.06565e-05	3.22152e-05	4.67239e-05	2.03215e-05	3.68357e-05	3.18749e-05	2.61798e-05	1.94187e-05	6.35819e-05	2.10601e-05	2.41042e-05	2.43816e-05	4.09848e-08	2.40736e-05	2.82994e-05	3.37827e-05	4.39458e-05
K01583	E4.1.1.19; arginine decarboxylase [EC:4.1.1.19]	5.33535e-07	0	1.45871e-06	4.27925e-08	4.0003e-08	3.24373e-06	2.14359e-06	2.0966e-07	2.51511e-07	6.76708e-07	6.39187e-07	2.40984e-07	0	3.43556e-06	9.45534e-06	1.8858e-08	8.07124e-07	1.52268e-07	1.34221e-05	9.43719e-06
K01585	speA; arginine decarboxylase [EC:4.1.1.19]	5.40946e-06	7.86916e-05	7.70276e-06	2.03297e-05	7.56193e-06	9.12513e-06	3.16527e-06	4.75852e-06	2.08391e-05	1.33613e-05	2.20337e-06	9.18604e-06	3.5694e-06	5.1317e-05	3.04337e-05	3.38018e-06	1.25851e-05	6.0846e-06	6.52136e-06	4.73014e-06
K01586	lysA; diaminopimelate decarboxylase [EC:4.1.1.20]	7.52532e-05	5.31765e-05	9.55629e-05	4.981e-05	6.28429e-05	6.06435e-05	5.54944e-05	5.3828e-05	5.63832e-05	4.93957e-05	6.88944e-05	5.29857e-05	0.000107755	6.02648e-05	7.42473e-05	8.00734e-05	4.51035e-05	3.84839e-05	4.49254e-05	4.39911e-05
K01588	purE; 5-(carboxyamino)imidazole ribonucleotide mutase [EC:5.4.99.18]	2.53167e-05	2.00824e-05	5.06201e-05	3.65514e-05	8.71371e-05	3.90918e-05	2.8923e-05	6.10754e-05	2.47939e-05	3.62449e-05	0.0001691	5.37623e-05	5.03752e-05	2.00755e-05	1.79249e-05	7.85462e-06	4.99939e-05	7.45983e-05	3.54231e-05	2.47079e-05
K01591	pyrF; orotidine-5'-phosphate decarboxylase [EC:4.1.1.23]	3.41178e-05	9.83259e-06	2.08836e-05	1.76788e-05	2.13725e-05	5.01623e-05	3.20244e-05	4.14347e-05	5.87355e-05	3.01254e-05	3.24115e-05	3.19478e-05	2.47821e-05	4.29741e-05	3.23493e-05	1.79463e-05	4.28891e-05	3.68481e-05	5.46279e-05	6.39676e-05
K01595	ppc; phosphoenolpyruvate carboxylase [EC:4.1.1.31]	1.04075e-06	2.93087e-07	1.77161e-06	7.39252e-07	7.42495e-06	6.39253e-06	3.76282e-06	7.87643e-06	4.15136e-06	7.17604e-06	3.21157e-06	1.64669e-06	1.67277e-06	1.50765e-06	3.61964e-06	3.0191e-06	2.79135e-06	4.28987e-06	6.31579e-06	3.94646e-06
K01596	E4.1.1.32, pckA, PCK; phosphoenolpyruvate carboxykinase (GTP) [EC:4.1.1.32]	6.03886e-07	1.90821e-07	2.48301e-07	4.47563e-07	2.95277e-06	2.68329e-06	1.92472e-06	2.56115e-06	8.5174e-07	6.24164e-06	2.43697e-06	2.07035e-06	4.66851e-07	3.01703e-06	5.38947e-06	4.30022e-07	1.60608e-06	2.42457e-06	2.10435e-06	2.41644e-06
K01597	MVD, mvaD; diphosphomevalonate decarboxylase [EC:4.1.1.33]	7.78763e-08	1.26241e-07	0	3.98944e-07	9.41551e-07	3.11206e-07	2.10773e-07	1.06988e-07	0	3.49994e-07	8.57988e-07	4.94419e-07	0	0	1.51878e-07	0	0	2.166e-07	1.86747e-07	0
K01599	hemE, UROD; uroporphyrinogen decarboxylase [EC:4.1.1.37]	1.87577e-05	3.96435e-06	1.9137e-05	1.7151e-05	3.27937e-05	2.35384e-05	2.20027e-05	2.71811e-05	1.66161e-05	1.843e-05	4.56522e-05	4.44993e-05	1.60402e-05	2.73144e-05	1.82697e-05	8.59616e-05	1.70856e-05	1.64237e-05	3.65718e-05	2.62038e-05
K01607	pcaC; 4-carboxymuconolactone decarboxylase [EC:4.1.1.44]	2.09035e-05	2.02949e-05	1.525e-05	2.56095e-05	3.72625e-05	3.4615e-05	2.5287e-05	3.24792e-05	5.75645e-05	2.69596e-05	6.52551e-05	3.34109e-05	1.88928e-05	2.33135e-05	1.84727e-05	4.2893e-05	5.4758e-05	3.35492e-05	2.27924e-05	1.92271e-05
K01608	gcl; tartronate-semialdehyde synthase [EC:4.1.1.47]	1.13763e-06	7.17345e-08	3.14772e-07	1.03995e-07	1.62384e-06	4.26897e-06	4.51322e-08	2.17188e-06	2.34932e-06	6.3284e-07	6.50659e-07	1.77104e-06	6.35402e-07	0	0	1.54943e-06	1.95465e-06	1.7807e-06	0	0
K01609	trpC; indole-3-glycerol phosphate synthase [EC:4.1.1.48]	8.99823e-06	1.09513e-05	1.27619e-05	2.19426e-05	1.46266e-05	1.73279e-05	2.07628e-05	1.20173e-05	3.55651e-05	2.00224e-05	2.87425e-05	1.17667e-05	1.1302e-05	1.4233e-05	1.45497e-05	4.92208e-05	2.96073e-05	1.67953e-05	1.88807e-05	1.61217e-05
K01610	E4.1.1.49, pckA; phosphoenolpyruvate carboxykinase (ATP) [EC:4.1.1.49]	4.25759e-05	0.000144709	6.45829e-05	0.000107277	3.87236e-05	3.18542e-05	0.000130568	4.79662e-05	3.5918e-05	7.19254e-05	3.93466e-05	5.09386e-05	5.24971e-05	0.000107935	6.27204e-05	1.65548e-05	5.22146e-05	4.61397e-05	3.89487e-05	2.77224e-05
K01611	speD, AMD1; S-adenosylmethionine decarboxylase [EC:4.1.1.50]	1.989e-07	9.18942e-08	0	9.30113e-08	1.09009e-06	1.41801e-06	1.11343e-06	1.62796e-07	4.76816e-07	1.01916e-06	1.6129e-06	6.76262e-07	0	4.82968e-07	2.19822e-06	0	2.60461e-07	1.18302e-06	1.99314e-07	0
K01613	psd, PISD; phosphatidylserine decarboxylase [EC:4.1.1.65]	0.000241766	0.000330591	0.000311216	0.000166986	0.000216409	0.000117134	0.000103082	9.47895e-05	0.000124695	0.000126092	0.000163261	0.000148777	0.000355136	0.000275267	0.00022936	0.000146741	0.000156761	5.66528e-05	8.07963e-05	7.24623e-05
K01619	deoC, DERA; deoxyribose-phosphate aldolase [EC:4.1.2.4]	0.000168647	0.000242755	0.000222145	0.000204267	0.000154587	0.000124114	0.000223185	0.000139609	0.000148629	0.000140718	0.000126283	0.000162166	0.00022796	0.000192958	0.000141751	0.000142127	0.000175473	0.000153366	0.000115522	0.000106165
K01620	ltaE; threonine aldolase [EC:4.1.2.48]	1.39253e-05	1.05926e-05	1.51483e-05	1.40531e-05	2.19281e-05	2.14362e-05	2.14576e-05	2.12437e-05	3.77065e-05	2.20623e-05	3.24754e-05	2.15239e-05	1.53616e-05	9.57592e-06	1.50024e-05	2.76607e-05	2.84169e-05	2.48282e-05	3.40487e-05	2.15176e-05
K01621	xfp, xpk; xylulose-5-phosphate/fructose-6-phosphate phosphoketolase [EC:4.1.2.9 4.1. 2.22]	5.54926e-06	1.4758e-06	2.13403e-06	8.21067e-06	6.89073e-06	7.24203e-06	5.85199e-06	5.16456e-06	6.54676e-06	7.27381e-06	4.90961e-06	6.58994e-06	3.36344e-06	5.41834e-06	8.17845e-06	1.83872e-06	5.77275e-06	8.85722e-06	9.02542e-06	8.24783e-06
K01623	ALDO; fructose-bisphosphate aldolase, class I [EC:4.1.2.13]	5.71718e-07	0	1.60867e-06	1.60402e-06	3.90743e-06	2.55181e-06	0	1.86529e-06	2.06498e-07	2.85416e-06	6.71641e-06	2.1656e-06	2.65028e-06	2.70039e-07	9.02697e-07	0	1.74673e-08	1.11919e-06	7.01724e-07	9.53594e-08
K01624	FBA, fbaA; fructose-bisphosphate aldolase, class II [EC:4.1.2.13]	4.51749e-05	2.42512e-05	4.90434e-05	5.05553e-05	9.58561e-05	5.81463e-05	1.88758e-05	4.09789e-05	7.54564e-05	5.97263e-05	0.000146837	6.8516e-05	3.50965e-05	2.58778e-05	2.19216e-05	7.65204e-05	5.4952e-05	4.74454e-05	3.86035e-05	5.19677e-05
K01625	eda; 2-dehydro-3-deoxyphosphogluconate aldolase / (4S)-4-hydroxy-2-oxoglutarate aldo lase [EC:4.1.2.14 4.1.3.42]	3.19305e-05	1.67439e-05	2.51928e-05	2.94749e-05	2.71347e-05	4.63723e-05	1.78465e-05	4.80892e-05	3.74705e-05	2.46508e-05	7.26191e-05	3.59508e-05	2.05637e-05	2.16164e-05	4.79855e-05	1.76192e-05	3.05796e-05	6.79366e-05	6.53234e-05	5.11204e-05
K01626	E2.5.1.54, aroF, aroG, aroH; 3-deoxy-7-phosphoheptulonate synthase [EC:2.5.1.54]	6.75801e-06	2.74516e-06	8.64141e-06	4.83899e-06	1.18876e-05	1.38804e-05	1.1909e-05	1.60611e-05	1.4654e-05	1.77648e-05	2.03995e-05	9.71615e-06	5.11147e-06	1.19208e-05	1.26627e-05	7.23977e-06	9.61476e-06	1.68729e-05	2.87444e-05	1.79247e-05
K01627	kdsA; 2-dehydro-3-deoxyphosphooctonate aldolase (KDO 8-P synthase) [EC:2.5.1.55]	1.58029e-05	4.8221e-06	1.65523e-05	1.00455e-05	1.05559e-05	3.41624e-05	8.07646e-06	2.93133e-05	5.48592e-05	2.43141e-05	1.30318e-05	1.09023e-05	1.45782e-05	1.58752e-05	8.473e-06	3.91149e-06	3.91138e-05	2.09344e-05	2.97492e-05	1.79468e-05
K01628	fucA; L-fuculose-phosphate aldolase [EC:4.1.2.17]	4.99899e-06	7.54909e-07	5.79648e-06	4.3349e-06	6.03114e-06	9.45731e-06	4.56283e-06	1.08786e-05	2.87751e-06	5.89848e-06	1.35717e-05	4.53066e-06	3.51574e-06	1.0131e-06	1.75892e-06	1.99306e-05	5.52453e-06	1.23158e-05	8.57868e-06	7.31697e-06
K01629	rhaD; rhamnulose-1-phosphate aldolase [EC:4.1.2.19]	3.60468e-05	9.958e-05	5.0049e-05	5.60116e-05	2.62946e-05	4.84155e-05	4.51906e-05	5.9133e-05	7.12214e-05	4.81983e-05	2.36553e-05	4.52988e-05	4.55308e-05	6.31032e-05	5.16373e-05	5.7349e-05	8.00573e-05	4.53672e-05	4.93362e-05	3.56689e-05
K01630	garL; 2-dehydro-3-deoxyglucarate aldolase [EC:4.1.2.20]	5.84085e-06	1.6952e-06	2.78342e-06	5.33754e-06	4.49066e-06	2.51325e-06	1.40543e-05	2.19365e-06	7.78835e-06	1.12224e-06	4.84172e-06	9.85087e-06	4.64132e-06	4.09906e-06	1.55907e-06	0	4.43388e-06	3.5692e-06	4.93453e-06	2.0958e-06
K01633	folB; 7,8-dihydroneopterin aldolase/epimerase/oxygenase [EC:4.1.2.25 5.1.99.8 1.13.1 1.81]	0.000125405	9.72568e-05	0.000178459	8.0123e-05	0.000116203	8.03175e-05	9.64224e-05	7.02534e-05	9.70648e-05	9.98921e-05	9.77033e-05	7.43176e-05	0.000192505	0.000110955	0.000101236	8.08969e-05	0.000107421	5.00759e-05	6.67105e-05	5.16413e-05
K01635	lacD; tagatose 1,6-diphosphate aldolase [EC:4.1.2.40]	8.58994e-06	3.61454e-06	5.3882e-06	3.08916e-06	1.13879e-05	2.23976e-05	5.87078e-07	6.48504e-06	2.94182e-05	5.4107e-06	1.25596e-05	1.49074e-05	3.4041e-06	5.98697e-06	1.09507e-05	1.17533e-06	1.41529e-05	4.62835e-06	1.65514e-05	1.83966e-05
K01639	E4.1.3.3, nanA, NPL; N-acetylneuraminate lyase [EC:4.1.3.3]	3.11756e-05	2.03266e-05	3.12063e-05	2.87755e-05	2.05912e-05	3.44898e-05	3.21456e-05	4.03508e-05	5.07539e-05	3.4537e-05	5.28696e-05	3.13918e-05	2.56429e-05	2.60168e-05	1.8895e-05	5.21779e-05	3.23705e-05	3.44392e-05	2.67864e-05	2.45227e-05
K01640	E4.1.3.4, HMGCL, hmgL; hydroxymethylglutaryl-CoA lyase [EC:4.1.3.4]	1.15879e-06	2.83094e-07	1.44053e-06	8.47102e-07	6.28423e-07	1.51328e-06	4.38584e-07	1.60807e-06	1.6874e-06	7.04399e-07	2.47028e-06	1.85257e-06	3.76217e-07	1.59627e-06	7.9855e-07	0	9.14889e-07	2.00914e-06	6.67163e-06	1.5717e-06
K01641	E2.3.3.10; hydroxymethylglutaryl-CoA synthase [EC:2.3.3.10]	2.63041e-07	4.51382e-08	9.41695e-08	1.46038e-07	1.08936e-06	5.53104e-07	1.43847e-07	2.74155e-06	6.29268e-08	2.09177e-06	6.47899e-07	3.63123e-07	2.47775e-08	2.83808e-07	1.76878e-06	0	7.21544e-08	5.08379e-07	1.04786e-06	1.43001e-06
K01643	citF; citrate lyase subunit alpha / citrate CoA-transferase [EC:2.8.3.10]	1.10181e-06	2.14719e-07	5.05123e-07	1.14551e-06	4.46124e-07	2.8471e-07	2.60147e-07	3.8973e-07	7.20844e-07	2.00634e-07	8.14966e-07	3.05102e-07	2.8492e-07	9.27079e-08	8.15775e-07	0	3.38047e-07	1.36917e-06	2.02528e-06	1.54786e-06
K01644	citE; citrate lyase subunit beta / citryl-CoA lyase [EC:4.1.3.34]	1.31335e-06	8.02706e-07	1.18134e-06	1.36606e-06	1.47827e-06	2.20431e-06	2.60836e-07	2.92267e-06	1.3392e-06	5.73629e-07	1.43483e-06	2.67502e-06	9.2845e-07	1.66007e-06	1.26493e-06	1.2891e-06	2.88054e-06	2.74717e-06	8.57837e-07	1.22141e-06
K01646	citD; citrate lyase subunit gamma (acyl carrier protein)	2.1493e-05	2.18482e-05	1.62526e-05	3.01853e-05	1.32331e-05	1.88138e-05	2.10589e-05	1.1497e-05	2.13671e-05	3.90738e-05	1.23171e-05	1.78936e-05	1.17503e-05	2.10384e-05	1.29621e-05	5.4692e-06	1.85922e-05	1.4428e-05	8.66604e-06	8.40103e-06
K01647	CS, gltA; citrate synthase [EC:2.3.3.1]	2.33928e-05	1.09267e-05	1.33457e-05	2.42097e-05	1.86611e-05	2.4833e-05	1.11492e-05	1.914e-05	1.95737e-05	6.40233e-06	2.78299e-05	3.40172e-05	1.82998e-05	2.15153e-05	1.61694e-05	0	1.60423e-05	1.32632e-05	4.30467e-05	5.18741e-05
K01649	leuA, IMS; 2-isopropylmalate synthase [EC:2.3.3.13]	0.00015607	0.000129567	0.000190435	0.000158395	0.000156708	0.000114668	0.000194863	0.000101046	0.000121802	0.000117953	0.000137701	0.000133193	0.000207535	0.000124882	0.000109057	0.000138514	0.000149141	0.000105855	9.29492e-05	0.000103263
K01652	E2.2.1.6L, ilvB, ilvG, ilvI; acetolactate synthase I/II/III large subunit [EC:2.2.1. 6]	0.000118904	6.48211e-05	0.000153104	6.08616e-05	0.000122179	8.39939e-05	4.99417e-05	5.58431e-05	6.52893e-05	4.42682e-05	0.000115692	0.000101166	0.000155583	7.72255e-05	9.13481e-05	7.17556e-05	7.29016e-05	6.4632e-05	0.000105963	8.38563e-05
K01653	E2.2.1.6S, ilvH, ilvN; acetolactate synthase I/III small subunit [EC:2.2.1.6]	0.000136545	0.000147763	0.000164586	0.000104728	0.000115728	0.000119652	8.22244e-05	0.000118595	0.000142971	9.5174e-05	0.000101631	0.000116683	0.000169294	0.000156218	0.000145722	9.51559e-05	0.000121575	0.000119763	0.000136676	0.000124546
K01654	E2.5.1.56, neuB; N-acetylneuraminate synthase [EC:2.5.1.56]	1.59321e-05	7.95682e-07	4.24074e-06	1.96689e-06	1.80557e-05	2.72931e-05	4.78083e-06	1.33995e-05	3.76514e-05	1.02875e-05	4.60905e-06	2.25439e-05	4.42039e-06	1.2892e-05	8.68079e-06	3.15808e-08	1.73826e-05	6.52941e-06	2.14159e-05	4.01373e-05
K01657	trpE; anthranilate synthase component I [EC:4.1.3.27]	1.47436e-05	6.26742e-06	1.63213e-05	9.52557e-06	1.12906e-05	1.77123e-05	1.52265e-05	3.88618e-05	1.66317e-05	1.9824e-05	1.86877e-05	2.25664e-05	1.42405e-05	8.93551e-06	1.65404e-05	1.44523e-05	2.66392e-05	4.39581e-05	1.27059e-05	1.28272e-05
K01658	trpG; anthranilate synthase component II [EC:4.1.3.27]	1.49567e-05	1.48853e-05	2.01564e-05	1.63046e-05	1.11827e-05	1.76737e-05	4.02483e-05	2.03476e-05	3.259e-05	3.27104e-05	2.74351e-05	1.66466e-05	2.26418e-05	1.50623e-05	1.01244e-05	3.33959e-05	3.2629e-05	2.32377e-05	1.21424e-05	1.23943e-05
K01661	menB; naphthoate synthase [EC:4.1.3.36]	0.00015711	0.000196421	0.000206051	0.000156736	0.000132851	8.69702e-05	0.000174863	8.56237e-05	0.000101391	0.000118569	0.00012859	0.000107307	0.000203674	0.000169771	0.000133763	0.000100674	0.00014414	6.94581e-05	5.67718e-05	5.71447e-05
K01662	dxs; 1-deoxy-D-xylulose-5-phosphate synthase [EC:2.2.1.7]	3.59355e-05	2.41129e-05	3.20295e-05	3.45247e-05	2.3011e-05	4.46313e-05	4.27103e-05	5.73096e-05	4.32546e-05	5.85696e-05	3.65312e-05	3.84831e-05	2.82794e-05	5.13341e-05	5.00483e-05	8.15229e-06	3.84597e-05	5.85183e-05	5.68484e-05	5.64959e-05
K01665	pabB; para-aminobenzoate synthetase component I [EC:2.6.1.85]	4.57619e-06	4.83649e-06	4.92849e-06	6.26778e-06	2.66594e-06	7.08746e-06	1.78072e-05	6.67202e-06	1.18629e-05	6.98176e-06	2.23636e-06	3.60631e-06	6.52163e-06	9.75537e-06	6.25104e-06	3.0534e-06	1.00651e-05	7.00922e-06	1.43127e-05	1.38609e-05
K01666	mhpE; 4-hydroxy 2-oxovalerate aldolase [EC:4.1.3.39]	1.23064e-05	1.10994e-06	1.48734e-06	4.54269e-06	1.92297e-06	1.42609e-05	1.44961e-06	8.05502e-06	8.45972e-06	3.57846e-06	9.63097e-07	8.95375e-06	4.44006e-06	7.52572e-06	3.03665e-05	2.67292e-08	3.31924e-06	3.5791e-06	3.22209e-05	3.92483e-05
K01667	tnaA; tryptophanase [EC:4.1.99.1]	1.01389e-05	1.6926e-06	1.88914e-05	3.46577e-06	8.54747e-06	7.54209e-06	3.45419e-06	6.84723e-06	6.83534e-06	5.86138e-06	1.66024e-05	6.94868e-06	1.57303e-05	9.44801e-06	5.76991e-06	4.14646e-06	1.70578e-05	7.20181e-06	1.19523e-05	5.55949e-06
K01668	E4.1.99.2; tyrosine phenol-lyase [EC:4.1.99.2]	1.56058e-05	1.76094e-05	1.5639e-05	2.62696e-05	1.27673e-05	1.95075e-05	2.78053e-05	1.55321e-05	2.28157e-05	4.79048e-05	1.24448e-05	1.41773e-05	1.48159e-05	2.23253e-05	1.26807e-05	1.84169e-06	2.01408e-05	1.24355e-05	1.40708e-05	1.07254e-05
K01673	cynT, can; carbonic anhydrase [EC:4.2.1.1]	2.0801e-07	0	4.63641e-08	8.87302e-08	1.0726e-07	2.80831e-08	3.55428e-07	0	0	4.04883e-07	8.21575e-07	1.14063e-07	3.23096e-07	0	0	3.52504e-06	4.11518e-07	1.46353e-06	0	0
K01676	E4.2.1.2A, fumA, fumB; fumarate hydratase, class I [EC:4.2.1.2]	7.04899e-05	1.92679e-05	8.50365e-05	3.42894e-05	5.62046e-05	3.26465e-05	2.60077e-05	3.04639e-05	4.97002e-05	3.20275e-05	5.68035e-05	3.26029e-05	7.04237e-05	4.51226e-05	2.91042e-05	9.46926e-05	5.71239e-05	2.20961e-05	3.60687e-05	3.3524e-05
K01677	E4.2.1.2AA, fumA; fumarate hydratase subunit alpha [EC:4.2.1.2]	1.44202e-05	9.37477e-07	4.80052e-06	6.9152e-06	1.55565e-05	1.78138e-05	1.20486e-05	4.49056e-06	1.38856e-05	9.2159e-06	4.35832e-06	1.18739e-05	1.23021e-05	6.56079e-06	1.64222e-05	3.23757e-06	1.08182e-05	1.10607e-05	1.08076e-05	3.38425e-05
K01678	E4.2.1.2AB, fumB; fumarate hydratase subunit beta [EC:4.2.1.2]	3.11705e-05	1.00925e-05	1.60853e-05	2.79234e-05	2.28766e-05	4.49397e-05	1.11857e-05	3.2807e-05	4.38142e-05	2.50257e-05	1.50159e-05	3.40218e-05	2.01523e-05	1.38983e-05	5.36361e-05	2.90441e-05	2.45388e-05	2.92209e-05	5.12609e-05	6.64775e-05
K01679	E4.2.1.2B, fumC, FH; fumarate hydratase, class II [EC:4.2.1.2]	3.69642e-06	6.79372e-07	1.50739e-06	1.69202e-06	2.16508e-06	4.61428e-06	7.7808e-06	4.45414e-06	4.12656e-06	2.58672e-06	6.34076e-06	3.19442e-06	1.58144e-06	6.85565e-07	1.32516e-06	2.85672e-05	4.28187e-06	7.80216e-06	6.30244e-06	4.04209e-06
K01681	ACO, acnA; aconitate hydratase [EC:4.2.1.3]	1.40779e-05	1.30205e-05	1.20846e-05	1.49803e-05	1.47097e-05	2.38311e-05	1.74793e-05	1.94591e-05	4.51499e-05	2.41866e-05	2.60115e-05	1.58807e-05	1.23247e-05	1.9588e-05	2.03793e-05	7.64793e-05	2.03753e-05	2.47515e-05	4.26378e-05	2.6625e-05
K01682	acnB; aconitate hydratase 2 / 2-methylisocitrate dehydratase [EC:4.2.1.3 4.2.1.99]	0	0	0	0	0	0	3.09944e-08	0	0	2.72128e-08	0	1.72104e-08	0	0	0	5.42828e-06	0	0	0	0
K01684	dgoD; galactonate dehydratase [EC:4.2.1.6]	2.41436e-06	8.16144e-07	4.505e-06	6.91859e-07	3.12004e-06	2.8135e-06	6.57284e-06	4.92401e-06	3.80746e-06	4.25298e-06	3.1728e-06	3.24136e-06	2.55266e-06	1.73969e-06	7.47295e-07	1.16982e-05	3.12691e-06	5.99974e-06	1.85053e-06	2.38888e-06
K01685	uxaA; altronate hydrolase [EC:4.2.1.7]	3.86515e-06	2.7413e-06	9.03835e-06	3.0749e-06	3.24254e-06	2.46596e-06	9.02448e-06	9.31235e-06	6.5479e-07	9.90403e-06	1.77518e-06	4.43321e-06	8.56645e-06	2.64703e-06	3.08014e-06	1.80835e-05	8.44909e-06	5.91084e-06	5.12022e-06	2.26098e-06
K01686	uxuA; mannonate dehydratase [EC:4.2.1.8]	4.47439e-05	1.21793e-05	2.91916e-05	2.66545e-05	2.22776e-05	4.86105e-05	1.22616e-05	4.3283e-05	5.90609e-05	3.60151e-05	2.42524e-05	3.92907e-05	2.68261e-05	1.28451e-05	1.70691e-05	6.17316e-05	5.81193e-05	3.5943e-05	5.05898e-05	4.69255e-05
K01687	ilvD; dihydroxy-acid dehydratase [EC:4.2.1.9]	0.000185917	0.00018163	0.000210576	0.000140379	0.000158888	0.000174634	0.000126053	0.000164734	0.000170308	0.000133762	0.000157788	0.000167717	0.000228555	0.000194685	0.000190183	0.000159511	0.000159722	0.000160159	0.000200211	0.000172538
K01689	ENO, eno; enolase [EC:4.2.1.11]	0.000216082	0.000214086	0.000255775	0.000196025	0.000179851	0.000164023	0.000202883	0.000135585	0.00019498	0.000155521	0.000162826	0.000159889	0.00025687	0.000218035	0.00018907	0.000137913	0.000199107	0.000112265	0.000148236	0.000142275
K01690	edd; phosphogluconate dehydratase [EC:4.2.1.12]	0	0	0	0	0	0	0	0	0	1.96713e-08	2.96344e-08	0	0	0	0	1.11603e-06	0	0	0	0
K01692	paaF, echA; enoyl-CoA hydratase [EC:4.2.1.17]	2.95107e-07	4.1637e-07	6.28733e-07	1.84771e-06	1.52538e-06	1.66629e-06	8.80258e-07	2.46118e-06	1.12704e-06	4.76488e-06	2.98867e-06	1.02359e-06	1.4007e-06	2.89015e-07	6.35305e-07	1.51006e-06	5.60137e-06	6.4849e-06	5.091e-07	1.77741e-06
K01693	hisB; imidazoleglycerol-phosphate dehydratase [EC:4.2.1.19]	4.04705e-05	7.14974e-06	1.33201e-05	2.57702e-05	1.27662e-05	4.57499e-05	1.47748e-05	3.52473e-05	3.67403e-05	2.01406e-05	2.91531e-05	3.8013e-05	1.64131e-05	2.79184e-05	3.51357e-05	1.4413e-05	4.0087e-05	4.57258e-05	4.18105e-05	5.6444e-05
K01694	TRP; tryptophan synthase [EC:4.2.1.20]	1.28547e-07	0	3.45591e-07	0	4.02386e-07	4.45192e-08	1.57985e-07	3.53202e-07	1.22932e-07	0	3.87577e-08	2.72651e-07	1.45842e-06	0	1.67133e-07	0	6.18986e-07	1.34075e-07	0	4.12252e-08
K01695	trpA; tryptophan synthase alpha chain [EC:4.2.1.20]	1.35479e-05	8.08697e-06	1.50007e-05	8.12808e-06	6.37364e-06	1.41206e-05	1.5003e-05	1.0768e-05	1.94926e-05	1.48594e-05	1.50683e-05	6.65561e-06	1.53786e-05	5.68046e-06	1.36549e-05	2.42671e-06	1.76107e-05	1.14074e-05	2.00918e-05	1.2938e-05
K01696	trpB; tryptophan synthase beta chain [EC:4.2.1.20]	8.89404e-05	0.000105982	0.000114474	5.83468e-05	7.96106e-05	5.57724e-05	5.73733e-05	7.22411e-05	6.93871e-05	5.54139e-05	8.38563e-05	5.29677e-05	8.25975e-05	0.000101472	9.75384e-05	0.000102522	7.50764e-05	6.64773e-05	6.75356e-05	6.41699e-05
K01697	CBS; cystathionine beta-synthase [EC:4.2.1.22]	8.96832e-07	0	1.59705e-06	0	4.42753e-07	2.69534e-07	2.32557e-07	8.21634e-07	3.82128e-07	2.24918e-07	4.18681e-06	1.08573e-06	2.74328e-07	9.04954e-07	1.5008e-06	2.67982e-06	3.69334e-07	2.43429e-07	9.06173e-07	3.95003e-08
K01698	hemB, ALAD; porphobilinogen synthase [EC:4.2.1.24]	4.02453e-06	9.0049e-07	3.34382e-06	1.25396e-06	8.55269e-06	1.36846e-05	1.70569e-06	1.95626e-06	6.54463e-06	2.65509e-06	9.11247e-06	4.70264e-06	5.06282e-06	2.6013e-06	5.4511e-06	7.01593e-06	1.71838e-05	8.79386e-06	6.65604e-06	5.13942e-06
K01699	pduC; propanediol dehydratase large subunit [EC:4.2.1.28]	8.45304e-07	0	7.17202e-07	2.24017e-07	1.33174e-06	4.60575e-07	6.23156e-07	1.80525e-06	1.30329e-07	4.25333e-07	3.92276e-07	5.20496e-07	3.33648e-07	6.06554e-08	3.39704e-07	0	1.20156e-07	1.27355e-06	1.00288e-06	4.84802e-07
K01703	leuC, IPMI-L; 3-isopropylmalate/(R)-2-methylmalate dehydratase large subunit [EC:4.2 .1.33 4.2.1.35]	4.97384e-05	1.86006e-05	3.3855e-05	4.69771e-05	3.24479e-05	7.47713e-05	3.43954e-05	3.46845e-05	6.70977e-05	3.97535e-05	5.05641e-05	4.75168e-05	3.86157e-05	4.90423e-05	5.56562e-05	5.99506e-05	7.07604e-05	5.10371e-05	7.61114e-05	7.61035e-05
K01704	leuD, IPMI-S; 3-isopropylmalate/(R)-2-methylmalate dehydratase small subunit [EC:4.2 .1.33 4.2.1.35]	6.87766e-05	2.39707e-05	6.81957e-05	3.73902e-05	5.65753e-05	3.26256e-05	3.52098e-05	3.71495e-05	4.71365e-05	4.71383e-05	6.40227e-05	3.67948e-05	5.80438e-05	3.41322e-05	2.9289e-05	7.09276e-05	5.99037e-05	3.66401e-05	3.90006e-05	3.41803e-05
K01706	gudD; glucarate dehydratase [EC:4.2.1.40]	1.51336e-06	4.64664e-07	5.7235e-07	8.37766e-07	2.15067e-06	4.77314e-06	3.70713e-07	3.0026e-06	2.88877e-06	1.8682e-06	2.55264e-06	2.51811e-06	9.89355e-07	1.0731e-06	3.22431e-06	1.98218e-05	3.88304e-06	2.90605e-06	5.63894e-06	5.65393e-06
K01709	rfbG; CDP-glucose 4,6-dehydratase [EC:4.2.1.45]	8.43142e-06	3.09454e-06	5.77443e-06	5.82067e-06	4.43202e-06	8.78604e-06	1.25016e-05	6.27436e-06	8.9012e-06	5.11225e-06	1.71574e-05	8.84805e-06	5.8563e-06	2.94107e-06	8.92004e-06	7.05958e-06	5.88269e-06	1.19082e-05	7.15405e-06	2.54023e-05
K01710	E4.2.1.46, rfbB, rffG; dTDP-glucose 4,6-dehydratase [EC:4.2.1.46]	0.000367857	0.000460209	0.000389917	0.000467046	0.000290831	0.000306282	0.000609781	0.000270246	0.00030694	0.000324048	0.000254702	0.000323973	0.00037379	0.0003656	0.000342571	0.000284234	0.000359867	0.000233627	0.000262883	0.000281346
K01711	gmd, GMDS; GDPmannose 4,6-dehydratase [EC:4.2.1.47]	4.45517e-05	1.28958e-05	1.11408e-05	1.80823e-05	1.79307e-05	5.09319e-05	3.15621e-05	5.52222e-05	5.42304e-05	3.01415e-05	1.93331e-05	3.28116e-05	1.94616e-05	2.75e-05	4.3826e-05	2.15004e-05	3.95266e-05	5.85068e-05	2.79362e-05	7.4206e-05
K01712	hutU, UROC1; urocanate hydratase [EC:4.2.1.49]	1.07003e-05	7.04677e-06	1.66647e-05	6.38461e-06	6.34605e-06	2.01857e-05	4.26723e-06	1.90485e-05	4.61597e-05	2.22891e-05	1.08914e-05	7.28867e-06	9.80168e-06	4.76705e-06	2.43802e-06	2.25198e-05	3.48265e-05	1.4103e-05	1.41588e-05	1.13405e-05
K01713	pheC; cyclohexadienyl dehydratase [EC:4.2.1.51 4.2.1.91]	3.49935e-06	9.69741e-07	3.41709e-06	3.09714e-06	3.26307e-06	2.66185e-06	4.11495e-06	8.63448e-07	5.9762e-06	4.47088e-06	5.61744e-06	2.16553e-06	1.94399e-06	2.96499e-06	1.13883e-06	4.1941e-06	4.32867e-06	1.76325e-06	2.25869e-07	7.30339e-07
K01714	dapA; 4-hydroxy-tetrahydrodipicolinate synthase [EC:4.3.3.7]	0.000159948	8.70188e-05	0.000198219	9.872e-05	0.000142132	0.000120535	8.16233e-05	0.000113964	0.000132564	9.55137e-05	0.000138725	0.000120584	0.000200487	0.000107353	0.000118662	0.000125314	0.000158149	0.000106256	0.000115571	8.92539e-05
K01715	crt; enoyl-CoA hydratase [EC:4.2.1.17]	5.20208e-06	8.89194e-07	4.1841e-06	3.06903e-06	3.29001e-06	8.34055e-06	7.26604e-07	6.04068e-06	6.65466e-06	1.9292e-06	1.31697e-05	4.21068e-06	2.11597e-06	4.89957e-06	4.43417e-06	1.06403e-07	4.05488e-06	5.75574e-06	1.13433e-05	5.84409e-06
K01719	hemD, UROS; uroporphyrinogen-III synthase [EC:4.2.1.75]	9.62026e-05	4.7076e-05	0.00012528	6.81319e-05	7.59439e-05	6.9713e-05	9.06088e-05	6.99719e-05	0.000104536	9.19454e-05	6.99098e-05	5.6611e-05	0.000104042	7.93591e-05	4.76555e-05	5.57647e-05	0.000117786	5.69822e-05	6.57752e-05	5.55875e-05
K01720	prpD; 2-methylcitrate dehydratase [EC:4.2.1.79]	8.46144e-07	2.86439e-07	1.43366e-06	7.77143e-07	6.69709e-06	6.12888e-06	3.59124e-06	6.38218e-06	3.85481e-06	7.02276e-06	1.54957e-06	1.34107e-06	1.49411e-06	8.45733e-07	2.52384e-06	1.89053e-06	2.16589e-06	3.16672e-06	5.50785e-06	3.08589e-06
K01727	hysA, hylA, hylB; hyaluronate lyase [EC:4.2.2.1]	1.04285e-05	4.34895e-07	2.96534e-06	3.05012e-06	3.40601e-06	1.26454e-05	1.23303e-06	3.87125e-06	9.18155e-06	5.93279e-06	3.66202e-06	5.33155e-06	9.24996e-07	4.90689e-06	1.62847e-05	0	5.28184e-06	8.89615e-06	1.33693e-05	1.39791e-05
K01728	pel; pectate lyase [EC:4.2.2.2]	0.000169316	0.000211636	0.000272607	0.000142335	0.000122586	0.000243897	0.000169753	0.000226578	0.000353367	0.000255571	7.2403e-05	0.000135195	0.000257696	0.000208362	0.000158009	0.000340628	0.000388821	0.000201629	0.000196376	0.000126745
K01729	algL; poly(beta-D-mannuronate) lyase [EC:4.2.2.3]	5.46903e-06	3.80847e-06	2.9882e-06	1.04157e-05	1.77515e-06	9.12627e-06	3.83238e-05	6.11756e-06	2.46636e-05	9.09998e-06	2.91886e-06	4.11376e-06	9.92977e-06	1.02742e-05	3.79009e-06	4.19126e-05	1.25009e-05	9.48414e-06	1.31287e-05	4.78689e-06
K01730	ogl; oligogalacturonide lyase [EC:4.2.2.6]	2.62832e-08	0	0	0	0	7.28207e-08	2.49761e-08	0	0	2.12047e-07	0	0	0	1.10384e-07	1.02518e-07	1.34467e-05	0	7.4522e-08	1.14382e-06	6.74327e-08
K01732	E4.2.2.10; pectin lyase [EC:4.2.2.10]	1.162e-07	0	9.33952e-09	1.83064e-07	5.11618e-08	1.27233e-06	1.28597e-06	3.11729e-08	4.64089e-07	5.01153e-07	0	0	0	8.79386e-07	2.49677e-06	0	5.29174e-07	5.56402e-07	2.7986e-07	7.05324e-07
K01733	thrC; threonine synthase [EC:4.2.3.1]	6.77223e-05	0.000111631	9.14696e-05	6.62e-05	6.29266e-05	7.19005e-05	5.71133e-05	6.73978e-05	9.5196e-05	6.56601e-05	7.80891e-05	6.38462e-05	7.16237e-05	0.000111781	9.07062e-05	0.00011772	9.97565e-05	7.0861e-05	8.70123e-05	6.93617e-05
K01734	mgsA; methylglyoxal synthase [EC:4.2.3.3]	4.29978e-05	1.3822e-05	2.10016e-05	3.29875e-05	3.61697e-05	6.19673e-05	2.90397e-05	7.88953e-05	4.07221e-05	3.93835e-05	4.29364e-05	4.51799e-05	2.72355e-05	3.04442e-05	5.59516e-05	3.43325e-05	3.63844e-05	8.45033e-05	8.89987e-05	7.61187e-05
K01735	aroB; 3-dehydroquinate synthase [EC:4.2.3.4]	0.000122411	6.54458e-05	0.000173012	5.32488e-05	0.000122833	9.13477e-05	5.69654e-05	6.35217e-05	9.08375e-05	6.79861e-05	0.000118208	8.77292e-05	0.000167638	7.70917e-05	7.91749e-05	3.96012e-05	0.000104052	5.31117e-05	7.94227e-05	5.06521e-05
K01736	aroC; chorismate synthase [EC:4.2.3.5]	3.20583e-05	1.62859e-05	3.29031e-05	3.56607e-05	4.30043e-05	5.248e-05	4.19803e-05	4.40282e-05	8.06986e-05	4.92575e-05	5.47149e-05	4.21262e-05	2.82194e-05	4.14681e-05	4.45314e-05	4.28479e-05	5.94912e-05	3.88199e-05	5.23383e-05	4.84591e-05
K01737	queD, ptpS, PTS; 6-pyruvoyltetrahydropterin/6-carboxytetrahydropterin synthase [EC:4 .2.3.12 4.1.2.50]	5.90813e-06	4.6412e-06	2.94075e-06	2.10481e-06	1.15718e-05	1.09244e-05	1.05567e-05	4.49347e-06	1.47722e-05	1.12028e-05	1.75668e-05	1.24254e-05	3.36463e-06	5.07637e-06	7.91011e-06	2.1989e-05	8.59247e-06	1.0763e-05	4.35359e-06	1.95365e-05
K01738	cysK; cysteine synthase [EC:2.5.1.47]	2.92818e-05	1.53042e-05	1.86691e-05	3.99662e-05	1.74614e-05	2.74283e-05	2.17014e-05	0.000114048	2.00567e-05	2.12955e-05	3.07093e-05	5.74326e-05	1.73998e-05	1.68659e-05	4.2392e-05	1.16817e-05	1.97765e-05	0.000158541	1.82173e-05	3.11091e-05
K01739	metB; cystathionine gamma-synthase [EC:2.5.1.48]	1.28087e-06	3.16754e-06	2.44056e-06	5.90827e-06	1.15776e-06	5.68497e-07	5.59354e-07	0	9.38174e-07	2.3488e-07	6.42995e-07	3.82556e-06	1.9946e-06	2.02274e-07	2.17292e-06	0	3.80388e-07	0	9.43833e-07	1.52606e-06
K01740	metY; O-acetylhomoserine (thiol)-lyase [EC:2.5.1.49]	4.97048e-05	0.000134167	6.0681e-05	0.000110981	3.46596e-05	6.24748e-05	0.000145813	6.22665e-05	9.93228e-05	9.74746e-05	3.30383e-05	5.36785e-05	6.11948e-05	9.98689e-05	8.13893e-05	4.82413e-05	9.35208e-05	6.84198e-05	7.00633e-05	6.14676e-05
K01744	aspA; aspartate ammonia-lyase [EC:4.3.1.1]	2.44599e-05	1.3121e-05	1.7775e-05	2.25001e-05	2.40305e-05	1.77987e-05	2.21417e-05	1.21342e-05	2.43138e-05	2.52121e-05	3.51635e-05	2.12968e-05	1.6342e-05	1.99227e-05	1.50296e-05	4.51765e-05	1.5911e-05	1.13092e-05	1.10252e-05	1.56058e-05
K01745	hutH, HAL; histidine ammonia-lyase [EC:4.3.1.3]	2.63126e-05	1.57632e-05	3.51795e-05	2.30521e-05	1.62332e-05	4.03507e-05	5.00231e-05	3.36551e-05	8.40301e-05	5.47994e-05	3.52427e-05	2.01157e-05	3.01277e-05	2.51589e-05	1.44363e-05	4.36699e-05	6.11438e-05	3.65618e-05	4.97389e-05	2.81367e-05
K01746	E4.3.1.4; formiminotetrahydrofolate cyclodeaminase [EC:4.3.1.4]	1.48405e-05	1.27951e-05	2.26111e-05	2.45849e-05	5.10499e-05	1.99137e-05	5.85381e-06	1.57713e-05	1.40178e-05	1.43042e-05	0.000100733	3.24952e-05	1.68901e-05	1.02144e-05	1.04209e-05	2.44871e-05	1.25025e-05	2.44025e-05	2.46381e-05	2.0045e-05
K01749	hemC, HMBS; hydroxymethylbilane synthase [EC:2.5.1.61]	1.10584e-05	3.23654e-06	9.37623e-06	6.34817e-06	1.9898e-05	9.50562e-06	4.78962e-06	1.36534e-05	1.11433e-05	1.22384e-05	2.31663e-05	1.75239e-05	5.06054e-06	1.67294e-05	1.05176e-05	5.90225e-06	8.97831e-06	1.09015e-05	1.81234e-05	1.29214e-05
K01750	E4.3.1.12, ocd; ornithine cyclodeaminase [EC:4.3.1.12]	2.31202e-05	1.38775e-05	2.13514e-05	2.29205e-05	2.0458e-05	2.95427e-05	1.96486e-05	2.30348e-05	4.08593e-05	3.544e-05	2.81043e-05	1.4604e-05	2.0565e-05	2.47131e-05	8.14471e-06	4.93683e-05	3.07652e-05	2.27354e-05	2.7638e-05	1.5646e-05
K01751	E4.3.1.15; diaminopropionate ammonia-lyase [EC:4.3.1.15]	0	0	0	0	0	0	0	0	0	0	0	0	0	0	0	3.48721e-06	0	5.07908e-08	0	0
K01752	E4.3.1.17, sdaA, sdaB, tdcG; L-serine dehydratase [EC:4.3.1.17]	2.3598e-05	2.44799e-05	3.23671e-05	3.55928e-05	6.54577e-05	3.40643e-05	3.46044e-05	1.82811e-05	4.98039e-05	2.53045e-05	0.000125018	3.81172e-05	3.47338e-05	1.71081e-05	1.31531e-05	6.2e-05	6.58197e-05	3.44089e-05	2.79966e-05	2.4038e-05
K01753	dsdA; D-serine dehydratase [EC:4.3.1.18]	3.43608e-07	1.4167e-07	1.14739e-07	4.65834e-07	0	6.19436e-07	0	1.68507e-07	0	9.81927e-08	0	3.10504e-07	0	2.01598e-07	4.26344e-07	0	2.16509e-07	2.48944e-07	3.72654e-07	1.47235e-06
K01754	E4.3.1.19, ilvA, tdcB; threonine dehydratase [EC:4.3.1.19]	4.96184e-05	1.71018e-05	4.26428e-05	3.74486e-05	2.4896e-05	4.9163e-05	3.62486e-05	6.89124e-05	5.90272e-05	5.19566e-05	2.35421e-05	4.34747e-05	3.21808e-05	1.83342e-05	4.37474e-05	7.90706e-06	5.58596e-05	6.20716e-05	3.77756e-05	4.47577e-05
K01755	argH, ASL; argininosuccinate lyase [EC:4.3.2.1]	0.000122217	7.42735e-05	0.000170781	7.55779e-05	0.000158381	9.25583e-05	5.69796e-05	8.05728e-05	0.000112424	7.62712e-05	0.00019775	9.60328e-05	0.000155951	6.45575e-05	7.08962e-05	9.18511e-05	0.00010601	9.06415e-05	6.40865e-05	5.70398e-05
K01756	purB, ADSL; adenylosuccinate lyase [EC:4.3.2.2]	3.49286e-05	1.35666e-05	4.21682e-05	2.03819e-05	4.04912e-05	6.25544e-05	3.9635e-05	6.47493e-05	8.19812e-05	6.23483e-05	4.4952e-05	3.5955e-05	3.42771e-05	3.51898e-05	4.80778e-05	1.38755e-05	7.01831e-05	5.15757e-05	6.90045e-05	4.46365e-05
K01758	CTH; cystathionine gamma-lyase [EC:4.4.1.1]	4.16114e-06	7.81418e-07	8.01171e-07	3.91185e-06	3.52354e-06	2.76174e-06	1.60693e-06	7.24645e-07	1.35515e-06	6.29575e-07	3.43431e-06	9.42099e-06	1.41224e-06	1.20406e-06	1.65517e-06	1.97349e-06	2.84696e-06	1.30682e-06	3.72351e-06	4.68201e-06
K01759	GLO1, gloA; lactoylglutathione lyase [EC:4.4.1.5]	6.38809e-06	1.79388e-06	7.97318e-06	5.54341e-06	8.01411e-06	8.35537e-06	6.39616e-06	5.05138e-06	5.67615e-06	4.86506e-06	7.0126e-06	8.83749e-06	4.69146e-06	1.63025e-06	4.04021e-06	0	6.28842e-06	1.16008e-05	1.07673e-05	9.86361e-06
K01760	metC; cysteine-S-conjugate beta-lyase [EC:4.4.1.13]	5.87989e-06	2.82514e-06	4.57038e-06	4.58014e-06	4.87681e-06	5.68573e-06	5.32421e-06	1.46897e-06	7.84787e-06	6.09614e-06	7.26647e-06	5.09105e-06	3.68731e-06	3.01601e-06	1.4108e-06	5.56513e-06	6.62679e-06	3.35326e-06	3.92973e-07	2.11649e-06
K01761	E4.4.1.11; methionine-gamma-lyase [EC:4.4.1.11]	2.71071e-06	7.66447e-07	1.1018e-06	1.62726e-06	1.42356e-06	2.76263e-06	7.79165e-07	3.3301e-06	1.76553e-06	4.8695e-07	3.1544e-06	3.41459e-06	8.90008e-07	5.89716e-07	1.05477e-06	0	2.42162e-06	3.01065e-06	2.12914e-06	2.24796e-06
K01768	E4.6.1.1; adenylate cyclase [EC:4.6.1.1]	8.03625e-05	3.64427e-05	6.9444e-05	5.82392e-05	4.25569e-05	9.36354e-05	7.00668e-05	0.000110352	0.000125561	9.22307e-05	5.85125e-05	6.48792e-05	7.38314e-05	6.6072e-05	6.13793e-05	9.54088e-05	9.87774e-05	9.74395e-05	9.80103e-05	9.36904e-05
K01769	E4.6.1.2; guanylate cyclase, other [EC:4.6.1.2]	1.91188e-05	1.04038e-05	5.10689e-06	2.38832e-05	0.000217023	8.85377e-05	2.29937e-05	7.21873e-05	1.56363e-05	0.000201559	0.000213318	9.68391e-05	9.45929e-06	2.18748e-06	3.79548e-05	0	1.157e-05	9.88999e-05	6.08526e-05	6.82559e-05
K01770	ispF; 2-C-methyl-D-erythritol 2,4-cyclodiphosphate synthase [EC:4.6.1.12]	6.44512e-05	0.000114189	5.90773e-05	5.28196e-05	4.37889e-05	8.00843e-05	5.21081e-05	7.83687e-05	9.79452e-05	6.66022e-05	4.64851e-05	6.23481e-05	5.21762e-05	0.000103236	9.78866e-05	7.83479e-06	8.19457e-05	6.69191e-05	8.40224e-05	7.00985e-05
K01771	plc; 1-phosphatidylinositol phosphodiesterase [EC:4.6.1.13]	1.02213e-07	0	0	1.61029e-07	8.10062e-07	2.35993e-07	4.76395e-08	9.36148e-08	0	1.63655e-07	4.93084e-07	4.48506e-07	4.42783e-08	0	4.42979e-08	0	0	5.21194e-07	5.62581e-08	0
K01772	hemH, FECH; protoporphyrin/coproporphyrin ferrochelatase [EC:4.99.1.1 4.99.1.9]	0	0	0	0	0	0	0	0	0	0	0	0	0	0	0	5.66238e-07	0	7.84909e-07	0	0
K01775	alr; alanine racemase [EC:5.1.1.1]	3.98676e-05	3.19172e-05	6.02313e-05	4.43924e-05	7.94587e-05	6.0474e-05	5.71913e-05	5.1588e-05	7.95967e-05	5.15544e-05	0.00015147	5.13211e-05	5.82076e-05	3.51026e-05	2.56522e-05	2.48312e-05	9.21725e-05	6.69037e-05	5.51588e-05	3.87352e-05
K01776	murI; glutamate racemase [EC:5.1.1.3]	8.14237e-05	2.16844e-05	0.00010933	3.46585e-05	6.95788e-05	8.06067e-05	4.93029e-05	6.7751e-05	0.000111651	6.80782e-05	6.18132e-05	3.88163e-05	9.33402e-05	6.23574e-05	5.2502e-05	5.2296e-05	0.000117009	6.64883e-05	8.2938e-05	5.95772e-05
K01777	prdF; proline racemase [EC:5.1.1.4]	0	0	2.99583e-07	0	1.60232e-07	1.12032e-07	0	5.55517e-08	0	6.47424e-08	9.75331e-07	1.63782e-07	0	0	0	0	1.1824e-07	1.12465e-07	0	0
K01778	dapF; diaminopimelate epimerase [EC:5.1.1.7]	4.57854e-05	1.8867e-05	2.02539e-05	2.713e-05	1.85266e-05	4.20708e-05	3.00612e-05	5.2574e-05	5.73825e-05	2.82066e-05	4.13025e-05	4.68827e-05	2.92448e-05	3.17983e-05	3.87737e-05	4.45632e-05	4.31348e-05	5.62859e-05	3.79226e-05	4.71985e-05
K01779	racD; aspartate racemase [EC:5.1.1.13]	1.28418e-05	2.33263e-06	3.53724e-06	1.58331e-06	6.6894e-06	1.81727e-05	2.75441e-06	3.02397e-06	1.25893e-05	8.83774e-06	8.58171e-06	5.34667e-06	1.30004e-06	5.36042e-06	1.32069e-05	1.68155e-05	9.58148e-06	8.17497e-06	9.23876e-06	1.22974e-05
K01781	mdlA; mandelate racemase [EC:5.1.2.2]	1.44954e-06	1.25929e-07	2.51222e-06	8.4018e-07	1.91187e-06	1.7962e-06	1.48231e-06	8.23445e-06	1.30482e-06	6.68026e-07	2.82312e-06	2.51324e-06	7.1274e-07	5.42497e-07	1.23498e-06	1.85365e-05	1.49889e-06	5.17359e-06	4.23908e-06	1.997e-06
K01783	rpe, RPE; ribulose-phosphate 3-epimerase [EC:5.1.3.1]	0.000160099	0.000189161	0.000187798	0.000131413	0.000133662	0.000108275	0.000185254	0.000106642	0.000127988	0.000119263	0.000123975	0.000109205	0.000196252	0.000175726	0.000124033	0.000119867	0.000145451	9.44059e-05	0.000114573	9.38058e-05
K01784	galE, GALE; UDP-glucose 4-epimerase [EC:5.1.3.2]	9.91444e-05	0.000246589	8.80177e-05	0.000139762	8.59721e-05	0.000115815	0.000126664	0.000119755	0.000112561	0.000100761	8.66357e-05	0.000136373	9.66972e-05	0.00017335	0.00014799	0.000176502	0.00015444	0.00014878	9.00375e-05	0.000134183
K01785	galM, GALM; aldose 1-epimerase [EC:5.1.3.3]	6.23533e-05	0.000115988	7.56068e-05	5.86936e-05	5.5755e-05	7.36901e-05	6.98884e-05	8.66631e-05	9.89581e-05	8.12382e-05	7.30347e-05	6.22198e-05	6.72631e-05	9.84998e-05	8.02044e-05	0.000124345	0.000113027	8.42112e-05	0.000113287	6.61191e-05
K01786	#N/A	1.68715e-05	1.81766e-06	8.86666e-06	4.73112e-06	5.92764e-06	2.68811e-05	6.18454e-06	1.54834e-05	3.45878e-05	1.51967e-05	6.25316e-06	8.29079e-06	8.63932e-06	8.29521e-06	3.48238e-05	0	2.65886e-05	2.48081e-05	2.98952e-05	3.67902e-05
K01787	RENBP; N-acylglucosamine 2-epimerase [EC:5.1.3.8]	3.63377e-06	6.82051e-06	8.84272e-06	2.85083e-06	6.78878e-06	1.55816e-05	1.39998e-05	9.608e-06	3.11471e-05	1.20985e-05	1.38948e-05	3.39648e-06	6.45604e-06	1.65764e-05	5.17344e-06	3.00761e-05	2.15787e-05	1.0676e-05	6.08095e-06	5.03862e-06
K01788	nanE; N-acylglucosamine-6-phosphate 2-epimerase [EC:5.1.3.9]	6.36056e-06	9.57367e-07	1.71172e-06	6.17671e-06	6.1914e-07	1.13681e-05	7.39173e-06	7.15389e-07	2.59734e-06	1.45966e-06	4.53423e-07	5.02839e-06	1.98324e-06	1.92459e-06	3.53998e-06	2.79745e-05	4.62625e-06	4.3426e-06	4.64109e-06	7.48047e-06
K01790	rfbC, rmlC; dTDP-4-dehydrorhamnose 3,5-epimerase [EC:5.1.3.13]	0.00019859	0.000245299	0.000238172	0.000257904	0.000157043	0.000162903	0.000317253	0.000157403	0.000160168	0.000203809	0.000122145	0.000155762	0.000219823	0.000202841	0.000194246	6.68866e-05	0.000213718	0.000141552	0.000149346	0.00015153
K01791	wecB; UDP-N-acetylglucosamine 2-epimerase (non-hydrolysing) [EC:5.1.3.14]	8.83764e-05	0.000150193	9.54635e-05	0.000136352	6.80747e-05	8.46159e-05	0.000156851	9.1118e-05	0.000113066	0.000121321	7.26377e-05	8.76999e-05	9.35719e-05	0.000134573	9.67774e-05	9.56808e-05	0.000114246	7.97488e-05	6.94021e-05	6.95314e-05
K01792	E5.1.3.15; glucose-6-phosphate 1-epimerase [EC:5.1.3.15]	6.3994e-08	0	0	1.68281e-07	2.96851e-07	2.65954e-07	4.47397e-08	4.73075e-07	1.21287e-07	1.67335e-06	9.15167e-07	2.53412e-07	4.15831e-08	0	2.23856e-07	1.13833e-06	4.67819e-08	5.02612e-08	7.89989e-07	8.99103e-07
K01799	nicE, maiA; maleate isomerase [EC:5.2.1.1]	2.00777e-06	7.02497e-08	3.75511e-07	2.81847e-07	4.01683e-08	8.16607e-07	1.72247e-07	6.63662e-07	6.72797e-07	6.54618e-08	1.87053e-07	6.39274e-07	2.37127e-07	5.69486e-08	5.14002e-07	1.22319e-05	1.97795e-06	4.06183e-06	2.42508e-06	9.69884e-07
K01802	E5.2.1.8; peptidylprolyl isomerase [EC:5.2.1.8]	8.00604e-05	4.08304e-05	0.000104709	4.68401e-05	6.94459e-05	7.57093e-05	5.57374e-05	6.66114e-05	0.000137329	0.00011457	7.3257e-05	4.4602e-05	9.03169e-05	5.03841e-05	3.66886e-05	0.000148035	0.000122564	5.32478e-05	4.96024e-05	3.60257e-05
K01803	TPI, tpiA; triosephosphate isomerase (TIM) [EC:5.3.1.1]	0.000194142	0.000232083	0.000246619	0.000250835	0.000163674	0.000180392	0.000416182	0.000173627	0.000207343	0.00022275	0.000145704	0.000153619	0.000209046	0.000197459	0.000153744	0.000178044	0.000257462	0.00019252	0.00016931	0.000124993
K01804	araA; L-arabinose isomerase [EC:5.3.1.4]	0.000146642	8.294e-05	0.000175413	8.88895e-05	0.000119089	0.000103413	8.41096e-05	0.000116386	7.34316e-05	9.26149e-05	9.63838e-05	0.000102173	0.000180915	9.54252e-05	0.000105425	9.78341e-05	0.000110777	0.000104984	0.000101453	9.6326e-05
K01805	xylA; xylose isomerase [EC:5.3.1.5]	1.35992e-05	3.42822e-05	2.3888e-05	5.84465e-05	1.16435e-05	1.74623e-05	0.000108137	2.81646e-05	1.5794e-05	3.49342e-05	1.2102e-05	2.97439e-05	2.64278e-05	1.71427e-05	1.69415e-05	3.95056e-05	3.40165e-05	3.39986e-05	1.46133e-05	9.16694e-06
K01807	rpiA; ribose 5-phosphate isomerase A [EC:5.3.1.6]	0	4.10642e-06	6.09756e-08	3.74809e-08	1.08673e-06	3.51548e-07	9.35279e-06	2.82563e-07	8.08948e-08	8.40621e-06	7.57767e-06	0	2.56709e-06	0	0	2.67109e-05	4.09196e-07	6.38707e-06	0	1.02449e-07
K01808	rpiB; ribose 5-phosphate isomerase B [EC:5.3.1.6]	0.000173805	0.000169921	0.00021314	0.000192413	0.000230791	0.000163189	0.000193721	0.000119774	0.000195038	0.000157672	0.000251644	0.000172847	0.000167519	0.000165381	0.000139164	0.000175229	0.000187185	0.00011299	0.000131274	0.000109565
K01809	manA, MPI; mannose-6-phosphate isomerase [EC:5.3.1.8]	6.94963e-05	1.88553e-05	5.41226e-05	4.06168e-05	3.50844e-05	6.14118e-05	3.33344e-05	5.4052e-05	7.86774e-05	4.42193e-05	7.2005e-05	5.57511e-05	4.96412e-05	3.43418e-05	3.06039e-05	2.78903e-05	6.77178e-05	4.87797e-05	5.55342e-05	6.50682e-05
K01810	GPI, pgi; glucose-6-phosphate isomerase [EC:5.3.1.9]	6.99956e-05	7.84487e-05	6.90569e-05	0.000128431	5.9507e-05	7.86234e-05	0.000166191	0.000117788	0.000116009	0.000117962	7.17966e-05	8.70502e-05	6.05408e-05	7.18319e-05	5.56329e-05	4.49645e-05	0.000119512	0.000121633	8.15334e-05	6.69658e-05
K01811	xylS, yicI; alpha-D-xyloside xylohydrolase [EC:3.2.1.177]	0.000117489	0.000285516	0.000127279	0.000259466	9.73636e-05	0.000101248	0.000277601	0.000117242	0.000134282	0.000139234	6.4527e-05	0.000160175	0.000126726	0.000188215	0.000155819	0.000164934	0.000156037	0.000134295	9.93042e-05	0.000130914
K01812	uxaC; glucuronate isomerase [EC:5.3.1.12]	2.31211e-05	9.46995e-06	1.66609e-05	1.06689e-05	9.70099e-06	2.31728e-05	1.66098e-05	4.4402e-05	3.47795e-05	2.01522e-05	1.74432e-05	2.4696e-05	1.81155e-05	1.11044e-05	2.6964e-05	3.78699e-05	3.08354e-05	4.12246e-05	1.68705e-05	2.47e-05
K01813	rhaA; L-rhamnose isomerase [EC:5.3.1.14]	1.42682e-05	1.20819e-05	8.63326e-06	1.53356e-05	1.78949e-05	2.10441e-05	2.03503e-05	1.49722e-05	3.7223e-05	1.71422e-05	2.08261e-05	1.26741e-05	1.47275e-05	6.7426e-06	7.45453e-06	5.59176e-05	2.88451e-05	1.10338e-05	1.55933e-05	1.90364e-05
K01814	hisA; phosphoribosylformimino-5-aminoimidazole carboxamide ribotide isomerase [EC:5. 3.1.16]	7.48399e-05	2.5915e-05	7.5362e-05	5.45206e-05	5.98686e-05	7.22664e-05	4.25623e-05	7.4667e-05	8.48648e-05	4.78722e-05	5.43502e-05	6.63137e-05	6.25433e-05	3.40969e-05	4.64788e-05	5.23753e-05	8.38148e-05	7.45621e-05	5.55677e-05	8.15186e-05
K01815	kduI; 4-deoxy-L-threo-5-hexosulose-uronate ketol-isomerase [EC:5.3.1.17]	6.02278e-05	0.000125096	7.42476e-05	8.34232e-05	5.81951e-05	5.43811e-05	0.000102925	7.34115e-05	4.75028e-05	4.36123e-05	2.50325e-05	5.98335e-05	5.76457e-05	7.28616e-05	5.82472e-05	1.09854e-05	8.50689e-05	8.84217e-05	6.96184e-05	5.0734e-05
K01816	hyi, gip; hydroxypyruvate isomerase [EC:5.3.1.22]	9.31592e-06	8.12134e-06	5.33475e-06	6.02168e-06	4.71984e-06	1.31073e-05	1.42871e-05	9.60021e-06	2.26657e-05	1.11684e-05	1.66075e-05	1.13e-05	1.00307e-05	4.83328e-06	3.75266e-06	2.83633e-05	2.10623e-05	1.86112e-05	1.00532e-05	8.24651e-06
K01817	trpF; phosphoribosylanthranilate isomerase [EC:5.3.1.24]	3.60468e-05	9.06899e-05	4.23924e-05	4.21514e-05	2.43312e-05	4.81595e-05	3.21683e-05	4.80408e-05	7.35614e-05	4.53628e-05	3.69326e-05	2.92126e-05	3.10742e-05	8.18804e-05	4.94097e-05	9.32879e-05	7.23074e-05	4.4381e-05	3.90123e-05	3.93393e-05
K01818	fucI; L-fucose/D-arabinose isomerase [EC:5.3.1.25 5.3.1.3]	3.03101e-06	9.20774e-07	7.08092e-07	3.31982e-06	9.39734e-06	7.15693e-06	6.38339e-06	1.81145e-06	3.88437e-06	6.60925e-06	2.00309e-06	3.87075e-06	6.94823e-06	1.62653e-06	2.47692e-06	1.96858e-06	4.11263e-06	6.3712e-06	3.90256e-06	8.37103e-06
K01819	E5.3.1.26, lacA, lacB; galactose-6-phosphate isomerase [EC:5.3.1.26]	1.87671e-05	9.49517e-06	9.38375e-06	2.11426e-05	2.33233e-05	3.12027e-05	9.34443e-06	5.10359e-05	1.71102e-05	1.28644e-05	9.78883e-06	3.75682e-05	1.16279e-05	1.22841e-05	3.52985e-05	1.90002e-05	1.51202e-05	5.57295e-05	4.51496e-05	4.53348e-05
K01821	praC, xylH; 4-oxalocrotonate tautomerase [EC:5.3.2.6]	0.000246071	0.00046602	0.000273176	0.000323531	0.00019981	0.000140649	0.000330867	0.000157426	0.000149998	0.000182046	0.000146098	0.000207475	0.000260478	0.000309539	0.000249538	0.000193432	0.000184352	0.000139388	0.00012602	0.000122958
K01823	idi, IDI; isopentenyl-diphosphate Delta-isomerase [EC:5.3.3.2]	1.86218e-05	2.07032e-05	1.37076e-05	2.16954e-05	1.70089e-05	1.86506e-05	2.75172e-05	9.26615e-06	2.33596e-05	4.25507e-05	1.62543e-05	1.27219e-05	1.32618e-05	2.62764e-05	1.4846e-05	4.74237e-07	2.04815e-05	9.97772e-06	1.07083e-05	9.06108e-06
K01829	E5.3.4.1; protein disulfide-isomerase [EC:5.3.4.1]	3.71706e-06	1.5443e-06	4.99862e-06	1.25691e-06	3.2102e-06	1.58061e-05	6.2173e-06	9.57504e-07	7.74162e-06	3.07956e-06	1.61557e-05	3.97764e-06	1.18233e-05	0	1.52963e-07	1.07882e-05	4.54927e-05	1.77396e-05	8.24842e-07	4.636e-07
K01834	PGAM, gpmA; 2,3-bisphosphoglycerate-dependent phosphoglycerate mutase [EC:5.4.2.11]	5.96029e-05	4.82321e-05	7.86831e-05	3.07527e-05	5.79997e-05	2.9389e-05	3.22226e-05	1.93942e-05	1.64926e-05	2.97314e-05	5.73329e-05	3.95533e-05	9.45207e-05	4.95381e-05	4.70071e-05	6.29168e-05	2.21109e-05	1.72e-05	1.7329e-05	1.46e-05
K01835	pgm; phosphoglucomutase [EC:5.4.2.2]	0.000232189	0.000251556	0.000306636	0.000204376	0.000244386	0.000138491	0.000198329	0.000114073	0.000107069	0.000115231	0.000267745	0.000171679	0.000328645	0.000231415	0.000219864	8.86525e-05	0.000160958	8.78771e-05	0.000141821	0.000106769
K01836	PGM3; phosphoacetylglucosamine mutase [EC:5.4.2.3]	2.91473e-08	1.45055e-07	0	8.34634e-08	8.26957e-07	4.15263e-07	1.52336e-07	0	0	2.46392e-07	8.63475e-07	4.23141e-07	0	0	5.24e-09	0	3.6723e-08	3.00181e-07	1.25262e-07	6.44408e-08
K01838	pgmB; beta-phosphoglucomutase [EC:5.4.2.6]	0.000108561	6.0657e-05	0.000140886	5.40612e-05	8.43648e-05	5.20525e-05	6.39683e-05	4.4174e-05	4.27812e-05	4.82673e-05	7.72277e-05	5.77129e-05	0.000149435	7.09266e-05	6.22489e-05	8.87365e-05	7.03895e-05	2.58774e-05	4.64528e-05	2.99525e-05
K01839	deoB; phosphopentomutase [EC:5.4.2.7]	9.37049e-06	1.74092e-06	9.0383e-06	8.65226e-06	1.16608e-05	1.82474e-05	2.65342e-06	3.7267e-05	1.48801e-05	1.42204e-05	3.06797e-05	2.59182e-05	6.52267e-06	6.642e-06	1.1966e-05	9.63408e-08	1.12516e-05	3.99468e-05	3.75125e-05	3.94916e-05
K01840	manB; phosphomannomutase [EC:5.4.2.8]	0.000133866	0.000121568	0.00016508	0.000145445	0.000105956	9.80974e-05	0.000189226	9.5316e-05	0.000113107	0.000127004	9.83093e-05	0.000106164	0.00018707	0.000131029	0.00011157	8.16539e-05	0.000134061	8.05697e-05	7.91911e-05	6.78635e-05
K01841	pepM; phosphoenolpyruvate phosphomutase [EC:5.4.2.9]	5.05675e-05	2.25893e-05	1.4725e-05	3.12356e-05	2.57063e-05	8.4414e-05	1.78889e-05	3.78211e-05	5.7032e-05	3.60675e-05	2.17101e-05	6.02577e-05	2.12684e-05	3.3404e-05	7.12167e-05	5.90836e-05	5.17938e-05	4.62725e-05	6.74382e-05	9.51168e-05
K01843	kamA; lysine 2,3-aminomutase [EC:5.4.3.2]	8.46461e-07	3.3641e-06	1.5234e-07	1.27098e-06	2.37918e-06	1.46131e-06	9.95121e-06	1.50623e-06	1.6245e-06	6.30573e-06	8.7742e-06	8.86491e-07	4.53988e-06	7.91926e-07	1.57209e-06	2.25819e-05	2.21148e-06	7.92369e-06	5.79858e-06	2.13773e-06
K01844	kamD; beta-lysine 5,6-aminomutase alpha subunit [EC:5.4.3.3]	5.23754e-07	4.10481e-07	1.72815e-07	6.42112e-07	1.29451e-07	2.09126e-07	4.77111e-07	1.36527e-06	2.67123e-07	8.94516e-07	6.17247e-07	3.04947e-07	1.99252e-07	5.5104e-07	2.3103e-07	0	1.54956e-06	2.26285e-06	1.38097e-06	1.19815e-06
K01845	hemL; glutamate-1-semialdehyde 2,1-aminomutase [EC:5.4.3.8]	1.57419e-05	3.44729e-06	7.81151e-06	8.87499e-06	9.466e-06	2.51358e-05	1.14044e-05	1.64516e-05	2.67502e-05	1.29847e-05	1.4892e-05	2.731e-05	6.23697e-06	2.05817e-05	8.16813e-06	1.10356e-05	2.06059e-05	1.26349e-05	1.77399e-05	4.24917e-05
K01846	glmS, mutS, mamA; methylaspartate mutase sigma subunit [EC:5.4.99.1]	3.04523e-07	0	6.94722e-07	5.99694e-08	3.00099e-07	7.3876e-08	7.09665e-08	3.55708e-07	2.87202e-07	2.00887e-07	3.09157e-07	1.56788e-07	3.89339e-07	6.68527e-07	7.42291e-07	2.95733e-06	4.21222e-07	1.15126e-06	9.66563e-07	1.1577e-06
K01847	MUT; methylmalonyl-CoA mutase [EC:5.4.99.2]	0.00026019	0.000258082	0.000331898	0.00021537	0.000208654	0.000180797	0.000230847	0.00015978	0.000219718	0.000204067	0.000202559	0.000177585	0.000332237	0.000250987	0.00020915	0.000133379	0.00026649	0.000121919	0.000121302	0.000108556
K01848	E5.4.99.2A, mcmA1; methylmalonyl-CoA mutase, N-terminal domain [EC:5.4.99.2]	0	0	0	0	0	8.77733e-07	0	0	0	0	0	0	0	5.72668e-08	5.60828e-07	0	5.20623e-07	0	1.05345e-06	5.18138e-07
K01849	E5.4.99.2B, mcmA2; methylmalonyl-CoA mutase, C-terminal domain [EC:5.4.99.2]	5.64551e-07	0	1.08208e-07	1.20215e-07	1.01436e-07	2.34905e-07	0	0	4.32433e-08	5.43001e-08	7.94677e-07	6.39368e-07	8.81485e-08	9.4477e-08	8.81875e-08	2.54461e-06	1.98338e-07	7.47033e-08	2.79994e-07	2.84324e-07
K01854	glf; UDP-galactopyranose mutase [EC:5.4.99.9]	6.26495e-05	1.31919e-05	8.82477e-05	2.28878e-05	6.64083e-05	3.34684e-05	2.95063e-05	3.16547e-05	3.29385e-05	4.11192e-05	5.8916e-05	1.8892e-05	6.49989e-05	3.46565e-05	2.62698e-05	6.50878e-05	6.2198e-05	2.51061e-05	4.11919e-05	3.1323e-05
K01856	catB; muconate cycloisomerase [EC:5.5.1.1]	1.28018e-07	0	4.53242e-07	8.92923e-07	3.43161e-07	1.05102e-07	2.28794e-07	2.66414e-08	9.67402e-08	6.26528e-08	2.63478e-06	2.40296e-07	1.97198e-07	2.70112e-08	7.56391e-08	8.01792e-07	1.10926e-07	1.71747e-07	1.86925e-07	1.70423e-07
K01857	pcaB; 3-carboxy-cis,cis-muconate cycloisomerase [EC:5.5.1.2]	2.03327e-06	1.30231e-06	9.49813e-07	1.88249e-06	9.65184e-07	4.92891e-07	2.84343e-06	0	2.28104e-06	1.36616e-06	4.17477e-06	1.44175e-06	1.46234e-06	0	0	5.55725e-07	8.67243e-07	4.8735e-07	0	0
K01858	INO1, ISYNA1; myo-inositol-1-phosphate synthase [EC:5.5.1.4]	5.97354e-05	0.00015884	6.79983e-05	0.000124302	4.09001e-05	5.02823e-05	0.000153927	5.93102e-05	6.47563e-05	9.77506e-05	2.66726e-05	6.1562e-05	7.44143e-05	0.000107755	7.08623e-05	1.46871e-05	8.33747e-05	6.08008e-05	4.16881e-05	3.40123e-05
K01866	YARS, tyrS; tyrosyl-tRNA synthetase [EC:6.1.1.1]	6.33532e-05	1.70655e-05	3.56373e-05	3.46507e-05	5.44475e-05	7.03351e-05	3.65876e-05	6.31413e-05	7.45803e-05	5.12418e-05	4.95806e-05	6.3175e-05	3.26483e-05	4.4338e-05	6.05342e-05	4.9955e-05	5.40727e-05	7.41437e-05	4.58673e-05	5.86149e-05
K01867	WARS, trpS; tryptophanyl-tRNA synthetase [EC:6.1.1.2]	5.95447e-05	0.000153534	6.40039e-05	0.000119266	5.6096e-05	7.59515e-05	0.000149132	7.05902e-05	9.84195e-05	0.000111665	6.20062e-05	8.37846e-05	5.73392e-05	0.000118047	8.92866e-05	4.09502e-05	8.72004e-05	6.50445e-05	6.11745e-05	5.49347e-05
K01868	TARS, thrS; threonyl-tRNA synthetase [EC:6.1.1.3]	0.000187357	0.000193309	0.000226707	0.000159993	0.000161287	0.000126409	0.000172738	0.000121356	0.000146184	0.000148758	0.000153316	0.000129752	0.000215686	0.000193343	0.000159708	0.000108147	0.000174803	0.000105291	0.000129339	9.23595e-05
K01869	LARS, leuS; leucyl-tRNA synthetase [EC:6.1.1.4]	0.000207331	0.000153358	0.000238115	0.00020621	0.00020798	0.000153534	0.000220794	0.000124257	0.000173518	0.000134574	0.00024133	0.000171227	0.000249166	0.000173574	0.000162218	0.000122296	0.000181814	0.000107821	0.000142462	0.000140312
K01870	IARS, ileS; isoleucyl-tRNA synthetase [EC:6.1.1.5]	9.13003e-05	2.93939e-05	5.94062e-05	6.9591e-05	5.93023e-05	8.36977e-05	5.20523e-05	8.84468e-05	0.000117704	6.87054e-05	6.47208e-05	9.14943e-05	6.42366e-05	6.80372e-05	9.23443e-05	3.80063e-05	7.93749e-05	8.152e-05	9.71471e-05	0.00012218
K01872	AARS, alaS; alanyl-tRNA synthetase [EC:6.1.1.7]	0.000116139	0.000165014	9.9679e-05	0.000118164	0.000118887	0.000128113	0.000163638	0.000111596	0.000117007	0.000128687	0.000103977	0.000134067	0.00010903	0.000139917	0.000125396	0.000105143	0.000136411	0.000112828	0.000104601	0.000100637
K01873	VARS, valS; valyl-tRNA synthetase [EC:6.1.1.9]	0.00013957	8.44535e-05	0.000179252	0.000106761	0.000162677	9.75798e-05	9.75451e-05	7.54513e-05	0.000104975	9.67134e-05	0.000205611	0.000105777	0.000181994	0.000117913	0.000118457	9.54828e-05	0.000109786	7.43988e-05	8.70907e-05	6.24513e-05
K01874	MARS, metG; methionyl-tRNA synthetase [EC:6.1.1.10]	0.000183446	0.000213161	0.0002297	0.000196159	0.000205155	0.000125862	0.000178883	0.000106563	0.000114974	0.000120486	0.000236439	0.000149539	0.000226284	0.000203768	0.000165094	8.06729e-05	0.000142046	0.000101841	0.000124021	9.0261e-05
K01875	SARS, serS; seryl-tRNA synthetase [EC:6.1.1.11]	0.000170917	0.000237153	0.000224983	0.000199127	0.00016095	0.000131599	0.000207321	0.000124333	0.000144357	0.000153978	0.000161592	0.00014827	0.000226327	0.000223288	0.000164977	0.000118427	0.000162847	0.00011652	0.000124737	9.64063e-05
K01876	aspS; aspartyl-tRNA synthetase [EC:6.1.1.12]	0.000115848	0.000115594	9.27216e-05	0.000107592	0.000139578	0.000128324	7.69405e-05	9.14029e-05	0.000118958	0.000118002	0.000194018	0.000117185	8.30194e-05	0.000132407	0.000141541	5.24319e-05	0.000103817	9.03252e-05	0.000108707	0.000116759
K01878	glyQ; glycyl-tRNA synthetase alpha chain [EC:6.1.1.14]	4.56154e-06	9.9206e-06	1.56504e-05	1.883e-05	5.03999e-05	8.59208e-06	4.01048e-06	6.10238e-06	5.73159e-06	7.08541e-06	9.33331e-05	2.03078e-05	1.16198e-05	1.61364e-06	3.40068e-06	3.26758e-06	3.42015e-06	6.11754e-06	4.89959e-06	3.51086e-06
K01879	glyS; glycyl-tRNA synthetase beta chain [EC:6.1.1.14]	5.12761e-06	5.65914e-06	4.59478e-06	7.25091e-06	3.58105e-06	2.98878e-06	4.40728e-06	7.57141e-07	6.70221e-06	6.37003e-06	7.00511e-06	5.36252e-06	3.9869e-06	3.76359e-06	2.27096e-06	7.09597e-06	5.79387e-06	4.39106e-06	3.70098e-07	8.7701e-07
K01880	GARS, glyS1; glycyl-tRNA synthetase [EC:6.1.1.14]	6.38223e-05	0.000136161	5.48754e-05	0.000105393	5.50165e-05	7.36637e-05	0.000139731	8.60139e-05	8.23364e-05	0.000100056	4.09068e-05	9.34965e-05	6.15035e-05	0.000102795	8.43836e-05	3.69355e-05	7.40828e-05	9.3065e-05	6.64603e-05	6.77015e-05
K01881	PARS, proS; prolyl-tRNA synthetase [EC:6.1.1.15]	6.15402e-05	0.00012368	6.87694e-05	8.96914e-05	6.08817e-05	8.38878e-05	8.48955e-05	7.03182e-05	0.000100003	0.00010837	7.69071e-05	6.3654e-05	5.70549e-05	0.000113184	8.75054e-05	6.49643e-05	9.00053e-05	7.43775e-05	8.92607e-05	5.7406e-05
K01883	CARS, cysS; cysteinyl-tRNA synthetase [EC:6.1.1.16]	0.000164864	0.000182666	0.000194053	0.000144034	0.000156605	0.000129742	0.000103509	0.000130388	0.000153044	0.000136903	0.000137397	0.000162426	0.000197785	0.000207176	0.000180384	2.43371e-05	0.000126397	0.000105041	0.000123265	0.000118397
K01884	cysS1; cysteinyl-tRNA synthetase, unknown class [EC:6.1.1.16]	6.67566e-07	1.32816e-07	6.38955e-07	6.14374e-07	7.7268e-07	4.20684e-06	4.8235e-07	4.48199e-07	2.48899e-06	9.20876e-07	6.93399e-07	1.18566e-06	8.61486e-08	1.18242e-06	1.26099e-06	2.711e-06	1.97877e-06	1.48797e-06	2.21117e-06	2.64458e-06
K01885	EARS, gltX; glutamyl-tRNA synthetase [EC:6.1.1.17]	3.15819e-05	2.0564e-05	3.84181e-05	3.45561e-05	8.44094e-05	5.06217e-05	2.6474e-05	6.15498e-05	4.88068e-05	3.78987e-05	0.000148517	5.24096e-05	2.98416e-05	2.87196e-05	4.81504e-05	2.88874e-05	3.40613e-05	7.148e-05	5.81523e-05	4.77951e-05
K01886	QARS, glnS; glutaminyl-tRNA synthetase [EC:6.1.1.18]	6.84778e-05	1.76021e-05	7.60582e-05	3.52725e-05	6.52806e-05	6.03294e-05	4.24651e-05	4.78032e-05	5.51524e-05	5.84278e-05	6.07362e-05	3.64e-05	5.68727e-05	4.97114e-05	5.9322e-05	6.91923e-05	6.89699e-05	3.61514e-05	6.72107e-05	5.93032e-05
K01887	RARS, argS; arginyl-tRNA synthetase [EC:6.1.1.19]	9.05817e-05	3.481e-05	0.000106335	7.34886e-05	0.000125887	8.70113e-05	4.11646e-05	0.00010655	0.000110363	6.61376e-05	0.000150087	9.78088e-05	8.64407e-05	4.33524e-05	4.9621e-05	3.59287e-05	0.000107171	9.66028e-05	7.44594e-05	7.29079e-05
K01889	FARSA, pheS; phenylalanyl-tRNA synthetase alpha chain [EC:6.1.1.20]	0.000165321	8.76658e-05	0.000212893	0.000117194	0.000204217	0.000115378	0.000100423	0.000112442	0.000112187	0.000110075	0.00023757	0.000123493	0.000204506	0.000145902	0.000126487	8.72049e-05	0.000142952	8.0877e-05	0.000138639	9.53199e-05
K01890	FARSB, pheT; phenylalanyl-tRNA synthetase beta chain [EC:6.1.1.20]	5.19861e-05	2.72195e-05	4.40919e-05	4.87015e-05	3.82714e-05	6.30037e-05	6.3789e-05	7.20177e-05	6.37193e-05	5.57818e-05	4.09634e-05	7.11466e-05	5.94852e-05	4.89387e-05	4.1695e-05	5.86357e-05	5.9667e-05	6.44884e-05	5.39509e-05	5.54136e-05
K01892	HARS, hisS; histidyl-tRNA synthetase [EC:6.1.1.21]	6.74586e-05	3.74451e-05	6.57856e-05	7.59199e-05	9.81384e-05	0.000101281	5.56651e-05	0.000104022	0.000101038	7.36026e-05	0.000149313	9.07369e-05	6.53402e-05	3.96654e-05	6.6957e-05	2.8801e-05	9.428e-05	0.000106812	0.000101589	9.15603e-05
K01893	NARS, asnS; asparaginyl-tRNA synthetase [EC:6.1.1.22]	0.000150806	9.76518e-05	0.000201032	0.000108999	0.000141964	9.95731e-05	9.89763e-05	9.60347e-05	0.000100562	0.000121248	0.000129905	0.000102202	0.000197705	0.000127685	0.00011662	7.49683e-05	0.000119889	6.28666e-05	9.22793e-05	6.82139e-05
K01895	ACSS, acs; acetyl-CoA synthetase [EC:6.2.1.1]	0.000196495	0.000346979	0.000290415	0.000236357	0.00020434	0.000107667	0.000308797	0.00013986	0.000129034	0.000145805	0.000181749	0.000142817	0.00026368	0.000229317	0.000183337	0.000220621	0.0001964	0.00012662	0.000116175	7.58666e-05
K01897	ACSL, fadD; long-chain acyl-CoA synthetase [EC:6.2.1.3]	0.000290915	0.000570229	0.000383476	0.000355976	0.000307309	0.000258209	0.000394648	0.00023605	0.000334312	0.000367151	0.000255409	0.000257846	0.000377407	0.000423659	0.000337368	0.000189858	0.000343384	0.00019633	0.000179713	0.000145978
K01899	LSC1; succinyl-CoA synthetase alpha subunit [EC:6.2.1.4 6.2.1.5]	2.51378e-07	8.67369e-08	0	4.85786e-08	1.07448e-06	9.11234e-07	2.10003e-07	4.80893e-07	4.78765e-08	1.95891e-06	1.24514e-06	1.94681e-07	9.7593e-08	5.72668e-08	3.69545e-07	0	1.75119e-07	8.98513e-07	5.97831e-07	7.18751e-07
K01900	LSC2; succinyl-CoA synthetase beta subunit [EC:6.2.1.4 6.2.1.5]	0	0	3.18855e-07	1.52554e-07	2.47677e-06	3.57715e-07	5.41586e-07	0	0	4.13443e-07	1.17809e-06	2.61477e-07	0	0	0	0	1.88769e-07	1.7955e-07	0	0
K01902	sucD; succinyl-CoA synthetase alpha subunit [EC:6.2.1.5]	3.90508e-06	1.71799e-06	3.14987e-06	3.04089e-06	3.17647e-06	3.77407e-06	3.55108e-06	1.47414e-06	5.47046e-06	8.72899e-06	7.22525e-06	2.70883e-06	3.32519e-06	2.86457e-06	1.50491e-06	2.54467e-06	8.84564e-06	2.71799e-06	2.97544e-07	8.92739e-07
K01903	sucC; succinyl-CoA synthetase beta subunit [EC:6.2.1.5]	2.10266e-07	1.45718e-07	1.51937e-07	2.18695e-07	5.80905e-07	8.72262e-07	3.98972e-07	1.25681e-06	8.04654e-07	3.79016e-06	4.0519e-06	7.80085e-07	8.02128e-07	4.37149e-07	4.92086e-07	1.71509e-05	3.31463e-06	1.55848e-06	3.58378e-07	1.61839e-07
K01905	acdA; acetate---CoA ligase (ADP-forming) subunit alpha [EC:6.2.1.13]	0	1.50004e-07	1.02105e-07	2.55752e-07	0	1.7991e-07	5.44772e-07	1.07233e-06	3.34141e-07	1.445e-06	1.49587e-07	8.76718e-08	5.62595e-08	1.78186e-07	1.07509e-07	0	5.78039e-07	7.61933e-07	1.22213e-06	1.00696e-06
K01906	bioW; 6-carboxyhexanoate--CoA ligase [EC:6.2.1.14]	2.6001e-06	7.66547e-07	1.29969e-06	1.83178e-06	9.57563e-07	2.53682e-06	2.07657e-06	8.4943e-07	1.49011e-06	5.01496e-07	3.36238e-07	2.21766e-06	2.48795e-06	1.55055e-06	1.52187e-06	0	1.46862e-06	1.41219e-06	1.75309e-06	4.2789e-06
K01908	prpE; propionyl-CoA synthetase [EC:6.2.1.17]	3.69619e-06	3.89424e-06	2.39544e-06	5.06599e-06	1.45629e-06	1.22095e-07	0	0	2.80952e-08	6.85958e-07	1.33406e-05	3.10148e-06	1.86112e-06	7.72848e-06	1.19259e-06	0	9.66453e-08	0	0	3.12524e-07
K01909	mbtM; long-chain-fatty-acid--[acyl-carrier-protein] ligase [EC:6.2.1.20]	2.10078e-06	1.06797e-06	1.32463e-06	2.02515e-06	9.3739e-06	7.63859e-07	5.28525e-07	4.06983e-06	7.37447e-07	1.83888e-06	8.95671e-06	5.92095e-06	6.45692e-07	1.97015e-06	2.06814e-06	0	1.00583e-06	2.20706e-06	7.25085e-07	1.30894e-06
K01910	citC; [citrate (pro-3S)-lyase] ligase [EC:6.2.1.22]	2.9797e-05	1.84891e-05	1.44307e-05	2.53455e-05	1.70404e-05	3.3077e-05	1.57409e-05	1.42207e-05	3.65164e-05	4.62692e-05	9.89218e-06	3.37908e-05	1.09012e-05	2.08112e-05	3.41477e-05	4.79016e-06	1.98369e-05	1.27783e-05	2.07832e-05	3.40813e-05
K01911	menE; O-succinylbenzoic acid---CoA ligase [EC:6.2.1.26]	0.000131228	0.000172455	0.000169425	0.000108907	0.00010692	8.45028e-05	9.09025e-05	8.23639e-05	0.000104794	0.000114088	0.000105374	9.31699e-05	0.000174361	0.000150394	0.000130409	7.48047e-05	0.000121014	5.0485e-05	7.49226e-05	5.9604e-05
K01912	paaK; phenylacetate-CoA ligase [EC:6.2.1.30]	2.25777e-05	1.6782e-05	2.09238e-05	4.01129e-05	1.66286e-05	3.64121e-05	3.31061e-05	5.27207e-05	7.12128e-05	2.84039e-05	3.56163e-05	3.07505e-05	2.4225e-05	2.4272e-05	3.86322e-05	0.000100371	4.20717e-05	6.1415e-05	3.51378e-05	3.17519e-05
K01914	asnA; aspartate--ammonia ligase [EC:6.3.1.1]	4.90933e-05	1.59354e-05	3.38966e-05	3.9252e-05	3.28967e-05	4.99601e-05	2.2669e-05	5.52706e-05	4.68679e-05	4.01017e-05	3.41144e-05	4.41626e-05	3.33115e-05	3.3394e-05	4.2754e-05	4.11353e-07	5.27212e-05	3.66368e-05	6.30168e-05	6.75463e-05
K01915	glnA, GLUL; glutamine synthetase [EC:6.3.1.2]	6.60241e-05	3.75315e-05	8.57692e-05	5.55337e-05	5.60029e-05	9.6131e-05	8.42722e-05	9.79958e-05	0.000125451	0.000110395	8.4224e-05	6.28226e-05	6.25899e-05	5.30704e-05	6.04653e-05	5.77636e-05	0.000124356	0.000105883	0.000133608	8.42321e-05
K01916	nadE; NAD+ synthase [EC:6.3.1.5]	3.45259e-06	1.51408e-06	2.14652e-06	2.4734e-06	3.06736e-06	5.24696e-06	4.13683e-06	6.1944e-06	3.54794e-06	8.16188e-06	2.92791e-06	4.438e-06	2.3227e-06	2.31225e-06	5.76888e-06	1.00235e-07	7.10754e-06	7.11937e-06	9.60494e-06	1.40057e-05
K01917	E6.3.1.8; glutathionylspermidine synthase [EC:6.3.1.8]	0	0	0	0	0	0	0	0	0	0	0	0	0	0	0	4.82585e-07	5.51787e-08	9.67645e-07	0	2.42066e-08
K01918	panC; pantoate--beta-alanine ligase [EC:6.3.2.1]	9.68727e-05	5.58492e-05	0.000114728	9.81274e-05	7.54429e-05	6.62177e-05	0.000135848	6.69387e-05	7.96993e-05	9.02306e-05	7.82163e-05	6.7502e-05	0.000110707	8.4418e-05	6.70016e-05	6.9486e-05	0.000107499	6.29408e-05	7.08173e-05	6.28486e-05
K01919	gshA; glutamate--cysteine ligase [EC:6.3.2.2]	2.83491e-06	5.1713e-06	3.09752e-06	7.2859e-06	2.69739e-06	9.22264e-07	1.96765e-06	5.59672e-07	3.45432e-07	9.5405e-07	1.08857e-05	3.67628e-06	2.54255e-06	7.79596e-06	2.75927e-06	2.24174e-06	5.58956e-07	1.50414e-07	4.47342e-07	7.78232e-07
K01920	gshB; glutathione synthase [EC:6.3.2.3]	7.99023e-07	1.06192e-06	4.24902e-07	2.54433e-07	0	5.56343e-07	3.05856e-06	2.50098e-07	3.66555e-08	1.08684e-07	1.5231e-07	1.36345e-07	1.55768e-06	1.20126e-07	1.49505e-07	2.89987e-08	1.1479e-06	9.78347e-07	0	2.21264e-07
K01921	ddl; D-alanine-D-alanine ligase [EC:6.3.2.4]	4.48995e-05	2.09442e-05	5.19742e-05	4.19726e-05	9.46636e-05	4.8448e-05	2.77541e-05	3.64102e-05	5.24573e-05	3.83743e-05	0.00014372	4.98596e-05	4.86511e-05	1.79844e-05	3.10614e-05	2.54735e-05	5.68533e-05	5.03743e-05	6.17389e-05	3.32698e-05
K01922	PPCS, COAB; phosphopantothenate---cysteine ligase (ATP) [EC:6.3.2.51]	0	0	0	9.96586e-08	0	3.80251e-06	0	1.37799e-07	1.64548e-06	6.91493e-07	0	0	0	4.10094e-07	1.84933e-06	0	1.25905e-06	1.12883e-06	5.05095e-06	1.44858e-06
K01923	purC; phosphoribosylaminoimidazole-succinocarboxamide synthase [EC:6.3.2.6]	4.39186e-05	2.13682e-05	4.58304e-05	3.35459e-05	7.97441e-05	6.51638e-05	2.80873e-05	5.7627e-05	9.43996e-05	4.6564e-05	0.000141904	5.53378e-05	3.37009e-05	3.42307e-05	4.46061e-05	6.74653e-05	6.1221e-05	7.0185e-05	6.26476e-05	6.08664e-05
K01924	murC; UDP-N-acetylmuramate--alanine ligase [EC:6.3.2.8]	2.91418e-05	6.12171e-06	2.97432e-05	1.80493e-05	5.04651e-05	5.07713e-05	2.32418e-05	7.53792e-05	3.47233e-05	4.45904e-05	4.39535e-05	5.85044e-05	2.20007e-05	2.4717e-05	3.49129e-05	9.01115e-06	3.33051e-05	7.60975e-05	7.20503e-05	5.53127e-05
K01925	murD; UDP-N-acetylmuramoylalanine--D-glutamate ligase [EC:6.3.2.9]	7.33769e-05	4.22614e-05	7.04151e-05	7.85584e-05	9.26943e-05	0.000103919	5.14434e-05	9.53593e-05	0.000130918	9.39931e-05	0.000119321	9.71688e-05	6.27611e-05	4.62124e-05	6.58591e-05	5.00289e-05	9.09141e-05	9.19637e-05	7.57194e-05	8.27304e-05
K01926	rex; redox-sensing transcriptional repressor	6.6451e-05	1.64943e-05	8.38778e-05	3.68691e-05	5.76274e-05	3.43686e-05	1.83102e-05	3.42716e-05	2.84163e-05	2.45795e-05	5.82076e-05	3.48511e-05	5.31267e-05	4.85042e-05	3.5411e-05	2.28076e-06	4.36808e-05	1.48533e-05	5.08521e-05	3.73638e-05
K01928	murE; UDP-N-acetylmuramoyl-L-alanyl-D-glutamate--2,6-diaminopimelate ligase [EC:6.3. 2.13]	5.07379e-05	2.15521e-05	6.36177e-05	4.56788e-05	9.26027e-05	7.77785e-05	2.90741e-05	7.91781e-05	8.7663e-05	5.96058e-05	0.000150451	8.36772e-05	4.53871e-05	3.56331e-05	4.72034e-05	3.069e-05	8.53534e-05	9.46321e-05	8.99422e-05	6.47414e-05
K01929	murF; UDP-N-acetylmuramoyl-tripeptide--D-alanyl-D-alanine ligase [EC:6.3.2.10]	2.07174e-05	2.52761e-05	2.29667e-05	3.53264e-05	2.00448e-05	3.52429e-05	3.69298e-05	4.24631e-05	6.08371e-05	4.06127e-05	4.05985e-05	3.76734e-05	2.49154e-05	3.17475e-05	2.41594e-05	4.83769e-05	4.88237e-05	3.01611e-05	6.20212e-05	6.05074e-05
K01931	NEUR; protein neuralized [EC:2.3.2.27]	0	0	0	4.14074e-08	6.48049e-07	2.91283e-07	4.90007e-08	1.44434e-07	8.93695e-08	3.07129e-07	8.03023e-07	3.79429e-07	9.10868e-08	0	0	0	0	4.38615e-07	8.52754e-08	4.49551e-08
K01933	purM; phosphoribosylformylglycinamidine cyclo-ligase [EC:6.3.3.1]	2.41241e-05	1.13637e-05	2.51974e-05	2.32221e-05	3.25031e-05	3.60482e-05	9.82723e-06	2.98927e-05	3.7535e-05	2.50561e-05	2.63526e-05	2.62895e-05	1.68491e-05	1.54676e-05	3.49408e-05	7.53761e-06	3.21166e-05	2.04178e-05	4.1694e-05	3.0407e-05
K01934	MTHFS; 5-formyltetrahydrofolate cyclo-ligase [EC:6.3.3.2]	5.72395e-05	1.65565e-05	3.69046e-05	4.20843e-05	4.20788e-05	7.93145e-05	3.46933e-05	8.5188e-05	9.34856e-05	5.21874e-05	4.62256e-05	5.82399e-05	2.62827e-05	3.90847e-05	6.07172e-05	7.19575e-05	6.63389e-05	8.47014e-05	7.45553e-05	7.76616e-05
K01935	bioD; dethiobiotin synthetase [EC:6.3.3.3]	1.55312e-06	5.79951e-06	5.24188e-06	1.02508e-06	2.55851e-06	6.24571e-06	5.72482e-06	6.87657e-06	2.94465e-05	6.40469e-06	1.29568e-05	2.64558e-06	5.91641e-06	3.89241e-06	2.14737e-06	1.80442e-05	1.44226e-05	2.80297e-06	3.7334e-06	2.90997e-06
K01937	pyrG, CTPS; CTP synthase [EC:6.3.4.2]	0.000183867	0.000211785	0.000224107	0.000169445	0.000175625	0.000135563	0.000184399	0.000117438	0.000166935	0.0001645	0.000145282	0.000138577	0.000224964	0.000195517	0.000162718	0.000117701	0.000188959	0.000103824	0.000129099	0.000101348
K01938	fhs; formate--tetrahydrofolate ligase [EC:6.3.4.3]	3.06768e-05	1.3798e-05	2.25351e-05	2.31616e-05	3.62309e-05	3.78778e-05	3.16866e-05	3.42442e-05	3.92977e-05	4.43661e-05	4.98978e-05	3.37655e-05	2.11843e-05	2.18708e-05	2.53932e-05	3.18429e-05	3.48223e-05	3.77216e-05	3.81805e-05	2.82905e-05
K01939	purA, ADSS; adenylosuccinate synthase [EC:6.3.4.4]	2.34728e-05	1.45724e-05	2.51859e-05	2.12084e-05	6.73667e-05	3.58093e-05	2.35433e-05	3.33024e-05	4.33407e-05	2.54259e-05	0.00011614	2.8362e-05	1.86858e-05	2.35887e-05	1.39838e-05	5.56943e-05	2.95924e-05	2.35897e-05	3.67575e-05	2.31527e-05
K01940	argG, ASS1; argininosuccinate synthase [EC:6.3.4.5]	9.91675e-05	8.55223e-05	0.000151716	7.34582e-05	0.000108792	9.82676e-05	9.65132e-05	8.84181e-05	0.000133922	8.83587e-05	0.000116857	8.76469e-05	0.000160022	0.000107652	9.77432e-05	0.000206678	0.000139652	9.86056e-05	0.000113287	7.30149e-05
K01941	E6.3.4.6; urea carboxylase [EC:6.3.4.6]	0	0	1.52345e-08	0	0	1.96552e-07	0	8.47477e-09	4.15227e-08	4.78328e-07	0	0	0	1.38003e-06	4.91876e-06	7.72975e-09	2.4299e-07	8.57867e-09	1.48853e-05	7.72126e-06
K01945	purD; phosphoribosylamine---glycine ligase [EC:6.3.4.13]	8.44989e-05	4.5009e-05	0.000101018	7.75651e-05	0.000102552	7.59518e-05	6.15692e-05	9.42012e-05	9.06649e-05	7.95862e-05	0.000166694	8.43947e-05	8.89633e-05	7.47582e-05	7.02733e-05	6.79627e-05	9.52847e-05	8.73919e-05	8.49571e-05	8.28871e-05
K01948	CPS1; carbamoyl-phosphate synthase (ammonia) [EC:6.3.4.16]	3.21784e-05	1.42706e-05	4.09691e-05	9.66339e-06	3.26486e-05	1.7263e-05	2.27944e-05	1.88165e-05	2.78785e-05	2.20177e-05	3.36166e-05	8.60164e-06	3.20601e-05	1.07235e-05	7.23386e-06	6.78758e-05	3.09226e-05	1.26486e-05	1.365e-05	7.93196e-06
K01950	E6.3.5.1, NADSYN1, QNS1, nadE; NAD+ synthase (glutamine-hydrolysing) [EC:6.3.5.1]	0.00017444	0.000187658	0.000185889	0.000161451	0.000183401	0.00012582	8.9349e-05	0.000106538	0.000139649	0.000115333	0.000241532	0.000159218	0.000193096	0.000178553	0.000153052	2.35975e-05	0.000121483	7.46754e-05	0.000119815	0.000119835
K01951	guaA, GMPS; GMP synthase (glutamine-hydrolysing) [EC:6.3.5.2]	1.24247e-05	6.87837e-06	2.21546e-05	7.36384e-06	2.07957e-05	2.67703e-05	2.50761e-05	3.60194e-05	3.59789e-05	3.7087e-05	1.82361e-05	1.66434e-05	2.03932e-05	1.02729e-05	1.40408e-05	1.42761e-05	3.8174e-05	2.85472e-05	2.04173e-05	1.46055e-05
K01952	PFAS, purL; phosphoribosylformylglycinamidine synthase [EC:6.3.5.3]	0.000257854	0.00021904	0.000286782	0.000213386	0.000279845	0.000253948	0.000182623	0.000221351	0.000250784	0.000198514	0.000328374	0.000238263	0.000274013	0.000259299	0.000237308	0.000162375	0.000276775	0.000201003	0.000255518	0.000224365
K01953	asnB, ASNS; asparagine synthase (glutamine-hydrolysing) [EC:6.3.5.4]	5.25186e-05	9.95842e-05	4.53143e-05	3.75569e-05	3.76481e-05	5.00368e-05	4.26235e-05	4.87869e-05	4.58079e-05	4.16536e-05	4.35995e-05	4.00841e-05	5.65524e-05	6.8663e-05	6.44662e-05	4.53963e-05	5.69643e-05	5.37431e-05	5.66558e-05	4.03945e-05
K01955	carB, CPA2; carbamoyl-phosphate synthase large subunit [EC:6.3.5.5]	6.15536e-05	1.86284e-05	3.7084e-05	3.13099e-05	4.30505e-05	0.000100838	6.94868e-05	8.62792e-05	0.000108183	9.10089e-05	5.67737e-05	4.59303e-05	5.19723e-05	3.62535e-05	8.93622e-05	0.000128288	0.00010128	0.000101536	8.02473e-05	8.53285e-05
K01956	carA, CPA1; carbamoyl-phosphate synthase small subunit [EC:6.3.5.5]	4.09276e-05	1.13849e-05	1.57418e-05	2.03383e-05	3.1201e-05	5.31311e-05	1.82352e-05	4.9102e-05	3.66439e-05	2.49412e-05	2.96326e-05	4.43276e-05	1.97208e-05	3.13184e-05	3.75589e-05	5.91002e-06	3.19917e-05	3.56392e-05	4.36645e-05	5.75188e-05
K01958	PC, pyc; pyruvate carboxylase [EC:6.4.1.1]	9.24228e-06	1.05742e-05	7.29546e-06	9.22709e-06	7.76727e-06	1.0241e-05	3.96385e-06	5.99849e-06	1.69157e-05	8.96327e-06	1.10869e-05	7.70362e-06	9.46269e-06	3.963e-06	3.42732e-06	1.15621e-05	1.63252e-05	6.61463e-06	5.10466e-06	4.02669e-06
K01959	pycA; pyruvate carboxylase subunit A [EC:6.4.1.1]	2.7404e-06	9.52053e-07	1.30995e-06	2.53451e-06	1.07773e-05	4.87475e-06	6.67149e-07	4.41916e-06	3.32469e-06	3.17621e-06	8.53465e-06	6.01745e-06	7.46379e-07	2.85475e-06	3.13559e-06	2.73404e-06	2.59014e-06	5.34878e-06	2.30385e-06	3.82207e-06
K01960	pycB; pyruvate carboxylase subunit B [EC:6.4.1.1]	0.000166171	0.00022075	0.000210629	0.000192438	0.000145653	0.000134864	0.000211673	0.000146346	0.000156361	0.000163945	0.000139783	0.000143001	0.000230885	0.000215728	0.000166119	0.000161762	0.000181635	0.000159125	0.000107577	8.81412e-05
K01961	accC; acetyl-CoA carboxylase, biotin carboxylase subunit [EC:6.4.1.2 6.3.4.14]	9.01941e-06	1.40523e-06	5.84748e-06	8.02791e-06	7.0863e-06	1.07956e-05	2.09078e-06	1.25806e-05	8.39862e-06	3.24693e-06	1.37298e-05	1.16323e-05	4.71854e-06	7.1655e-06	7.82895e-06	4.9351e-06	6.10652e-06	2.04413e-05	1.74537e-05	1.02838e-05
K01962	accA; acetyl-CoA carboxylase carboxyl transferase subunit alpha [EC:6.4.1.2 2.1.3.15 ]	1.58943e-05	3.58789e-06	9.12617e-06	7.78388e-06	2.44789e-05	2.30612e-05	1.17945e-05	2.12577e-05	1.65431e-05	2.43283e-05	2.32124e-05	2.13839e-05	5.82905e-06	1.13921e-05	1.8042e-05	6.35054e-06	1.6207e-05	1.7478e-05	3.81485e-05	2.40749e-05
K01963	accD; acetyl-CoA carboxylase carboxyl transferase subunit beta [EC:6.4.1.2 2.1.3.15]	1.8686e-05	6.39782e-06	1.17225e-05	1.10867e-05	3.07591e-05	3.06896e-05	1.83175e-05	2.39459e-05	2.88138e-05	3.24818e-05	3.09019e-05	3.13748e-05	1.20167e-05	1.76538e-05	2.65445e-05	7.92625e-06	3.06613e-05	2.26453e-05	4.74525e-05	4.1289e-05
K01965	PCCA, pccA; propionyl-CoA carboxylase alpha chain [EC:6.4.1.3]	1.9176e-06	1.2306e-06	1.48894e-06	4.253e-07	2.62156e-06	2.09377e-07	1.4501e-07	3.38319e-07	1.04264e-07	6.54618e-08	3.54134e-06	1.33123e-06	2.19409e-06	1.64608e-06	0	0	0	4.27507e-07	6.66809e-07	0
K01966	PCCB, pccB; propionyl-CoA carboxylase beta chain [EC:6.4.1.3 2.1.3.15]	5.78244e-06	8.18214e-06	7.05843e-06	1.57194e-05	1.08082e-05	1.01048e-05	1.05873e-05	1.15466e-05	3.25635e-05	1.451e-05	2.30927e-05	5.75413e-06	7.80334e-06	1.0802e-05	7.40059e-06	2.40291e-05	1.65037e-05	1.25409e-05	8.26313e-06	6.96074e-06
K01971	ligD; bifunctional non-homologous end joining protein LigD [EC:6.5.1.1]	0	2.8099e-08	0	0	5.76384e-07	2.02125e-07	1.17938e-06	1.8977e-07	2.64744e-06	1.08253e-06	0	0	0	4.79007e-08	2.27785e-06	0	2.88384e-07	9.09031e-07	4.75539e-06	3.1479e-06
K01972	E6.5.1.2, ligA, ligB; DNA ligase (NAD+) [EC:6.5.1.2]	0.000195093	4.15288e-05	0.000141494	8.79563e-05	0.000130423	0.000196139	8.29349e-05	0.000177171	0.000159307	0.000104753	0.000117224	0.000134225	0.000106824	9.65195e-05	0.000156515	0.000137121	0.000180679	0.000217303	0.000187833	0.000201798
K01975	thpR; RNA 2',3'-cyclic 3'-phosphodiesterase [EC:3.1.4.58]	3.30773e-06	1.23755e-06	1.58618e-06	1.3573e-06	1.25509e-06	1.64031e-06	2.10693e-06	2.39664e-07	1.94357e-06	8.03515e-07	3.80796e-06	2.52195e-06	1.41221e-06	4.28332e-07	1.19965e-07	1.53164e-06	1.31579e-06	9.70891e-07	1.90599e-07	4.44697e-07
K01989	ABC.X4.S; putative ABC transport system substrate-binding protein	1.51621e-05	5.02167e-06	1.07199e-05	9.70702e-06	2.49039e-05	2.86801e-05	1.20364e-05	2.06396e-05	2.40522e-05	1.95907e-05	2.28046e-05	1.86885e-05	9.60055e-06	1.2135e-05	1.87458e-05	3.02796e-06	1.99422e-05	2.89348e-05	2.19031e-05	2.3195e-05
K01990	ABC-2.A; ABC-2 type transport system ATP-binding protein	0.000426538	0.000171152	0.000280044	0.000315187	0.000388117	0.000515456	0.000243706	0.000388036	0.000405959	0.000319755	0.000327397	0.000464552	0.000289444	0.000247107	0.00043603	9.57812e-05	0.00037543	0.000418905	0.000588701	0.000697038
K01991	wza, gfcE; polysaccharide biosynthesis/export protein	0.00012447	0.000224744	0.000170324	0.000176348	0.000110243	0.000125018	0.000261817	0.000104484	0.000140646	0.000150917	9.44228e-05	0.000108559	0.000199426	0.000198245	0.000133165	0.000255545	0.000165008	0.000124823	8.95731e-05	7.22282e-05
K01992	ABC-2.P; ABC-2 type transport system permease protein	0.00049502	0.00022145	0.000468827	0.000336347	0.000472061	0.000506561	0.000312251	0.000530758	0.000479599	0.000377778	0.000456392	0.000518092	0.000492907	0.000373959	0.000482036	0.000384049	0.000446374	0.000590925	0.000736282	0.000722975
K01993	ABC-2.TX; HlyD family secretion protein	0.000173419	9.6258e-05	0.000219304	8.52241e-05	0.000155043	0.000105242	9.74923e-05	8.03813e-05	0.000122928	0.000100307	0.000128568	8.45648e-05	0.000220841	0.000109264	8.66573e-05	0.000116629	0.00015607	5.54896e-05	7.3594e-05	4.84378e-05
K01995	livG; branched-chain amino acid transport system ATP-binding protein	1.17584e-05	5.19335e-06	1.01536e-05	1.66239e-05	1.68755e-05	1.61983e-05	9.28458e-06	1.72652e-05	1.13282e-05	9.76834e-06	2.35666e-05	1.96363e-05	9.55022e-06	1.23343e-05	1.53504e-05	3.79006e-05	1.64801e-05	2.95331e-05	2.30575e-05	2.22702e-05
K01996	livF; branched-chain amino acid transport system ATP-binding protein	1.44162e-05	7.56717e-06	1.08092e-05	2.03214e-05	5.94683e-06	1.39668e-05	4.60804e-06	1.70554e-05	5.15271e-06	3.51095e-06	7.47886e-06	1.69456e-05	8.97663e-06	3.76355e-06	5.0353e-06	4.61325e-05	8.82645e-06	2.0405e-05	1.28526e-05	1.68052e-05
K01997	livH; branched-chain amino acid transport system permease protein	1.85801e-05	5.19322e-06	7.74658e-06	1.34709e-05	1.32186e-05	2.56337e-05	1.11085e-05	1.48122e-05	1.33504e-05	7.26739e-06	1.75911e-05	1.72606e-05	7.08464e-06	4.40199e-06	7.34196e-06	8.34969e-05	1.80874e-05	3.39517e-05	1.25831e-05	2.32077e-05
K01998	livM; branched-chain amino acid transport system permease protein	6.96881e-06	1.12747e-06	4.90495e-06	4.62909e-06	6.98707e-06	1.17151e-05	2.22999e-06	8.80829e-06	8.55923e-06	4.01456e-06	7.7165e-06	7.75501e-06	2.98663e-06	3.48237e-06	3.59521e-06	2.06587e-05	8.829e-06	1.39122e-05	1.15011e-05	8.50561e-06
K01999	livK; branched-chain amino acid transport system substrate-binding protein	9.05963e-06	4.65183e-06	4.97711e-06	9.39901e-06	1.20295e-05	1.08866e-05	2.16871e-06	1.02558e-05	7.93766e-06	6.68278e-06	1.36317e-05	1.67622e-05	5.47358e-06	3.62849e-06	6.79382e-06	2.13583e-05	1.14572e-05	1.2204e-05	9.1569e-06	8.62498e-06
K02000	proV; glycine betaine/proline transport system ATP-binding protein [EC:7.6.2.9]	9.82831e-07	1.02019e-06	1.37404e-06	8.95146e-07	1.14897e-06	1.39015e-06	6.62986e-06	8.59435e-07	9.05893e-07	2.00782e-06	1.05875e-06	9.74257e-07	1.10535e-06	8.06498e-07	6.00285e-07	7.69712e-06	1.18791e-06	4.40484e-06	8.01306e-07	2.71944e-07
K02001	proW; glycine betaine/proline transport system permease protein	9.65106e-07	4.66336e-06	6.21944e-07	6.04526e-07	1.67209e-06	7.6758e-07	3.75878e-06	4.77187e-07	7.60081e-07	6.88704e-06	7.60663e-06	9.5295e-07	3.0326e-06	5.44288e-07	6.34862e-07	1.70479e-05	1.1281e-06	3.52697e-06	4.96776e-07	4.50706e-07
K02002	proX; glycine betaine/proline transport system substrate-binding protein	1.01225e-06	5.11828e-06	1.55553e-06	6.54514e-07	2.45594e-06	1.14005e-06	1.02108e-05	1.16235e-06	9.71001e-07	8.57623e-06	8.85456e-06	1.06564e-06	3.77305e-06	6.22803e-07	6.68269e-07	2.74778e-05	1.40034e-06	7.20488e-06	6.10343e-07	4.80116e-07
K02003	ABC.CD.A; putative ABC transport system ATP-binding protein	0.000429722	0.000236545	0.000301838	0.000445687	0.000373917	0.000457999	0.000335126	0.000481383	0.000404641	0.00033506	0.000385321	0.000503607	0.000329448	0.000282378	0.000405979	0.000188242	0.000359169	0.000491044	0.000505318	0.00062558
K02004	ABC.CD.P; putative ABC transport system permease protein	0.000970932	0.00125256	0.000898299	0.00114334	0.000834729	0.000973519	0.0013927	0.000994149	0.00113232	0.000889546	0.000926336	0.00105992	0.000905677	0.00106824	0.00108948	0.00108104	0.00101306	0.00106848	0.00116876	0.00126924
K02005	ABC.CD.TX; HlyD family secretion protein	0.000256197	0.000320532	0.000296996	0.00035735	0.000208933	0.000213007	0.00050762	0.000219472	0.00027759	0.000292851	0.000233388	0.00023607	0.000297154	0.000272164	0.000229435	0.000337332	0.000320709	0.000241869	0.000208584	0.000164008
K02006	cbiO; cobalt/nickel transport system ATP-binding protein	1.4641e-05	1.43323e-05	1.2838e-05	1.78248e-05	1.60217e-05	8.24447e-06	1.86413e-05	9.55361e-06	1.68901e-05	2.90003e-05	2.12598e-05	1.4444e-05	8.23413e-06	1.58785e-05	8.21703e-06	5.23031e-06	1.09496e-05	9.1981e-06	4.99361e-06	6.03681e-06
K02007	cbiM; cobalt/nickel transport system permease protein	3.26129e-06	1.46565e-06	6.9182e-06	5.02553e-06	1.09308e-05	6.66713e-06	7.2146e-06	6.09029e-06	2.18091e-06	3.40085e-06	1.50435e-05	1.31308e-05	5.17557e-06	9.11603e-06	1.75658e-05	0	4.25723e-06	9.85414e-06	2.57584e-05	1.82039e-05
K02008	cbiQ; cobalt/nickel transport system permease protein	1.40928e-05	6.26224e-07	6.79415e-06	2.32373e-06	5.60182e-06	1.22498e-05	5.64309e-06	3.32117e-06	8.56349e-06	2.89198e-06	5.51944e-06	3.89468e-06	3.59565e-06	6.90614e-06	2.64698e-05	0	3.51942e-06	7.29033e-06	1.22898e-05	1.93896e-05
K02009	cbiN; cobalt/nickel transport protein	3.45199e-06	7.28059e-07	1.11273e-06	2.68481e-06	1.56768e-06	1.77952e-06	1.37678e-06	3.03685e-07	1.54048e-06	7.67826e-07	2.5586e-07	3.48378e-06	8.26716e-07	1.77968e-07	0	0	1.52507e-06	3.1056e-07	0	1.63251e-06
K02010	afuC, fbpC; iron(III) transport system ATP-binding protein [EC:7.2.2.7]	6.63802e-06	4.35685e-06	5.12857e-06	1.05898e-05	7.59514e-06	7.57069e-06	6.07293e-06	1.35658e-05	5.74482e-06	3.89896e-06	6.1089e-06	1.18756e-05	3.84524e-06	3.03764e-06	5.30882e-06	3.18667e-05	6.50873e-06	7.84652e-06	9.10065e-06	1.31945e-05
K02011	afuB, fbpB; iron(III) transport system permease protein	1.15468e-05	6.8797e-06	9.36814e-06	9.40023e-06	1.0164e-05	1.94215e-05	3.6952e-06	1.34512e-05	1.65849e-05	5.40759e-06	1.49412e-05	1.17078e-05	5.85528e-06	8.39525e-06	1.35102e-05	3.76023e-05	1.91151e-05	1.92062e-05	1.96783e-05	1.67892e-05
K02012	afuA, fbpA; iron(III) transport system substrate-binding protein	1.12076e-05	2.61037e-06	8.60016e-06	7.44154e-06	1.24645e-05	1.98759e-05	6.85414e-06	3.07232e-05	1.46228e-05	7.9604e-06	1.39254e-05	1.41446e-05	6.65568e-06	4.23071e-05	9.6357e-06	1.63811e-05	1.64908e-05	2.14982e-05	5.01383e-05	2.58636e-05
K02013	ABC.FEV.A; iron complex transport system ATP-binding protein [EC:7.2.2.-]	0.000100216	8.5397e-05	0.000126609	7.40579e-05	9.54235e-05	7.18977e-05	7.06929e-05	6.10035e-05	4.59044e-05	6.31781e-05	9.44687e-05	8.63148e-05	0.000162669	9.2825e-05	8.34795e-05	0.000103555	6.59955e-05	5.42227e-05	5.35458e-05	4.71816e-05
K02014	TC.FEV.OM; iron complex outermembrane recepter protein	0.000534885	0.00115134	0.000703462	0.000663251	0.000465619	0.000528082	0.000984552	0.000550449	0.000970757	0.000832423	0.000539376	0.000418527	0.000671702	0.000861606	0.00054003	0.00140883	0.000911445	0.000584788	0.000446714	0.000316322
K02015	ABC.FEV.P; iron complex transport system permease protein	0.000108226	0.000236265	0.000128732	0.000104242	0.000114076	9.98179e-05	8.16734e-05	7.52853e-05	0.000112362	9.65296e-05	0.000121927	0.000101432	0.000158169	0.000191393	0.000136105	0.000205322	9.45916e-05	7.89553e-05	7.41129e-05	6.00198e-05
K02016	ABC.FEV.S; iron complex transport system substrate-binding protein	7.41484e-05	0.00020135	6.61273e-05	9.22604e-05	6.81191e-05	0.000110919	7.38701e-05	0.000114797	0.000131399	0.000107322	9.07711e-05	9.59107e-05	7.6295e-05	0.000157332	0.000127318	0.000170726	0.000101021	0.000132227	9.44696e-05	9.11042e-05
K02017	modC; molybdate transport system ATP-binding protein [EC:7.3.2.5]	8.70874e-06	2.42097e-06	7.05839e-06	6.2079e-06	9.41752e-06	1.18661e-05	6.67419e-06	7.21299e-06	1.13744e-05	1.29518e-05	1.84657e-05	9.81803e-06	5.57124e-06	6.28751e-06	4.24366e-06	3.44112e-06	9.7706e-06	1.64532e-05	1.00711e-05	1.01891e-05
K02018	modB; molybdate transport system permease protein	2.50446e-06	1.05305e-06	3.49893e-06	1.13633e-06	9.71983e-06	3.99034e-06	2.41588e-06	2.09877e-06	2.17288e-06	4.89964e-06	5.58973e-06	4.42422e-06	1.03147e-06	3.41534e-06	2.32212e-06	2.09605e-05	2.512e-06	8.4128e-06	5.67073e-06	5.58694e-06
K02019	modE; molybdate transport system regulatory protein	8.59705e-06	3.23119e-06	4.91134e-06	5.64223e-06	8.63689e-06	7.83886e-06	5.49119e-06	6.70913e-06	9.99492e-06	1.27163e-05	1.37836e-05	5.65092e-06	5.40177e-06	7.90942e-06	4.5472e-06	6.80146e-06	1.00525e-05	9.49377e-06	5.93463e-06	3.41888e-06
K02020	modA; molybdate transport system substrate-binding protein	7.03471e-06	3.29625e-06	5.5628e-06	5.43777e-06	1.26772e-05	1.13545e-05	6.68647e-06	3.31773e-06	7.36339e-06	8.4887e-06	1.08823e-05	6.8445e-06	3.9839e-06	6.05873e-06	8.03659e-06	2.18264e-05	5.10322e-06	9.53346e-06	9.60307e-06	5.64459e-06
K02021	ABC.MR; putative ABC transport system ATP-binding protein	1.05802e-05	2.10614e-07	2.96106e-07	2.70662e-06	3.17645e-07	9.40034e-06	1.03856e-06	5.30483e-07	7.48571e-06	7.65813e-07	1.45856e-06	4.59644e-07	5.02597e-07	5.27207e-06	3.27404e-05	2.09517e-06	1.0317e-06	2.95633e-07	1.04078e-05	1.90118e-05
K02022	ABC.MR.TX; HlyD family secretion protein	3.11482e-05	0.000179204	5.78641e-05	9.47892e-05	4.28137e-05	8.14857e-05	6.01983e-05	6.82339e-05	0.000157537	8.35946e-05	5.53306e-05	4.22478e-05	3.56705e-05	0.000345134	0.000263101	0.000140347	9.72804e-05	6.24834e-05	0.000114706	7.66007e-05
K02024	lamB; maltoporin	0	0	0	0	0	0	0	0	0	0	0	0	0	0	0	1.21719e-06	0	0	0	0
K02025	ABC.MS.P; multiple sugar transport system permease protein	7.05885e-05	1.69268e-05	3.52156e-05	6.9539e-05	7.08417e-05	0.00010762	3.41426e-05	8.79702e-05	8.30866e-05	7.26661e-05	5.58015e-05	9.7822e-05	2.73964e-05	4.47719e-05	4.95322e-05	0.000169253	7.742e-05	0.00010402	0.000113367	0.000118399
K02026	ABC.MS.P1; multiple sugar transport system permease protein	6.10811e-05	1.89809e-05	2.27596e-05	3.5719e-05	5.40499e-05	8.17932e-05	3.6245e-05	4.91081e-05	4.73159e-05	4.74222e-05	4.02279e-05	7.21694e-05	3.34368e-05	5.45899e-05	6.20915e-05	5.48377e-05	5.28731e-05	6.3621e-05	0.000101143	0.000117605
K02027	ABC.MS.S; multiple sugar transport system substrate-binding protein	9.81321e-05	5.1501e-05	4.56607e-05	0.000125385	8.15588e-05	0.00010968	4.90915e-05	0.000176086	7.57692e-05	7.11522e-05	6.49494e-05	0.000166543	7.29199e-05	5.25535e-05	5.60871e-05	0.000174224	0.000105463	0.000174676	0.000134507	0.000146286
K02028	ABC.PA.A; polar amino acid transport system ATP-binding protein [EC:7.4.2.1]	3.37185e-05	1.85156e-05	1.82854e-05	3.65279e-05	1.94702e-05	3.31154e-05	1.80457e-05	5.52346e-05	2.58675e-05	1.69661e-05	2.49897e-05	3.9498e-05	2.20556e-05	3.28815e-05	4.76107e-05	3.94458e-05	1.92533e-05	6.33649e-05	4.18809e-05	4.93633e-05
K02029	ABC.PA.P; polar amino acid transport system permease protein	6.53511e-05	2.92897e-05	4.66187e-05	6.2031e-05	5.9704e-05	8.83417e-05	4.43986e-05	9.88504e-05	7.12637e-05	4.83213e-05	4.86431e-05	9.54101e-05	3.96839e-05	3.60689e-05	8.34743e-05	3.35264e-05	5.45647e-05	0.000116829	6.52016e-05	9.81937e-05
K02030	ABC.PA.S; polar amino acid transport system substrate-binding protein	3.22017e-05	2.34126e-05	2.74361e-05	4.61056e-05	4.11585e-05	6.09628e-05	3.61085e-05	6.44668e-05	4.57564e-05	4.30556e-05	3.54713e-05	6.05946e-05	2.67687e-05	3.28904e-05	7.02743e-05	5.22996e-05	3.21807e-05	8.6345e-05	8.04503e-05	8.20748e-05
K02031	ABC.PE.A; peptide/nickel transport system ATP-binding protein	4.85358e-05	2.21079e-05	3.37807e-05	5.91326e-05	4.77312e-05	4.44989e-05	1.98523e-05	4.87105e-05	3.28722e-05	2.55859e-05	7.6511e-05	6.81631e-05	3.32487e-05	2.93197e-05	2.32035e-05	5.60049e-05	4.70469e-05	4.83383e-05	4.13402e-05	3.69778e-05
K02032	ABC.PE.A1; peptide/nickel transport system ATP-binding protein	3.30157e-05	1.7782e-05	2.83748e-05	5.3393e-05	3.69339e-05	3.38422e-05	1.0988e-05	5.01527e-05	2.33615e-05	1.28566e-05	5.33798e-05	5.17051e-05	2.3551e-05	2.25517e-05	2.59471e-05	2.89325e-05	2.32756e-05	4.17779e-05	5.05961e-05	3.42611e-05
K02033	ABC.PE.P; peptide/nickel transport system permease protein	2.32842e-05	2.60585e-06	8.8717e-06	1.0483e-05	2.09336e-05	3.61943e-05	8.68171e-06	4.01813e-05	1.92707e-05	1.59333e-05	2.57309e-05	3.05484e-05	1.09518e-05	8.65745e-06	1.64421e-05	4.88087e-05	2.71914e-05	4.56972e-05	5.21076e-05	4.12296e-05
K02034	ABC.PE.P1; peptide/nickel transport system permease protein	2.28833e-05	1.45835e-05	3.07772e-05	3.20693e-05	5.71932e-05	3.32834e-05	8.56157e-06	5.46595e-05	2.77169e-05	2.03032e-05	0.000104441	4.65139e-05	2.33071e-05	1.47619e-05	2.42086e-05	7.79006e-05	2.55403e-05	6.7134e-05	4.54015e-05	3.6658e-05
K02035	ABC.PE.S; peptide/nickel transport system substrate-binding protein	4.80011e-05	1.51277e-05	2.71527e-05	4.84503e-05	5.17607e-05	5.3643e-05	2.10161e-05	4.93379e-05	5.33401e-05	3.77817e-05	4.75373e-05	7.1876e-05	2.88677e-05	3.01877e-05	3.98923e-05	7.45946e-05	4.18984e-05	4.45444e-05	5.75546e-05	5.70752e-05
K02036	pstB; phosphate transport system ATP-binding protein [EC:7.3.2.1]	1.59912e-06	8.70865e-06	4.27107e-06	2.48881e-06	5.67683e-06	9.87304e-06	3.8552e-06	8.00182e-06	2.04947e-05	1.16145e-05	8.57007e-06	3.1405e-06	3.95848e-06	4.77706e-06	3.73601e-06	6.65609e-05	9.67328e-06	5.73016e-06	1.16783e-05	4.8922e-06
K02037	pstC; phosphate transport system permease protein	5.49401e-05	2.65421e-05	3.13368e-05	6.22166e-05	4.88836e-05	7.87854e-05	2.9503e-05	7.73363e-05	5.9655e-05	3.553e-05	3.80476e-05	7.03278e-05	3.45337e-05	4.47666e-05	7.42889e-05	9.41586e-05	4.44975e-05	8.83455e-05	0.000109861	0.00010869
K02038	pstA; phosphate transport system permease protein	5.45618e-05	2.81408e-05	3.72657e-05	6.00254e-05	5.5768e-05	6.96316e-05	3.9051e-05	8.56946e-05	6.77141e-05	4.64287e-05	6.70991e-05	6.62791e-05	3.35082e-05	3.66487e-05	7.7879e-05	5.54384e-05	5.54757e-05	9.00346e-05	0.000100235	9.95434e-05
K02039	phoU; phosphate transport system protein	2.25706e-06	8.81652e-07	1.8888e-06	1.4193e-06	1.11101e-06	6.89254e-06	3.19765e-06	2.44205e-06	4.49118e-06	2.20486e-06	7.00839e-06	8.51119e-07	7.60336e-06	1.26858e-06	2.72822e-06	9.90321e-06	2.28522e-05	8.61019e-06	1.93765e-06	1.09464e-06
K02040	pstS; phosphate transport system substrate-binding protein	0.000146826	0.000171105	0.000200122	0.000108437	0.000184841	0.000129903	8.29686e-05	9.68583e-05	0.000111589	0.000111116	0.000206388	0.000139855	0.000177122	0.000142685	0.000131408	7.28279e-05	0.000132879	8.89634e-05	0.000137026	0.000100084
K02041	phnC; phosphonate transport system ATP-binding protein [EC:7.3.2.2]	4.02449e-07	0	6.77053e-07	1.08695e-07	5.7747e-07	1.63996e-06	0	2.22523e-06	2.56117e-07	4.04642e-07	3.20973e-07	1.77021e-07	2.42371e-07	6.24174e-07	6.06236e-07	0	2.37394e-07	2.79371e-06	4.1445e-07	7.51818e-07
K02042	phnE; phosphonate transport system permease protein	5.59731e-07	0	2.84815e-07	6.36127e-07	1.27795e-06	4.55944e-06	7.36935e-07	4.97609e-06	1.47718e-06	1.88224e-06	2.00832e-06	1.03578e-06	4.76193e-07	1.60045e-06	5.27584e-07	1.76106e-05	8.06489e-07	2.06609e-06	1.02832e-06	2.20815e-06
K02044	phnD; phosphonate transport system substrate-binding protein	2.23839e-06	8.82135e-07	2.45416e-06	1.75875e-06	8.42532e-07	5.49053e-06	7.60397e-07	4.37323e-06	1.92364e-06	5.74325e-07	1.92261e-06	1.9367e-06	5.89033e-07	6.3261e-06	7.7061e-06	5.12509e-07	2.12326e-06	4.00335e-06	2.30869e-06	1.65337e-06
K02045	cysA; sulfate/thiosulfate transport system ATP-binding protein [EC:7.3.2.3]	3.84504e-06	9.0839e-07	4.30021e-06	4.47869e-06	2.39884e-06	7.60285e-06	3.45751e-06	4.80139e-06	2.52859e-06	3.29109e-06	1.1675e-05	4.41521e-06	2.10717e-06	2.12632e-06	2.28584e-06	3.05351e-08	1.82742e-06	2.31543e-06	5.71591e-06	4.41737e-06
K02046	cysU; sulfate/thiosulfate transport system permease protein	0	0	0	0	0	0	0	0	0	0	0	0	0	0	0	3.41622e-06	0	0	0	0
K02047	cysW; sulfate/thiosulfate transport system permease protein	7.95564e-06	0	0	1.09887e-06	2.9852e-07	5.43919e-06	0	0	6.15842e-06	2.14239e-07	0	5.32293e-07	1.73893e-07	4.51536e-06	2.12916e-05	0	9.11293e-07	1.23292e-07	6.07928e-06	1.21737e-05
K02048	cysP; sulfate/thiosulfate transport system substrate-binding protein	5.58904e-06	0	4.04882e-07	1.55102e-06	0	6.55052e-06	0	0	4.2655e-06	5.24991e-07	4.39382e-08	0	0	4.42274e-06	1.76147e-05	0	0	2.53326e-07	5.60416e-06	1.07489e-05
K02049	ABC.SN.A; NitT/TauT family transport system ATP-binding protein	5.09916e-05	1.86482e-05	2.27166e-05	4.05222e-05	2.49618e-05	5.68583e-05	2.44729e-05	5.57784e-05	3.90172e-05	2.2819e-05	3.16518e-05	4.87023e-05	3.55122e-05	2.87835e-05	3.73879e-05	4.06607e-05	6.29703e-05	6.79205e-05	5.2456e-05	6.49284e-05
K02050	ABC.SN.P; NitT/TauT family transport system permease protein	1.52522e-05	7.65482e-06	1.29716e-05	9.54204e-06	1.65169e-05	2.34854e-05	1.52925e-05	3.27019e-05	4.45378e-05	2.22286e-05	3.65811e-05	1.99623e-05	1.08091e-05	1.35698e-05	2.22438e-05	2.668e-05	2.24215e-05	3.94267e-05	1.84562e-05	2.36426e-05
K02051	ABC.SN.S; NitT/TauT family transport system substrate-binding protein	3.57707e-05	1.64632e-05	2.73488e-05	2.25392e-05	2.22222e-05	5.22505e-05	2.4634e-05	6.32594e-05	8.65511e-05	4.78158e-05	4.20329e-05	3.24837e-05	2.32103e-05	2.90903e-05	4.09139e-05	4.97021e-05	5.73751e-05	7.67882e-05	4.74949e-05	4.43324e-05
K02052	ABC.SP.A; putative spermidine/putrescine transport system ATP-binding protein	3.24377e-07	1.43825e-06	6.26505e-07	3.51067e-07	1.12023e-06	3.9594e-06	0	3.20301e-07	6.33339e-06	1.14083e-06	1.05733e-06	3.03562e-07	3.85246e-07	1.45387e-06	3.78229e-06	0	2.90584e-06	2.15079e-06	1.99772e-07	3.49499e-07
K02053	ABC.SP.P; putative spermidine/putrescine transport system permease protein	1.00998e-06	1.45174e-06	1.3753e-06	9.49399e-07	2.44046e-06	6.72535e-06	1.92582e-07	7.44436e-07	9.62341e-06	2.36284e-06	1.17808e-06	1.5035e-06	9.48893e-07	1.7118e-06	5.97367e-06	0	4.84767e-06	5.36369e-07	6.75705e-07	1.85201e-06
K02054	ABC.SP.P1; putative spermidine/putrescine transport system permease protein	3.9219e-07	3.93529e-08	2.36446e-07	3.95067e-07	9.76256e-07	1.61048e-06	3.70149e-08	1.39638e-06	2.90199e-06	2.38405e-06	1.51363e-07	3.46009e-07	1.47503e-07	2.16189e-07	1.32894e-07	1.79156e-05	9.01392e-07	4.1343e-07	3.32588e-07	1.32004e-06
K02055	ABC.SP.S; putative spermidine/putrescine transport system substrate-binding protein	2.22481e-06	4.31483e-08	1.70888e-06	9.36238e-07	2.21535e-06	2.94707e-06	7.80354e-07	1.55773e-06	8.78183e-06	3.9825e-06	7.56249e-07	1.10788e-06	5.20876e-07	1.50836e-06	2.78138e-06	0	2.65902e-06	3.78643e-06	1.07896e-06	1.43804e-06
K02056	ABC.SS.A; simple sugar transport system ATP-binding protein [EC:3.6.3.17]	3.93535e-05	1.2224e-05	3.41388e-05	5.37826e-05	3.02759e-05	5.70143e-05	2.61164e-05	5.45748e-05	3.81094e-05	3.47242e-05	3.59244e-05	4.54808e-05	2.59716e-05	2.69678e-05	4.69665e-05	5.37198e-05	4.27062e-05	6.58642e-05	7.97069e-05	7.90955e-05
K02057	ABC.SS.P; simple sugar transport system permease protein	7.60343e-05	2.00881e-05	5.62662e-05	6.97787e-05	5.83764e-05	0.0001056	4.65355e-05	9.14958e-05	7.45095e-05	5.52987e-05	7.59121e-05	8.45396e-05	4.87194e-05	4.70486e-05	7.38698e-05	0.000155711	7.44834e-05	0.00011123	0.000158719	0.000127983
K02058	ABC.SS.S; simple sugar transport system substrate-binding protein	4.87987e-05	9.03665e-06	1.97288e-05	3.84555e-05	2.99121e-05	4.33783e-05	1.60599e-05	3.91788e-05	3.45144e-05	1.99151e-05	1.55839e-05	4.70075e-05	1.92509e-05	1.50689e-05	4.99226e-05	1.70889e-05	2.73073e-05	4.27339e-05	6.13479e-05	8.88181e-05
K02063	thiP; thiamine transport system permease protein	0	0	0	0	0	0	0	7.53103e-08	0	0	0	1.38773e-08	0	0	0	1.3697e-06	2.00369e-08	0	0	0
K02064	thiB, tbpA; thiamine transport system substrate-binding protein	0	0	0	0	0	0	0	0	0	0	5.4119e-08	0	0	0	0	1.69783e-06	0	0	0	0
K02065	mlaF, linL, mkl; phospholipid/cholesterol/gamma-HCH transport system ATP-binding pro tein	0.000125859	0.000118204	0.000159321	0.000124777	0.00010756	0.000111391	0.000170043	9.39109e-05	0.000156788	0.00012666	0.000115259	9.77867e-05	0.00018654	0.000119357	8.5504e-05	0.000134071	0.000162257	9.47512e-05	7.56538e-05	5.422e-05
K02066	mlaE, linK; phospholipid/cholesterol/gamma-HCH transport system permease protein	8.25287e-05	2.22264e-05	9.09789e-05	4.00532e-05	5.98145e-05	5.84593e-05	4.8441e-05	5.06196e-05	7.18725e-05	7.09508e-05	6.41807e-05	4.29783e-05	7.88341e-05	5.18296e-05	4.4519e-05	4.20817e-05	9.87373e-05	4.72182e-05	4.58724e-05	4.60264e-05
K02067	mlaD, linM; phospholipid/cholesterol/gamma-HCH transport system substrate-binding pr otein	4.46126e-05	0.000124317	6.84042e-05	7.82416e-05	4.15636e-05	5.13728e-05	0.000129365	5.63361e-05	9.08037e-05	8.73752e-05	4.3276e-05	4.59099e-05	5.07211e-05	9.23145e-05	4.98596e-05	5.46149e-05	8.62537e-05	6.56053e-05	4.28186e-05	3.10194e-05
K02069	ABC.X2.P; putative ABC transport system permease protein	2.85401e-07	0	2.08604e-07	3.69306e-07	4.57062e-07	2.9328e-07	4.52656e-07	1.17673e-06	1.96821e-06	1.40904e-06	2.3955e-07	1.58972e-07	4.49748e-07	1.46174e-06	2.86078e-06	3.59756e-06	3.23059e-07	2.23001e-07	2.35444e-07	4.5745e-07
K02071	metN; D-methionine transport system ATP-binding protein	2.46303e-05	3.08754e-06	9.68443e-06	1.02162e-05	2.03255e-05	2.73272e-05	1.17625e-05	1.25265e-05	2.15785e-05	1.54341e-05	1.33948e-05	2.09338e-05	1.6189e-05	7.60134e-06	1.04808e-05	7.69176e-06	1.7724e-05	1.48814e-05	1.53135e-05	2.46189e-05
K02072	metI; D-methionine transport system permease protein	7.68462e-06	7.63853e-06	5.41843e-06	1.03492e-05	4.94672e-06	9.24258e-06	4.59606e-06	1.91874e-06	1.43903e-05	9.53398e-06	1.61606e-05	1.13629e-05	5.41096e-06	1.00942e-05	6.96635e-06	3.88159e-06	1.14903e-05	3.29979e-06	2.04765e-06	5.12828e-06
K02073	metQ; D-methionine transport system substrate-binding protein	1.70174e-05	2.94975e-06	7.66354e-06	1.12586e-05	1.47928e-05	2.38693e-05	1.52106e-05	3.02925e-05	1.69947e-05	1.88087e-05	1.38666e-05	1.63764e-05	1.28132e-05	1.80163e-05	8.64945e-06	7.87403e-06	1.92356e-05	1.16678e-05	1.86745e-05	2.4638e-05
K02078	acpP; acyl carrier protein	0.000288838	0.00028535	0.000280295	0.000238919	0.000214278	0.000323882	0.000258864	0.000359152	0.000340191	0.000279765	0.000206026	0.000270876	0.000272785	0.000304762	0.000339717	0.000225255	0.000289229	0.000361804	0.000277288	0.000272887
K02079	agaA; N-acetylgalactosamine-6-phosphate deacetylase [EC:3.5.1.25]	6.34514e-06	0	5.76328e-06	0	9.14665e-06	8.31446e-06	0	2.80537e-06	6.54557e-06	4.26351e-06	1.00892e-06	1.7219e-05	5.07204e-06	2.70468e-08	0	2.43314e-08	1.5956e-06	1.27848e-06	0	0
K02080	agaI; galactosamine-6-phosphate isomerase [EC:5.3.1.-]	0	2.9549e-06	0	2.02711e-08	1.83164e-06	0	3.19928e-06	0	0	5.7408e-06	8.73192e-06	0	2.39198e-06	0	0	1.88335e-05	4.46466e-08	3.53945e-06	0	0
K02081	agaR; DeoR family transcriptional regulator, aga operon transcriptional repressor	4.45961e-05	8.17674e-06	6.14857e-05	1.3283e-05	4.05592e-05	2.49008e-05	1.85337e-05	2.28598e-05	3.85205e-05	1.78052e-05	4.05968e-05	1.61571e-05	4.38568e-05	2.48825e-05	1.38744e-05	2.09573e-05	4.20605e-05	1.54418e-05	3.68985e-05	2.71832e-05
K02082	agaS; tagatose-6-phosphate ketose/aldose isomerase [EC:5.-.-.-]	3.9248e-06	2.15475e-07	5.07905e-07	7.65809e-07	1.47284e-07	4.89076e-06	4.49587e-07	6.42599e-07	1.77202e-06	1.24325e-06	4.97145e-07	3.90774e-07	3.14526e-07	2.60833e-08	2.44216e-07	1.56325e-06	2.47521e-06	1.55058e-06	9.72026e-07	1.2079e-06
K02083	allC; allantoate deiminase [EC:3.5.3.9]	7.07301e-07	1.07326e-08	1.16051e-07	1.96202e-07	4.57483e-07	2.35096e-06	7.34428e-08	7.45489e-07	2.83308e-06	2.18056e-06	7.18293e-07	1.12965e-06	1.98249e-07	5.02596e-07	6.00448e-07	1.29112e-06	6.45517e-07	1.61164e-07	6.30388e-07	6.50214e-07
K02086	dnaD; DNA replication protein	2.14444e-07	1.80293e-06	6.52889e-07	1.39389e-07	8.51669e-07	3.84416e-06	1.16324e-06	2.22804e-07	6.29184e-06	4.77224e-06	1.34793e-06	1.57071e-07	1.25415e-07	9.11155e-07	2.45469e-06	1.12385e-06	3.86552e-06	6.98137e-07	2.20378e-07	0
K02088	CDK3; cyclin-dependent kinase 3 [EC:2.7.11.22]	1.3084e-07	9.44469e-08	2.82216e-08	3.16615e-07	1.9649e-06	8.65551e-07	2.07174e-07	4.82002e-07	0	1.14171e-06	2.62879e-06	7.9207e-07	1.2598e-07	3.33901e-08	9.20498e-08	0	3.98513e-08	9.17425e-07	2.87817e-07	0
K02099	araC; AraC family transcriptional regulator, arabinose operon regulatory protein	6.03195e-05	1.68723e-05	4.52223e-05	5.48383e-05	7.75745e-05	8.67918e-05	4.22145e-05	4.75667e-05	5.25479e-05	4.67723e-05	7.29679e-05	9.37208e-05	3.71534e-05	4.31235e-05	5.96865e-05	4.1889e-05	6.94617e-05	5.33581e-05	0.000123332	0.000123329
K02100	araE; MFS transporter, SP family, arabinose:H+ symporter	5.56871e-06	7.75166e-06	5.19074e-06	9.10618e-06	2.64596e-06	1.16228e-05	2.01193e-05	5.20755e-06	2.15104e-05	8.80835e-06	6.78407e-06	7.23836e-06	7.48513e-06	1.01496e-05	3.63368e-06	0.000137236	1.98671e-05	1.07505e-05	1.13211e-05	7.68366e-06
K02103	araR; GntR family transcriptional regulator, arabinose operon transcriptional repres sor	2.67237e-07	0	5.07673e-08	1.21503e-06	1.35765e-07	2.84773e-08	2.01204e-07	5.64827e-08	0	0	1.73544e-07	6.24478e-08	8.01462e-08	2.86334e-08	8.01816e-08	0	2.10388e-07	6.56954e-08	5.10852e-07	5.53777e-07
K02106	atoE; short-chain fatty acids transporter	3.476e-07	3.71884e-07	3.00857e-07	3.26533e-07	6.07546e-08	5.80026e-07	6.43134e-07	9.48657e-07	2.8175e-07	7.36445e-08	9.59396e-07	2.2375e-07	0	0	0	0	5.1961e-07	1.27191e-06	1.51897e-07	1.77011e-07
K02108	ATPF0A, atpB; F-type H+-transporting ATPase subunit a	0.000147563	0.000170917	0.000167036	0.000132782	0.000167215	0.000101875	7.90715e-05	0.000100413	8.77799e-05	7.18038e-05	0.000207938	0.000140362	0.000184667	0.000159043	0.000145979	0.000114802	9.71143e-05	9.14231e-05	7.38815e-05	9.8675e-05
K02109	ATPF0B, atpF; F-type H+-transporting ATPase subunit b	0.000170758	0.000203163	0.000177994	0.000186856	0.000128716	0.000148873	0.00019126	0.000152183	0.000150058	0.000155108	0.000111459	0.000150292	0.000210507	0.000195435	0.000194474	0.000136218	0.000166817	0.000140849	0.000129375	0.000132258
K02110	ATPF0C, atpE; F-type H+-transporting ATPase subunit c	3.33619e-05	1.00078e-05	3.23729e-05	2.6847e-05	3.48328e-05	4.41177e-05	2.36975e-05	4.22911e-05	5.491e-05	4.77177e-05	3.14969e-05	3.31439e-05	2.16548e-05	1.72944e-05	3.38532e-05	1.02258e-05	5.19405e-05	3.84793e-05	6.41705e-05	5.08147e-05
K02111	ATPF1A, atpA; F-type H+/Na+-transporting ATPase subunit alpha [EC:7.1.2.2 7.2.2.1]	0.000183265	0.000212943	0.000201855	0.000198065	0.000145435	0.000160276	0.000206542	0.000158076	0.000170183	0.000167951	0.00012883	0.000182061	0.000224581	0.000206627	0.000182677	0.000147462	0.000192356	0.000141909	0.000116687	0.0001239
K02112	ATPF1B, atpD; F-type H+/Na+-transporting ATPase subunit beta [EC:7.1.2.2 7.2.2.1]	0.000167628	0.000215264	0.000203155	0.000197213	0.000191737	0.000131339	0.000190509	0.000109182	0.000137838	0.000152629	0.000226358	0.000158126	0.000211981	0.000188033	0.000157522	0.000110692	0.000167791	9.99454e-05	9.22087e-05	9.27476e-05
K02113	ATPF1D, atpH; F-type H+-transporting ATPase subunit delta	3.77238e-05	1.46108e-05	2.32435e-05	2.63892e-05	3.44319e-05	5.11026e-05	2.95445e-05	2.27036e-05	5.17842e-05	3.14677e-05	3.24128e-05	3.18827e-05	2.77774e-05	3.54354e-05	5.95633e-05	4.97322e-05	4.24691e-05	2.67487e-05	5.2007e-05	6.07066e-05
K02114	ATPF1E, atpC; F-type H+-transporting ATPase subunit epsilon	9.39866e-05	0.000172301	0.000105054	0.000122804	7.55189e-05	5.72484e-05	0.00014715	5.9794e-05	5.33705e-05	8.71536e-05	7.10954e-05	7.5494e-05	0.000116506	0.000109578	9.06226e-05	8.54323e-05	6.98236e-05	5.67927e-05	3.68567e-05	3.17698e-05
K02115	ATPF1G, atpG; F-type H+-transporting ATPase subunit gamma	4.56671e-05	2.35651e-05	4.76529e-05	5.21364e-05	6.49708e-05	5.13191e-05	2.19789e-05	7.50571e-05	5.51713e-05	3.97803e-05	0.000118137	6.5823e-05	4.50318e-05	2.85669e-05	4.52161e-05	2.30756e-05	5.17102e-05	7.26529e-05	5.00297e-05	6.07386e-05
K02117	ATPVA, ntpA, atpA; V/A-type H+/Na+-transporting ATPase subunit A [EC:7.1.2.2 7.2.2.1 ]	8.36531e-06	2.58626e-06	1.38529e-05	6.32385e-06	1.89683e-05	1.5649e-05	5.94955e-06	1.77411e-05	1.10068e-05	1.17462e-05	2.34709e-05	1.29323e-05	5.585e-06	1.16807e-05	1.2814e-05	1.75018e-05	1.24093e-05	2.37764e-05	3.74208e-05	1.70733e-05
K02118	ATPVB, ntpB, atpB; V/A-type H+/Na+-transporting ATPase subunit B	2.12001e-05	6.99547e-06	2.04754e-05	1.31301e-05	1.79574e-05	2.60396e-05	2.23922e-05	2.70888e-05	4.29521e-05	2.35799e-05	3.58473e-05	1.80073e-05	1.29534e-05	1.56889e-05	2.46007e-05	2.75058e-05	2.88538e-05	3.53704e-05	4.71501e-05	2.20865e-05
K02119	ATPVC, ntpC, atpC; V/A-type H+/Na+-transporting ATPase subunit C	1.26382e-05	3.61961e-06	1.58229e-05	8.20732e-06	1.87219e-05	2.35371e-05	8.85717e-06	1.94893e-05	1.42711e-05	1.34852e-05	2.64566e-05	1.71738e-05	6.75098e-06	1.31935e-05	2.23986e-05	2.26659e-05	1.38941e-05	2.83184e-05	4.88252e-05	2.47609e-05
K02120	ATPVD, ntpD, atpD; V/A-type H+/Na+-transporting ATPase subunit D	1.21387e-05	7.36142e-06	1.305e-05	6.33438e-06	1.12495e-05	2.09001e-05	1.69563e-05	2.56803e-05	3.47756e-05	1.99272e-05	3.22431e-05	1.15724e-05	9.36708e-06	1.18059e-05	2.00943e-05	3.17291e-05	2.26356e-05	2.56342e-05	3.91063e-05	2.15196e-05
K02121	ATPVE, ntpE, atpE; V/A-type H+/Na+-transporting ATPase subunit E	1.48671e-05	8.20168e-06	2.11521e-05	8.20035e-06	2.95083e-05	3.41142e-05	1.7899e-05	3.58697e-05	4.34555e-05	2.54111e-05	4.51666e-05	2.13972e-05	1.25327e-05	1.35549e-05	2.11117e-05	7.24763e-05	3.26186e-05	4.06672e-05	4.98634e-05	2.82818e-05
K02122	ATPVF, ntpF, atpF; V/A-type H+/Na+-transporting ATPase subunit F	1.05213e-05	2.2242e-06	1.52903e-05	9.91962e-06	1.38423e-05	1.6862e-05	1.07103e-05	1.86526e-05	9.76415e-06	1.23598e-05	2.52681e-05	1.12105e-05	4.15885e-06	1.04514e-05	1.56928e-05	1.05808e-05	1.52055e-05	2.73898e-05	3.96931e-05	1.90022e-05
K02123	ATPVI, ntpI, atpI; V/A-type H+/Na+-transporting ATPase subunit I	2.67158e-05	8.13561e-06	2.82174e-05	1.47724e-05	3.1089e-05	4.56338e-05	2.61817e-05	3.52504e-05	4.36616e-05	3.46416e-05	4.7917e-05	4.17845e-05	1.88447e-05	1.90514e-05	3.10022e-05	3.53824e-05	3.48618e-05	4.99318e-05	6.64838e-05	3.5797e-05
K02124	ATPVK, ntpK, atpK; V/A-type H+/Na+-transporting ATPase subunit K	1.92312e-05	7.55063e-06	1.77323e-05	8.58817e-06	2.34765e-05	2.73319e-05	2.13345e-05	2.61285e-05	4.03257e-05	2.52941e-05	4.1925e-05	1.87456e-05	1.31293e-05	1.44394e-05	2.37872e-05	4.32687e-05	2.69744e-05	3.37659e-05	4.77866e-05	2.29616e-05
K02137	ATPeF0O, ATP5O, ATP5; F-type H+-transporting ATPase subunit O	0	9.18942e-08	0	0	2.74848e-07	2.65574e-07	1.01377e-07	4.21275e-07	2.82567e-07	3.15921e-06	2.10345e-06	3.3217e-07	8.52916e-07	0	0	0	2.37476e-06	2.86074e-07	6.56851e-08	0
K02144	ATPeV1H; V-type H+-transporting ATPase subunit H	9.91152e-08	0	0	5.8556e-08	7.73732e-07	2.40284e-07	6.92939e-08	6.80835e-08	6.31906e-08	6.74455e-07	6.87329e-07	3.01095e-07	3.22024e-08	0	3.22166e-08	0	1.08685e-07	3.44591e-07	4.0915e-08	3.17865e-08
K02145	ATPeV1A, ATP6A; V-type H+-transporting ATPase subunit A [EC:7.1.2.2]	7.08761e-08	1.3644e-07	2.91729e-08	6.97878e-08	1.91692e-06	6.05127e-07	1.48654e-07	1.0614e-06	1.85251e-07	3.44441e-06	1.36132e-06	5.40296e-07	3.07034e-08	0	8.91776e-07	0	2.00358e-07	7.11512e-07	8.05011e-07	1.32764e-06
K02146	ATPeV0D, ATP6D; V-type H+-transporting ATPase subunit d	2.55531e-08	1.18059e-07	0	1.50965e-07	5.73794e-07	4.24787e-07	1.07189e-07	2.45739e-07	0	3.32964e-07	6.77991e-07	4.14006e-07	9.96262e-08	3.55929e-08	6.64468e-08	0	0	2.84288e-07	1.26581e-07	3.27798e-08
K02147	ATPeV1B, ATP6B; V-type H+-transporting ATPase subunit B	1.31416e-07	0	0	5.17593e-08	7.28165e-07	2.04239e-07	2.04169e-08	3.36088e-07	2.48344e-07	1.92832e-06	7.39626e-07	4.73149e-07	3.79528e-08	4.3577e-08	3.95557e-07	0	4.26978e-08	2.8329e-07	7.6783e-07	5.66229e-07
K02148	ATPeV1C, ATP6C; V-type H+-transporting ATPase subunit C	2.79184e-07	0	0	7.66129e-08	9.26305e-07	6.45675e-07	9.0662e-08	2.22696e-07	0	8.80921e-07	1.22503e-06	6.7182e-07	0	0	0	0	0	8.79912e-07	0	0
K02149	ATPeV1D, ATP6M; V-type H+-transporting ATPase subunit D	0	0	0	0	1.90603e-07	1.33267e-07	0	1.98243e-07	0	1.15521e-06	0	0	0	0	1.87615e-07	0	0	0	7.94232e-07	2.46813e-07
K02150	ATPeV1E, ATP6E; V-type H+-transporting ATPase subunit E	8.95577e-08	3.14823e-08	4.32731e-08	8.28149e-08	2.08855e-06	8.81172e-07	3.09413e-07	5.06553e-07	1.6709e-07	1.80502e-06	2.47045e-06	8.74446e-07	6.04858e-08	0	1.08731e-07	0	0	1.5523e-06	3.90815e-07	3.12729e-07
K02151	ATPeV1F, ATP6S14; V-type H+-transporting ATPase subunit F	1.17749e-07	1.36003e-07	0	1.39129e-07	7.77659e-07	5.70914e-07	0	8.08832e-08	7.50704e-08	3.7706e-07	2.84016e-07	2.98084e-07	7.65129e-08	0	2.2964e-07	0	0	2.45624e-07	2.91642e-07	2.26574e-07
K02154	ATPeV0A, ATP6N; V-type H+-transporting ATPase subunit a	4.5742e-07	3.22748e-07	7.51208e-08	4.31461e-07	5.54052e-06	2.76226e-06	6.68163e-07	2.80673e-06	7.15081e-07	6.86952e-06	5.35661e-06	2.66751e-06	3.47358e-07	1.74831e-07	2.20725e-06	0	5.90791e-07	2.28828e-06	1.9953e-06	3.46525e-06
K02155	ATPeV0C, ATP6L; V-type H+-transporting ATPase 16kDa proteolipid subunit	2.03015e-07	0	0	0	6.70396e-07	3.51548e-07	2.83866e-07	4.88088e-07	6.47158e-08	6.50103e-07	7.40546e-07	2.05575e-07	0	7.06949e-08	1.31977e-07	0	7.42058e-08	2.11745e-07	8.38052e-08	4.55752e-07
K02156	AUB, PIWI; aubergine	4.36754e-08	4.52139e-08	0	1.64528e-07	1.23386e-06	6.41214e-07	0	4.57383e-07	2.78084e-08	1.8467e-06	1.59374e-06	8.61379e-07	5.52839e-08	6.08353e-08	2.42078e-07	0	1.46353e-07	9.17105e-07	5.22841e-07	4.45089e-07
K02160	accB, bccP; acetyl-CoA carboxylase biotin carboxyl carrier protein	1.49891e-05	2.20596e-06	4.31674e-06	6.11201e-06	1.48522e-05	2.07969e-05	6.24867e-06	1.20571e-05	1.69382e-05	1.89028e-05	1.45975e-05	1.75944e-05	7.14608e-06	1.12012e-05	1.20489e-05	4.06476e-06	1.24093e-05	1.90765e-05	1.33981e-05	2.35442e-05
K02167	betI; TetR/AcrR family transcriptional regulator, transcriptional repressor of bet g enes	1.90656e-07	5.79572e-07	5.69612e-07	8.04877e-07	5.27282e-07	3.322e-07	5.33168e-08	1.57156e-07	2.43104e-07	1.2916e-06	1.37961e-07	2.94683e-07	5.43373e-07	4.56524e-07	1.23443e-06	0	5.57505e-08	4.24222e-07	1.88887e-07	3.56535e-07
K02169	bioC; malonyl-CoA O-methyltransferase [EC:2.1.1.197]	5.81518e-06	8.14753e-06	8.71119e-06	5.19405e-06	5.60029e-06	1.09058e-05	1.17903e-05	2.7459e-05	3.29127e-05	1.56196e-05	1.72531e-05	1.43941e-05	9.29178e-06	6.13653e-06	4.00677e-06	2.57207e-05	1.93095e-05	3.71188e-05	3.57052e-06	1.2376e-05
K02171	blaI; BlaI family transcriptional regulator, penicillinase repressor	0.000228911	6.7437e-05	7.74258e-05	0.000176991	9.30622e-05	0.00026043	6.68403e-05	0.000234819	0.000188133	9.83237e-05	7.64928e-05	0.00027395	9.69313e-05	0.000134535	0.000326673	1.37295e-05	0.000123385	0.000259247	0.000313954	0.000501898
K02172	blaR1; bla regulator protein blaR1	0.000165228	4.8605e-05	7.67218e-05	0.000135644	8.746e-05	0.000175068	4.85938e-05	0.000267471	0.000132365	8.04338e-05	7.89521e-05	0.000203197	9.57696e-05	8.59166e-05	0.000192395	5.92723e-07	0.000100192	0.000270431	0.000236545	0.000307188
K02173	yggC; putative kinase	7.60646e-07	3.13559e-06	1.27264e-06	5.58209e-06	1.06826e-06	7.48607e-07	8.16723e-07	0	8.12534e-07	1.18108e-07	5.70817e-07	4.29089e-06	2.17161e-06	4.37503e-07	8.63429e-07	0	2.46444e-07	0	5.78691e-07	9.10691e-07
K02180	BUB3; cell cycle arrest protein BUB3	0	4.72234e-08	0	4.83219e-08	7.02053e-07	6.23021e-07	1.71502e-07	1.12338e-07	0	2.61847e-07	6.90318e-07	2.48403e-07	0	0	0	0	0	2.84288e-07	6.75097e-08	0
K02182	caiC; carnitine-CoA ligase [EC:6.2.1.48]	1.27116e-06	0	2.75374e-08	8.60801e-07	3.08696e-07	8.28466e-07	3.78668e-07	1.37245e-07	4.76117e-07	1.78268e-07	9.46657e-08	1.23742e-07	4.4824e-07	0	0	0	1.51756e-06	2.72663e-06	7.25833e-07	5.15625e-07
K02183	CALM; calmodulin	9.55744e-07	1.03069e-06	5.80179e-07	1.35311e-06	1.38993e-05	3.50993e-06	8.64735e-07	2.30174e-06	5.95055e-07	8.94868e-06	1.29652e-05	4.25902e-06	3.3522e-07	0	1.0718e-06	8.82448e-08	7.74315e-07	4.36212e-06	3.01559e-06	1.93878e-06
K02184	FMN2; formin 2	2.86073e-06	1.75916e-06	2.20025e-06	3.1902e-06	3.83748e-06	3.30009e-06	4.16421e-06	2.57584e-06	3.53056e-06	7.75314e-06	9.15625e-06	2.40649e-06	2.41415e-06	3.53935e-07	4.61248e-05	2.66148e-06	1.393e-06	2.55276e-06	4.48278e-06	4.6536e-06
K02188	cbiD; cobalt-precorrin-5B (C1)-methyltransferase [EC:2.1.1.195]	1.09027e-05	4.85349e-06	7.17459e-06	6.59861e-06	1.07163e-05	2.52794e-05	1.30877e-05	1.56671e-05	3.83515e-05	1.52098e-05	1.57469e-05	2.00471e-05	7.8212e-06	7.40819e-06	1.34183e-05	3.59377e-05	2.27491e-05	2.37635e-05	3.26399e-05	4.48037e-05
K02189	cbiG; cobalt-precorrin 5A hydrolase [EC:3.7.1.12]	1.47359e-05	1.07456e-06	6.84676e-06	5.54977e-06	6.08421e-06	1.79128e-05	2.24528e-06	4.13524e-05	1.08163e-05	6.51146e-06	9.46798e-06	2.10523e-05	9.49846e-06	6.66133e-06	2.65253e-05	3.58884e-06	9.93507e-06	3.86411e-05	2.47292e-05	3.44957e-05
K02190	cbiK; sirohydrochlorin cobaltochelatase [EC:4.99.1.3]	9.06749e-06	4.95222e-06	6.64439e-06	6.6802e-06	9.16149e-06	1.94005e-05	1.46338e-05	1.1847e-05	2.39917e-05	1.40038e-05	1.66896e-05	8.47986e-06	9.69196e-06	7.34201e-06	1.56668e-05	2.95489e-05	1.80137e-05	2.45949e-05	3.03127e-05	2.48947e-05
K02193	ccmA; heme exporter protein A [EC:7.6.2.5]	3.88617e-06	1.56071e-06	2.93448e-06	2.33772e-06	2.84e-06	3.07195e-06	3.81877e-06	1.20565e-06	6.40544e-06	6.09665e-06	6.23229e-06	1.77063e-06	3.24129e-06	3.50463e-06	1.82331e-06	4.08412e-06	4.34829e-06	1.77126e-06	3.21669e-07	8.94592e-07
K02194	ccmB; heme exporter protein B	3.28928e-06	1.26859e-06	2.90591e-06	2.57512e-06	2.9769e-06	2.56145e-06	3.66108e-06	6.78448e-07	6.15071e-06	5.25109e-06	6.57371e-06	1.94207e-06	1.71933e-06	2.91167e-06	1.20747e-06	3.42359e-06	2.96544e-06	1.12148e-06	0	6.50503e-07
K02198	ccmF; cytochrome c-type biogenesis protein CcmF	3.45944e-06	1.72981e-06	2.43344e-06	2.42435e-06	2.60305e-06	2.96135e-06	3.46273e-06	9.87577e-07	5.98059e-06	5.32934e-06	6.48336e-06	2.04707e-06	2.46172e-06	2.81369e-06	1.1978e-06	3.10635e-06	4.27012e-06	1.61622e-06	2.07261e-07	7.42001e-07
K02199	ccmG, dsbE; cytochrome c biogenesis protein CcmG, thiol:disulfide interchange protei n DsbE	7.80987e-06	2.91552e-07	4.92961e-06	7.0123e-06	4.78141e-06	1.19224e-06	0	1.09494e-08	2.85113e-07	7.35466e-07	3.19412e-06	5.5467e-06	2.76228e-06	1.48973e-05	7.56638e-06	0	2.00683e-06	2.00882e-06	2.71618e-06	5.1631e-06
K02200	ccmH; cytochrome c-type biogenesis protein CcmH	1.07729e-05	5.45516e-06	8.2752e-06	8.68279e-06	1.49273e-05	8.1738e-06	1.31324e-05	5.30397e-06	1.64304e-05	1.42522e-05	2.55532e-05	1.1896e-05	6.34226e-06	8.16105e-06	4.23551e-06	9.1755e-06	1.14457e-05	6.79055e-06	1.62335e-06	2.99727e-06
K02202	CDK7; cyclin-dependent kinase 7 [EC:2.7.11.22 2.7.11.23]	0	0	0	0	0	0	0	1.60483e-07	0	6.23446e-07	0	0	0	0	1.51878e-07	0	0	0	3.8577e-07	9.49053e-07
K02203	thrH; phosphoserine / homoserine phosphotransferase [EC:3.1.3.3 2.7.1.39]	1.96839e-05	5.29145e-06	6.55803e-06	1.71523e-05	3.15263e-06	1.40005e-05	1.27284e-06	5.33084e-05	1.21404e-05	7.65112e-06	3.62172e-06	2.17446e-05	7.18474e-06	1.00743e-05	2.93542e-05	2.59634e-06	1.14715e-05	4.31961e-05	1.85015e-05	2.58497e-05
K02204	thrB2; homoserine kinase type II [EC:2.7.1.39]	1.86975e-06	1.59214e-06	8.79275e-07	8.84062e-07	2.09129e-06	7.67302e-06	2.45784e-06	1.34701e-06	8.30875e-06	1.0084e-05	5.61024e-06	1.37227e-06	7.70294e-07	3.06973e-06	3.34178e-06	0	5.50928e-06	5.30366e-06	9.05831e-07	1.231e-06
K02206	CDK2; cyclin-dependent kinase 2 [EC:2.7.11.22]	2.65355e-07	3.73799e-07	8.11371e-08	8.31659e-07	2.38298e-06	2.58331e-06	6.82508e-07	9.45548e-07	2.17054e-07	3.51565e-06	2.8341e-06	1.67203e-06	1.3966e-07	0	7.1694e-07	6.40388e-08	1.85272e-07	2.26848e-06	1.69281e-06	1.54838e-06
K02208	CDK8_11; cyclin-dependent kinase 8/11 [EC:2.7.11.22 2.7.11.23]	1.819e-07	8.25964e-08	9.08735e-08	4.20012e-07	1.5489e-06	5.91496e-07	1.45615e-07	4.43522e-07	4.42632e-08	7.49229e-07	1.30872e-06	3.92993e-07	9.29343e-08	0	0	0	5.0754e-08	6.05372e-07	1.18078e-07	0
K02209	MCM5, CDC46; DNA replication licensing factor MCM5 [EC:3.6.4.12]	7.47989e-08	3.14823e-08	7.55341e-08	1.84627e-07	1.12503e-06	6.77477e-07	3.81116e-08	6.9883e-07	8.03072e-08	1.88543e-06	1.0492e-06	5.63563e-07	3.54226e-08	0	5.117e-07	0	5.22322e-08	4.61075e-07	1.16479e-06	1.31421e-06
K02210	MCM7, CDC47; DNA replication licensing factor MCM7 [EC:3.6.4.12]	5.47933e-08	3.93529e-08	0	1.81422e-07	1.708e-06	9.375e-07	2.62266e-07	1.52491e-07	7.61397e-08	8.96486e-07	1.48387e-06	7.27829e-07	1.44252e-07	4.74572e-08	0	0	4.00747e-08	5.98962e-07	2.39538e-07	0
K02212	MCM4, CDC54; DNA replication licensing factor MCM4 [EC:3.6.4.12]	5.41126e-08	1.56254e-08	0	7.99224e-08	8.21419e-07	3.00116e-07	1.3241e-07	6.17965e-07	2.11602e-07	1.79602e-06	8.32203e-07	2.73974e-07	0	0	6.86667e-07	0	1.52617e-07	2.25758e-07	5.47721e-07	1.23686e-06
K02214	CDC7; cell division control protein 7 [EC:2.7.11.1]	3.89879e-07	1.18979e-07	5.29875e-08	5.03026e-07	3.41423e-06	1.46508e-06	5.27038e-07	2.30607e-07	1.84471e-07	2.35625e-06	2.93394e-06	9.45526e-07	2.6618e-07	2.98856e-08	4.06022e-07	0	3.13698e-08	1.99433e-06	8.95976e-07	1.32241e-06
K02217	ftnA, ftn; ferritin [EC:1.16.3.2]	0.000145369	0.000127979	0.000195773	0.00015849	0.000132375	7.90092e-05	0.000205064	8.21424e-05	8.10828e-05	8.98747e-05	0.000109189	0.000106104	0.000202018	0.000128115	0.000106142	0.00010302	0.000112316	7.10229e-05	7.98874e-05	5.86522e-05
K02218	CSNK1, CKI; casein kinase 1 [EC:2.7.11.1]	2.34881e-06	1.01673e-06	2.66828e-07	1.85832e-06	1.8336e-05	6.6569e-06	1.70454e-06	6.01666e-06	4.89641e-07	1.44639e-05	1.89173e-05	7.28942e-06	4.54581e-07	2.86454e-07	1.91418e-06	0	7.19436e-07	9.65829e-06	4.52948e-06	4.59331e-06
K02221	yggT; YggT family protein	1.0842e-05	9.49716e-06	2.09684e-05	1.9072e-05	5.36135e-05	1.38512e-05	1.90904e-06	5.29432e-06	7.62647e-06	1.08371e-05	8.53208e-05	3.38263e-05	1.63816e-05	9.65964e-07	1.7097e-06	6.22748e-07	8.21351e-06	5.70405e-06	4.40659e-07	2.88997e-07
K02224	cobB-cbiA; cobyrinic acid a,c-diamide synthase [EC:6.3.5.9 6.3.5.11]	3.35054e-06	1.61149e-06	2.88861e-06	3.80288e-06	9.57749e-06	6.13713e-06	4.6066e-06	7.10336e-06	6.8026e-06	4.26195e-06	8.83574e-06	8.32404e-06	1.39237e-06	4.90621e-06	6.77219e-06	1.85491e-06	5.25161e-06	7.50339e-06	4.52508e-06	8.17848e-06
K02226	cobC, phpB; alpha-ribazole phosphatase [EC:3.1.3.73]	7.63629e-05	8.03397e-05	0.000103175	7.34879e-05	6.12722e-05	4.29e-05	0.000122192	4.58672e-05	5.46572e-05	4.74703e-05	7.50415e-05	5.92396e-05	0.000114571	5.61542e-05	6.54959e-05	7.12958e-05	5.44403e-05	4.32161e-05	4.81377e-05	3.8277e-05
K02227	cbiB, cobD; adenosylcobinamide-phosphate synthase [EC:6.3.1.10]	2.0473e-05	6.18763e-06	1.02564e-05	7.98618e-06	8.98994e-06	2.69504e-05	1.43567e-05	2.24068e-05	3.83457e-05	1.51679e-05	1.99904e-05	1.60455e-05	1.42035e-05	1.04998e-05	3.10379e-05	2.69057e-05	2.41701e-05	1.73356e-05	1.83026e-05	3.11883e-05
K02230	cobN; cobaltochelatase CobN [EC:6.6.1.2]	1.40286e-05	3.67791e-05	1.27015e-05	5.34351e-05	1.00408e-05	1.5272e-05	9.37683e-05	1.70796e-05	1.56491e-05	1.90291e-05	1.22362e-05	2.19786e-05	2.23142e-05	1.54503e-05	8.31413e-06	2.19685e-06	2.44096e-05	2.54979e-05	1.07743e-05	7.89766e-06
K02231	cobP, cobU; adenosylcobinamide kinase / adenosylcobinamide-phosphate guanylyltransfe rase [EC:2.7.1.156 2.7.7.62]	5.65061e-05	5.03702e-05	3.81159e-05	8.68365e-05	3.50852e-05	5.54362e-05	0.000115114	8.42147e-05	7.23464e-05	7.137e-05	3.26024e-05	7.2466e-05	3.81315e-05	4.91357e-05	5.89572e-05	3.51492e-05	5.7112e-05	8.02795e-05	7.83245e-05	8.01074e-05
K02232	cobQ, cbiP; adenosylcobyric acid synthase [EC:6.3.5.10]	0.000145781	0.00020383	0.000181954	0.000152335	0.0001322	9.19712e-05	0.000172891	0.000128217	0.0001104	0.000119051	0.000111555	0.000128024	0.000180195	0.000148697	0.000133696	9.22976e-05	0.000132062	0.000118437	7.9591e-05	8.46402e-05
K02233	E2.7.8.26, cobS, cobV; adenosylcobinamide-GDP ribazoletransferase [EC:2.7.8.26]	3.35078e-05	0.000111933	3.53773e-05	5.78626e-05	2.61159e-05	2.44162e-05	4.37509e-05	2.53541e-05	2.80541e-05	4.77348e-05	2.78129e-05	3.26496e-05	3.13723e-05	7.39542e-05	5.61324e-05	1.51659e-05	5.3376e-05	2.16293e-05	3.16613e-05	2.06619e-05
K02234	cobW; cobalamin biosynthesis protein CobW	2.39857e-06	1.43262e-07	4.80137e-06	2.12518e-06	6.51641e-06	8.29259e-06	2.76438e-06	2.92021e-06	7.62998e-06	3.91992e-06	2.68774e-06	3.86368e-06	8.80798e-07	2.86826e-06	4.2175e-06	4.19207e-06	4.2056e-06	9.72677e-06	5.48313e-06	5.61125e-06
K02236	comC; leader peptidase (prepilin peptidase) / N-methyltransferase [EC:3.4.23.43 2.1. 1.-]	3.38024e-06	9.9289e-08	0	2.24719e-07	9.93451e-07	6.79015e-06	0	1.82718e-07	8.41058e-06	6.44583e-07	1.14503e-06	6.02802e-06	4.78868e-07	1.74338e-06	1.63791e-06	0	2.60281e-06	6.16527e-08	3.03662e-06	2.08549e-06
K02237	comEA; competence protein ComEA	3.53837e-05	1.71405e-05	3.89534e-05	3.79766e-05	2.62526e-05	6.6649e-05	4.24776e-05	7.7279e-05	7.8583e-05	6.14587e-05	2.06788e-05	4.91118e-05	3.94845e-05	2.37544e-05	5.74094e-05	8.4152e-05	7.73993e-05	9.07365e-05	7.31827e-05	7.81911e-05
K02238	comEC; competence protein ComEC	3.26711e-05	1.44637e-05	3.35453e-05	3.60388e-05	6.15565e-05	3.37813e-05	1.88419e-05	2.01462e-05	3.03157e-05	2.6819e-05	0.000107726	4.03356e-05	4.11503e-05	1.22419e-05	1.83982e-05	1.88474e-05	2.6594e-05	2.46235e-05	2.04733e-05	2.17781e-05
K02241	comFB; competence protein ComFB	1.03224e-05	2.98703e-07	1.03555e-06	4.57716e-06	1.41902e-06	1.42895e-05	4.47397e-07	3.3471e-05	5.77839e-06	4.70135e-06	1.69445e-06	1.01033e-05	2.09143e-06	2.12986e-05	2.77364e-05	0	3.39039e-06	3.46233e-05	1.94027e-05	2.29634e-05
K02242	comFC; competence protein ComFC	1.06653e-06	3.49803e-08	3.08325e-07	0	0	2.63639e-06	9.87791e-07	4.16066e-08	1.54493e-06	1.01636e-06	0	4.19995e-07	1.27434e-06	2.11671e-06	3.36769e-06	0	9.84265e-07	6.57082e-07	1.64632e-06	8.10918e-07
K02245	comGC; competence protein ComGC	1.45729e-07	8.41606e-08	3.74951e-07	3.14802e-07	1.9249e-07	1.94448e-07	6.00527e-08	2.70392e-06	5.6023e-07	1.4148e-06	4.39382e-07	0	9.46942e-08	3.86846e-07	4.43436e-07	1.73565e-06	0	1.66519e-07	3.33065e-07	2.37553e-07
K02275	coxB, ctaC; cytochrome c oxidase subunit II [EC:1.9.3.1]	3.43264e-07	7.40219e-08	1.8564e-07	5.27004e-08	1.00112e-06	7.19162e-07	6.23645e-08	9.29996e-07	1.13743e-07	1.07702e-06	3.02907e-06	3.68154e-07	2.19865e-07	3.24018e-07	3.4494e-07	0	0	3.3467e-07	8.30699e-07	9.99794e-07
K02278	cpaA, tadV; prepilin peptidase CpaA [EC:3.4.23.43]	1.74923e-05	9.85638e-08	1.36994e-06	2.12499e-06	1.17572e-06	1.92359e-05	1.54697e-06	1.28731e-06	5.79542e-06	4.52199e-06	1.43328e-06	3.08723e-06	1.37095e-06	1.32192e-06	3.72136e-06	5.37609e-06	4.5302e-06	2.25367e-06	4.65133e-06	1.7436e-05
K02279	cpaB, rcpC; pilus assembly protein CpaB	2.11173e-07	0	4.98926e-07	1.58286e-07	2.20397e-07	4.19065e-07	0	4.03441e-07	2.53616e-07	0	1.32907e-07	1.66718e-07	0	1.6989e-07	5.9951e-07	0	7.27016e-08	1.38302e-07	0	0
K02282	cpaE, tadZ; pilus assembly protein CpaE	3.69435e-06	7.00262e-06	1.26954e-05	1.47695e-05	4.81001e-05	3.70764e-06	8.24799e-07	4.06916e-07	2.74911e-06	1.30301e-06	9.24142e-05	1.66648e-05	1.03044e-05	9.7377e-07	4.7404e-07	0	7.11287e-07	2.78975e-06	1.90673e-07	2.26881e-07
K02283	cpaF, tadA; pilus assembly protein CpaF [EC:7.4.2.8]	2.13875e-05	9.72098e-06	1.30496e-05	1.27722e-05	1.84935e-05	3.64537e-05	3.77275e-05	7.09988e-05	3.64076e-05	5.22441e-05	2.01363e-05	3.51559e-05	1.27155e-05	1.76927e-05	1.79318e-05	4.87985e-06	2.33506e-05	8.96747e-05	3.67987e-05	2.70004e-05
K02291	crtB; 15-cis-phytoene synthase [EC:2.5.1.32]	1.80596e-06	4.14422e-07	1.73804e-06	4.12065e-07	3.96014e-07	4.89453e-06	2.21149e-06	6.56904e-08	3.25296e-06	6.11727e-07	5.85278e-06	1.03341e-06	5.4222e-06	0	0	4.60618e-06	1.85731e-05	6.27186e-06	0	0
K02293	PDS, crtP; 15-cis-phytoene desaturase [EC:1.3.5.5]	6.94274e-08	0	0	0	3.6682e-07	0	0	0	0	0	2.21499e-07	1.40606e-07	0	9.44025e-07	1.46454e-07	0	0	9.65505e-08	1.14639e-07	0
K02298	cyoB; cytochrome o ubiquinol oxidase subunit I [EC:7.1.1.3]	0	0	0	0	0	0	0	0	0	0	0	0	0	0	0	1.90873e-06	0	0	0	0
K02301	cyoE; protoheme IX farnesyltransferase [EC:2.5.1.-]	0	0	0	0	0	0	0	0	0	0	0	0	0	0	0	2.52747e-06	0	0	0	0
K02302	cysG; uroporphyrin-III C-methyltransferase / precorrin-2 dehydrogenase / sirohydroch lorin ferrochelatase [EC:2.1.1.107 1.3.1.76 4.99.1.4]	1.51015e-05	1.50215e-06	6.27301e-06	6.54826e-06	8.09352e-06	2.46591e-05	3.33099e-06	4.14444e-05	2.13555e-05	8.4464e-06	5.18424e-06	3.16488e-05	8.76299e-06	3.39091e-06	8.95688e-06	1.29465e-05	1.43144e-05	4.63305e-05	1.6891e-05	3.0229e-05
K02304	MET8; precorrin-2 dehydrogenase / sirohydrochlorin ferrochelatase [EC:1.3.1.76 4.99. 1.4]	3.13334e-06	7.68735e-07	5.92094e-06	2.52035e-06	2.06058e-06	4.02825e-06	2.1915e-06	3.6892e-06	3.49897e-06	3.63603e-06	1.46457e-05	5.19207e-06	1.17116e-06	2.2196e-06	5.4539e-06	5.16615e-08	1.7187e-06	3.88767e-06	4.26233e-06	4.7659e-06
K02309	DBF4; regulatory subunit for Cdc7p protein kinase	7.14496e-08	0	4.41134e-08	1.26634e-07	5.66257e-07	2.47449e-07	4.99521e-08	2.94478e-07	4.55524e-08	3.43198e-07	7.7553e-07	3.97928e-07	1.39283e-07	0	0	0	0	2.98088e-07	0	0
K02313	dnaA; chromosomal replication initiator protein	7.21761e-05	0.000120997	9.09552e-05	8.55288e-05	0.000129769	9.18422e-05	7.87519e-05	8.44506e-05	0.000108587	8.88736e-05	0.000181941	9.41249e-05	8.14105e-05	9.67952e-05	8.42857e-05	6.76365e-05	0.000112443	9.97008e-05	9.77381e-05	7.18283e-05
K02314	dnaB; replicative DNA helicase [EC:3.6.4.12]	2.57479e-05	1.32762e-05	2.93621e-05	2.43793e-05	3.11821e-05	5.03941e-05	5.49742e-05	5.78986e-05	4.09338e-05	4.85628e-05	2.72759e-05	2.57172e-05	2.59061e-05	2.33398e-05	3.95771e-05	2.23603e-05	4.71855e-05	6.08211e-05	8.19459e-05	5.19841e-05
K02315	dnaC; DNA replication protein DnaC	0.000232415	2.90877e-05	0.00011259	0.000111629	0.000138494	0.000327854	9.39683e-05	0.000397254	0.000249298	0.000149842	0.000171321	0.00028873	0.000102046	0.000184415	0.000343498	3.89362e-05	0.000195264	0.000462795	0.000508874	0.000547203
K02316	dnaG; DNA primase [EC:2.7.7.101]	0.000204684	0.000193257	0.000219491	0.000171557	0.000199647	0.000164836	0.000154841	0.0001781	0.000192951	0.000178092	0.000251029	0.00016379	0.000209744	0.000201041	0.000170835	0.000164088	0.000171347	0.000184092	0.00018325	0.0001776
K02320	POLA1; DNA polymerase alpha subunit A [EC:2.7.7.7]	1.04416e-06	5.18362e-07	1.36738e-07	6.13114e-07	5.04593e-06	2.42041e-06	6.9292e-07	1.99535e-06	4.42996e-07	5.82367e-06	5.88682e-06	2.89641e-06	2.2982e-07	4.03573e-08	1.1215e-06	4.49833e-08	2.34308e-07	2.63712e-06	1.38786e-06	2.18862e-06
K02321	POLA2; DNA polymerase alpha subunit B	1.03713e-05	4.61171e-07	4.32067e-06	6.72738e-06	3.46571e-06	1.67922e-05	3.67651e-06	3.4394e-05	1.26571e-05	3.74419e-06	7.39254e-06	1.85126e-05	2.96119e-06	1.33015e-05	1.25314e-05	2.92688e-06	8.10836e-06	3.95147e-05	1.69521e-05	2.74613e-05
K02324	POLE; DNA polymerase epsilon subunit 1 [EC:2.7.7.7]	4.12315e-08	1.13088e-07	0	1.03383e-07	1.79242e-06	9.26382e-07	1.15304e-07	7.3819e-07	4.86278e-08	1.72248e-06	1.44917e-06	8.67896e-07	5.35842e-08	5.79139e-08	4.69036e-08	0	9.02303e-08	5.2192e-07	6.58939e-07	7.98744e-07
K02325	POLE2; DNA polymerase epsilon subunit 2 [EC:2.7.7.7]	0	4.4738e-08	0	1.37298e-07	1.05052e-06	4.97225e-07	1.08317e-07	2.27041e-07	4.93884e-08	9.55053e-07	1.12176e-06	7.84432e-08	0	0	1.27578e-07	0	0	4.84785e-07	2.89936e-07	5.66435e-07
K02327	POLD1; DNA polymerase delta subunit 1 [EC:2.7.7.7]	4.01867e-07	2.86187e-07	4.18772e-08	2.66745e-07	2.23244e-06	1.06964e-06	1.92376e-07	9.64182e-07	4.32433e-08	2.47907e-06	2.59613e-06	1.29099e-06	1.31664e-07	5.63228e-08	2.01602e-07	0	2.96249e-07	9.22258e-07	5.64127e-07	4.10746e-07
K02328	POLD2; DNA polymerase delta subunit 2	3.28799e-07	7.52246e-08	0	2.76292e-07	2.88363e-06	1.51971e-06	4.97807e-07	3.1436e-07	1.611e-07	1.83477e-06	3.4123e-06	1.9928e-06	1.96774e-07	0	1.64269e-07	0	5.66307e-08	1.41958e-06	7.17017e-07	4.96873e-08
K02330	POLB; DNA polymerase beta [EC:2.7.7.7 4.2.99.-]	3.49964e-07	1.25766e-06	3.7751e-07	3.32032e-07	4.83619e-08	0	1.5721e-06	2.80844e-08	4.66856e-08	0	1.63757e-07	4.14006e-08	2.85496e-07	0	0	0	1.07063e-07	5.09172e-08	0	0
K02331	POL5, MYBBP1A; DNA polymerase phi [EC:2.7.7.7]	1.82497e-05	6.48651e-06	1.21994e-05	1.29369e-05	0.00010259	4.90329e-05	1.07069e-05	3.31096e-05	1.3376e-05	9.09279e-05	8.39532e-05	5.90024e-05	9.41357e-06	6.49158e-06	2.20227e-05	1.56777e-05	1.74196e-05	3.89793e-05	2.66234e-05	7.84876e-05
K02334	dpo; DNA polymerase bacteriophage-type [EC:2.7.7.7]	2.34542e-05	6.85429e-06	1.76531e-05	1.53475e-05	1.87271e-05	2.73668e-05	1.58507e-05	1.64368e-05	2.36332e-05	2.9928e-05	2.02121e-05	2.58349e-05	2.05748e-05	1.3542e-05	5.15475e-05	4.01097e-05	2.99958e-05	3.1724e-05	6.5166e-05	3.50169e-05
K02335	polA; DNA polymerase I [EC:2.7.7.7]	0.00015047	8.401e-05	0.000142991	0.000153692	0.000126741	0.000144186	0.000189618	0.000176341	0.000153562	0.000133841	0.000115381	0.000123112	0.000145626	0.000114946	0.000126611	0.000126414	0.000166908	0.000148186	0.00016235	0.000153613
K02337	dnaE; DNA polymerase III subunit alpha [EC:2.7.7.7]	0.000151428	8.24119e-05	0.000151633	8.05008e-05	0.000130493	0.000159959	0.000113815	0.000100257	0.000146596	0.000115587	0.000116775	0.000129726	0.000163333	0.000117806	0.000142528	7.53878e-05	0.000139532	8.9077e-05	0.000156978	0.000136662
K02338	dnaN; DNA polymerase III subunit beta [EC:2.7.7.7]	0.000211662	0.000174212	0.000224504	0.000162168	0.000175907	0.000179649	0.000141417	0.00016519	0.000174805	0.000147185	0.000183726	0.000177219	0.000229358	0.000216589	0.000210599	0.000165634	0.000195164	0.000160479	0.000216301	0.000188431
K02339	holC; DNA polymerase III subunit chi [EC:2.7.7.7]	2.94904e-06	1.18989e-06	1.16785e-06	2.39199e-06	1.40689e-06	1.81627e-06	3.9131e-06	0	2.52495e-06	1.3996e-06	3.96212e-06	1.80611e-06	1.65498e-06	0	0	2.27405e-06	8.29636e-07	1.1755e-06	0	0
K02340	holA; DNA polymerase III subunit delta [EC:2.7.7.7]	4.93526e-05	0.000128824	7.80619e-05	0.000109803	9.34351e-05	5.62269e-05	0.000124571	6.13024e-05	7.37451e-05	8.47479e-05	0.000133954	6.89902e-05	5.74218e-05	9.85435e-05	8.4844e-05	2.39304e-05	8.13045e-05	7.57662e-05	8.07078e-05	5.20927e-05
K02341	holB; DNA polymerase III subunit delta' [EC:2.7.7.7]	5.9971e-05	3.63524e-05	7.16978e-05	5.27695e-05	5.99645e-05	8.9054e-05	6.96519e-05	8.06335e-05	8.63244e-05	7.84106e-05	5.74261e-05	8.09232e-05	6.76029e-05	7.37997e-05	6.6231e-05	0.000151257	9.98526e-05	0.000105282	9.55548e-05	7.14321e-05
K02342	dnaQ; DNA polymerase III subunit epsilon [EC:2.7.7.7]	0.000165277	0.000278585	0.000196113	0.000141247	0.000131973	0.000132591	0.000107324	0.000110163	0.000157826	0.000127623	0.000135367	9.43231e-05	0.000129637	0.000249004	0.000172864	0.000189874	0.000176175	8.95017e-05	0.000131912	0.000126882
K02343	dnaX; DNA polymerase III subunit gamma/tau [EC:2.7.7.7]	6.51747e-05	3.05824e-05	8.80225e-05	5.06293e-05	0.000115285	7.06121e-05	4.55436e-05	4.41135e-05	7.60532e-05	4.90621e-05	0.000164884	7.04664e-05	6.64935e-05	2.32055e-05	2.59552e-05	1.7288e-05	9.83472e-05	5.41347e-05	5.95013e-05	4.71714e-05
K02346	dinB; DNA polymerase IV [EC:2.7.7.7]	6.16413e-05	2.78731e-05	5.95003e-05	4.62436e-05	8.83309e-05	8.95285e-05	5.88e-05	6.55926e-05	0.000109577	7.01264e-05	0.000139673	6.64197e-05	5.77986e-05	4.45448e-05	4.58435e-05	5.96481e-05	0.000103535	8.22539e-05	0.000115449	8.38307e-05
K02348	elaA; ElaA protein	9.6833e-08	0	6.93861e-07	0	8.28037e-07	5.814e-07	0	1.61308e-06	4.26163e-06	8.41784e-07	3.75416e-07	1.66601e-07	6.29218e-08	5.40675e-07	2.35557e-06	0	3.02121e-07	0	1.81369e-07	0
K02349	POLQ; DNA polymerase theta [EC:2.7.7.7]	4.35953e-07	6.77947e-07	1.22012e-07	1.19832e-06	8.45341e-06	3.97958e-06	1.04443e-06	2.46845e-06	5.56509e-07	9.86783e-06	8.11758e-06	3.6737e-06	4.03253e-07	7.42677e-08	1.47699e-06	0	4.42063e-07	4.15485e-06	3.284e-06	2.97001e-06
K02350	REV3L, POLZ; DNA polymerase zeta [EC:2.7.7.7]	6.91083e-06	5.01518e-06	2.4663e-06	7.64278e-06	7.33179e-06	1.05104e-05	3.87745e-06	8.06255e-06	1.37402e-05	1.29011e-05	7.23074e-06	7.92219e-06	4.24839e-06	4.27573e-06	3.25879e-06	3.49457e-05	5.75182e-06	6.79568e-06	8.19533e-06	3.93874e-06
K02352	drp35; lactonase [EC:3.1.1.-]	4.93597e-06	2.30562e-06	3.26118e-06	5.85661e-06	2.16282e-05	2.54692e-06	9.54699e-07	8.76064e-06	1.68926e-06	3.14818e-06	1.94463e-05	1.40902e-05	1.06403e-06	3.65591e-06	3.60928e-06	0	2.66675e-06	5.74433e-06	1.79996e-06	2.07415e-06
K02355	fusA, GFM, EFG; elongation factor G	0.000293695	0.00022084	0.000269	0.00024007	0.000222245	0.000253275	0.000161393	0.000251659	0.000232726	0.000187338	0.000202228	0.000255067	0.000267583	0.000286642	0.000283053	0.000133117	0.000253207	0.00022336	0.000282835	0.000283234
K02356	efp; elongation factor P	3.67106e-05	1.9789e-05	3.69156e-05	4.21046e-05	6.52255e-05	4.72878e-05	1.82683e-05	3.42124e-05	6.58745e-05	3.60998e-05	0.000130052	4.48591e-05	4.19726e-05	2.17959e-05	4.22753e-05	7.28231e-06	7.68665e-05	4.30561e-05	4.32161e-05	4.24933e-05
K02357	tsf, TSFM; elongation factor Ts	0.000117256	7.138e-05	0.0001184	0.00012961	7.6624e-05	0.000115318	0.000159601	0.000118788	0.000133664	0.000115912	8.99442e-05	0.00010163	0.000108388	0.000113968	0.000104968	7.82832e-05	0.000139654	0.000110316	0.000137851	0.000116597
K02358	tuf, TUFM; elongation factor Tu	5.07973e-05	2.94109e-05	5.59143e-05	4.77699e-05	9.11274e-05	7.52355e-05	5.03236e-05	4.85075e-05	8.72036e-05	6.01803e-05	0.000159557	7.38301e-05	5.56751e-05	4.99664e-05	6.81313e-05	5.76839e-05	8.84627e-05	6.63692e-05	8.48274e-05	6.48999e-05
K02361	entC; isochorismate synthase [EC:5.4.4.2]	7.54059e-05	6.91903e-05	0.000107855	4.90967e-05	6.64945e-05	5.53266e-05	5.31389e-05	4.93333e-05	7.5104e-05	7.70806e-05	5.53058e-05	5.11782e-05	0.000121045	6.16226e-05	5.76702e-05	2.45033e-05	8.66321e-05	3.26324e-05	3.0331e-05	2.02737e-05
K02364	entF; enterobactin synthetase component F [EC:6.3.2.14]	0	0	0	0	0	0	0	7.81329e-09	0	0	6.85897e-09	0	0	0	0	1.57859e-06	0	0	0	0
K02365	ESP1; separase [EC:3.4.22.49]	3.99682e-07	1.18541e-07	0	4.3408e-07	3.59292e-06	6.28397e-07	5.48811e-07	1.44533e-06	1.84202e-07	3.50006e-06	3.60377e-06	1.26433e-06	7.86385e-08	0	7.4325e-07	0	3.62903e-07	2.00971e-06	7.96752e-07	1.36096e-06
K02371	fabK; enoyl-[acyl-carrier protein] reductase II [EC:1.3.1.9]	4.3521e-05	9.82493e-06	3.2392e-05	1.73881e-05	3.09912e-05	4.82282e-05	4.03968e-05	4.54437e-05	5.50059e-05	3.45299e-05	1.80705e-05	3.1888e-05	3.47102e-05	3.47974e-05	4.2152e-05	7.26723e-06	5.01321e-05	3.18764e-05	6.45805e-05	6.4808e-05
K02372	fabZ; 3-hydroxyacyl-[acyl-carrier-protein] dehydratase [EC:4.2.1.59]	6.46169e-05	0.000100201	2.73504e-05	9.08302e-05	3.10459e-05	5.77318e-05	9.46926e-05	7.51103e-05	3.77373e-05	4.59205e-05	2.08588e-05	6.08253e-05	3.11034e-05	7.91014e-05	9.06917e-05	2.96699e-05	3.79905e-05	7.0979e-05	6.2877e-05	7.87645e-05
K02377	TSTA3, fcl; GDP-L-fucose synthase [EC:1.1.1.271]	0.000212544	0.000221288	0.000227828	0.000196687	0.000157976	0.000139233	0.000235599	0.000150597	0.000139918	0.000136993	0.000112678	0.000156057	0.000219274	0.00020548	0.000188902	8.17843e-05	0.000183372	0.000140146	0.000115004	0.000133091
K02379	fdhD; FdhD protein	3.72144e-06	2.08432e-06	2.48865e-06	2.12985e-06	2.35917e-06	3.31042e-06	3.85211e-06	7.95555e-07	5.20862e-06	5.72491e-06	5.99292e-06	4.06732e-06	2.60646e-06	2.8089e-06	1.29532e-06	4.74922e-06	3.5332e-06	3.36386e-06	4.09224e-07	1.43091e-06
K02383	flbB; flagellar protein FlbB	1.10876e-06	1.71933e-07	5.55269e-07	2.01688e-07	2.15547e-06	4.2877e-06	1.82126e-07	6.77242e-07	3.45062e-06	2.00514e-06	8.38723e-07	7.717e-07	5.59475e-07	8.47916e-07	9.14194e-07	2.21391e-06	2.22674e-06	1.86644e-06	2.30395e-06	3.67525e-06
K02385	flbD; flagellar protein FlbD	4.8872e-05	1.29661e-05	2.02635e-05	3.38756e-05	3.1194e-05	5.11734e-05	1.86806e-05	4.75045e-05	3.82377e-05	2.43557e-05	2.66105e-05	4.98237e-05	1.78143e-05	2.79309e-05	2.89697e-05	3.2404e-06	2.52052e-05	3.37351e-05	6.29892e-05	7.40041e-05
K02386	flgA; flagella basal body P-ring formation protein FlgA	6.21039e-08	0	3.83433e-08	0	1.98675e-07	1.444e-07	0	7.95422e-07	2.36017e-07	3.13109e-06	1.41862e-06	4.36325e-07	4.11523e-07	0	0	4.07757e-07	2.85596e-06	1.52917e-06	1.02546e-07	0
K02387	flgB; flagellar basal-body rod protein FlgB	1.3442e-05	4.11799e-06	1.09779e-05	7.81864e-06	2.70116e-05	3.02558e-05	1.19027e-05	2.77539e-05	2.13592e-05	2.17056e-05	2.47801e-05	1.81321e-05	7.76827e-06	9.76353e-06	2.26869e-05	8.45497e-06	2.01562e-05	3.92504e-05	6.69108e-05	3.97395e-05
K02388	flgC; flagellar basal-body rod protein FlgC	1.37177e-05	5.82582e-06	1.78728e-05	1.34107e-05	2.016e-05	2.39169e-05	1.10912e-05	2.23215e-05	1.43537e-05	1.93247e-05	2.10327e-05	2.03811e-05	8.84806e-06	9.26343e-06	1.49237e-05	4.52711e-06	2.55851e-05	3.5168e-05	4.91313e-05	2.50325e-05
K02389	flgD; flagellar basal-body rod modification protein FlgD	2.07721e-05	3.01891e-06	6.6307e-06	1.00486e-05	1.11411e-05	1.97485e-05	6.31154e-06	1.79817e-05	1.15607e-05	1.05364e-05	1.45885e-05	1.69915e-05	6.32615e-06	7.32381e-06	1.70939e-05	2.80339e-06	1.36104e-05	2.68359e-05	2.9963e-05	3.29471e-05
K02390	flgE; flagellar hook protein FlgE	2.13096e-05	2.4514e-06	1.04415e-05	5.83904e-06	2.49224e-05	2.94347e-05	1.18224e-05	2.48077e-05	2.00791e-05	2.62327e-05	2.15431e-05	1.73702e-05	6.39803e-06	6.46575e-06	1.04236e-05	7.03232e-06	2.08992e-05	1.90648e-05	1.64384e-05	2.21705e-05
K02391	flgF; flagellar basal-body rod protein FlgF	5.93492e-08	0	7.54774e-08	0	2.56415e-07	8.22169e-08	8.13127e-07	6.60859e-07	3.06715e-07	3.70195e-06	1.97231e-06	5.5542e-07	3.92596e-07	4.38066e-08	4.98596e-08	0	3.17093e-06	7.52882e-07	5.19305e-08	0
K02392	flgG; flagellar basal-body rod protein FlgG	3.42869e-05	6.99239e-06	1.35188e-05	1.34163e-05	2.41889e-05	4.88908e-05	1.94728e-05	2.34187e-05	3.81177e-05	1.67998e-05	2.26915e-05	3.04378e-05	1.2285e-05	1.45583e-05	5.11546e-05	3.85694e-06	2.74736e-05	3.12971e-05	6.19669e-05	7.32457e-05
K02393	flgH; flagellar L-ring protein precursor FlgH	1.07697e-07	0	4.43286e-08	0	0	3.52938e-07	1.53839e-06	0	0	0	4.32952e-08	0	9.86015e-08	0	0	7.1958e-07	6.35061e-07	1.32258e-06	0	0
K02394	flgI; flagellar P-ring protein precursor FlgI	0	5.43145e-08	1.09613e-07	0	1.03138e-07	3.24506e-07	0	9.20274e-07	2.73798e-07	4.23259e-06	1.96003e-06	3.63399e-07	9.45993e-07	0	0	3.02125e-07	3.25262e-06	2.49628e-06	0	0
K02395	flgJ; flagellar protein FlgJ	6.12823e-06	1.48108e-05	8.77731e-06	5.38245e-06	8.93433e-06	2.35948e-05	7.63915e-05	1.63374e-05	4.49332e-05	4.95354e-05	3.76221e-05	7.9284e-06	2.3722e-05	8.41674e-06	6.35385e-06	0.000121597	3.76646e-05	4.68963e-05	1.46554e-05	7.82543e-06
K02396	flgK; flagellar hook-associated protein 1 FlgK	2.1938e-05	4.87068e-06	1.4957e-05	1.81959e-05	1.68972e-05	2.70474e-05	1.24519e-05	2.5069e-05	1.82253e-05	1.68974e-05	2.60537e-05	2.05643e-05	1.34349e-05	1.33812e-05	2.9905e-05	3.36446e-06	2.71512e-05	4.09732e-05	8.08491e-05	4.60145e-05
K02397	flgL; flagellar hook-associated protein 3 FlgL	2.7061e-05	9.85612e-06	1.76447e-05	2.82247e-05	3.44282e-05	2.65062e-05	1.51743e-05	2.89324e-05	1.85804e-05	1.65395e-05	3.14741e-05	3.13876e-05	2.03625e-05	1.2013e-05	2.20013e-05	3.38635e-06	2.5276e-05	3.55725e-05	5.49494e-05	4.50606e-05
K02398	flgM; negative regulator of flagellin synthesis FlgM	9.41514e-06	3.55581e-07	5.14423e-07	7.19581e-07	1.13816e-06	1.65095e-05	5.02835e-07	1.72683e-06	1.0845e-05	8.24899e-06	1.04551e-06	2.94736e-06	1.74653e-06	1.78236e-06	1.0582e-05	9.91568e-08	4.23128e-06	2.30611e-06	2.28439e-05	2.47655e-05
K02400	flhA; flagellar biosynthesis protein FlhA	3.07445e-05	9.39065e-06	1.15591e-05	2.05304e-05	1.55349e-05	2.79569e-05	1.15995e-05	2.15767e-05	1.92402e-05	1.10684e-05	9.45206e-06	2.9018e-05	1.72633e-05	1.67491e-05	1.99471e-05	2.99974e-06	2.19382e-05	1.39843e-05	3.35975e-05	4.72397e-05
K02401	flhB; flagellar biosynthetic protein FlhB	1.09263e-05	3.96089e-06	9.02782e-06	6.73625e-06	1.02455e-05	1.81646e-05	6.97998e-06	2.04361e-05	9.03923e-06	7.37341e-06	1.79327e-05	1.2543e-05	5.16189e-06	8.57682e-06	1.41358e-05	2.76252e-06	1.35164e-05	2.94136e-05	3.38531e-05	1.96341e-05
K02404	flhF; flagellar biosynthesis protein FlhF	3.25978e-06	0	8.16869e-07	1.59397e-07	3.69452e-07	6.59305e-06	5.7551e-08	1.86414e-06	3.58023e-06	7.95688e-06	1.76873e-06	1.22633e-06	2.11959e-06	1.77938e-06	7.75542e-06	2.45639e-07	5.45683e-06	3.7068e-06	1.7286e-05	1.39102e-05
K02405	fliA; RNA polymerase sigma factor for flagellar operon FliA	1.32825e-05	8.53494e-06	9.38263e-06	1.26216e-05	1.89204e-05	2.65728e-05	1.90337e-05	1.63456e-05	3.96607e-05	2.7426e-05	2.50098e-05	1.42186e-05	1.19061e-05	1.81599e-05	1.69856e-05	2.20876e-05	2.36297e-05	1.51575e-05	3.18705e-05	2.32307e-05
K02406	fliC; flagellin	4.65748e-05	1.19914e-05	2.67861e-05	3.86945e-05	5.53271e-05	6.36e-05	2.98204e-05	6.60722e-05	4.20442e-05	4.09233e-05	4.72074e-05	5.5271e-05	2.48923e-05	6.05805e-05	5.96017e-05	1.01138e-05	4.10274e-05	6.43019e-05	0.000118235	7.97918e-05
K02407	fliD; flagellar hook-associated protein 2	5.56864e-05	1.2261e-05	2.11698e-05	3.58069e-05	3.02367e-05	6.41809e-05	2.03263e-05	7.58016e-05	4.41148e-05	2.307e-05	2.65449e-05	5.62753e-05	2.53164e-05	3.26467e-05	5.89397e-05	4.01934e-06	4.17302e-05	8.79603e-05	0.000100165	9.80576e-05
K02408	fliE; flagellar hook-basal body complex protein FliE	9.21926e-06	2.9165e-06	7.44636e-06	5.22143e-06	1.38069e-05	1.78911e-05	5.32984e-06	2.13437e-05	1.1116e-05	1.57506e-05	1.46504e-05	1.49493e-05	5.4794e-06	8.28081e-06	1.75071e-05	2.60805e-06	1.53751e-05	2.64827e-05	4.58594e-05	1.84553e-05
K02409	fliF; flagellar M-ring protein FliF	3.92984e-06	1.30254e-06	1.26355e-06	3.33227e-06	8.53284e-06	3.31309e-06	3.81201e-06	6.05467e-06	4.35176e-06	7.52523e-06	1.03383e-05	6.44479e-06	2.7175e-06	2.96589e-06	7.99704e-06	9.36499e-07	6.08658e-06	7.57312e-06	1.71304e-05	1.10508e-05
K02410	fliG; flagellar motor switch protein FliG	9.14652e-06	9.36191e-07	8.07511e-07	3.99696e-06	8.44161e-06	9.66559e-06	6.50714e-06	4.34838e-06	3.55857e-06	7.18282e-06	3.61993e-06	7.18964e-06	3.86983e-06	2.02871e-06	2.6201e-06	3.39029e-07	8.87235e-06	3.63095e-06	5.35969e-06	1.32179e-05
K02411	fliH; flagellar assembly protein FliH	9.65166e-06	1.91779e-06	8.95913e-06	6.88971e-06	8.95769e-06	1.41779e-05	4.84506e-06	1.47869e-05	7.88331e-06	8.82774e-06	1.46567e-05	1.07344e-05	4.86523e-06	7.4094e-06	1.57392e-05	3.10578e-06	1.006e-05	2.47784e-05	4.16931e-05	2.48605e-05
K02412	fliI; flagellum-specific ATP synthase [EC:7.4.2.8]	4.16932e-05	4.02878e-06	1.61287e-05	1.94197e-05	3.20427e-05	5.55614e-05	1.44658e-05	3.26141e-05	2.94801e-05	2.44527e-05	2.40575e-05	2.16441e-05	1.56348e-05	3.25537e-05	6.27957e-05	5.53471e-06	2.59857e-05	3.39332e-05	7.63202e-05	7.0099e-05
K02413	fliJ; flagellar FliJ protein	2.8464e-05	6.98833e-06	1.22792e-05	2.14721e-05	2.02428e-05	3.4874e-05	1.13465e-05	2.91393e-05	2.26637e-05	1.35359e-05	1.21809e-05	2.87102e-05	1.5304e-05	2.48814e-05	5.13705e-05	2.61561e-06	1.87635e-05	1.78237e-05	5.50951e-05	6.18468e-05
K02414	fliK; flagellar hook-length control protein FliK	4.56292e-05	1.09374e-05	2.22821e-05	3.30948e-05	3.52167e-05	5.15526e-05	1.98972e-05	4.60449e-05	3.53095e-05	2.69221e-05	3.04833e-05	4.18409e-05	2.28954e-05	2.79355e-05	5.17507e-05	1.58195e-05	3.12352e-05	3.74097e-05	8.00795e-05	7.58419e-05
K02415	fliL; flagellar FliL protein	3.21846e-05	6.55113e-06	9.36106e-06	2.54683e-05	1.51212e-05	3.34671e-05	6.57944e-06	3.95975e-05	2.25407e-05	1.03321e-05	6.61972e-06	3.71394e-05	1.48674e-05	1.68561e-05	2.02136e-05	4.46253e-07	1.39778e-05	3.90675e-05	3.98485e-05	5.81718e-05
K02416	fliM; flagellar motor switch protein FliM	1.55885e-05	4.00841e-06	1.36002e-05	1.16729e-05	1.79747e-05	2.39851e-05	9.06715e-06	1.76785e-05	1.50023e-05	1.02123e-05	1.8817e-05	2.49275e-05	8.90758e-06	6.43801e-06	1.29095e-05	2.80155e-06	1.69254e-05	3.0866e-05	4.3765e-05	3.47948e-05
K02417	fliNY, fliN; flagellar motor switch protein FliN/FliY	6.21649e-06	4.07683e-07	1.96783e-06	1.05085e-06	8.23745e-06	1.33625e-05	3.36334e-06	6.86628e-06	1.08876e-05	1.43489e-05	4.69138e-06	2.01776e-06	2.53865e-06	5.46451e-06	1.97466e-05	5.76468e-06	1.25057e-05	8.12853e-06	1.09677e-05	1.41748e-05
K02418	fliOZ, fliO; flagellar protein FliO/FliZ	1.05635e-06	2.84531e-07	5.33208e-07	3.10764e-07	4.78119e-07	2.90372e-06	5.65586e-08	1.42308e-06	2.78717e-06	1.39169e-06	7.39626e-08	1.17412e-06	3.21483e-07	1.40254e-06	4.87546e-06	0	2.58716e-06	2.29856e-06	1.81343e-05	9.29014e-06
K02419	fliP; flagellar biosynthetic protein FliP	1.38788e-05	3.59561e-06	1.2328e-05	9.18288e-06	1.66863e-05	2.35793e-05	1.42711e-05	2.30383e-05	1.49403e-05	1.60954e-05	1.68454e-05	1.42146e-05	8.70979e-06	7.87741e-06	1.58952e-05	5.54444e-06	2.08491e-05	2.4523e-05	3.90757e-05	2.192e-05
K02420	fliQ; flagellar biosynthetic protein FliQ	1.29632e-05	9.3011e-06	9.81767e-06	2.45791e-05	2.67732e-05	1.96584e-05	6.64602e-06	3.48323e-05	1.03984e-05	2.10025e-05	1.52303e-05	2.60842e-05	9.26563e-06	1.58831e-05	1.51626e-05	3.20897e-06	1.31061e-05	1.28728e-05	2.22294e-05	2.48884e-05
K02421	fliR; flagellar biosynthetic protein FliR	2.70803e-05	9.02526e-06	1.54071e-05	2.72643e-05	2.47075e-05	3.24573e-05	1.03909e-05	4.09793e-05	1.56916e-05	1.865e-05	2.8227e-05	3.39936e-05	1.70393e-05	2.28709e-05	2.77822e-05	3.03468e-06	2.24726e-05	3.55747e-05	6.54786e-05	5.13505e-05
K02422	fliS; flagellar protein FliS	3.26737e-05	3.29739e-06	9.64831e-06	1.21761e-05	1.02945e-05	3.24703e-05	8.14937e-06	4.2968e-05	1.93699e-05	1.43074e-05	1.39165e-05	3.30111e-05	1.33186e-05	1.49596e-05	3.7738e-05	3.22147e-06	1.26834e-05	6.24794e-05	3.34758e-05	4.29263e-05
K02424	fliY, tcyA; L-cystine transport system substrate-binding protein	3.70341e-06	7.68543e-07	4.00156e-06	2.15782e-06	1.57868e-05	8.17727e-06	1.52449e-06	4.36103e-06	8.40393e-07	3.96349e-06	4.6594e-06	4.57197e-06	2.1107e-06	3.57265e-06	6.34554e-06	2.28454e-07	4.14639e-06	5.50687e-06	1.13833e-05	4.26374e-06
K02426	sufE; cysteine desulfuration protein SufE	1.74062e-05	1.52994e-05	2.96419e-05	1.36836e-05	1.68659e-05	1.91923e-05	2.89887e-05	2.45847e-05	5.60137e-05	2.92093e-05	3.13786e-05	1.79793e-05	2.69759e-05	1.96472e-05	1.36321e-05	4.07093e-05	3.5304e-05	1.89678e-05	2.02862e-05	1.72967e-05
K02427	rlmE, rrmJ, ftsJ; 23S rRNA (uridine2552-2'-O)-methyltransferase [EC:2.1.1.166]	3.13078e-06	1.1145e-06	1.36674e-06	2.9198e-06	1.42801e-05	7.76797e-06	6.83588e-07	4.51782e-06	4.52465e-06	3.34463e-06	8.73644e-06	6.83184e-06	8.68534e-07	3.26495e-06	4.57522e-06	2.86617e-06	3.38614e-06	5.30147e-06	3.13081e-06	4.47907e-06
K02428	rdgB; XTP/dITP diphosphohydrolase [EC:3.6.1.66]	8.63792e-05	5.69088e-05	0.000101778	0.000108701	7.63866e-05	6.14533e-05	0.000135441	6.32421e-05	9.46598e-05	6.44348e-05	8.91832e-05	7.06778e-05	8.30917e-05	8.33297e-05	5.02866e-05	5.16022e-05	0.000108111	6.95091e-05	6.77062e-05	5.67833e-05
K02429	fucP; MFS transporter, FHS family, L-fucose permease	0.000263578	0.000555376	0.000351052	0.000307641	0.000231598	0.000181359	0.000288734	0.000165785	0.000258347	0.000259924	0.000223499	0.000217744	0.00037444	0.000431163	0.000317219	0.000424994	0.000268311	0.000142205	0.000152036	0.0001199
K02430	fucR; DeoR family transcriptional regulator, L-fucose operon activator	3.54182e-07	6.50905e-07	8.31462e-07	1.36613e-06	3.40106e-07	1.52501e-07	0	2.91421e-07	3.7642e-07	1.58398e-07	8.90274e-07	1.23115e-06	4.48288e-07	4.88131e-08	0	0	5.12373e-08	1.49686e-07	5.78655e-08	1.08736e-08
K02431	fucU, FUOM; L-fucose mutarotase [EC:5.1.3.29]	1.41783e-05	1.46532e-05	2.58987e-05	3.26566e-05	6.39365e-05	1.2892e-05	5.55776e-06	5.436e-06	7.37122e-06	2.65423e-06	0.000126028	3.76293e-05	2.17559e-05	2.23073e-06	4.63425e-06	3.77791e-05	7.29201e-06	1.53914e-05	6.11693e-06	7.30955e-06
K02433	gatA, QRSL1; aspartyl-tRNA(Asn)/glutamyl-tRNA(Gln) amidotransferase subunit A [EC:6. 3.5.6 6.3.5.7]	1.74437e-05	2.86984e-06	7.33538e-06	1.58021e-05	3.04406e-05	2.44312e-05	1.26105e-05	1.43077e-05	1.94968e-05	2.02195e-05	2.07772e-05	2.66223e-05	1.0722e-05	1.30997e-05	1.506e-05	1.61693e-05	1.59801e-05	2.03455e-05	2.93169e-05	3.68491e-05
K02434	gatB, PET112; aspartyl-tRNA(Asn)/glutamyl-tRNA(Gln) amidotransferase subunit B [EC:6 .3.5.6 6.3.5.7]	2.4937e-05	5.84358e-06	1.15205e-05	1.31045e-05	2.03114e-05	2.62266e-05	1.731e-05	4.13472e-05	2.17997e-05	2.11539e-05	1.71566e-05	2.48923e-05	1.78961e-05	1.18127e-05	3.25134e-05	5.20237e-06	2.50543e-05	4.27424e-05	1.74277e-05	4.50137e-05
K02435	gatC, GATC; aspartyl-tRNA(Asn)/glutamyl-tRNA(Gln) amidotransferase subunit C [EC:6.3 .5.6 6.3.5.7]	6.40571e-06	8.92347e-07	5.91637e-06	1.95459e-06	1.44198e-05	7.06761e-06	4.67011e-06	5.07689e-06	5.52734e-06	1.00376e-05	6.30665e-06	1.02723e-05	4.09422e-06	3.50172e-06	5.251e-06	4.72948e-07	8.01465e-06	6.34247e-06	3.34549e-06	6.69907e-06
K02437	gcvH, GCSH; glycine cleavage system H protein	0.000107052	0.000176711	0.000135981	9.75096e-05	8.6326e-05	8.15348e-05	0.000101218	6.69973e-05	0.000114623	0.00010425	9.03098e-05	7.38852e-05	0.000136784	0.000152602	0.000114151	5.61917e-05	9.73495e-05	4.61306e-05	7.0105e-05	5.38977e-05
K02438	glgX; glycogen debranching enzyme [EC:3.2.1.196]	0.000104968	2.84248e-05	4.72037e-05	8.93484e-05	8.14495e-05	0.000125125	4.20658e-05	0.000156645	7.97834e-05	5.53156e-05	6.81677e-05	0.000134285	5.08548e-05	5.34407e-05	8.76219e-05	2.50192e-05	8.2505e-05	0.000171248	0.000136161	0.000168437
K02439	glpE; thiosulfate sulfurtransferase [EC:2.8.1.1]	7.77265e-08	2.77936e-07	2.60708e-07	7.79593e-08	2.68069e-07	1.9372e-06	2.23041e-06	1.84402e-06	3.93366e-06	3.96387e-06	8.57901e-08	1.09079e-07	1.47923e-06	1.80994e-07	3.29315e-07	1.38861e-05	8.55021e-06	2.7161e-06	3.70473e-06	1.83305e-07
K02440	GLPF; glycerol uptake facilitator protein	0.000113281	0.000175155	0.000160619	0.000108656	0.000107295	5.81048e-05	0.000110991	5.34292e-05	6.93621e-05	7.88595e-05	8.57834e-05	7.86625e-05	0.000141898	0.000130484	9.87322e-05	2.95755e-05	8.09534e-05	4.17869e-05	4.23172e-05	3.21464e-05
K02443	glpP; glycerol uptake operon antiterminator	6.76556e-06	2.20646e-06	4.33604e-06	4.31675e-06	1.49972e-05	1.76863e-05	6.36606e-06	1.77034e-05	9.16225e-06	1.03123e-05	1.42575e-05	1.08477e-05	4.39614e-06	3.90683e-06	1.06326e-05	2.23883e-05	1.42302e-05	2.78213e-05	3.74246e-05	1.90078e-05
K02444	glpR; DeoR family transcriptional regulator, glycerol-3-phosphate regulon repressor	4.82647e-06	2.2166e-06	9.99078e-06	5.93198e-06	6.36169e-06	1.30873e-05	7.08093e-06	8.37602e-06	1.35509e-05	1.32503e-05	2.98962e-05	7.8344e-06	4.57069e-06	9.93814e-06	9.93268e-06	6.58269e-05	1.51647e-05	9.66232e-06	1.50942e-05	9.44836e-06
K02445	glpT; MFS transporter, OPA family, glycerol-3-phosphate transporter	3.98297e-06	5.26467e-06	3.36105e-06	6.44193e-06	7.06048e-06	1.11621e-05	1.80225e-05	5.65972e-06	1.12655e-05	6.93804e-06	2.82655e-06	3.75437e-06	6.00314e-06	1.01768e-05	5.85733e-06	3.09555e-05	7.75698e-06	5.95128e-06	1.41398e-05	1.09875e-05
K02446	glpX; fructose-1,6-bisphosphatase II [EC:3.1.3.11]	2.50704e-06	9.04185e-07	1.07408e-06	2.87166e-06	1.05468e-05	8.21204e-07	7.61224e-07	4.62412e-06	9.1823e-07	1.53245e-06	1.01106e-05	6.34615e-06	4.28553e-07	2.1982e-06	2.84443e-06	0	1.19023e-06	3.52389e-06	1.06604e-06	2.01038e-06
K02448	norD; nitric oxide reductase NorD protein	7.03198e-07	4.52678e-07	2.88987e-06	1.70878e-06	1.86931e-06	2.34832e-07	8.10247e-08	1.75805e-06	5.44284e-07	5.04895e-07	5.65088e-06	1.63398e-06	1.66283e-06	1.6607e-06	1.9209e-06	0	6.36286e-07	4.85293e-06	2.05813e-06	5.20428e-06
K02450	gspA; general secretion pathway protein A	6.37833e-05	1.32553e-05	4.45261e-05	4.46367e-05	0.0001176	7.71056e-05	4.57652e-05	7.07159e-05	6.15433e-05	4.32183e-05	3.27902e-05	0.000100664	3.20386e-05	9.59296e-05	7.87199e-05	1.10719e-05	4.93646e-05	4.00309e-05	0.0001742	0.000160323
K02453	gspD; general secretion pathway protein D	3.6086e-06	9.95226e-07	4.17968e-06	1.01345e-06	8.46639e-07	1.15279e-05	3.52333e-06	2.03124e-07	5.54262e-06	1.22894e-06	1.08204e-05	2.04335e-06	1.01358e-05	0	0	8.04433e-06	3.41659e-05	1.40265e-05	0	0
K02454	gspE; general secretion pathway protein E [EC:7.4.2.8]	4.91575e-07	0	1.20427e-06	0	2.98935e-06	1.44422e-06	0	1.99641e-06	1.53413e-06	4.13291e-06	3.82162e-06	1.24316e-06	4.36943e-07	1.94966e-06	4.71345e-06	0	4.28457e-07	1.92556e-06	0	2.53113e-06
K02455	gspF; general secretion pathway protein F	1.55241e-06	4.12687e-07	1.11266e-06	2.60832e-06	1.08297e-06	2.39472e-06	1.20018e-05	5.39143e-07	1.36747e-06	1.18879e-06	9.38105e-07	1.15878e-06	2.98655e-06	2.29879e-06	3.43395e-07	7.75857e-07	2.73244e-06	1.33528e-06	3.68677e-06	1.05911e-06
K02456	gspG; general secretion pathway protein G	0	0	0	0	0	0	0	0	0	0	0	0	0	0	0	4.53521e-07	0	1.18374e-06	0	0
K02469	gyrA; DNA gyrase subunit A [EC:5.6.2.2]	0.000107065	2.14665e-05	7.29187e-05	6.4048e-05	9.1795e-05	0.000133223	5.30759e-05	0.000142664	9.31092e-05	7.7897e-05	9.22156e-05	0.000123101	6.64333e-05	7.73953e-05	0.000108131	1.12174e-05	0.000113122	0.000150708	0.000187687	0.000134349
K02470	gyrB; DNA gyrase subunit B [EC:5.6.2.2]	0.000214421	0.000244771	0.00026377	0.000220145	0.000200882	0.000157071	0.000257802	0.000165571	0.00016065	0.000202858	0.00018525	0.000165292	0.000262176	0.000260887	0.000203394	0.000129147	0.000201136	0.000177863	0.000195904	0.00013474
K02471	bacA; vitamin B12/bleomycin/antimicrobial peptide transport system ATP-binding/perme ase protein	0	0	0	0	0	0	0	0	0	2.14629e-08	3.23334e-08	0	0	0	0	1.70382e-06	1.9599e-08	2.37834e-07	0	0
K02472	wecC; UDP-N-acetyl-D-mannosaminuronic acid dehydrogenase [EC:1.1.1.336]	3.26506e-06	2.16468e-06	2.09127e-06	3.30641e-06	1.40991e-06	8.54261e-06	1.04493e-05	2.47896e-06	2.64566e-06	5.47725e-06	3.5563e-06	6.44392e-06	3.37712e-06	2.27616e-06	3.65964e-06	9.06757e-06	4.36902e-06	7.30351e-06	6.05412e-06	8.96591e-06
K02473	wbpP; UDP-N-acetylglucosamine 4-epimerase [EC:5.1.3.7]	2.00245e-06	9.25596e-07	9.64605e-07	2.94543e-06	9.8452e-06	1.06626e-06	7.70241e-07	4.78312e-06	8.9643e-07	1.45407e-06	1.02666e-05	7.48803e-06	7.54267e-07	2.11267e-06	3.07966e-06	0	1.05777e-06	2.79002e-06	1.28999e-06	1.50905e-06
K02474	wbpO; UDP-N-acetyl-D-galactosamine dehydrogenase [EC:1.1.1.-]	2.3051e-05	4.30743e-05	2.93445e-05	6.71481e-05	2.5519e-05	3.75128e-05	0.000130936	5.1522e-05	8.49504e-05	4.66408e-05	3.25973e-05	3.58735e-05	3.54626e-05	2.95608e-05	2.63347e-05	8.13638e-05	7.1491e-05	5.99845e-05	2.93608e-05	2.50271e-05
K02476	K02476; two-component system, CitB family, sensor kinase [EC:2.7.13.3]	8.27179e-05	1.87288e-05	1.73428e-05	7.89301e-05	4.02879e-05	7.40983e-05	2.9378e-05	6.39417e-05	5.21915e-05	3.35679e-05	3.56247e-05	7.45226e-05	3.30358e-05	5.25798e-05	7.76472e-05	3.44089e-08	4.69047e-05	6.56447e-05	0.000183657	0.000158179
K02477	K02477; two-component system, LytTR family, response regulator	0.000241903	0.000293188	0.000318814	0.000175113	0.000219947	0.00018167	0.00019994	0.000161051	0.00019482	0.00015176	0.000190426	0.000184582	0.0003871	0.000237711	0.000259635	0.000225857	0.000207003	0.00014782	0.000142856	0.000132025
K02478	K02478; two-component system, LytTR family, sensor kinase [EC:2.7.13.3]	1.53236e-05	9.8238e-06	1.91027e-05	9.2323e-06	7.67186e-06	9.48524e-06	1.94429e-05	1.09045e-05	1.43488e-05	2.09871e-05	1.52962e-05	8.60728e-06	2.69153e-05	6.55409e-06	6.20788e-06	7.13591e-05	1.09448e-05	1.23519e-05	6.07138e-06	4.63979e-06
K02479	K02479; two-component system, NarL family, response regulator	0.000102721	0.000164225	0.000149376	9.19043e-05	9.38703e-05	8.82053e-05	8.66288e-05	7.4924e-05	0.000121847	0.000103702	9.06682e-05	7.96853e-05	0.000150529	0.00015365	0.000120225	0.000183841	0.000122217	6.06301e-05	5.98859e-05	4.72878e-05
K02481	K02481; two-component system, NtrC family, response regulator	2.04102e-05	6.35879e-06	2.12137e-05	1.2939e-05	1.16262e-05	2.08269e-05	9.42493e-06	3.09026e-05	3.52122e-05	3.2318e-05	1.5638e-05	1.14932e-05	1.57087e-05	6.56594e-06	4.51851e-06	1.80466e-05	3.24764e-05	1.66291e-05	1.65433e-05	9.8305e-06
K02482	K02482; two-component system, NtrC family, sensor kinase [EC:2.7.13.3]	1.00051e-06	2.78942e-07	1.38664e-06	1.64983e-06	2.35266e-06	3.21982e-06	5.17047e-07	1.56261e-06	3.70808e-07	2.23655e-06	1.23691e-06	2.10974e-06	4.60187e-07	2.31923e-07	5.95828e-07	0	1.77355e-06	2.28711e-06	2.9726e-06	3.59045e-06
K02483	K02483; two-component system, OmpR family, response regulator	0.000868827	0.000296035	0.000565615	0.000683435	0.000720036	0.000888565	0.000411679	0.000878989	0.00076693	0.000544378	0.000657889	0.000941755	0.000562347	0.000567857	0.00087332	0.000366178	0.000655743	0.000856717	0.00121575	0.00131912
K02484	K02484; two-component system, OmpR family, sensor kinase [EC:2.7.13.3]	1.97818e-05	5.35446e-06	1.97865e-05	1.09967e-05	2.30442e-05	2.87107e-05	1.82546e-05	2.71546e-05	3.06517e-05	2.35597e-05	3.40641e-05	2.24689e-05	9.66614e-06	1.20172e-05	1.93558e-05	2.61006e-05	2.25648e-05	2.8119e-05	3.50778e-05	2.35979e-05
K02486	K02486; two-component system, sensor kinase [EC:2.7.13.3]	0	0	0	0	0	0	0	0	0	0	0	0	0	3.78656e-07	0	0	0	2.70036e-08	1.18882e-06	0
K02487	pilL; type IV pili sensor histidine kinase and response regulator	0	0	3.98568e-08	0	2.26968e-07	3.3912e-07	0	9.22658e-07	1.34301e-07	3.1842e-06	1.25945e-06	4.37166e-07	7.45827e-07	0	0	0	3.14674e-06	6.70914e-07	0	0
K02488	pleD; two-component system, cell cycle response regulator [EC:2.7.7.65]	2.57256e-05	4.45406e-07	2.53821e-06	1.20364e-05	1.43813e-06	2.65405e-05	3.85945e-07	6.84076e-05	2.67809e-05	8.1094e-06	7.59984e-07	2.6722e-05	4.40244e-06	4.20531e-05	4.47399e-05	2.36469e-08	6.65519e-06	5.90371e-05	5.01749e-05	6.50086e-05
K02492	hemA; glutamyl-tRNA reductase [EC:1.2.1.70]	2.67105e-06	1.1495e-06	1.52378e-06	1.5675e-06	8.13911e-06	5.1814e-06	1.02214e-06	4.63966e-06	5.99257e-06	4.88893e-06	9.07261e-06	6.183e-06	5.98869e-07	3.63533e-06	8.28655e-06	5.60993e-06	3.77266e-06	5.22498e-06	1.62516e-05	1.24887e-05
K02493	hemK, prmC, HEMK; release factor glutamine methyltransferase [EC:2.1.1.297]	4.01838e-05	1.15473e-05	3.8331e-05	1.99532e-05	3.22808e-05	5.90656e-05	2.52149e-05	4.75193e-05	6.98297e-05	5.23005e-05	3.54608e-05	2.54449e-05	3.99151e-05	1.5553e-05	2.19601e-05	2.20444e-05	5.91516e-05	4.03421e-05	5.0292e-05	3.35122e-05
K02495	hemN, hemZ; oxygen-independent coproporphyrinogen III oxidase [EC:1.3.98.3]	0.000172853	0.000157004	0.000189758	0.000121353	0.000148611	0.00014622	0.000107153	0.000123376	0.000149125	0.000113099	0.000134996	0.000137639	0.000179289	0.00015596	0.000156738	6.33274e-05	0.000150212	0.000119921	0.000143253	0.000134359
K02496	hemX; uroporphyrin-III C-methyltransferase [EC:2.1.1.107]	6.17852e-06	1.63948e-06	6.35579e-06	4.77442e-06	7.46897e-06	8.30871e-06	2.2912e-06	9.93297e-06	4.95059e-06	2.10828e-06	7.49391e-06	8.62071e-06	3.6409e-06	4.041e-06	8.01835e-06	1.56931e-06	8.13008e-06	1.12672e-05	1.40513e-05	8.11142e-06
K02498	hemY; HemY protein	0	5.33486e-08	5.70336e-08	0	4.06409e-07	1.49298e-07	8.611e-08	7.15131e-07	1.65663e-07	2.86302e-06	1.80952e-06	5.26178e-07	8.68145e-07	0	0	0	2.57299e-06	7.75122e-07	5.08441e-08	0
K02499	yabN; tetrapyrrole methylase family protein / MazG family protein	1.40088e-05	1.13487e-05	1.51262e-05	1.61385e-05	1.95283e-05	1.62762e-05	2.02695e-05	1.55338e-05	1.0936e-05	1.01629e-05	2.17247e-05	2.23477e-05	1.24987e-05	1.35714e-05	2.31892e-05	1.3028e-06	1.21104e-05	1.84489e-05	2.6999e-05	1.15932e-05
K02500	hisF; imidazole glycerol-phosphate synthase subunit HisF [EC:4.3.2.10]	3.42906e-05	8.87264e-05	2.24917e-05	4.91543e-05	2.79942e-05	4.0802e-05	1.67579e-05	3.25111e-05	4.21233e-05	2.03037e-05	2.05176e-05	4.55085e-05	1.76969e-05	6.20029e-05	5.22234e-05	5.31831e-06	2.22633e-05	2.2084e-05	5.58333e-05	7.32688e-05
K02501	hisH; imidazole glycerol-phosphate synthase subunit HisH [EC:4.3.2.10]	4.4451e-05	3.92291e-05	2.19382e-05	7.71329e-05	2.23815e-05	3.94874e-05	9.5873e-05	5.79535e-05	2.57641e-05	3.04901e-05	2.32597e-05	5.18801e-05	3.19445e-05	3.43333e-05	4.70965e-05	5.80501e-06	3.69956e-05	7.31907e-05	3.86406e-05	5.90025e-05
K02502	hisZ; ATP phosphoribosyltransferase regulatory subunit	1.2363e-05	7.89566e-06	1.27787e-05	1.64164e-05	1.28945e-05	1.97702e-05	1.43399e-05	1.41555e-05	1.65654e-05	1.4824e-05	2.58273e-05	2.0199e-05	9.05083e-06	7.76839e-06	8.89089e-06	8.06325e-06	1.53308e-05	1.83045e-05	2.17319e-05	1.59913e-05
K02503	HINT1, hinT, hit; histidine triad (HIT) family protein	0.000175441	0.000174079	0.000159433	0.000140618	0.000153112	0.000132707	9.25159e-05	0.000147585	0.000102704	0.000111699	0.000119806	0.000146293	0.000167227	0.000179642	0.000188973	2.61653e-05	0.000116948	0.000140326	0.000121194	0.000126723
K02508	hpaA; AraC family transcriptional regulator, 4-hydroxyphenylacetate 3-monooxygenase operon regulatory protein	9.17793e-06	9.44662e-07	1.96e-06	8.78553e-06	7.66476e-06	9.43879e-06	5.58758e-06	1.36548e-06	4.81094e-06	3.52594e-06	3.05996e-06	7.21394e-06	5.19289e-06	2.29894e-06	4.24214e-06	4.33436e-06	6.93562e-06	1.27529e-06	3.24213e-06	8.52557e-06
K02509	hpaH; 2-oxo-hept-3-ene-1,7-dioate hydratase [EC:4.2.1.-]	2.29772e-07	1.57201e-07	1.72109e-07	5.69614e-07	2.20926e-07	5.40638e-07	5.41104e-07	3.48199e-06	2.13268e-07	1.16046e-06	1.00858e-07	5.64553e-08	0	3.10629e-07	1.88734e-06	3.49303e-08	1.22271e-07	1.16299e-07	9.20587e-07	1.08797e-06
K02510	hpaI, hpcH; 4-hydroxy-2-oxoheptanedioate aldolase [EC:4.1.2.52]	7.29825e-06	6.61055e-06	6.74211e-06	6.28594e-06	3.88738e-06	1.45748e-05	5.65273e-06	1.33654e-05	9.62118e-06	4.83756e-06	4.21223e-06	9.05564e-06	5.95726e-06	1.27533e-06	3.17209e-06	2.01356e-06	8.23499e-06	1.94124e-05	1.15962e-05	4.11184e-06
K02515	HSL1; serine/threonine-protein kinase HSL1, negative regulator of Swe1 kinase [EC:2. 7.11.-]	1.20913e-06	6.14299e-07	1.87239e-07	8.57215e-07	1.1201e-05	3.18115e-06	9.73189e-07	1.46094e-06	8.61123e-07	4.57531e-06	9.79945e-06	4.95614e-06	1.43321e-07	8.07146e-08	2.81519e-07	0	1.27085e-07	4.25801e-06	7.68656e-07	1.38445e-07
K02516	PRMT5, HSL7; type II protein arginine methyltransferase [EC:2.1.1.320]	0	2.53867e-07	1.03265e-07	1.4822e-07	1.06089e-06	4.73565e-07	1.97887e-07	5.42077e-07	2.13268e-07	6.86662e-07	2.26516e-06	1.11538e-06	1.08683e-07	0	1.73762e-07	0	1.99082e-07	6.06551e-07	2.15984e-07	0
K02517	lpxL, htrB; Kdo2-lipid IVA lauroyltransferase/acyltransferase [EC:2.3.1.241 2.3.1.-]	1.96219e-05	2.31068e-05	2.45888e-05	2.84413e-05	1.67886e-05	2.51724e-05	4.13754e-05	1.49101e-05	2.36746e-05	3.29409e-05	2.61184e-05	1.74092e-05	2.51438e-05	3.65497e-05	1.44205e-05	6.03495e-05	4.97781e-05	2.57377e-05	1.98979e-05	1.66519e-05
K02518	infA; translation initiation factor IF-1	0.000161246	0.000187611	0.000208772	0.000134909	0.000213613	0.000148592	0.000140625	0.000112849	0.00015793	0.000138658	0.00024697	0.000130773	0.000197321	0.000191111	0.000150017	0.000199329	0.000161344	0.000111533	0.000145192	9.94312e-05
K02519	infB, MTIF2; translation initiation factor IF-2	7.80724e-05	5.38003e-05	8.43788e-05	9.26635e-05	9.82722e-05	0.000103192	8.75507e-05	9.24287e-05	0.000158488	0.000135925	9.26095e-05	8.82159e-05	6.98532e-05	9.77158e-05	8.6093e-05	5.57148e-05	0.000138176	7.45378e-05	9.73659e-05	8.3452e-05
K02520	infC, MTIF3; translation initiation factor IF-3	6.62427e-05	2.25561e-05	7.93839e-05	3.99372e-05	0.000119361	5.52513e-05	6.15308e-05	6.89242e-05	5.15369e-05	5.2795e-05	0.000122456	7.78103e-05	6.8684e-05	2.46046e-05	2.15153e-05	9.49756e-06	5.48688e-05	6.45649e-05	3.62497e-05	3.479e-05
K02521	ilvY; LysR family transcriptional regulator, positive regulator for ilvC	0	0	0	0	0	0	6.92939e-08	0	0	0	0	0	0	0	0	9.20408e-07	1.10297e-08	0	0	0
K02523	ispB; octaprenyl-diphosphate synthase [EC:2.5.1.90]	6.7274e-05	3.73747e-05	7.0472e-05	5.55924e-05	4.73701e-05	6.66181e-05	4.23803e-05	5.19283e-05	8.97075e-05	7.17657e-05	6.75251e-05	5.41273e-05	7.11306e-05	6.12977e-05	4.54812e-05	9.31123e-05	9.36701e-05	5.13936e-05	4.52002e-05	4.21374e-05
K02526	kdgT; 2-keto-3-deoxygluconate permease	1.20987e-06	1.54645e-06	2.84679e-06	1.96983e-06	9.49307e-06	2.95474e-06	1.94053e-06	5.07438e-06	4.2073e-06	2.64874e-06	1.81778e-06	4.1139e-06	3.00243e-06	3.09847e-06	6.09792e-06	0	2.15554e-06	3.77207e-06	1.93875e-05	1.26854e-05
K02527	kdtA, waaA; 3-deoxy-D-manno-octulosonic-acid transferase [EC:2.4.99.12 2.4.99.13 2.4 .99.14 2.4.99.15]	8.91987e-06	8.43157e-05	1.97432e-05	1.7612e-05	1.3098e-05	2.07204e-06	3.3684e-06	6.42548e-06	3.13183e-06	4.29586e-06	9.18481e-06	8.93915e-06	7.532e-06	5.63251e-05	3.30858e-05	1.3397e-07	1.32432e-06	1.31035e-06	9.08334e-06	5.16287e-06
K02528	ksgA; 16S rRNA (adenine1518-N6/adenine1519-N6)-dimethyltransferase [EC:2.1.1.182]	7.54627e-05	5.2172e-05	5.18085e-05	0.000103252	4.18645e-05	9.991e-05	0.00014001	0.000114966	9.48814e-05	6.95964e-05	5.35579e-05	9.26144e-05	5.93552e-05	7.50876e-05	8.83773e-05	2.92684e-06	8.83029e-05	0.000118302	0.000121181	0.000110643
K02529	lacI, galR; LacI family transcriptional regulator	0.00015196	4.52968e-05	0.000105457	0.000103001	0.000107063	0.000193082	9.189e-05	0.000208968	0.0001714	0.000116172	0.000138355	0.000211712	9.40403e-05	8.38371e-05	0.000137767	0.000175831	0.000173826	0.000226875	0.000233224	0.000239192
K02530	lacR; DeoR family transcriptional regulator, lactose phosphotransferase system repre ssor	2.81306e-06	1.22106e-06	4.26567e-06	3.19573e-06	2.16362e-06	1.67906e-07	4.54631e-07	1.16167e-06	7.95793e-07	1.49483e-06	1.85073e-05	2.30306e-06	9.67045e-07	2.46019e-06	1.20859e-06	2.16868e-07	8.47278e-07	4.29189e-07	2.64212e-07	6.95746e-07
K02532	lacY; MFS transporter, OHS family, lactose permease	1.76138e-06	2.69737e-06	1.52754e-06	5.7994e-06	1.23678e-06	4.97844e-07	1.14463e-07	1.24463e-06	9.63856e-07	2.8739e-06	9.20335e-06	2.88945e-06	2.30582e-06	5.97069e-06	1.1463e-06	1.2902e-06	5.38421e-07	7.24155e-07	2.28202e-07	9.11309e-07
K02533	lasT; tRNA/rRNA methyltransferase [EC:2.1.1.-]	1.29991e-06	6.06729e-07	1.43629e-06	1.55052e-06	7.28662e-06	1.04171e-06	3.05145e-06	3.9914e-06	1.86773e-06	4.40353e-06	8.93144e-06	6.24294e-06	1.83042e-06	1.96806e-06	2.30428e-06	0	3.18736e-06	3.91263e-06	6.03659e-07	1.01002e-06
K02535	lpxC; UDP-3-O-[3-hydroxymyristoyl] N-acetylglucosamine deacetylase [EC:3.5.1.108]	6.31733e-07	4.20803e-08	5.17807e-07	8.99821e-07	4.62705e-07	8.68037e-07	1.34306e-06	1.18971e-06	5.15593e-08	4.22086e-07	1.75093e-06	5.50499e-07	1.15172e-06	3.67668e-07	3.39382e-07	1.35752e-06	2.26523e-07	2.91687e-06	1.16324e-06	1.21841e-07
K02536	lpxD; UDP-3-O-[3-hydroxymyristoyl] glucosamine N-acyltransferase [EC:2.3.1.191]	0.00015239	0.00018694	0.000201298	0.00014065	0.000150294	0.000104709	0.000155786	9.94015e-05	0.000107875	0.000124322	0.0001103	0.000108842	0.000180989	0.000177774	0.000135264	8.36644e-05	0.000150067	7.25576e-05	8.9569e-05	8.02286e-05
K02538	manR; activator of the mannose operon, transcriptional antiterminator	7.05365e-08	0	2.90331e-08	0	0	0	0	0	0	0	0	0	0	2.9475e-07	1.08096e-06	0	0	0	0	3.01616e-08
K02540	MCM2; DNA replication licensing factor MCM2 [EC:3.6.4.12]	1.82631e-07	0	0	3.14646e-07	1.61755e-06	7.34446e-07	3.1847e-07	6.97111e-07	2.54955e-07	2.6763e-06	1.84258e-06	4.50787e-07	2.63642e-07	0	4.11774e-07	0	2.05276e-07	6.7457e-07	3.61718e-07	1.05688e-06
K02541	MCM3; DNA replication licensing factor MCM3 [EC:3.6.4.12]	8.27825e-08	1.17638e-07	1.02221e-07	2.76646e-07	2.17668e-06	7.99415e-07	2.25193e-07	8.21863e-07	9.67428e-08	2.02541e-06	1.68751e-06	1.18997e-06	3.51786e-08	5.2568e-08	4.4516e-07	0	1.26604e-07	1.07659e-06	7.279e-07	2.49233e-07
K02546	mecI; BlaI family transcriptional regulator, methicillin resistance regulatory prote in	9.15715e-07	6.93757e-07	1.25679e-06	2.03215e-06	9.06542e-07	7.45118e-07	6.87466e-07	1.2612e-06	1.59853e-06	1.35215e-06	1.52571e-06	1.15107e-06	3.46205e-07	4.33624e-06	4.69303e-06	2.95564e-07	4.14209e-07	9.53504e-07	1.66066e-06	1.8534e-06
K02547	mecR1; methicillin resistance protein	1.95818e-05	8.93304e-07	4.36615e-06	4.71302e-06	4.37537e-06	3.07461e-05	6.14758e-06	2.68376e-05	2.39296e-05	7.20431e-06	6.74632e-06	2.28436e-05	3.14917e-06	1.1284e-05	3.99305e-05	2.85786e-08	1.54053e-05	4.34761e-05	4.59935e-05	5.99174e-05
K02548	menA; 1,4-dihydroxy-2-naphthoate polyprenyltransferase [EC:2.5.1.74]	0.000124177	0.000163719	0.000147765	0.00015734	0.000107986	8.64288e-05	0.000179302	8.48183e-05	0.000124219	0.000136185	9.6992e-05	9.16564e-05	0.000130712	0.000157264	0.000116989	0.000115181	0.000132504	7.8825e-05	7.78526e-05	7.70745e-05
K02549	menC; O-succinylbenzoate synthase [EC:4.2.1.113]	1.09808e-06	1.76387e-07	1.52944e-06	3.48689e-07	1.75264e-06	1.4145e-06	6.68557e-07	6.10793e-07	3.75336e-06	3.95554e-06	1.18175e-06	4.45113e-07	5.33098e-07	3.68242e-06	1.4787e-06	1.5338e-06	3.23516e-06	6.84825e-07	1.8198e-07	8.95506e-07
K02551	menD; 2-succinyl-5-enolpyruvyl-6-hydroxy-3-cyclohexene-1-carboxylate synthase [EC:2. 2.1.9]	0.000126479	0.000304366	0.000176486	0.000161459	0.000120712	0.000122962	0.000234881	0.000150936	0.000128095	0.000169747	0.000132993	0.000129662	0.000197361	0.00019584	0.00014939	0.000241944	0.000164142	0.000158668	9.91837e-05	9.10279e-05
K02553	rraA, menG; regulator of ribonuclease activity A	1.2616e-07	4.85727e-08	5.19277e-08	1.98756e-07	2.22188e-07	2.91283e-07	2.94004e-07	2.88869e-07	1.07243e-07	1.34664e-07	2.53586e-07	2.55501e-07	8.19781e-07	1.17151e-07	1.09352e-07	2.55217e-06	4.91878e-07	8.18748e-07	7.67378e-07	4.31569e-07
K02554	mhpD; 2-keto-4-pentenoate hydratase [EC:4.2.1.80]	0	0	0	0	0	0	0	1.96283e-08	0	4.53197e-08	0	0	0	7.8852e-08	0	2.23543e-06	0	0	2.11507e-06	7.26198e-08
K02555	MIH1; M-phase inducer tyrosine phosphatase [EC:3.1.3.48]	9.77884e-07	4.25451e-07	3.82976e-07	1.08949e-06	1.16479e-05	4.01465e-06	9.9054e-07	3.33383e-06	6.63736e-07	6.99684e-06	1.35992e-05	5.86845e-06	8.16659e-07	1.01447e-07	1.11153e-06	0	3.47513e-07	4.95615e-06	2.23444e-06	1.16965e-06
K02556	motA; chemotaxis protein MotA	1.38057e-05	8.76133e-07	5.3227e-06	3.07791e-06	1.04646e-05	2.36736e-05	6.76318e-06	1.15059e-05	1.50923e-05	1.83212e-05	6.62218e-06	1.61396e-05	3.79736e-06	3.53458e-06	1.07436e-05	2.05447e-06	1.12155e-05	5.56763e-06	1.14247e-05	2.56579e-05
K02557	motB; chemotaxis protein MotB	0.000134173	0.000207911	0.000163998	0.000181871	0.000123782	0.000107486	0.000201531	0.000105995	0.000134196	0.000139784	0.000102221	0.00011346	0.000172773	0.00016771	0.000144448	8.66098e-05	0.000148222	9.0942e-05	8.70583e-05	8.20996e-05
K02558	mpl; UDP-N-acetylmuramate: L-alanyl-gamma-D-glutamyl-meso-diaminopimelate ligase [EC :6.3.2.45]	2.13919e-06	6.7496e-06	4.69287e-06	1.05985e-06	3.04018e-06	8.51097e-06	1.33077e-05	6.84195e-06	2.54522e-05	8.09621e-06	1.11531e-05	2.85224e-06	6.55165e-06	2.74689e-06	2.81488e-06	2.73636e-05	1.62514e-05	8.9681e-06	5.30179e-06	2.90432e-06
K02562	mtlR; mannitol operon repressor	1.94804e-06	0	0	0	0	1.30849e-06	0	6.3788e-08	7.43091e-07	0	0	2.09804e-07	0	0	2.11288e-07	0	6.78854e-08	0	1.3585e-07	1.39688e-06
K02563	murG; UDP-N-acetylglucosamine--N-acetylmuramyl-(pentapeptide) pyrophosphoryl-undecap renol N-acetylglucosamine transferase [EC:2.4.1.227]	7.98083e-05	3.81336e-05	9.35401e-05	5.68997e-05	8.46147e-05	7.98649e-05	7.58174e-05	5.92782e-05	0.000107971	9.37054e-05	7.29837e-05	6.70193e-05	7.60678e-05	7.6136e-05	5.12112e-05	6.30032e-05	0.000104663	6.22184e-05	8.18746e-05	5.47945e-05
K02564	nagB, GNPDA; glucosamine-6-phosphate deaminase [EC:3.5.99.6]	2.70305e-05	2.28876e-05	2.88168e-05	2.79713e-05	1.77904e-05	3.96455e-05	4.08749e-05	4.73451e-05	6.45751e-05	4.87151e-05	4.42788e-05	2.53552e-05	2.30201e-05	4.04904e-05	2.93885e-05	8.31259e-05	5.72672e-05	2.88874e-05	3.89606e-05	3.2128e-05
K02565	nagC; N-acetylglucosamine repressor	1.71937e-05	9.24599e-07	3.27688e-06	4.57586e-06	4.11528e-06	2.16881e-05	1.45713e-06	7.58127e-06	9.32364e-06	2.97384e-06	6.39126e-06	6.1944e-06	5.29049e-06	4.48734e-06	2.00299e-05	1.37721e-05	6.37983e-06	5.84955e-06	1.36667e-05	1.58998e-05
K02566	nagD; NagD protein	4.75186e-06	4.1222e-06	3.01192e-06	1.35623e-06	3.77213e-06	7.02843e-06	2.35889e-06	6.11161e-06	4.26162e-06	4.36129e-06	1.23175e-05	3.48153e-06	3.20019e-06	1.71443e-06	1.62743e-06	2.24801e-05	3.72184e-06	9.62494e-06	5.40715e-06	7.05038e-06
K02567	napA; periplasmic nitrate reductase NapA [EC:1.7.99.-]	0	0	0	0	9.27488e-08	0	0	0	0	0	1.1039e-06	7.41503e-08	3.4347e-07	4.68071e-08	8.73821e-08	1.23241e-06	1.30005e-07	3.87975e-06	0	0
[truncated: 4,328 more rows]
