# Supplementary material for: Glycan Biosynthesis Ability of Gut Microbiota Increased in Primary Hypertension Patients Taking Antihypertension Medications and Potentially Promoted by Macrophage-Adenosine Monophosphate-Activated Protein Kinase
Source: Front Microbiol. 2021 Nov 4;12:719599. doi: 10.3389/fmicb.2021.719599 (PMC8600050; doi:10.3389/fmicb.2021.719599)
Supplement: Supplementary file 1 [file Presentation_1.zip › Supplementary Table 15.xls]

## Sheet: Supplementary Table 15
ko ID	KEGG Pathway	AMPKa1fl/fl/WT mice, before Angiotensin II perfusion					AMPKa1fl/fl/WT mice, after Angiotensin II perfusion for 7 days					AMPKa1fl/fl/Csf1r-MerCre mice, before Angiotensin II perfusion					AMPKa1fl/fl/Csf1r-MerCre mice, after Angiotensin II perfusion for 7 days
		AW1A	AW2A	AW3A	AW4A	AW5A	AW1B	AW2B	AW3B	AW4B	AW5B	AK1A	AK2A	AK3A	AK4A	AK5A	AK1B	AK2B	AK3B	AK4B	AK5B
unassigned	unassigned	0.796706	0.783148	0.775268	0.777638	0.755545	0.769446	0.76502	0.761703	0.75955	0.756257	0.765419	0.755675	0.736794	0.771116	0.775578	0.799142	0.771461	0.757196	0.742954	0.744156
ko00010	Glycolysis / Gluconeogenesis	0.00235694	0.00262185	0.00279859	0.00240733	0.00245141	0.00210508	0.0026584	0.00199957	0.002324	0.00214047	0.00277472	0.00212674	0.00262848	0.00245953	0.00227272	0.00198847	0.00243297	0.00198282	0.00199884	0.00174073
ko00020	Citrate cycle (TCA cycle)	0.00146302	0.00179576	0.00168787	0.00147021	0.00140762	0.00121416	0.0014978	0.00111688	0.00151574	0.00139462	0.00148331	0.00119373	0.00163746	0.0016649	0.00137136	0.00126358	0.00149364	0.00111087	0.000980799	0.000936295
ko00030	Pentose phosphate pathway	0.00152237	0.00145397	0.00178491	0.00178306	0.0016818	0.00150853	0.00169829	0.00140151	0.00176321	0.00142422	0.00186928	0.00162787	0.00166245	0.00150391	0.00138638	0.00170403	0.00166238	0.00141487	0.001499	0.00139475
ko00040	Pentose and glucuronate interconversions	0.00124654	0.0013276	0.00143483	0.00124399	0.00102783	0.00133274	0.001546	0.00131187	0.00155935	0.00125588	0.000955826	0.00117538	0.00137892	0.00122881	0.00108397	0.00157411	0.0017249	0.00134482	0.00131949	0.00116028
ko00051	Fructose and mannose metabolism	0.0021425	0.0018987	0.0021844	0.00228146	0.00202367	0.00227542	0.00269549	0.00204233	0.00244823	0.00213142	0.00210367	0.00211582	0.00210685	0.0019542	0.00196865	0.00206416	0.00244485	0.00220283	0.00206943	0.00212452
ko00052	Galactose metabolism	0.00238395	0.00294418	0.00288494	0.00235605	0.00248444	0.00207318	0.00276792	0.00209958	0.00224001	0.0020478	0.00242795	0.00215615	0.00277208	0.00257188	0.00225751	0.0031567	0.00262241	0.00214813	0.002114	0.00180396
ko00053	Ascorbate and aldarate metabolism	7.545e-05	4.58152e-05	9.22912e-05	8.43338e-05	8.86112e-05	0.000125406	9.76666e-05	0.000114559	0.000162952	0.000103875	0.00010713	0.00010675	7.79869e-05	7.84366e-05	7.84302e-05	0.000211169	0.000139527	0.000110102	0.000119555	0.000102994
ko00061	Fatty acid biosynthesis	0.00136857	0.00171557	0.00153699	0.00142602	0.00121815	0.0012596	0.00160673	0.00131414	0.00157413	0.0014567	0.001111	0.00119543	0.00146652	0.00158008	0.00135936	0.00118328	0.00156159	0.00121386	0.00112809	0.001048
ko00062	Fatty acid elongation	1.67415e-06	3.77695e-07	5.12107e-06	1.08758e-06	6.53331e-06	5.8526e-06	4.91491e-06	2.0071e-06	1.09749e-06	2.71333e-06	2.76513e-06	3.486e-06	8.47533e-07	2.9788e-06	5.89849e-06	0	1.50819e-06	2.6967e-06	5.0938e-06	2.88004e-06
ko00071	Fatty acid degradation	0.000519391	0.000732925	0.000646466	0.000577434	0.000562699	0.00053303	0.000631535	0.000484889	0.000554985	0.000566101	0.000556137	0.000537497	0.000632554	0.000580668	0.000526341	0.000349424	0.000659561	0.000464791	0.000445488	0.000369518
ko00072	Synthesis and degradation of ketone bodies	1.0074e-05	2.46434e-06	1.00705e-05	8.6636e-06	1.25567e-05	1.74303e-05	6.355e-06	1.58815e-05	1.38463e-05	8.70752e-06	1.83062e-05	1.87745e-05	4.273e-06	9.84734e-06	1.66063e-05	1.65115e-05	1.66221e-05	2.42449e-05	4.64154e-05	3.25931e-05
ko00100	Steroid biosynthesis	6.71865e-07	1.49127e-07	2.08218e-06	1.66203e-06	1.33068e-06	2.90603e-06	5.18822e-07	9.19475e-07	8.5542e-08	2.28946e-06	3.57899e-06	1.95362e-06	9.05792e-07	2.73921e-07	6.25382e-08	0	5.40864e-07	3.46271e-07	1.1786e-06	2.42414e-06
ko00120	Primary bile acid biosynthesis	4.78659e-05	1.30931e-05	3.16254e-05	1.5212e-05	2.40626e-05	3.46207e-05	3.49081e-05	2.75253e-05	4.18256e-05	3.69629e-05	4.97507e-05	1.84996e-05	5.5268e-05	3.90081e-05	5.41725e-05	0.000105398	3.40879e-05	3.37639e-05	5.65509e-05	4.87895e-05
ko00121	Secondary bile acid biosynthesis	4.74694e-05	1.30931e-05	3.1725e-05	1.55583e-05	2.7935e-05	3.44374e-05	3.49736e-05	2.62176e-05	4.21761e-05	3.64405e-05	4.72562e-05	1.88058e-05	5.47377e-05	3.89045e-05	5.46806e-05	0.000105398	3.42719e-05	3.34539e-05	5.647e-05	4.8809e-05
ko00130	Ubiquinone and other terpenoid-quinone biosynthesis	0.000966369	0.00131294	0.00122055	0.000954451	0.000912051	0.00074437	0.00106925	0.000740719	0.000883919	0.000960448	0.000837696	0.000778138	0.00124959	0.00110743	0.000936784	0.000810596	0.00098266	0.000623994	0.000600833	0.000545435
ko00140	Steroid hormone biosynthesis	9.97006e-06	1.66985e-05	1.09414e-05	1.05034e-05	1.99058e-05	2.6045e-05	4.69924e-05	2.25486e-05	2.83724e-05	4.8119e-05	3.91128e-05	1.38296e-05	2.44569e-05	8.02345e-06	5.10751e-06	9.65984e-05	3.39475e-05	3.13081e-05	1.61403e-05	2.24551e-05
ko00190	Oxidative phosphorylation	0.00202716	0.00234577	0.00237952	0.00202919	0.0020176	0.00185363	0.00221542	0.00179982	0.00211631	0.00205192	0.00224544	0.00184393	0.00234784	0.00226051	0.00204025	0.00189307	0.00220619	0.00175373	0.00172635	0.00143835
ko00195	Photosynthesis	0.000881649	0.00102295	0.000958364	0.000943128	0.000843401	0.00074737	0.000889924	0.00071991	0.000761367	0.000753922	0.00092778	0.000841953	0.00104271	0.000940752	0.000911089	0.000677639	0.000840567	0.000669008	0.000617073	0.000655375
ko00230	Purine metabolism	0.00416574	0.00343952	0.00468027	0.00405331	0.00467243	0.00435464	0.0038759	0.0040815	0.00472637	0.00414686	0.00536301	0.00411085	0.00425898	0.00409486	0.00391446	0.00345868	0.00466856	0.00405297	0.00455488	0.00402763
ko00232	Caffeine metabolism	1.77209e-06	7.18477e-07	3.92908e-07	1.98501e-06	1.98753e-05	7.23774e-06	2.50955e-06	6.88188e-06	1.242e-06	1.80885e-05	1.80267e-05	9.86748e-06	8.62619e-07	1.43466e-07	2.50849e-06	0	4.69106e-07	8.08857e-06	4.8694e-06	5.75862e-06
ko00240	Pyrimidine metabolism	0.00411227	0.00363112	0.00486757	0.00387676	0.00416308	0.00389353	0.00351217	0.0035213	0.00434775	0.00362299	0.00452737	0.00361726	0.0044382	0.00413596	0.00389248	0.00323697	0.00438737	0.00332183	0.00394085	0.00344156
ko00250	Alanine, aspartate and glutamate metabolism	0.00210372	0.0016546	0.002403	0.00178769	0.0019497	0.00193324	0.0020302	0.0018176	0.00215212	0.00188813	0.00210441	0.00171552	0.00237052	0.0018842	0.00182472	0.00185185	0.00226629	0.00169358	0.00191747	0.00164543
ko00253	Tetracycline biosynthesis	5.15978e-05	1.10059e-05	2.58197e-05	2.77986e-05	5.86319e-05	7.4532e-05	3.24706e-05	6.18439e-05	6.26322e-05	7.25733e-05	6.50324e-05	6.72943e-05	2.5293e-05	3.94359e-05	5.12476e-05	2.1356e-05	5.72911e-05	7.08826e-05	9.01044e-05	8.2776e-05
ko00254	Aflatoxin biosynthesis	1.92087e-06	2.7688e-08	3.11737e-06	5.66486e-08	0	4.33831e-07	7.43543e-08	7.54729e-06	4.52275e-08	0	0	2.86559e-06	5.8403e-06	2.28618e-07	1.24669e-07	0	3.50483e-08	1.02486e-07	1.97911e-07	1.31279e-06
ko00260	Glycine, serine and threonine metabolism	0.00235121	0.00259226	0.00270754	0.00221933	0.00203218	0.00190672	0.00231338	0.00180489	0.00238161	0.00196571	0.00211816	0.00189461	0.00252879	0.00252985	0.00212847	0.00179854	0.00239176	0.00163085	0.00185202	0.00168428
ko00261	Monobactam biosynthesis	0.000628305	0.000551709	0.000737206	0.000497193	0.000557269	0.000505551	0.000523302	0.000463785	0.000615033	0.000486961	0.000541534	0.00047129	0.000737596	0.000631844	0.000557091	0.000541516	0.0006222	0.000423159	0.000505296	0.000426455
ko00270	Cysteine and methionine metabolism	0.00188575	0.00164234	0.00193416	0.00189435	0.00167364	0.00184607	0.00205699	0.00195029	0.00203143	0.00173405	0.00194122	0.00184434	0.00198437	0.00177346	0.00194862	0.00141562	0.00204716	0.00210677	0.00213084	0.00197697
ko00280	Valine, leucine and isoleucine degradation	0.000504314	0.000347542	0.000536313	0.00039659	0.000428076	0.000408617	0.000404915	0.000365029	0.000492128	0.000396582	0.000442305	0.000396143	0.000524191	0.000428328	0.000375326	0.000361383	0.000524276	0.000325143	0.000378085	0.000350321
ko00281	Geraniol degradation	5.80806e-05	8.73148e-05	6.99889e-05	4.03655e-05	4.84018e-05	2.3996e-05	1.4948e-05	2.5517e-05	3.45512e-05	3.59678e-05	4.32539e-05	3.09775e-05	5.62703e-05	6.13042e-05	3.7244e-05	1.75306e-05	4.57803e-05	1.78621e-05	2.91303e-05	1.70403e-05
ko00290	Valine, leucine and isoleucine biosynthesis	0.000918717	0.000662972	0.00100287	0.000738508	0.00080529	0.000821891	0.000696753	0.000738714	0.000911356	0.000676423	0.000844953	0.000823048	0.00101365	0.000773824	0.000774043	0.000767295	0.000900626	0.000728457	0.000826334	0.000807045
ko00300	Lysine biosynthesis	0.000983993	0.000870962	0.00113574	0.000858329	0.000943131	0.000911917	0.000923679	0.000908274	0.00110094	0.000878995	0.00110829	0.000864323	0.00110859	0.000959702	0.000876264	0.000896706	0.00108609	0.000856532	0.000929233	0.000788687
ko00310	Lysine degradation	0.000115619	0.000175289	9.19646e-05	0.00018615	0.000292976	0.000203545	0.000201624	0.00018315	0.00015696	0.000335351	0.000309122	0.000233507	8.47165e-05	0.000140382	0.00015639	0.000146451	0.000135536	0.000215681	0.000207473	0.000192168
ko00311	Penicillin and cephalosporin biosynthesis	5.74301e-05	4.95288e-05	7.76652e-05	3.75106e-05	6.25413e-05	4.53727e-05	3.60469e-05	3.28319e-05	3.83475e-05	3.3134e-05	5.64916e-05	4.54606e-05	9.69385e-05	5.42258e-05	5.83904e-05	9.41901e-05	3.99818e-05	2.17497e-05	3.34457e-05	2.32539e-05
ko00330	Arginine and proline metabolism	0.00175411	0.00197673	0.00221826	0.0017228	0.00166104	0.00162651	0.00204416	0.00152015	0.0019859	0.00177171	0.0018793	0.00148625	0.00214661	0.00190078	0.0016607	0.00179596	0.00209583	0.00151996	0.00162797	0.00128388
ko00332	Carbapenem biosynthesis	0.000213516	0.000199551	0.000255233	0.000178038	0.000153359	0.000157219	0.000202896	0.000157789	0.000175127	0.000142099	0.000153324	0.000144844	0.000272103	0.000182978	0.000190626	0.00013933	0.000209942	0.000155492	0.000142445	0.000137712
ko00340	Histidine metabolism	0.000843158	0.000712032	0.000927219	0.000714407	0.000708919	0.00082706	0.000745088	0.000808853	0.000965874	0.000679426	0.000736573	0.000787326	0.000973515	0.000726746	0.00075605	0.000668545	0.000927755	0.000808112	0.00074146	0.000781135
ko00350	Tyrosine metabolism	0.000413892	0.00047399	0.000469066	0.000476364	0.000445451	0.000461984	0.000470038	0.000455854	0.000457471	0.000521619	0.000513434	0.000451458	0.00044656	0.000473165	0.000375439	0.000388231	0.000516462	0.000473197	0.000452198	0.00037611
ko00360	Phenylalanine metabolism	0.000311432	0.000312311	0.000303689	0.000332844	0.000252257	0.000349182	0.000317142	0.000372839	0.000390104	0.000344596	0.000319326	0.000311408	0.000305719	0.000346368	0.000388453	0.000460272	0.000352429	0.000387744	0.000409073	0.000372297
ko00361	Chlorocyclohexane and chlorobenzene degradation	1.02333e-05	8.17551e-06	6.62657e-06	1.80903e-05	5.77898e-06	8.58048e-06	6.33187e-06	1.54052e-05	6.41395e-06	6.08761e-06	1.13218e-05	1.40073e-05	1.28407e-05	1.08401e-05	5.65961e-06	8.01792e-07	8.32028e-06	8.43829e-06	9.2013e-06	1.27147e-05
ko00362	Benzoate degradation	0.000423162	0.000541741	0.000413808	0.000486793	0.000449212	0.000354365	0.000413447	0.000388172	0.000361189	0.000342027	0.000501883	0.000421501	0.000395629	0.000422264	0.000403075	0.000360401	0.000384121	0.000391029	0.000413988	0.000373948
ko00363	Bisphenol degradation	6.09301e-05	2.4178e-05	5.42074e-05	5.15765e-05	7.63281e-05	7.75467e-05	3.19677e-05	8.62074e-05	7.01033e-05	6.56588e-05	9.24565e-05	8.36527e-05	4.043e-05	4.56262e-05	6.51647e-05	6.95848e-05	5.82949e-05	9.4565e-05	6.77979e-05	6.98965e-05
ko00364	Fluorobenzoate degradation	1.28018e-07	0	4.53242e-07	8.92923e-07	3.43161e-07	1.05102e-07	2.89503e-07	2.66414e-08	9.67402e-08	6.26528e-08	2.63478e-06	2.40296e-07	1.97198e-07	2.70112e-08	7.56391e-08	2.9543e-06	1.10926e-07	1.71747e-07	1.86925e-07	1.70423e-07
ko00365	Furfural degradation	0	0	1.09881e-07	0	0	0	0	0	1.48263e-08	0	1.11907e-06	0	2.82127e-08	0	0	4.1055e-06	3.33122e-08	0	0	0
ko00380	Tryptophan metabolism	0.000152883	0.000117279	0.000167663	0.000126923	0.000137668	0.000114246	0.000184664	0.000105929	0.000132961	0.000123948	0.000161502	0.000123269	0.000166928	0.000108454	0.000106416	0.000114028	0.000160424	0.000130727	0.000148114	0.000102993
ko00400	Phenylalanine, tyrosine and tryptophan biosynthesis	0.00109483	0.0011952	0.00133918	0.000959733	0.0010343	0.00104448	0.00108371	0.00102803	0.00128268	0.00105868	0.00112017	0.000936219	0.00122758	0.00118542	0.00106178	0.00104313	0.00127838	0.000981396	0.00100355	0.000891322
ko00401	Novobiocin biosynthesis	0.000197964	0.000264296	0.000246071	0.000245622	0.000186	0.000216116	0.000272557	0.000226342	0.000236895	0.000236571	0.000189992	0.000212239	0.000248063	0.000260117	0.000209644	0.000186398	0.000241205	0.000220162	0.000227445	0.000180591
ko00402	Benzoxazinoid biosynthesis	0	0	0	0	0	3.93625e-08	0	0	0	0	0	0	0	0	0	1.4039e-05	0	4.02217e-08	0	0
ko00410	beta-Alanine metabolism	0.000153356	0.000199267	0.000171629	0.000209088	0.000141586	0.000140773	0.000265544	0.000165188	0.000165515	0.000183289	0.000159929	0.000162572	0.000161471	0.000175406	0.000146869	0.000202625	0.000191586	0.000186085	0.000118366	0.000122901
ko00430	Taurine and hypotaurine metabolism	0.000259659	0.000249042	0.000298743	0.000249914	0.000225817	0.000218556	0.000236125	0.000186238	0.000220117	0.000203613	0.000224096	0.000225406	0.000303147	0.000275833	0.000267192	0.000246692	0.0002552	0.000189459	0.000194317	0.000189059
ko00440	Phosphonate and phosphinate metabolism	0.000163089	0.000106342	0.000159055	0.000113713	0.00015795	0.000201982	0.000107369	0.000142755	0.000179338	0.000146976	0.000144109	0.000172958	0.000181923	0.000126916	0.000179143	0.000165885	0.000171864	0.000147908	0.000208297	0.000206773
ko00450	Selenocompound metabolism	0.00088588	0.00082168	0.00108009	0.000871236	0.000829733	0.000733034	0.000879268	0.000695117	0.000801983	0.000728614	0.000903854	0.000764025	0.00110479	0.000976602	0.000854258	0.000818733	0.000867197	0.000627618	0.000752372	0.000602254
ko00460	Cyanoamino acid metabolism	0.000703492	0.00048312	0.000706324	0.000624121	0.000630485	0.0006634	0.000669075	0.000646679	0.000663596	0.000603071	0.000679552	0.000692103	0.000739203	0.000554925	0.000563776	0.000679122	0.000808124	0.000688936	0.000669259	0.000631685
ko00471	D-Glutamine and D-glutamate metabolism	0.000226145	0.00011515	0.000251844	0.000191763	0.000240397	0.000271705	0.000185916	0.00027763	0.000330728	0.000275146	0.000267977	0.000231136	0.000219246	0.000192927	0.000191897	0.000175777	0.000301104	0.00026995	0.000272748	0.000232486
ko00472	D-Arginine and D-ornithine metabolism	1.20441e-06	1.31447e-07	1.60101e-06	7.39986e-07	7.02097e-06	2.11973e-06	2.6521e-08	2.78326e-06	8.97125e-07	7.27632e-07	3.66461e-06	1.69999e-06	1.13742e-06	1.45983e-06	3.11312e-06	1.77809e-05	2.90916e-07	1.411e-06	3.28776e-06	8.49587e-07
ko00473	D-Alanine metabolism	8.47671e-05	5.28614e-05	0.000112205	8.6365e-05	0.000174122	0.000108922	8.49454e-05	8.79982e-05	0.000132054	8.99823e-05	0.00029519	0.000101181	0.000106859	5.30869e-05	5.67136e-05	6.55951e-05	0.000149026	0.000117278	0.000116898	7.2005e-05
ko00480	Glutathione metabolism	0.000194442	0.000144915	0.000236567	0.000159059	0.000169992	0.000189062	0.000200713	0.000195999	0.000311293	0.000217006	0.000226176	0.000178238	0.000237004	0.000174684	0.000192178	0.000230312	0.000264039	0.000172899	0.000194461	0.000152689
ko00500	Starch and sucrose metabolism	0.0036482	0.00329532	0.00407921	0.00348617	0.00334884	0.00319063	0.00406414	0.00317757	0.00333705	0.00316958	0.00346991	0.00327254	0.00417848	0.00322226	0.00313616	0.00323839	0.00385128	0.00324458	0.00329142	0.00292006
ko00510	N-Glycan biosynthesis	0.000224153	0.000183876	0.000265139	0.000224226	0.000237498	0.000257948	0.000239753	0.000316235	0.000280568	0.000310476	0.000244948	0.000260447	0.000289804	0.000219167	0.000171872	0.000282666	0.000350729	0.000323317	0.000220864	0.000201635
ko00511	Other glycan degradation	0.00104448	0.00124596	0.00116227	0.00111371	0.000966725	0.0011015	0.00137283	0.00104367	0.0014017	0.00112117	0.00107425	0.00098468	0.0011562	0.00131231	0.000999286	0.00242655	0.00152781	0.00113992	0.00104801	0.000959488
ko00512	Mucin type O-glycan biosynthesis	3.18041e-07	1.66356e-07	3.73903e-07	3.06697e-08	5.3559e-07	1.76223e-06	2.96908e-06	4.00438e-06	2.74887e-06	7.03301e-06	1.53475e-06	2.23729e-07	1.60036e-06	4.68003e-07	2.00226e-07	1.67358e-08	1.33842e-06	3.09416e-06	1.18636e-06	1.22072e-06
ko00513	Various types of N-glycan biosynthesis	2.01949e-05	5.46583e-06	2.44941e-05	5.45916e-06	2.61703e-05	4.20398e-05	1.80813e-05	3.40793e-05	4.13975e-05	4.86642e-05	2.87425e-05	1.84665e-05	2.19359e-05	9.90732e-06	1.2367e-05	4.80643e-05	6.73492e-05	4.30976e-05	3.42342e-05	1.81484e-05
ko00514	Other types of O-glycan biosynthesis	4.45285e-05	3.62875e-05	3.70809e-05	7.03515e-05	5.75762e-05	5.30199e-05	9.31997e-05	5.3104e-05	5.14185e-05	6.83863e-05	5.30934e-05	6.72658e-05	3.71746e-05	2.42156e-05	2.96066e-05	3.0262e-05	7.42523e-05	4.95832e-05	4.02462e-05	4.1848e-05
ko00520	Amino sugar and nucleotide sugar metabolism	0.00332881	0.00344242	0.00338414	0.00373571	0.00302329	0.00331412	0.00434775	0.00328902	0.00370044	0.00314523	0.00335906	0.00339802	0.00349097	0.00327176	0.00314796	0.00367494	0.00374569	0.00338352	0.00307838	0.0032562
ko00521	Streptomycin biosynthesis	0.00138899	0.00161917	0.00168027	0.00142677	0.00131124	0.00106805	0.00164674	0.00100819	0.00114325	0.00116299	0.00135078	0.00115303	0.001662	0.00139904	0.0012625	0.00117115	0.00131778	0.000922518	0.00091986	0.0008524
ko00522	Biosynthesis of 12-, 14- and 16-membered macrolides	5.74946e-08	0	1.06492e-07	6.79341e-08	3.79716e-07	0	0	0	1.09966e-07	1.38084e-07	6.93399e-07	8.73293e-08	1.12079e-07	0	7.47527e-08	0	4.20306e-08	3.99779e-08	1.42403e-07	3.68773e-08
ko00523	Polyketide sugar unit biosynthesis	0.000823511	0.00092532	0.000962275	0.000921554	0.000745843	0.000670538	0.00106894	0.000581214	0.00071611	0.000722355	0.000750108	0.000707243	0.000910834	0.000798144	0.000709731	0.000616345	0.000835531	0.000512512	0.000561305	0.000577079
ko00524	Neomycin, kanamycin and gentamicin biosynthesis	0.000110159	0.000106609	0.00013705	7.161e-05	0.000109559	0.000106018	0.000123283	0.000144779	0.000149864	0.000119987	0.0001363	0.000108659	0.000153684	9.90228e-05	0.000111038	0.000137055	0.000111441	0.000146353	7.54874e-05	7.01816e-05
ko00531	Glycosaminoglycan degradation	0.00036384	0.000370368	0.000325942	0.000446595	0.000341033	0.00039289	0.000729107	0.000300845	0.000569126	0.000415005	0.000444598	0.000308034	0.000368341	0.000363268	0.000292179	0.000813052	0.000572778	0.000398057	0.000343638	0.00032748
ko00532	Glycosaminoglycan biosynthesis - chondroitin sulfate / dermatan sulfate	2.14756e-06	5.99028e-05	5.05245e-06	1.1294e-05	6.36404e-06	5.81093e-07	5.29866e-06	7.1055e-07	1.52888e-07	1.61092e-06	6.65409e-07	4.46765e-06	5.49143e-07	3.31132e-05	2.01092e-05	7.26767e-06	3.68866e-07	2.94703e-06	3.38478e-06	7.10582e-07
ko00534	Glycosaminoglycan biosynthesis - heparan sulfate / heparin	7.34375e-06	5.95917e-05	5.05245e-06	1.69043e-05	6.73765e-06	4.91633e-06	0	9.60836e-08	3.68715e-06	7.83228e-07	3.3892e-07	5.2341e-06	5.2602e-07	3.6768e-05	3.94972e-05	0	7.19637e-07	3.52477e-07	6.5238e-06	1.23479e-05
ko00540	Lipopolysaccharide biosynthesis	0.00114746	0.00110928	0.00147166	0.000932829	0.00101862	0.000890622	0.00117478	0.000793188	0.00111097	0.000951441	0.000925638	0.000846347	0.00149308	0.00113959	0.000910767	0.00108867	0.00126763	0.000663684	0.000794144	0.000702327
ko00550	Peptidoglycan biosynthesis	0.00126807	0.0012084	0.0014671	0.00125409	0.00144243	0.00140809	0.00129135	0.00133609	0.00159157	0.00139956	0.00175751	0.00139213	0.00139988	0.00130088	0.00121397	0.000897887	0.00151073	0.00135915	0.0014904	0.00125493
ko00561	Glycerolipid metabolism	0.000776442	0.000718092	0.000735804	0.000814135	0.000843495	0.000819643	0.00073327	0.000696036	0.000825571	0.000593177	0.0010436	0.000881537	0.000730367	0.000718966	0.000712465	0.000960269	0.000842115	0.000729878	0.000797682	0.000773033
ko00562	Inositol phosphate metabolism	0.000518912	0.000737733	0.000638335	0.000610094	0.000490317	0.000462578	0.000796194	0.00045852	0.000576158	0.00062655	0.000497362	0.000434583	0.000579077	0.000635059	0.000488366	0.000733268	0.000644532	0.00049184	0.000425948	0.000341825
ko00563	Glycosylphosphatidylinositol (GPI)-anchor biosynthesis	3.52065e-05	0.000108278	3.81492e-05	8.14799e-05	2.75389e-05	4.06995e-05	0.000140915	3.84777e-05	4.93117e-05	6.3128e-05	2.70147e-05	5.00928e-05	4.06078e-05	6.67912e-05	4.87417e-05	8.84049e-05	6.2228e-05	6.15602e-05	3.75938e-05	4.29588e-05
ko00564	Glycerophospholipid metabolism	0.00125	0.00128714	0.00143781	0.00116522	0.00127312	0.00104801	0.00119038	0.000956684	0.00106063	0.000954177	0.00130784	0.0011795	0.00150586	0.00124972	0.0011886	0.000818271	0.00116831	0.000906148	0.00100245	0.000958563
ko00565	Ether lipid metabolism	6.85298e-06	6.34835e-06	1.04918e-05	4.72434e-06	8.77382e-06	1.33104e-05	1.809e-05	6.37503e-06	7.94813e-06	1.58455e-05	6.44814e-06	7.08374e-06	7.40031e-06	7.16389e-06	5.12904e-06	2.72004e-06	1.51948e-05	1.39263e-05	1.14407e-05	2.66447e-05
ko00590	Arachidonic acid metabolism	5.62179e-06	1.88721e-06	1.24402e-05	9.57457e-07	7.09001e-06	4.5172e-06	1.09693e-05	5.98226e-06	7.92294e-06	1.2539e-05	9.12923e-06	3.49523e-06	6.93604e-06	7.16662e-06	3.56005e-06	2.60064e-05	1.06677e-05	1.02182e-05	1.33406e-05	6.18348e-06
ko00591	Linoleic acid metabolism	6.11899e-05	2.4178e-05	5.42074e-05	5.15765e-05	7.78529e-05	7.79865e-05	3.20888e-05	8.62074e-05	7.01953e-05	6.7554e-05	9.3083e-05	8.40911e-05	4.043e-05	4.56262e-05	6.51647e-05	7.06322e-05	5.84004e-05	9.67778e-05	6.81227e-05	7.05443e-05
ko00592	alpha-Linolenic acid metabolism	9.21163e-05	0.000100756	0.000136968	0.000109193	8.76628e-05	4.36276e-05	0.000144858	4.46743e-05	3.28666e-05	7.01592e-05	6.56172e-05	7.64847e-05	0.000148634	9.83968e-05	7.50293e-05	5.09734e-05	5.14713e-05	4.20465e-05	3.24107e-05	2.78533e-05
ko00600	Sphingolipid metabolism	0.00077589	0.000992469	0.00087549	0.000827466	0.000722293	0.000796778	0.00104557	0.000805819	0.000928141	0.000824434	0.000756739	0.000730039	0.000880831	0.00096585	0.000790603	0.0017808	0.00105571	0.000901229	0.000820888	0.000716651
ko00601	Glycosphingolipid biosynthesis - lacto and neolacto series	9.74139e-06	5.26207e-06	5.26088e-06	1.21622e-05	1.82779e-05	1.67866e-05	4.4553e-06	6.0745e-06	2.16038e-05	1.18369e-05	4.22014e-06	1.0406e-05	6.96149e-06	8.40123e-06	1.91832e-06	2.09558e-05	7.15862e-06	8.35291e-06	8.20847e-06	2.56014e-06
ko00603	Glycosphingolipid biosynthesis - globo and isoglobo series	0.000232187	0.000148831	0.000177172	0.000255675	0.00022473	0.000325667	0.000362816	0.000266316	0.000401217	0.000266119	0.000312592	0.000262891	0.000211497	0.00024076	0.000216681	0.000568741	0.000362326	0.000344972	0.000306321	0.000281085
ko00604	Glycosphingolipid biosynthesis - ganglio series	0.000117659	8.91457e-05	0.000104759	0.000119031	0.000120561	0.000175563	0.00019341	0.000117553	0.000255884	0.000164297	0.000214478	0.000104697	0.000132568	0.000127566	8.61815e-05	0.000340468	0.000224814	0.000150422	0.000113351	0.000101783
ko00620	Pyruvate metabolism	0.00189274	0.00166453	0.002088	0.00182481	0.00198802	0.00181951	0.00203248	0.00175722	0.00201026	0.00182545	0.0023226	0.00178862	0.00199693	0.00176587	0.00171636	0.0018149	0.00210427	0.00182499	0.00167448	0.001586
ko00621	Dioxin degradation	0.000258486	0.00046713	0.000274664	0.000328265	0.000201905	0.000157605	0.000332438	0.000166611	0.000161756	0.000189045	0.000147145	0.000216653	0.000264949	0.000320465	0.000284267	0.000212243	0.000188173	0.000143072	0.000166335	0.000163739
ko00622	Xylene degradation	0.000259272	0.000472766	0.000277177	0.00033992	0.000202944	0.000155614	0.000333767	0.000166267	0.000159924	0.000187554	0.000147572	0.000225757	0.000267611	0.000318527	0.000283253	0.00019956	0.000188263	0.00014322	0.000164172	0.000163613
ko00623	Toluene degradation	1.28018e-07	0	4.53242e-07	8.92923e-07	3.43161e-07	2.57265e-07	2.58448e-07	3.37247e-07	2.36797e-07	1.46959e-06	2.63478e-06	2.40296e-07	1.97198e-07	1.03509e-07	3.61261e-07	2.51503e-06	1.91224e-07	1.71747e-07	5.49664e-07	6.63588e-07
ko00624	Polycyclic aromatic hydrocarbon degradation	0	0	0	0	0	0	0	5.71209e-08	0	0	0	0	0	0	0	1.39932e-06	0	0	0	0
ko00625	Chloroalkane and chloroalkene degradation	0.000138474	6.34869e-05	0.000142808	0.000128068	0.00019255	0.00018921	7.92711e-05	0.000175579	0.000164651	0.000150916	0.000275451	0.00020715	0.000116296	9.44988e-05	0.000117819	0.000171882	0.000162851	0.000200649	0.000165109	0.000153244
ko00626	Naphthalene degradation	5.759e-05	2.48756e-05	7.46451e-05	5.48032e-05	0.000102585	8.79097e-05	3.45595e-05	6.69396e-05	7.39024e-05	7.30037e-05	0.000160203	9.73465e-05	5.68093e-05	3.05342e-05	3.56297e-05	6.18044e-05	8.32689e-05	8.68827e-05	7.1511e-05	5.69716e-05
ko00627	Aminobenzoate degradation	0.000155325	4.59158e-05	0.000210616	0.000271575	0.000194257	0.000155202	9.11212e-05	0.000189408	0.000143734	0.000156386	0.000165509	0.000207132	0.000123376	0.000123144	0.000108992	9.85509e-05	0.000147669	0.000212008	0.000221366	0.00018783
ko00630	Glyoxylate and dicarboxylate metabolism	0.00175875	0.00170921	0.00203957	0.00162756	0.0015961	0.00150542	0.00172615	0.00138882	0.00185976	0.00162244	0.00165286	0.00145922	0.00192415	0.00174519	0.00142191	0.00140419	0.00188932	0.00126067	0.00139555	0.00121817
ko00633	Nitrotoluene degradation	9.07532e-05	2.84873e-05	7.63901e-05	8.47081e-05	0.000207448	0.000126074	4.8721e-05	0.000172357	0.000103367	6.33732e-05	0.000278305	0.000162483	6.4079e-05	3.92515e-05	0.00010478	0.000121324	7.57542e-05	0.000204248	9.64118e-05	0.000144873
ko00640	Propanoate metabolism	0.000914981	0.000902829	0.00103652	0.000838799	0.000955092	0.00084194	0.000843822	0.00086449	0.000868849	0.000790829	0.00107124	0.000873851	0.000977186	0.000902007	0.000941271	0.000800124	0.000951026	0.000885129	0.0008172	0.000756698
ko00642	Ethylbenzene degradation	0.000109195	3.13074e-05	8.05918e-05	6.43865e-05	0.00010724	0.000102336	3.18137e-05	0.000116512	8.79559e-05	8.54603e-05	9.79991e-05	8.87608e-05	7.42156e-05	6.84391e-05	5.90731e-05	1.1158e-05	9.74283e-05	9.68805e-05	0.000134328	0.00012188
ko00643	Styrene degradation	1.96218e-05	9.52977e-06	1.39246e-05	1.66283e-05	1.35816e-05	1.44132e-05	7.49088e-06	2.29208e-05	1.01473e-05	1.66377e-05	1.70431e-05	2.34846e-05	1.03945e-05	1.29518e-05	2.02827e-05	1.83853e-05	1.11356e-05	3.13075e-05	4.14693e-05	2.35408e-05
ko00650	Butanoate metabolism	0.000810498	0.00054853	0.000866182	0.00060784	0.00090968	0.000835752	0.000520338	0.000758342	0.00091228	0.000688776	0.00114472	0.000825	0.000796549	0.000645581	0.000732239	0.000705467	0.000797444	0.000815948	0.000768238	0.000726904
ko00660	C5-Branched dibasic acid metabolism	0.00043896	0.000287938	0.000481229	0.000313527	0.000375996	0.000384102	0.000252965	0.00032431	0.000436656	0.000305465	0.000405967	0.000367997	0.000476792	0.000357297	0.00036407	0.000416283	0.0004343	0.000338748	0.000411198	0.000380104
ko00670	One carbon pool by folate	0.00098946	0.000667959	0.00118682	0.00119883	0.00100231	0.000984106	0.000768	0.00101047	0.00113631	0.000978888	0.00119636	0.00107507	0.000941246	0.00091554	0.000876143	0.000769472	0.00107719	0.00101943	0.0010149	0.000949457
ko00680	Methane metabolism	0.00197734	0.00217372	0.0022103	0.0020962	0.00204267	0.0018345	0.00213242	0.00177823	0.00200502	0.00181265	0.00217347	0.00193796	0.00204391	0.00206265	0.00193791	0.00165757	0.00199809	0.00174974	0.00171356	0.00167679
ko00710	Carbon fixation in photosynthetic organisms	0.000982023	0.00102697	0.00113772	0.0010766	0.0010631	0.00106471	0.00130355	0.000981055	0.0013023	0.0011345	0.00118203	0.000990636	0.00101166	0.00103419	0.000864435	0.00103078	0.00128009	0.000971127	0.000967525	0.000845708
ko00720	Carbon fixation pathways in prokaryotes	0.00211717	0.00244603	0.00249819	0.00206497	0.00215939	0.00188072	0.00209656	0.00176504	0.00218754	0.00203583	0.00232658	0.00184053	0.0023633	0.00225093	0.00201427	0.00183839	0.0023273	0.00176553	0.00164572	0.00148771
ko00730	Thiamine metabolism	0.000547837	0.000437057	0.000597382	0.000753832	0.000509005	0.000589233	0.000551074	0.000554087	0.000690015	0.00050886	0.000547264	0.000654841	0.000500677	0.00051064	0.000591183	0.00046227	0.000632456	0.000543878	0.000575647	0.000585536
ko00740	Riboflavin metabolism	0.000682655	0.000699789	0.000858022	0.000674527	0.000626198	0.0005292	0.000751534	0.000504218	0.000560592	0.000616699	0.000560285	0.000543813	0.000851287	0.000691872	0.00055984	0.00048717	0.000646567	0.000485751	0.000431755	0.000367458
ko00750	Vitamin B6 metabolism	0.000523955	0.000497176	0.000612225	0.00046971	0.000446618	0.000469268	0.000477555	0.000389922	0.000632651	0.000475413	0.00049338	0.000431723	0.000587068	0.000537714	0.000415641	0.000472434	0.000638285	0.000371852	0.000437871	0.000366913
ko00760	Nicotinate and nicotinamide metabolism	0.000965081	0.000918071	0.0012458	0.00108145	0.00116951	0.000951395	0.000870296	0.000860552	0.0010739	0.000896826	0.00129283	0.000979287	0.00110868	0.000976637	0.000875707	0.000773211	0.00112546	0.000849738	0.000868098	0.000785709
ko00770	Pantothenate and CoA biosynthesis	0.00121413	0.00130084	0.00144591	0.00109143	0.00118365	0.0010495	0.00110989	0.000955057	0.00120839	0.000973266	0.00128101	0.00109894	0.00146654	0.00128832	0.0011183	0.00101947	0.00120443	0.000928544	0.00106054	0.000909783
ko00780	Biotin metabolism	0.00100181	0.00122953	0.00121017	0.000960577	0.000884694	0.000844884	0.00106794	0.000883175	0.001061	0.000891633	0.00083639	0.00083897	0.00120602	0.00113416	0.000966003	0.000925791	0.00107965	0.000842129	0.000729813	0.000692941
ko00785	Lipoic acid metabolism	0.000190741	0.00032927	0.00023771	0.000239259	0.000171648	0.000148226	0.00029626	0.000126349	0.000211764	0.000213793	0.00016377	0.000157818	0.000216854	0.000265109	0.000198465	0.000203062	0.000231759	0.000129023	0.000118934	9.97229e-05
ko00790	Folate biosynthesis	0.000917519	0.000936772	0.00115914	0.000944922	0.000772973	0.000733661	0.000801751	0.000688115	0.000989612	0.000814128	0.000757402	0.000770895	0.0010456	0.00101895	0.000787141	0.000828109	0.00098715	0.000651725	0.000624034	0.000678665
ko00791	Atrazine degradation	8.93484e-05	0.000161346	0.000121857	0.000102614	7.29382e-05	5.24715e-05	0.000120186	4.49223e-05	5.81434e-05	7.44497e-05	6.76252e-05	6.90909e-05	0.000127607	0.000119131	8.73916e-05	5.39263e-05	5.9834e-05	3.67853e-05	3.25072e-05	2.63484e-05
ko00830	Retinol metabolism	3.05336e-05	7.18322e-06	4.08952e-05	2.14999e-05	3.11316e-05	4.60912e-05	3.72916e-05	3.46312e-05	4.94672e-05	3.91002e-05	3.64034e-05	2.86453e-05	2.76045e-05	2.40021e-05	1.63841e-05	8.584e-06	5.62356e-05	3.98261e-05	4.40032e-05	2.64443e-05
ko00860	Porphyrin and chlorophyll metabolism	0.00113535	0.00104932	0.00121506	0.00117168	0.00104161	0.00108754	0.00146778	0.00116331	0.00124183	0.00111037	0.00117359	0.00116166	0.00117334	0.00104482	0.00110059	0.000916068	0.00122184	0.00120439	0.00114672	0.00117647
ko00900	Terpenoid backbone biosynthesis	0.00104355	0.000959124	0.00114466	0.000912988	0.000907755	0.000968092	0.000896082	0.000965966	0.0010828	0.0010036	0.00099428	0.000945034	0.00112298	0.00111217	0.000998034	0.000794928	0.00114608	0.00091102	0.0010463	0.000956474
ko00903	Limonene and pinene degradation	0.000110517	2.92327e-05	8.55977e-05	5.24861e-05	0.000115138	0.00011689	3.55246e-05	0.000108043	9.9253e-05	9.47482e-05	0.000116809	8.66089e-05	7.53867e-05	6.02321e-05	6.64988e-05	3.34179e-05	0.000110142	0.000111176	0.000139335	0.000122566
ko00906	Carotenoid biosynthesis	2.50483e-06	1.51208e-06	3.31182e-06	7.02886e-07	1.32966e-06	9.82717e-06	8.4556e-06	7.18477e-06	6.79744e-06	5.81396e-06	6.58564e-06	1.48488e-06	7.21548e-06	2.34207e-06	8.20206e-07	6.48231e-06	2.46802e-05	7.45514e-06	2.95611e-06	3.10009e-06
ko00908	Zeatin biosynthesis	0.000129055	0.000167307	0.000137955	0.000147912	0.000103056	0.000110787	0.000176437	0.000100992	0.000163438	0.000127837	0.000122823	0.00010931	0.000112059	0.000148304	0.000126591	0.000165156	0.000175285	9.70869e-05	0.000103506	9.03514e-05
ko00909	Sesquiterpenoid and triterpenoid biosynthesis	1.21441e-07	1.7718e-07	3.13357e-07	5.3195e-07	1.77279e-06	1.07983e-06	1.20353e-07	5.79316e-07	1.16815e-07	1.73563e-06	1.12558e-06	6.80586e-07	6.31294e-08	0	1.15746e-07	0	0	4.26144e-07	3.5651e-07	6.47137e-07
ko00910	Nitrogen metabolism	0.000677787	0.000484694	0.000765624	0.00069505	0.000564466	0.000695835	0.000859159	0.00072026	0.000780436	0.000750695	0.000653401	0.000624006	0.000740229	0.000596301	0.000562602	0.000612959	0.000861773	0.000748101	0.000796556	0.000657423
ko00920	Sulfur metabolism	0.000364293	0.000255023	0.000339322	0.000289351	0.000340721	0.000419794	0.000319865	0.000416043	0.000493906	0.000391587	0.000437484	0.000346312	0.000313655	0.000331865	0.000421403	0.000441707	0.00042057	0.00052504	0.000442688	0.000447458
ko00930	Caprolactam degradation	8.84147e-06	3.49746e-06	3.34834e-06	9.17949e-06	6.33879e-06	1.47312e-05	1.4108e-05	2.62785e-05	2.03349e-05	2.59145e-05	1.23566e-05	1.01536e-05	4.97958e-06	6.3243e-06	1.26647e-05	7.09746e-06	1.91513e-05	2.45772e-05	1.97258e-05	2.62762e-05
ko00940	Phenylpropanoid biosynthesis	0.000327866	0.000177086	0.000305049	0.000258721	0.000279498	0.000370093	0.000312964	0.000376123	0.000353006	0.000312055	0.000339241	0.000364084	0.000340692	0.000228562	0.000304524	0.000453139	0.000464001	0.000449353	0.00043662	0.00038888
ko00941	Flavonoid biosynthesis	1.70499e-05	1.04451e-05	1.5539e-05	1.47375e-05	1.07779e-05	1.08138e-05	9.62601e-06	1.28707e-05	1.88162e-05	1.50049e-05	1.33932e-05	9.47847e-06	1.13073e-05	1.37851e-05	1.51657e-05	9.57342e-06	1.52311e-05	8.3917e-06	1.4108e-05	1.34622e-05
ko00943	Isoflavonoid biosynthesis	1.94079e-06	2.63165e-08	5.42724e-07	1.49642e-07	5.71889e-06	3.35416e-06	6.40388e-07	2.1071e-05	4.16412e-07	2.1091e-06	5.49567e-08	7.356e-06	1.91224e-06	3.17361e-08	0	0	2.75834e-06	2.82225e-05	4.26377e-07	1.49062e-06
ko00944	Flavone and flavonol biosynthesis	8.56102e-05	9.0907e-05	9.07485e-05	0.000129791	7.55864e-05	5.89714e-05	0.000231072	6.91856e-05	7.39812e-05	8.96366e-05	5.9069e-05	7.3601e-05	8.98854e-05	5.84167e-05	4.30776e-05	6.06699e-05	0.000104901	8.05519e-05	8.46349e-05	8.07671e-05
ko00945	Stilbenoid, diarylheptanoid and gingerol biosynthesis	1.70499e-05	1.04451e-05	1.5539e-05	1.47375e-05	1.07779e-05	1.08138e-05	9.62601e-06	1.28707e-05	1.88162e-05	1.50049e-05	1.33932e-05	9.47847e-06	1.13073e-05	1.37851e-05	1.51657e-05	9.57342e-06	1.52311e-05	8.3917e-06	1.4108e-05	1.34622e-05
ko00950	Isoquinoline alkaloid biosynthesis	8.49469e-05	0.000193112	9.5421e-05	0.000172271	7.56428e-05	9.48487e-05	0.000187365	9.31355e-05	0.000115089	0.000162557	8.83241e-05	9.99707e-05	8.46429e-05	0.000168594	0.000113281	0.000143397	0.000116752	8.93707e-05	0.000106713	8.30678e-05
ko00960	Tropane, piperidine and pyridine alkaloid biosynthesis	0.000229992	0.000275433	0.000253383	0.00027492	0.000201264	0.000239865	0.000267361	0.000244984	0.000251408	0.000256691	0.000198405	0.000260481	0.000257862	0.000275072	0.000222603	0.000246906	0.000249582	0.00022416	0.00022032	0.000202102
ko00965	Betalain biosynthesis	0	0	0	0	0	0	0	3.8297e-08	0	0	3.36194e-08	0	0	0	0	1.33317e-06	0	0	0	0
ko00970	Aminoacyl-tRNA biosynthesis	0.00258642	0.00239208	0.00283607	0.00246206	0.00282959	0.00234045	0.00239194	0.00218695	0.0025163	0.00231422	0.00299844	0.00246003	0.00279681	0.00260579	0.00244696	0.00160663	0.00247922	0.00201895	0.00215499	0.00199346
ko00980	Metabolism of xenobiotics by cytochrome P450	7.05463e-05	2.44635e-05	6.37016e-05	5.34012e-05	7.74305e-05	9.68739e-05	4.34302e-05	9.29856e-05	9.96697e-05	8.04419e-05	7.94151e-05	9.01567e-05	5.79898e-05	4.61499e-05	7.25627e-05	5.51686e-05	9.17647e-05	0.000109015	8.57699e-05	8.82054e-05
ko00982	Drug metabolism - cytochrome P450	2.89006e-05	6.45535e-06	4.0859e-05	1.60114e-05	3.20326e-05	4.30345e-05	1.25519e-05	3.49476e-05	4.85605e-05	3.97583e-05	3.67761e-05	2.77313e-05	2.47895e-05	1.76344e-05	1.9293e-05	8.40914e-06	5.22571e-05	3.95217e-05	3.63804e-05	2.39544e-05
ko00983	Drug metabolism - other enzymes	0.000587609	0.000613033	0.000730298	0.000584493	0.000574146	0.000592725	0.000838588	0.000605415	0.000761749	0.000656486	0.000573095	0.000523637	0.000676598	0.00059008	0.000544174	0.000439075	0.000781293	0.000580828	0.000644906	0.00053743
ko00984	Steroid degradation	7.58657e-06	5.77942e-06	1.15818e-05	1.3805e-05	3.91848e-05	9.00882e-06	1.18201e-06	2.96858e-05	8.22508e-06	5.52732e-06	6.6872e-05	2.22781e-05	1.14999e-05	4.01514e-06	1.13729e-05	0	3.26319e-06	3.63046e-05	1.91069e-05	1.92861e-05
ko01040	Biosynthesis of unsaturated fatty acids	0.000264331	0.000238222	0.000318404	0.000223779	0.000265182	0.000273464	0.000258133	0.000310806	0.000337187	0.000314314	0.000241058	0.00026046	0.000288304	0.000292559	0.000268515	0.000297334	0.000331941	0.000327378	0.000235687	0.000239945
ko01051	Biosynthesis of ansamycins	0.000154462	5.60844e-05	0.000102169	0.000133642	0.000118629	0.000185328	8.78288e-05	0.000180296	0.000209824	0.000136021	0.000104333	0.000188857	0.000111104	0.000109855	0.000108129	0.00017094	0.000160658	0.000152593	0.000174233	0.000215107
ko01052	Type I polyketide structures	2.43903e-05	1.48805e-05	1.1979e-05	3.32828e-05	1.24974e-05	2.22077e-05	7.60453e-06	3.87405e-05	2.81849e-05	1.29674e-05	8.02614e-06	3.12935e-05	1.60241e-05	1.60649e-05	8.85415e-06	1.75944e-05	2.46349e-05	1.54747e-05	2.14593e-05	3.10472e-05
ko01053	Biosynthesis of siderophore group nonribosomal peptides	7.54382e-05	6.91903e-05	0.000107855	4.91348e-05	6.64945e-05	5.57737e-05	5.31731e-05	4.93411e-05	7.5104e-05	7.7141e-05	5.53127e-05	5.11782e-05	0.000121171	6.18474e-05	5.76702e-05	3.85964e-05	8.66321e-05	3.26324e-05	3.0704e-05	2.05221e-05
ko01054	Nonribosomal peptide structures	3.37473e-05	3.84306e-06	4.91925e-06	6.46928e-06	8.85762e-06	3.60033e-05	3.20427e-06	5.49489e-06	2.9593e-05	1.24963e-05	1.08736e-05	1.07444e-05	3.89397e-06	1.38202e-05	5.63541e-05	1.97392e-05	1.22544e-05	1.33194e-05	2.61229e-05	3.90248e-05
ko01055	Biosynthesis of vancomycin group antibiotics	0.000368032	0.000461067	0.000389965	0.000469046	0.000290882	0.000309076	0.000609781	0.000270769	0.000307858	0.000325366	0.000254702	0.000327611	0.000373841	0.000366453	0.000346422	0.000300491	0.000360125	0.000234403	0.000264058	0.00028806
ko01057	Biosynthesis of type II polyketide products	2.50965e-06	3.6255e-06	3.26883e-08	0	3.43037e-06	2.99687e-06	3.23458e-06	0	3.51453e-08	7.88641e-06	9.07235e-06	0	2.46906e-06	0	0	2.12936e-05	4.14655e-07	3.74797e-06	2.15989e-07	0
ko01200	Carbon metabolism	0.00581796	0.00591634	0.00659852	0.00591002	0.00572839	0.00534488	0.00621665	0.00508585	0.00619364	0.00552463	0.00617444	0.00535091	0.00619518	0.00590603	0.00530854	0.00517374	0.00621184	0.00506154	0.00497191	0.00457474
ko01210	2-Oxocarboxylic acid metabolism	0.00170475	0.00155946	0.00192473	0.00154304	0.00150688	0.00156684	0.00162764	0.00140737	0.00186423	0.00147045	0.00161238	0.00150037	0.00193272	0.0016916	0.00154735	0.0015279	0.00184149	0.00136137	0.00162165	0.00147469
ko01212	Fatty acid metabolism	0.00142026	0.00172677	0.0015567	0.0014652	0.00125417	0.00131708	0.0016275	0.00134551	0.00161083	0.00148306	0.00114253	0.00125022	0.00148983	0.00160669	0.00140807	0.0012197	0.00160171	0.00124701	0.00121317	0.00113779
ko01220	Degradation of aromatic compounds	0.000397773	0.000563351	0.000423814	0.000511722	0.000478936	0.000361557	0.000428167	0.000412865	0.000373902	0.000352254	0.000620345	0.000469728	0.000399896	0.000424837	0.000409222	0.000380545	0.000381596	0.00041094	0.000393774	0.00035457
ko01230	Biosynthesis of amino acids	0.00857574	0.00792219	0.00992251	0.0080003	0.00793169	0.00769013	0.00831907	0.00730095	0.00873396	0.00729049	0.0084735	0.00758243	0.00968946	0.00830041	0.00774183	0.00730528	0.00896443	0.00711057	0.00751388	0.0068825
ko01501	beta-Lactam resistance	0.00130738	0.0012686	0.00127804	0.00118339	0.00109334	0.0013358	0.00110435	0.00128369	0.00154161	0.00113753	0.00119892	0.00123156	0.00131079	0.00121951	0.00139439	0.0011395	0.00149507	0.00128756	0.00130863	0.00141843
ko01502	Vancomycin resistance	0.000605466	0.000392981	0.000552796	0.000557863	0.000549985	0.000623205	0.000498205	0.000614813	0.000667999	0.00051282	0.000699308	0.00063147	0.000553151	0.000485497	0.000533832	0.000365639	0.000640702	0.000669854	0.000737815	0.000726145
ko01503	Cationic antimicrobial peptide (CAMP) resistance	0.0013741	0.00172031	0.00157145	0.00128416	0.0012515	0.00122958	0.00150078	0.00112593	0.00147702	0.00130622	0.00124022	0.00125208	0.00153162	0.00149417	0.0012769	0.00120405	0.00156735	0.00110902	0.0011109	0.000930349
ko02010	ABC transporters	0.00422896	0.00303203	0.00378493	0.00364205	0.00379713	0.00419494	0.00288667	0.00381238	0.00398031	0.00317151	0.00394178	0.00434604	0.00387937	0.00344868	0.0037874	0.00378145	0.00388479	0.00387551	0.00406473	0.00443928
ko02020	Two-component system	0.00437337	0.00257446	0.00330566	0.00353875	0.00362934	0.00463248	0.00287906	0.0044349	0.00426837	0.00335556	0.00385672	0.00455616	0.00315282	0.00336536	0.00434661	0.00340007	0.00392606	0.00497409	0.00517384	0.0056931
ko02030	Bacterial chemotaxis	0.00090908	0.000310846	0.000448828	0.000562078	0.000623422	0.0010989	0.000444811	0.000953722	0.000870479	0.000573933	0.000514749	0.00085066	0.000452196	0.000565003	0.00106479	0.000310924	0.000665289	0.00107216	0.00133421	0.00157294
ko02040	Flagellar assembly	0.000714615	0.000344211	0.000465647	0.000566292	0.000649626	0.000871066	0.000487326	0.0008046	0.000628614	0.000598086	0.000598162	0.000716876	0.000461667	0.000549401	0.00083739	0.000200522	0.000677685	0.00086726	0.00133658	0.00114726
ko02060	Phosphotransferase system (PTS)	0.000311432	0.000180843	0.000357645	0.00031346	0.000519928	0.000372322	0.000151563	0.000251473	0.000346749	0.000195911	0.000582693	0.000416035	0.000299622	0.000170737	0.00024427	0.000430137	0.000296591	0.000284297	0.000280935	0.000353732
ko03008	Ribosome biogenesis in eukaryotes	0.00013268	4.33107e-05	0.000100892	9.91614e-05	0.000310361	0.000213488	7.52584e-05	0.000209536	0.000164726	0.000248232	0.000343187	0.000201033	9.48551e-05	7.64028e-05	0.000131579	1.01155e-05	0.000148102	0.000230311	0.000202936	0.000224527
ko03010	Ribosome	0.00598919	0.00556837	0.0066491	0.00514026	0.00602802	0.00535135	0.00513016	0.00444524	0.00577671	0.00534336	0.00634864	0.00516344	0.00657671	0.00605525	0.00550674	0.00371317	0.00623316	0.00433076	0.0051379	0.00453741
ko03013	RNA transport	0.000242837	0.000113541	0.000185443	0.00022615	0.000377603	0.000350908	0.000233853	0.000383174	0.000301262	0.000416852	0.000399321	0.000328207	0.000177619	0.00020599	0.000310656	0.000125849	0.000260774	0.00038577	0.000388475	0.000415168
ko03015	mRNA surveillance pathway	3.02549e-05	2.09235e-05	2.10626e-05	3.71835e-05	0.000143376	9.86532e-05	4.05229e-05	9.5201e-05	6.82767e-05	0.000180389	0.000140642	8.4985e-05	2.59018e-05	3.33202e-05	5.50408e-05	8.11693e-05	6.96555e-05	9.29828e-05	9.22875e-05	9.46168e-05
ko03018	RNA degradation	0.00202335	0.00210387	0.00240881	0.00194556	0.00195732	0.0018583	0.00215325	0.0017303	0.00215643	0.00197457	0.0020141	0.00171198	0.0023022	0.00222575	0.00187872	0.0018727	0.00234967	0.00166942	0.00181178	0.00153361
ko03020	RNA polymerase	0.000341485	0.000250057	0.000341597	0.000268922	0.000411019	0.000359283	0.000207092	0.000284541	0.00033574	0.000288087	0.00049578	0.000336382	0.000334804	0.000282555	0.000306049	0.000212442	0.000347427	0.000310376	0.0003401	0.000288501
ko03022	Basal transcription factors	8.44222e-06	2.3583e-06	4.01813e-06	7.84699e-06	4.46919e-05	2.78113e-05	7.41999e-06	2.07306e-05	6.6284e-06	3.84459e-05	4.49367e-05	2.32774e-05	4.07064e-06	4.16098e-06	1.63033e-05	1.93222e-05	7.02416e-06	3.31176e-05	3.55458e-05	3.05962e-05
ko03030	DNA replication	0.00173863	0.00159216	0.00181773	0.00153598	0.00162743	0.00172188	0.00159886	0.00155694	0.00174557	0.00156082	0.00171436	0.00153888	0.00170382	0.00169298	0.00168003	0.00124499	0.00182865	0.00158075	0.00180396	0.00163411
ko03040	Spliceosome	5.78839e-05	0.000113999	3.4897e-05	5.39724e-05	0.000189318	0.000134227	7.76781e-05	0.000123507	0.000106494	0.000298257	0.000168427	9.51209e-05	4.9256e-05	7.30944e-05	0.000135765	0.000149021	8.21082e-05	9.68122e-05	0.00013994	0.00016424
ko03050	Proteasome	7.57286e-06	3.18577e-06	1.5682e-06	6.11487e-06	5.50818e-05	2.60842e-05	7.02588e-06	1.53978e-05	3.95782e-06	5.15073e-05	5.25926e-05	2.25519e-05	3.49124e-06	2.39804e-06	1.04094e-05	0	3.36704e-06	2.58925e-05	1.70216e-05	2.27703e-05
ko03060	Protein export	0.00156846	0.00188579	0.00175607	0.00188261	0.00164263	0.0013901	0.00205861	0.00144347	0.00172721	0.00159593	0.00194411	0.00153248	0.00170443	0.00177108	0.00147761	0.00123498	0.00180988	0.00152829	0.0014436	0.00127704
ko03070	Bacterial secretion system	0.00199967	0.00182642	0.00201375	0.00213985	0.00193088	0.0019339	0.00220593	0.00215891	0.00214405	0.00198778	0.00209421	0.0020465	0.00194231	0.00196871	0.00194041	0.00140501	0.00223149	0.00221202	0.00217675	0.00209772
ko03320	PPAR signaling pathway	0.000336205	0.000592499	0.000412506	0.000405271	0.000443374	0.000371515	0.000439999	0.000361856	0.00040427	0.000591297	0.000383725	0.000347285	0.000413232	0.000452231	0.000425581	0.000250158	0.000402171	0.000282556	0.000305099	0.000309196
ko03410	Base excision repair	0.000720988	0.000302287	0.000685119	0.000498132	0.000692923	0.000787749	0.000565756	0.000750976	0.000792113	0.000599305	0.00081738	0.000627634	0.0006404	0.000511492	0.000640126	0.000613834	0.000809127	0.000783289	0.000814452	0.000757824
ko03420	Nucleotide excision repair	0.0010245	0.000599996	0.00104716	0.000807422	0.000980288	0.00104004	0.000881862	0.00102313	0.00101313	0.000927097	0.00103521	0.000899528	0.000992556	0.000821266	0.000963837	0.000689538	0.00106274	0.000997425	0.0011394	0.000982451
ko03430	Mismatch repair	0.00204187	0.00169746	0.00213131	0.00172585	0.001844	0.00208989	0.00167629	0.00175275	0.00204902	0.001761	0.00191097	0.00183118	0.00194905	0.00186088	0.00199196	0.0013575	0.00223876	0.00179806	0.00225079	0.0019559
ko03440	Homologous recombination	0.00268454	0.00268219	0.00299949	0.0026232	0.00259631	0.00261412	0.00281668	0.00255669	0.00286346	0.0025403	0.00276706	0.00255201	0.00291375	0.00272904	0.00254615	0.00210935	0.00306939	0.00253779	0.00275499	0.00236686
ko03450	Non-homologous end-joining	3.38828e-06	2.02619e-06	4.70878e-06	1.7638e-06	5.41572e-06	2.88234e-06	2.68347e-06	8.53305e-05	4.92961e-06	1.14673e-05	6.95849e-06	2.57695e-05	5.56461e-06	8.47051e-06	9.99143e-06	4.04189e-07	4.0827e-06	9.60742e-05	9.65517e-06	7.22279e-06
ko03460	Fanconi anemia pathway	3.27729e-05	1.91792e-05	2.53467e-05	3.46772e-05	0.000110742	5.25138e-05	1.54596e-05	3.9487e-05	2.75922e-05	7.94718e-05	0.000165085	5.41686e-05	2.23011e-05	1.38843e-05	2.68244e-05	3.63729e-05	2.08553e-05	4.66922e-05	4.48827e-05	3.05004e-05
ko04010	MAPK signaling pathway	1.59896e-05	7.32787e-06	4.58206e-06	1.9841e-05	0.000197193	9.8964e-05	1.80703e-05	9.96989e-05	1.98751e-05	0.000267853	0.000175055	8.56757e-05	8.44642e-06	4.53726e-06	6.50843e-05	1.5429e-05	1.69336e-05	8.21628e-05	8.47742e-05	0.00011341
ko04011	MAPK signaling pathway - yeast	1.8046e-05	7.37601e-06	1.73065e-05	1.82684e-05	3.04269e-05	2.66413e-05	1.68476e-05	2.66939e-05	1.30043e-05	3.42724e-05	3.94981e-05	2.8689e-05	9.94891e-06	1.56157e-05	1.35323e-05	1.48818e-05	1.38062e-05	2.96207e-05	2.9239e-05	3.26312e-05
ko04012	ErbB signaling pathway	1.7323e-05	7.96965e-06	4.95298e-06	1.98552e-05	0.000183037	7.58136e-05	2.05392e-05	6.27504e-05	1.34666e-05	0.000180377	0.000180774	7.98192e-05	7.88065e-06	1.19986e-06	3.29672e-05	1.31695e-07	9.17789e-06	8.4997e-05	5.57605e-05	6.55837e-05
ko04013	MAPK signaling pathway - fly	1.20629e-06	5.39655e-07	2.58194e-07	8.21967e-07	1.21344e-05	4.36826e-06	9.54243e-07	2.4113e-06	9.46683e-07	7.87865e-06	1.08234e-05	5.14886e-06	3.6087e-07	1.84685e-07	1.94734e-06	0	1.98797e-07	4.99914e-06	3.35722e-06	1.79067e-06
ko04014	Ras signaling pathway	1.9184e-05	1.14703e-05	1.76273e-05	2.05248e-05	0.000111128	5.4313e-05	3.12781e-05	4.3828e-05	2.19315e-05	9.98825e-05	0.000111523	5.49555e-05	1.92509e-05	1.69875e-05	2.15516e-05	1.12442e-05	2.74002e-05	6.55494e-05	4.52132e-05	4.11212e-05
ko04015	Rap1 signaling pathway	9.40711e-06	6.26496e-06	3.33178e-06	1.12133e-05	0.000101047	4.782e-05	9.97626e-06	3.64282e-05	1.36818e-05	0.000107042	0.000103768	4.44158e-05	3.90432e-06	4.22459e-06	2.30915e-05	8.82448e-08	9.75151e-06	4.43008e-05	3.49453e-05	4.28827e-05
ko04020	Calcium signaling pathway	1.53164e-05	4.11377e-06	2.02496e-05	9.51465e-06	4.65013e-05	2.06712e-05	7.88004e-06	2.51638e-05	1.85448e-05	3.84069e-05	5.01663e-05	2.27463e-05	1.09764e-05	1.59572e-05	1.04769e-05	6.78416e-05	6.83247e-06	2.51664e-05	2.83186e-05	2.07456e-05
ko04022	cGMP-PKG signaling pathway	3.56512e-05	8.34642e-06	1.37729e-05	3.66132e-05	0.000176788	7.88612e-05	1.95367e-05	7.56096e-05	2.27479e-05	0.000144909	0.000171948	9.22757e-05	1.73704e-05	1.0668e-05	3.51826e-05	2.30649e-05	2.24106e-05	7.73312e-05	5.59117e-05	6.09703e-05
ko04024	cAMP signaling pathway	6.52629e-05	2.01385e-05	3.33105e-05	5.15302e-05	0.000179952	9.55318e-05	3.11463e-05	0.000120921	4.72964e-05	0.000149949	0.000167817	0.000123884	3.93867e-05	2.95452e-05	4.64281e-05	5.17477e-05	3.77622e-05	0.000142561	8.71516e-05	0.000108333
ko04060	Cytokine-cytokine receptor interaction	9.81241e-08	3.77787e-08	8.07765e-08	3.86469e-08	2.5922e-07	2.71864e-07	1.82936e-07	0	0	2.32964e-07	6.72936e-07	1.32482e-07	4.25072e-08	0	0	0	0	2.2743e-07	1.08016e-07	0
ko04062	Chemokine signaling pathway	5.99219e-06	2.59453e-06	1.67386e-06	7.14144e-06	6.83424e-05	2.85861e-05	7.13108e-06	2.28016e-05	6.13019e-06	6.34311e-05	6.89061e-05	3.09374e-05	3.39975e-06	9.38974e-07	1.18284e-05	5.9176e-07	2.88464e-06	3.26642e-05	2.11922e-05	2.44085e-05
ko04064	NF-kappa B signaling pathway	4.25953e-06	2.70507e-06	1.57774e-06	6.24172e-06	5.71057e-05	2.10392e-05	6.69262e-06	2.02638e-05	3.73481e-06	5.83102e-05	5.0103e-05	1.99311e-05	2.29302e-06	1.39243e-06	1.05988e-05	8.03437e-08	3.76969e-06	2.38914e-05	2.06023e-05	2.07072e-05
ko04066	HIF-1 signaling pathway	0.000276072	0.000336115	0.000304531	0.000278566	0.000422749	0.000305737	0.00027565	0.000243233	0.000273991	0.000413865	0.000412708	0.000307317	0.000301698	0.000317238	0.000284325	0.000169096	0.00027808	0.000254719	0.00025068	0.000237416
ko04068	FoxO signaling pathway	0.000144092	0.000205055	0.000132629	0.000168908	0.000442923	0.000221857	0.000186922	0.000192087	0.000128883	0.000401031	0.000434112	0.000260095	0.00016084	0.000152665	0.000166598	9.62873e-05	0.000103214	0.000226234	0.000148816	0.000149004
ko04070	Phosphatidylinositol signaling system	0.000248062	0.000337878	0.000299224	0.000249186	0.000304816	0.000206437	0.000265688	0.000209585	0.0002469	0.000250995	0.000344134	0.000236227	0.000280698	0.000298004	0.000254166	0.000356122	0.000245416	0.000213368	0.00019866	0.000157155
ko04071	Sphingolipid signaling pathway	2.95879e-05	1.98218e-05	1.70959e-05	3.85301e-05	0.000149878	8.59226e-05	3.34887e-05	8.92107e-05	3.89337e-05	0.000165222	0.000156675	8.64105e-05	2.11579e-05	3.21137e-05	4.61755e-05	4.20939e-05	2.27094e-05	9.25223e-05	7.28516e-05	8.70025e-05
ko04075	Plant hormone signal transduction	0.000471664	0.000643548	0.000592618	0.000536509	0.00075062	0.000427955	0.00074922	0.000419597	0.000313951	0.000679542	0.000656456	0.000520303	0.000696141	0.000457966	0.000426653	0.000661114	0.000423326	0.000445904	0.000339963	0.00029498
ko04080	Neuroactive ligand-receptor interaction	6.53344e-05	5.89519e-05	9.76449e-05	3.67108e-05	7.76613e-05	6.24786e-05	3.2529e-05	6.28455e-05	6.45512e-05	4.49476e-05	6.69218e-05	6.96289e-05	0.000110247	6.02251e-05	5.97475e-05	3.23918e-05	7.13266e-05	5.3453e-05	3.46923e-05	2.89042e-05
ko04110	Cell cycle	2.84413e-05	2.17512e-05	1.32035e-05	4.17529e-05	0.00019432	9.61868e-05	3.8516e-05	6.75039e-05	4.63373e-05	0.000180888	0.000196619	0.000107354	1.91322e-05	1.94283e-05	3.37139e-05	7.71809e-05	2.81782e-05	0.000100589	6.14708e-05	9.85267e-05
ko04111	Cell cycle - yeast	4.27355e-05	2.7784e-05	1.89708e-05	5.59463e-05	0.000165405	9.65073e-05	4.14299e-05	8.73389e-05	5.90364e-05	0.000163348	0.000164721	0.000109628	2.72244e-05	4.37546e-05	6.66795e-05	7.76946e-05	3.62745e-05	0.000100389	8.28551e-05	0.00013674
ko04112	Cell cycle - Caulobacter	0.00141221	0.00130793	0.001575	0.00134093	0.00135773	0.00129462	0.00149274	0.00124546	0.00144028	0.00128723	0.00135495	0.00126959	0.0016015	0.00145989	0.0012833	0.000874881	0.00143195	0.00118848	0.00137113	0.00121008
ko04113	Meiosis - yeast	0.000111763	6.22349e-05	8.98867e-05	0.000105093	0.000188881	0.000174305	0.000110314	0.000195726	0.00016674	0.000248261	0.000204387	0.000151936	0.000100705	0.000108486	0.000109772	0.000175415	0.000131591	0.000185094	0.00016396	0.000177453
ko04114	Oocyte meiosis	3.89647e-05	3.00572e-05	2.24268e-05	5.51393e-05	0.000221277	0.000105589	4.77303e-05	9.98502e-05	4.45663e-05	0.00020743	0.000218067	0.000122749	2.81004e-05	4.30113e-05	5.43515e-05	8.02092e-05	3.48435e-05	0.000122409	8.16557e-05	9.50351e-05
ko04115	p53 signaling pathway	1.89664e-06	2.47748e-06	8.06016e-07	2.29271e-06	1.86991e-05	1.30788e-05	2.10413e-06	6.65783e-06	6.58164e-06	2.42304e-05	1.96466e-05	8.30127e-06	7.02745e-07	1.27509e-06	7.43541e-06	1.44382e-07	5.05603e-06	9.06246e-06	8.5409e-06	1.11039e-05
ko04120	Ubiquitin mediated proteolysis	4.63297e-05	2.84222e-05	1.92815e-05	4.38965e-05	0.000235934	0.000118631	4.32429e-05	9.92132e-05	4.02314e-05	0.000244008	0.000227191	0.000113462	3.03823e-05	2.86601e-05	6.85329e-05	1.38907e-05	4.43827e-05	0.000101954	9.41024e-05	0.000110354
ko04122	Sulfur relay system	0.000555501	0.000442719	0.000592275	0.000767917	0.000514865	0.00052192	0.000532697	0.000494008	0.000488434	0.000427962	0.000479756	0.00063143	0.000526382	0.000486211	0.000604129	0.000315874	0.000529469	0.000512797	0.000462443	0.000524485
ko04130	SNARE interactions in vesicular transport	1.35291e-06	7.69125e-07	2.56526e-07	1.71613e-06	1.84965e-05	6.01912e-06	1.03623e-06	5.00031e-06	1.20169e-06	1.47088e-05	1.84133e-05	8.37755e-06	7.2322e-07	1.61391e-07	1.14847e-06	0	9.04554e-07	8.59232e-06	3.45453e-06	3.41927e-06
ko04140	Autophagy - animal	1.31914e-05	7.54866e-06	3.70592e-06	1.60005e-05	0.00014387	5.68948e-05	1.80853e-05	4.82964e-05	9.00573e-06	0.000128074	0.000138902	6.66386e-05	5.79839e-06	1.57948e-06	2.25371e-05	0	6.28445e-06	6.72203e-05	3.86091e-05	4.2308e-05
ko04141	Protein processing in endoplasmic reticulum	0.000177055	8.60474e-05	0.00017712	0.000140706	0.000371112	0.000284598	0.000180025	0.000294399	0.000222226	0.000500995	0.000369109	0.000234248	0.000157896	0.000152084	0.000275858	0.000169166	0.000237581	0.000273764	0.000319965	0.000342086
ko04142	Lysosome	0.000542475	0.000406689	0.000493992	0.000642401	0.000680011	0.00072415	0.00105032	0.000580474	0.000895615	0.000870369	0.000846754	0.000589361	0.000547246	0.000517496	0.000459398	0.00116712	0.000912955	0.000724074	0.000656028	0.000652049
ko04144	Endocytosis	9.76434e-05	7.38143e-05	0.000115613	6.69472e-05	0.000280964	0.00019581	9.8785e-05	0.000167682	0.000128563	0.000381353	0.000259497	0.000144209	0.000146541	8.19965e-05	0.000129977	5.96691e-05	0.000146282	0.000153445	0.000173479	0.000183292
ko04145	Phagosome	2.10602e-05	1.76199e-05	1.18421e-05	4.03205e-05	0.000221836	0.000109526	4.13588e-05	9.02151e-05	3.10117e-05	0.00026086	0.00021995	0.000105134	1.38352e-05	2.22132e-05	6.20962e-05	1.27576e-05	2.92899e-05	0.000103322	8.6831e-05	0.000109515
ko04146	Peroxisome	0.000464363	0.000786104	0.000556069	0.000530221	0.000491089	0.000448397	0.000599947	0.000392362	0.000560052	0.000551392	0.000429621	0.000445355	0.000568531	0.000602496	0.00051334	0.00032813	0.000516994	0.000361384	0.000332256	0.000309132
ko04150	mTOR signaling pathway	5.61617e-05	2.3313e-05	2.04827e-05	6.27058e-05	0.000409515	0.000175041	5.15553e-05	0.000158328	3.87801e-05	0.0003848	0.000406183	0.000196646	2.79105e-05	1.24774e-05	8.03072e-05	2.33274e-05	3.28612e-05	0.000191201	0.000125185	0.000145018
ko04151	PI3K-Akt signaling pathway	0.000238676	9.33968e-05	0.000192041	0.000195526	0.000695091	0.000430871	0.000189639	0.000368479	0.000294656	0.000652843	0.000688537	0.00043449	0.00018688	0.000176972	0.000270128	0.000183999	0.000254596	0.000402853	0.000346767	0.000419608
ko04152	AMPK signaling pathway	0.000295246	0.000279197	0.000305037	0.000317526	0.000717964	0.000422562	0.000272004	0.000363453	0.000297269	0.000625498	0.000734178	0.00043959	0.000293853	0.0002983	0.00035931	0.000158179	0.000271081	0.000375336	0.000375597	0.000380708
ko04210	Apoptosis	1.25584e-05	1.23292e-05	2.09069e-05	1.49719e-05	6.10608e-05	2.84652e-05	3.53906e-05	3.33182e-05	1.21432e-05	7.11958e-05	6.26472e-05	3.16515e-05	2.47324e-05	7.366e-06	1.55089e-05	1.45942e-05	2.26652e-05	3.84268e-05	1.99872e-05	2.12889e-05
ko04260	Cardiac muscle contraction	7.20309e-05	4.9788e-05	0.000100718	3.59564e-05	7.87031e-05	3.75297e-05	2.54431e-05	2.95549e-05	2.21282e-05	3.94413e-05	6.0248e-05	4.84549e-05	0.00010171	6.24748e-05	6.30428e-05	3.18765e-05	2.56377e-05	1.89555e-05	3.04268e-05	3.04314e-05
ko04261	Adrenergic signaling in cardiomyocytes	9.12756e-05	6.32656e-05	0.000111884	6.73627e-05	0.000194977	9.57052e-05	4.91214e-05	9.5027e-05	4.62792e-05	0.000159748	0.000181591	0.000119477	0.000116437	8.62244e-05	9.63191e-05	5.26806e-05	4.38439e-05	8.45539e-05	8.11725e-05	8.97388e-05
ko04270	Vascular smooth muscle contraction	6.42455e-06	4.01199e-06	1.97502e-06	7.28804e-06	8.22435e-05	2.74304e-05	8.95773e-06	2.47092e-05	6.07782e-06	7.3501e-05	7.94772e-05	3.3698e-05	3.33122e-06	6.35122e-07	1.21787e-05	6.80004e-07	4.43656e-06	3.25856e-05	2.28699e-05	2.54834e-05
ko04310	Wnt signaling pathway	1.39748e-05	5.74859e-06	6.08015e-06	1.43338e-05	0.000127236	5.60566e-05	1.60342e-05	4.23499e-05	1.26094e-05	0.000120775	0.000124092	5.4407e-05	1.11587e-05	2.24571e-06	2.04167e-05	4.82113e-06	2.72668e-05	6.48214e-05	3.92601e-05	4.46586e-05
ko04320	Dorso-ventral axis formation	4.5474e-06	2.46767e-06	3.31892e-06	4.55529e-06	1.78911e-05	8.67909e-06	5.68799e-06	3.71741e-05	4.90393e-06	1.94469e-05	2.19971e-05	1.82714e-05	4.34317e-06	6.20248e-07	4.83143e-05	2.5977e-05	3.93935e-06	4.38233e-05	8.36283e-06	6.88936e-06
ko04330	Notch signaling pathway	3.21138e-06	1.52851e-06	1.68542e-06	3.38513e-06	3.25125e-05	1.24911e-05	4.10923e-06	4.17421e-05	2.42981e-06	2.81276e-05	2.94438e-05	2.34156e-05	2.76623e-06	3.44086e-07	4.67939e-06	2.33417e-05	3.76627e-06	5.07403e-05	7.47244e-06	9.75448e-06
ko04340	Hedgehog signaling pathway	9.35356e-06	4.39622e-06	5.64784e-06	9.78104e-06	5.55214e-05	2.82112e-05	9.69726e-06	4.94285e-05	6.40745e-06	5.35208e-05	5.88761e-05	3.67488e-05	4.07862e-06	3.9393e-06	1.49549e-05	6.33112e-07	5.99702e-06	6.18266e-05	1.68127e-05	2.8365e-05
ko04350	TGF-beta signaling pathway	1.31975e-05	1.10477e-05	7.93416e-06	2.08321e-05	4.47438e-05	2.66958e-05	1.08502e-05	3.65365e-05	1.69046e-05	4.79827e-05	4.22735e-05	3.74665e-05	1.05628e-05	2.19279e-05	2.14769e-05	5.96589e-07	1.44173e-05	3.42942e-05	3.03438e-05	3.6863e-05
ko04360	Axon guidance	4.97621e-06	1.78203e-06	1.15226e-06	5.27615e-06	4.84386e-05	1.97775e-05	4.58412e-06	1.65219e-05	4.49695e-06	4.55346e-05	4.68894e-05	2.45282e-05	2.2884e-06	8.15924e-07	8.43334e-06	0	2.47352e-06	2.41684e-05	1.41539e-05	1.79603e-05
ko04370	VEGF signaling pathway	9.30794e-06	3.31846e-06	4.46035e-06	9.68555e-06	6.38139e-05	3.20026e-05	9.12327e-06	2.74441e-05	1.60202e-05	5.67103e-05	6.28166e-05	3.03849e-05	5.44014e-06	6.75993e-06	1.07857e-05	1.76158e-05	5.46555e-06	3.52226e-05	2.32598e-05	2.19345e-05
ko04380	Osteoclast differentiation	1.30928e-05	2.42074e-06	1.93894e-06	7.92308e-06	7.3875e-05	2.93088e-05	6.53738e-06	2.48271e-05	6.71549e-06	6.51128e-05	6.78236e-05	3.46116e-05	3.20617e-06	2.98219e-06	1.73365e-05	0	3.88905e-06	3.37616e-05	3.87967e-05	3.07585e-05
ko04390	Hippo signaling pathway	1.91065e-05	1.44371e-05	8.42386e-06	2.95582e-05	0.000124055	5.55038e-05	2.00223e-05	6.8089e-05	1.84318e-05	0.000136668	0.000119578	7.15162e-05	1.4192e-05	2.28104e-05	3.44805e-05	5.70391e-07	1.40373e-05	7.18449e-05	5.85564e-05	6.83261e-05
ko04391	Hippo signaling pathway - fly	1.58456e-05	1.18828e-05	7.46544e-06	2.47641e-05	7.27763e-05	3.66295e-05	1.35883e-05	5.14998e-05	1.4711e-05	8.91078e-05	6.82205e-05	4.91558e-05	1.12616e-05	2.24341e-05	2.67715e-05	5.70391e-07	1.2529e-05	4.91211e-05	4.47163e-05	5.22631e-05
ko04510	Focal adhesion	4.45745e-05	2.90765e-05	2.77975e-05	4.99992e-05	0.000210142	0.000124178	4.93127e-05	9.75635e-05	6.71116e-05	0.000207986	0.000237791	0.000112324	3.85656e-05	5.08491e-05	7.21578e-05	6.53366e-05	5.62266e-05	0.000128249	9.58805e-05	0.000124832
ko04512	ECM-receptor interaction	4.2116e-05	1.77823e-05	2.501e-05	4.1393e-05	5.98953e-05	6.84323e-05	3.26916e-05	3.86713e-05	7.48002e-05	3.71927e-05	5.81307e-05	4.7174e-05	3.10383e-05	5.62506e-05	6.79458e-05	4.36118e-05	5.45127e-05	5.28138e-05	6.0551e-05	9.36887e-05
ko04520	Adherens junction	9.49886e-06	5.61964e-06	2.95128e-06	1.20552e-05	0.000111144	4.88346e-05	1.26415e-05	4.15295e-05	9.37409e-06	0.000120544	0.000107495	4.83483e-05	4.47058e-06	2.99552e-06	2.1819e-05	2.61977e-08	6.75897e-06	5.17605e-05	3.97238e-05	4.60493e-05
ko04530	Tight junction	9.4326e-05	7.90518e-05	0.000104521	8.79181e-05	0.000293835	0.000151664	6.43014e-05	0.000165897	8.88223e-05	0.00030289	0.000284176	0.000163793	0.000128029	9.12669e-05	0.000125896	3.89428e-05	7.10033e-05	0.000139027	0.000116408	0.000130922
ko04540	Gap junction	5.38178e-06	2.55057e-06	1.11472e-06	6.64201e-06	5.81177e-05	2.38616e-05	5.99682e-06	2.26539e-05	4.96409e-06	5.87174e-05	5.56128e-05	2.61036e-05	3.2957e-06	1.04882e-06	1.14394e-05	1.41912e-05	3.92348e-06	2.47374e-05	1.71817e-05	2.19383e-05
ko04550	Signaling pathways regulating pluripotency of stem cells	7.9945e-06	6.76192e-06	5.67092e-06	1.41309e-05	5.31342e-05	2.33671e-05	6.6006e-06	2.22752e-05	7.11081e-06	5.25493e-05	5.44898e-05	2.74747e-05	5.94899e-06	1.19943e-06	1.47399e-05	1.29346e-06	3.7815e-06	2.87776e-05	2.25952e-05	2.27428e-05
ko04611	Platelet activation	4.06096e-05	1.64177e-05	1.72541e-05	3.8186e-05	0.000173283	9.88192e-05	2.9585e-05	6.7971e-05	6.50071e-05	0.000159881	0.00016569	9.21516e-05	2.05119e-05	4.52678e-05	6.79145e-05	2.0903e-05	2.9928e-05	8.36345e-05	8.52966e-05	0.000124088
ko04612	Antigen processing and presentation	0.000117284	4.52606e-05	0.000127552	9.04975e-05	0.000230287	0.000176522	0.000118583	0.000179249	0.000156722	0.00034211	0.000215865	0.000124516	0.000103582	0.000100085	0.000152307	0.000117903	0.000148038	0.000139637	0.000195825	0.000218257
ko04614	Renin-angiotensin system	1.85794e-05	3.77069e-06	6.60601e-06	2.37031e-06	4.8275e-06	4.12231e-05	4.57638e-06	6.92695e-06	7.33925e-05	2.61909e-06	5.36965e-06	4.77117e-05	5.71475e-06	5.68257e-06	5.70102e-06	1.50638e-05	3.03987e-05	1.51683e-06	1.24609e-05	6.86471e-05
ko04620	Toll-like receptor signaling pathway	1.14221e-05	2.37248e-06	1.83911e-06	6.92514e-06	6.69332e-05	2.72698e-05	6.26942e-06	2.29407e-05	6.39377e-06	6.12856e-05	6.08776e-05	2.91553e-05	2.73059e-06	3.07656e-06	1.69119e-05	0	3.49636e-06	2.95146e-05	3.75929e-05	2.85046e-05
ko04621	NOD-like receptor signaling pathway	0.00010715	4.08403e-05	0.000122083	7.34002e-05	0.000111996	0.00010458	9.24589e-05	0.0001033	0.000140349	0.000131534	0.000116021	7.63757e-05	0.000100183	8.35371e-05	9.88337e-05	0.000177216	0.000140796	9.42834e-05	0.000130529	0.000116413
ko04622	RIG-I-like receptor signaling pathway	4.83193e-06	1.22839e-06	8.15807e-06	8.22281e-06	2.51265e-05	2.11488e-05	9.23254e-06	8.35762e-06	3.51083e-06	2.80645e-05	2.75967e-05	1.53648e-05	5.10637e-06	4.34959e-06	1.20874e-05	4.10357e-05	7.89023e-06	1.67651e-05	1.26854e-05	1.22578e-05
ko04623	Cytosolic DNA-sensing pathway	2.86661e-06	1.45262e-06	1.58328e-06	3.26302e-06	2.52337e-05	1.23253e-05	4.17226e-06	8.85854e-06	1.95637e-06	2.49746e-05	2.9397e-05	1.14254e-05	1.76018e-06	7.37427e-07	4.30458e-06	4.80914e-06	1.38573e-06	1.27713e-05	6.54841e-06	6.54363e-06
ko04626	Plant-pathogen interaction	0.000314955	0.000321486	0.000352062	0.00036343	0.000332259	0.000365132	0.000488596	0.000376468	0.000534326	0.000401192	0.000344344	0.00030587	0.00030796	0.000347885	0.000304064	0.000354358	0.000502136	0.000335589	0.000407309	0.00033073
ko04630	Jak-STAT signaling pathway	3.92247e-06	1.57434e-06	1.28472e-06	4.66245e-06	3.98251e-05	1.62044e-05	4.79294e-06	1.21508e-05	2.71239e-06	3.02705e-05	4.24809e-05	1.86012e-05	2.00364e-06	2.38609e-07	4.61632e-06	2.61977e-08	1.87344e-06	1.92178e-05	9.87463e-06	8.86161e-06
ko04640	Hematopoietic cell lineage	1.22686e-05	8.85877e-07	4.23901e-07	9.53529e-06	1.29478e-05	1.38604e-05	4.28256e-06	1.15469e-06	2.113e-05	7.37279e-06	8.96505e-07	8.53344e-06	3.39912e-06	5.18683e-06	2.24193e-05	0	6.24992e-06	3.28835e-06	1.69893e-05	3.44239e-05
ko04650	Natural killer cell mediated cytotoxicity	4.63942e-06	1.35058e-06	1.09072e-06	4.33381e-06	4.20661e-05	1.58306e-05	3.35774e-06	1.30364e-05	3.33645e-06	3.51475e-05	3.8785e-05	2.01564e-05	1.63943e-06	5.2936e-07	6.10476e-06	0	1.73917e-06	2.02334e-05	1.1509e-05	1.16205e-05
ko04660	T cell receptor signaling pathway	8.32811e-06	7.47692e-06	1.68704e-06	8.58425e-06	8.16387e-05	3.08229e-05	1.23528e-05	2.73934e-05	6.38342e-06	7.78199e-05	8.50851e-05	3.70091e-05	6.4153e-06	7.62816e-07	1.27857e-05	2.19831e-05	3.95856e-06	4.14568e-05	2.51296e-05	2.87132e-05
ko04662	B cell receptor signaling pathway	7.21252e-06	2.70634e-06	1.72967e-06	7.73719e-06	6.94235e-05	2.83146e-05	6.54335e-06	2.35796e-05	6.02193e-06	6.27065e-05	6.76373e-05	3.21687e-05	3.35595e-06	7.90497e-07	1.15569e-05	0	3.05905e-06	3.37801e-05	2.07674e-05	2.35379e-05
ko04664	Fc epsilon RI signaling pathway	4.92833e-06	5.91963e-06	1.48025e-06	5.51053e-06	5.69069e-05	2.27717e-05	9.72682e-06	1.9344e-05	5.07635e-06	5.78907e-05	6.04598e-05	2.37239e-05	4.76705e-06	6.42412e-07	1.00793e-05	2.19831e-05	2.67617e-06	2.80537e-05	1.81713e-05	2.18938e-05
ko04666	Fc gamma R-mediated phagocytosis	2.15205e-05	9.4537e-06	2.73959e-05	1.7521e-05	7.63137e-05	5.38156e-05	3.84824e-05	5.69157e-05	4.76989e-05	9.10837e-05	7.14031e-05	4.1692e-05	2.43288e-05	1.55867e-05	2.03773e-05	2.88169e-05	5.01354e-05	6.07859e-05	5.14246e-05	3.97702e-05
ko04668	TNF signaling pathway	5.06749e-06	2.30742e-06	1.2214e-06	5.55204e-06	5.47934e-05	2.14062e-05	5.49591e-06	1.81553e-05	4.70628e-06	4.78146e-05	5.31401e-05	2.34805e-05	2.83144e-06	5.37614e-07	8.59544e-06	0	2.38119e-06	2.5003e-05	1.71767e-05	1.541e-05
ko04670	Leukocyte transendothelial migration	5.90944e-06	3.38339e-06	1.4601e-06	6.95034e-06	6.32826e-05	3.20183e-05	7.09271e-06	2.77774e-05	6.34532e-06	8.32849e-05	6.55233e-05	3.02431e-05	2.41667e-06	1.80346e-06	1.48343e-05	0	3.78672e-06	3.03723e-05	2.61541e-05	3.35273e-05
ko04710	Circadian rhythm	9.40526e-06	4.88109e-06	2.68933e-06	1.10182e-05	0.000105488	3.7899e-05	1.32159e-05	3.30631e-05	6.43713e-06	8.42198e-05	0.000100667	4.86155e-05	4.29112e-06	9.54792e-07	1.32048e-05	0	4.40125e-06	4.957e-05	2.56195e-05	2.38074e-05
ko04711	Circadian rhythm - fly	1.42336e-06	8.41744e-07	2.1393e-07	1.52919e-06	1.36426e-05	5.12041e-06	1.42647e-06	4.81487e-06	1.14708e-06	1.43409e-05	1.29411e-05	5.97673e-06	9.05603e-07	3.71607e-07	2.58125e-06	0	6.27471e-07	7.02942e-06	4.76404e-06	5.92446e-06
ko04712	Circadian rhythm - plant	6.11986e-06	1.81841e-06	4.21161e-06	3.93232e-06	3.1731e-05	2.17961e-05	6.69014e-06	8.06648e-06	1.26344e-05	2.11466e-05	2.66585e-05	1.78239e-05	3.20209e-06	4.18581e-06	9.56534e-06	2.07911e-06	7.33649e-06	1.3168e-05	1.36932e-05	2.39119e-05
ko04713	Circadian entrainment	1.21865e-05	3.47342e-06	1.70899e-05	6.47737e-06	5.53457e-05	1.75843e-05	5.74049e-06	2.10883e-05	8.37574e-06	4.40129e-05	5.65202e-05	2.45843e-05	8.34479e-06	9.90321e-06	1.02896e-05	2.84617e-05	4.14932e-06	2.1351e-05	2.29895e-05	1.84509e-05
ko04720	Long-term potentiation	8.39462e-06	4.63699e-06	2.63427e-06	9.63572e-06	0.000101038	3.46567e-05	1.02522e-05	2.57403e-05	5.98356e-06	7.49039e-05	9.89407e-05	4.32542e-05	4.24328e-06	5.52039e-07	1.19598e-05	7.06202e-07	3.8381e-06	4.35344e-05	2.29469e-05	2.28394e-05
ko04721	Synaptic vesicle cycle	4.93511e-06	1.85329e-06	3.84687e-06	5.93906e-06	4.86608e-05	2.12086e-05	4.90692e-06	1.79079e-05	6.10083e-06	5.52789e-05	4.2626e-05	2.13378e-05	2.97174e-06	1.31745e-06	1.14733e-05	2.82404e-06	4.37554e-06	2.10748e-05	1.7619e-05	1.98523e-05
ko04722	Neurotrophin signaling pathway	3.3406e-05	1.14299e-05	1.34097e-05	3.49251e-05	0.000156041	7.25726e-05	2.10618e-05	6.88728e-05	2.15991e-05	0.000133705	0.000155514	8.00376e-05	1.78274e-05	1.07481e-05	3.54403e-05	3.64944e-05	2.09488e-05	7.21999e-05	5.36603e-05	5.91375e-05
ko04723	Retrograde endocannabinoid signaling	6.85199e-05	7.11016e-05	0.000110398	5.87598e-05	0.000133825	6.8226e-05	3.93564e-05	4.64061e-05	6.10926e-05	5.96695e-05	0.000180133	7.01282e-05	0.000118729	6.27615e-05	6.96461e-05	3.5823e-05	7.29878e-05	4.07027e-05	4.26096e-05	3.80426e-05
ko04724	Glutamatergic synapse	9.42561e-05	0.000151129	0.000111498	0.000107056	0.000113897	0.000128108	0.00012616	0.00012709	0.000150624	0.000179665	0.000148933	0.000105548	8.77558e-05	0.000139984	0.000119193	0.000103696	0.000149987	0.000154566	0.000167843	0.000115795
ko04725	Cholinergic synapse	4.60867e-06	1.71969e-06	1.12552e-06	4.47701e-06	4.56916e-05	1.77259e-05	4.71027e-06	1.40293e-05	3.63581e-06	3.57918e-05	4.73378e-05	1.9929e-05	2.02521e-06	3.89731e-07	6.49665e-06	5.9176e-07	1.69007e-06	2.04053e-05	1.29227e-05	1.11309e-05
ko04726	Serotonergic synapse	3.09382e-06	7.05006e-07	1.70613e-06	1.76552e-06	1.97239e-05	7.31076e-06	1.94011e-06	5.15358e-06	2.25756e-06	1.6349e-05	1.8468e-05	8.2356e-06	1.0261e-06	2.24111e-07	3.63885e-06	5.9176e-07	1.44794e-06	9.92891e-06	5.77512e-06	5.01749e-06
ko04727	GABAergic synapse	0.000143668	0.00011884	0.000196091	0.000121558	0.000154947	0.000167302	0.000152461	0.000147803	0.000182855	0.00019884	0.000187617	0.000130751	0.000185045	0.000136791	0.000140841	0.000132232	0.000204662	0.000164245	0.00018727	0.00012534
ko04728	Dopaminergic synapse	2.5401e-05	1.40638e-05	1.361e-05	3.26134e-05	0.000126459	6.41739e-05	2.47896e-05	6.8275e-05	2.58323e-05	0.000126185	0.000128863	7.47152e-05	1.58261e-05	2.45398e-05	3.67761e-05	3.13486e-06	1.86276e-05	7.50464e-05	5.24535e-05	6.58865e-05
ko04730	Long-term depression	1.41314e-05	9.83683e-06	7.0336e-06	2.11704e-05	5.18997e-05	2.43795e-05	1.16212e-05	3.96774e-05	1.26278e-05	5.18373e-05	4.51986e-05	3.86548e-05	1.0912e-05	2.10554e-05	1.87229e-05	5.70391e-07	1.1852e-05	3.65684e-05	3.05877e-05	3.49558e-05
ko04740	Olfactory transduction	3.00619e-06	1.73653e-06	8.99119e-07	3.55866e-06	3.35398e-05	1.0675e-05	2.90377e-06	8.10948e-06	2.1285e-06	2.25348e-05	3.1224e-05	1.21663e-05	1.26552e-06	2.41032e-07	3.45008e-06	6.80004e-07	2.49651e-06	1.31736e-05	7.31876e-06	8.79238e-06
ko04742	Taste transduction	6.68117e-07	1.15054e-07	1.42383e-07	5.85695e-07	3.21992e-06	1.24531e-06	2.27797e-07	8.94877e-07	7.88671e-07	3.34743e-06	3.70976e-06	1.1324e-06	1.9642e-07	3.9426e-08	8.01049e-07	5.9176e-07	9.26003e-07	2.73169e-06	1.37256e-06	2.31566e-06
ko04744	Phototransduction	5.90912e-06	1.07117e-06	7.50036e-07	9.25638e-06	1.5119e-05	1.17967e-05	1.21785e-06	4.70856e-06	9.45746e-06	1.16907e-05	1.45135e-05	1.12297e-05	9.29343e-07	1.1714e-06	4.99677e-06	2.60611e-07	4.56044e-06	7.50809e-06	5.87181e-06	2.07287e-05
ko04745	Phototransduction - fly	4.35741e-06	3.17316e-06	1.27407e-06	5.2843e-06	5.07281e-05	2.18624e-05	4.5831e-06	1.99162e-05	4.24701e-06	6.24103e-05	5.10334e-05	2.1514e-05	1.60001e-06	1.31091e-06	1.10076e-05	8.82448e-08	3.14494e-06	1.99427e-05	1.97285e-05	2.45972e-05
ko04750	Inflammatory mediator regulation of TRP channels	5.26346e-06	3.40927e-06	1.74151e-06	6.17407e-06	6.74137e-05	2.21834e-05	7.36039e-06	1.85679e-05	4.67733e-06	5.71612e-05	6.5731e-05	2.6908e-05	2.97512e-06	3.46933e-07	8.59138e-06	6.80004e-07	3.28793e-06	2.74968e-05	1.67624e-05	1.7987e-05
ko04810	Regulation of actin cytoskeleton	2.65998e-05	1.30128e-05	2.58769e-05	2.44919e-05	0.000163002	8.59944e-05	4.50236e-05	8.29457e-05	4.34799e-05	0.000185419	0.00015949	7.97506e-05	2.6023e-05	1.03337e-05	3.45751e-05	1.1201e-05	5.12155e-05	9.34767e-05	7.27019e-05	6.86728e-05
ko04910	Insulin signaling pathway	0.000263631	0.000117017	0.000233132	0.000171418	0.00061018	0.00036802	0.000162601	0.000280216	0.000231109	0.000532373	0.000598587	0.0003563	0.000232825	0.000154694	0.000238969	0.000154968	0.000218861	0.000307655	0.000279505	0.000292391
ko04911	Insulin secretion	8.87057e-06	3.01664e-06	1.62908e-05	5.56652e-06	1.21069e-05	3.26023e-06	4.89645e-06	9.07971e-06	5.95281e-06	1.01299e-05	1.60095e-05	7.03441e-06	6.7999e-06	9.7863e-06	4.62888e-06	2.84017e-05	2.19233e-06	5.72096e-06	1.65664e-05	8.62003e-06
ko04912	GnRH signaling pathway	3.82584e-06	2.28494e-06	1.61803e-06	3.6249e-06	3.43071e-05	1.13515e-05	3.05587e-06	6.3745e-06	2.96522e-06	2.40564e-05	3.17566e-05	1.32656e-05	1.30541e-06	1.18159e-06	4.86679e-06	1.38905e-05	2.62751e-06	1.44633e-05	9.18588e-06	9.53326e-06
ko04913	Ovarian steroidogenesis	9.27857e-07	1.15054e-07	1.42383e-07	5.39195e-07	4.58986e-06	1.46702e-06	2.9383e-07	8.40811e-07	7.80308e-07	4.80535e-06	3.78564e-06	1.52299e-06	1.9642e-07	3.9426e-08	8.01049e-07	5.9176e-07	1.03149e-06	2.31756e-06	1.43736e-06	2.96354e-06
ko04914	Progesterone-mediated oocyte maturation	0.000116539	4.42957e-05	0.000124424	8.0295e-05	0.000210275	0.000143833	9.96369e-05	0.000128942	0.000148726	0.000208147	0.000221972	0.000118736	0.000102291	8.50271e-05	0.000109698	0.000107826	0.000141078	0.000135977	0.000150987	0.000141537
ko04915	Estrogen signaling pathway	0.000112848	4.0753e-05	0.000123036	7.31404e-05	0.00018833	0.000149651	9.27193e-05	0.000159374	0.000146981	0.000282578	0.000179463	9.90875e-05	0.000100283	8.30118e-05	0.000137154	0.000109352	0.000142926	0.000115313	0.000175571	0.000186394
ko04916	Melanogenesis	5.68786e-06	3.01565e-06	1.80095e-06	5.54315e-06	5.7505e-05	2.03576e-05	5.53954e-06	1.43011e-05	4.37601e-06	4.38627e-05	5.63655e-05	2.37344e-05	2.24972e-06	4.45186e-07	7.68711e-06	7.06202e-07	3.28433e-06	2.58519e-05	1.51364e-05	1.46097e-05
ko04917	Prolactin signaling pathway	1.09627e-05	3.52342e-06	9.78161e-06	1.30992e-05	5.8155e-05	3.05003e-05	1.69182e-05	2.3378e-05	1.33692e-05	5.15527e-05	7.15945e-05	3.16394e-05	9.78215e-06	8.69442e-06	2.56853e-05	5.75115e-06	9.4886e-06	3.83508e-05	5.00097e-05	3.81451e-05
ko04918	Thyroid hormone synthesis	0.000114152	5.57881e-05	0.00015265	4.75226e-05	0.00011851	6.91069e-05	6.09818e-05	5.55241e-05	6.13995e-05	7.92447e-05	0.000105779	6.66632e-05	0.000166611	8.53859e-05	8.80057e-05	8.57713e-05	8.14305e-05	3.95508e-05	6.06688e-05	4.60734e-05
ko04919	Thyroid hormone signaling pathway	2.35435e-05	1.5667e-05	7.4539e-06	2.74686e-05	0.000251651	0.000106275	3.20717e-05	0.000122172	2.04741e-05	0.000267082	0.000255436	0.000119098	1.42016e-05	4.09649e-06	4.84187e-05	4.60483e-05	1.50708e-05	0.000156264	8.11229e-05	9.94963e-05
ko04920	Adipocytokine signaling pathway	0.000339109	0.000584708	0.00040195	0.000407866	0.000618443	0.000396718	0.000433244	0.000361973	0.00036685	0.00065004	0.000559587	0.000411639	0.000399592	0.000437846	0.00040397	0.000191633	0.000373296	0.000344074	0.000274958	0.00025662
ko04921	Oxytocin signaling pathway	3.56636e-05	1.86344e-05	2.54951e-05	3.99869e-05	0.000284911	0.000106297	3.30752e-05	0.000101122	2.50836e-05	0.000262021	0.00028849	0.000132084	1.96474e-05	2.14945e-05	4.80296e-05	4.16721e-05	1.42066e-05	0.000127399	8.85439e-05	9.45202e-05
ko04922	Glucagon signaling pathway	0.000390977	0.000239659	0.000463876	0.000264259	0.000525088	0.000347902	0.000314129	0.00027099	0.000314587	0.000380213	0.000522857	0.000349119	0.00049004	0.000294346	0.000311561	0.000284787	0.000339991	0.000287587	0.000280735	0.000239667
ko04923	Regulation of lipolysis in adipocytes	3.6003e-05	1.57875e-05	2.91938e-05	4.99424e-05	0.000143246	5.76979e-05	1.43173e-05	5.31991e-05	2.95517e-05	7.7987e-05	0.000194782	7.51656e-05	2.61559e-05	1.23262e-05	2.82083e-05	1.83423e-06	2.27804e-05	4.82679e-05	3.55762e-05	3.77633e-05
ko04930	Type II diabetes mellitus	0.000158542	0.000108783	0.000177278	0.000146447	0.000312271	0.000167993	0.000183823	0.000148729	0.00012754	0.000253273	0.000296299	0.000181179	0.000205354	0.000102549	0.000125216	0.000111778	0.000147696	0.000154415	0.000122638	0.000125945
ko04932	Non-alcoholic fatty liver disease (NAFLD)	4.34897e-05	9.80722e-06	1.77469e-05	4.05835e-05	0.000209687	0.000101765	2.97749e-05	9.12439e-05	3.15222e-05	0.00017032	0.000194128	0.00010773	1.89893e-05	1.35885e-05	4.61312e-05	7.31294e-06	2.61038e-05	0.000100246	6.98153e-05	7.28318e-05
ko04940	Type I diabetes mellitus	0.000111786	4.75212e-05	0.000112592	8.54527e-05	8.35369e-05	0.000100274	8.29224e-05	8.9407e-05	0.000122234	0.000113632	0.000102468	6.62796e-05	0.000101838	8.7986e-05	8.78499e-05	8.25742e-05	0.000133528	8.5908e-05	0.000143745	9.92704e-05
ko04960	Aldosterone-regulated sodium reabsorption	2.62866e-05	7.64376e-06	1.1311e-05	2.47479e-05	7.36144e-05	4.05023e-05	1.19958e-05	4.32332e-05	1.57611e-05	6.71398e-05	7.62212e-05	4.69352e-05	1.42709e-05	9.66663e-06	2.30336e-05	2.31957e-05	1.67118e-05	3.61443e-05	3.08339e-05	3.43844e-05
ko04961	Endocrine and other factor-regulated calcium reabsorption	3.75338e-06	1.79297e-06	1.18548e-06	5.09882e-06	3.70237e-05	1.73162e-05	3.74339e-06	1.48714e-05	3.6998e-06	4.62823e-05	4.01572e-05	1.68221e-05	1.44998e-06	2.26586e-07	8.10941e-06	5.9176e-07	2.16575e-06	1.84887e-05	1.33987e-05	1.92365e-05
ko04962	Vasopressin-regulated water reabsorption	1.2653e-05	6.35784e-06	9.90945e-06	1.5647e-05	9.23249e-05	4.07344e-05	1.18186e-05	3.89949e-05	2.55539e-05	9.36171e-05	8.97997e-05	4.24015e-05	1.1368e-05	1.07524e-05	2.14695e-05	3.4158e-06	1.85416e-05	4.3675e-05	3.37842e-05	3.8089e-05
ko04964	Proximal tubule bicarbonate reclamation	4.38239e-05	4.58162e-05	4.36863e-05	6.14075e-05	4.11076e-05	4.36137e-05	6.45225e-05	4.54245e-05	5.52041e-05	8.38273e-05	5.74814e-05	4.28602e-05	4.23026e-05	6.36965e-05	4.63528e-05	6.4871e-05	6.18088e-05	4.36974e-05	4.76533e-05	4.04712e-05
ko04966	Collecting duct acid secretion	1.37477e-06	7.44732e-07	1.47567e-07	1.00253e-06	1.34129e-05	6.57899e-06	1.62836e-06	5.94642e-06	1.45555e-06	1.74435e-05	1.28556e-05	6.14489e-06	6.52639e-07	3.24696e-07	4.21899e-06	0	9.08052e-07	6.45695e-06	5.25521e-06	6.63376e-06
ko04970	Salivary secretion	8.29679e-06	4.14824e-06	2.1831e-06	8.84791e-06	7.76263e-05	3.01404e-05	8.38536e-06	3.09216e-05	6.66823e-06	6.93809e-05	7.42918e-05	3.46978e-05	4.98321e-06	1.24828e-05	1.43609e-05	2.24861e-05	7.08932e-06	3.48844e-05	3.23303e-05	3.08313e-05
ko04971	Gastric acid secretion	1.95347e-06	1.18222e-06	8.10684e-07	2.07125e-06	1.97617e-05	5.67592e-06	1.48687e-06	4.49392e-06	1.61973e-06	1.48389e-05	1.99641e-05	6.58941e-06	5.62793e-07	3.9426e-08	2.17876e-06	6.80004e-07	1.93622e-06	7.55769e-06	4.97134e-06	5.48029e-06
ko04972	Pancreatic secretion	1.20294e-05	3.09634e-06	1.97768e-05	8.49003e-06	5.02253e-05	2.52075e-05	6.22909e-06	2.97876e-05	2.78718e-05	4.97171e-05	5.42112e-05	2.44574e-05	9.03629e-06	1.17954e-05	1.33904e-05	4.95457e-05	1.10593e-05	2.28363e-05	2.76211e-05	2.50393e-05
ko04973	Carbohydrate digestion and absorption	0.000350147	0.000316571	0.00042878	0.000256753	0.00030928	0.000209785	0.000261557	0.000199622	0.000219436	0.000265851	0.000272086	0.000246519	0.000488512	0.000289478	0.000251187	0.000257062	0.000291226	0.000206634	0.000157602	0.000130352
ko04974	Protein digestion and absorption	0.000133295	0.000375279	0.000167081	0.000258981	0.000138237	0.000164265	0.000325756	0.000172231	0.000237527	0.000238103	0.000145284	0.000149624	0.000144183	0.000315025	0.000196923	0.000115844	0.00021876	0.000174568	0.000136996	0.000129147
ko04975	Fat digestion and absorption	6.2409e-07	4.9301e-07	1.35228e-07	4.7597e-07	5.1074e-06	2.34222e-06	3.90788e-07	2.5348e-06	2.83406e-07	7.50102e-06	6.24597e-06	2.31113e-06	6.84228e-07	4.1501e-08	1.59907e-06	0	7.92501e-07	2.59212e-06	2.51834e-06	2.45135e-06
ko04976	Bile secretion	9.53844e-06	3.96994e-06	5.50609e-06	5.05361e-06	4.03958e-05	2.05452e-05	5.39097e-06	1.71536e-05	7.38149e-06	4.49655e-05	4.46618e-05	1.75601e-05	6.77283e-06	9.22082e-06	3.0032e-05	1.45638e-05	3.89538e-06	1.99797e-05	1.89192e-05	2.3954e-05
ko04977	Vitamin digestion and absorption	7.04783e-08	2.20739e-06	1.1219e-07	7.61522e-07	2.29785e-07	1.47168e-06	4.23463e-08	3.12624e-07	1.03642e-06	4.12747e-07	4.57549e-07	4.96916e-07	3.08449e-07	5.88868e-07	7.87518e-08	1.61559e-05	1.5045e-07	4.68289e-07	7.2382e-07	1.85881e-07
ko04978	Mineral absorption	5.42421e-07	1.0174e-06	1.15545e-06	5.44285e-07	1.65343e-06	4.15591e-06	7.70553e-07	1.32385e-06	1.09147e-05	4.84394e-06	1.30525e-06	3.81065e-07	3.67241e-07	4.1107e-06	9.81164e-06	1.75829e-05	4.7455e-06	7.15926e-07	1.43032e-05	9.21028e-06
ko05010	Alzheimer disease	5.08249e-05	0.000115129	4.58615e-05	6.62915e-05	0.000111138	9.18696e-05	5.89042e-05	6.1845e-05	7.35876e-05	0.000125196	0.000100454	8.75916e-05	3.91664e-05	9.81184e-05	7.28865e-05	1.79086e-05	7.45476e-05	7.57234e-05	6.71204e-05	5.15636e-05
ko05012	Parkinson disease	8.55169e-06	1.97164e-06	4.09271e-06	4.02868e-06	3.90905e-05	2.23829e-05	7.55089e-06	1.7212e-05	9.28129e-06	3.68138e-05	3.02683e-05	1.32429e-05	3.20952e-06	2.90385e-06	1.3905e-05	6.69206e-06	8.15656e-06	1.83983e-05	1.77766e-05	1.90053e-05
ko05014	Amyotrophic lateral sclerosis (ALS)	3.60593e-05	0.000105676	2.21054e-05	4.54252e-05	7.9008e-05	6.08989e-05	2.8023e-05	4.05429e-05	3.14267e-05	6.72141e-05	7.79115e-05	6.6283e-05	1.89413e-05	7.01986e-05	5.80781e-05	1.86618e-05	3.35364e-05	5.07874e-05	5.11728e-05	5.61981e-05
ko05016	Huntington disease	0.000122116	0.000194271	0.000123987	0.000141979	0.000289427	0.000171968	0.000165669	0.000141577	0.000116885	0.000319562	0.000298563	0.000180839	0.000143641	0.000150433	0.000156783	7.55278e-05	8.97575e-05	0.000151994	0.000124586	0.000135972
ko05020	Prion diseases	1.49969e-05	6.54892e-06	1.19672e-05	1.3091e-05	3.49437e-05	2.16859e-05	1.07053e-05	1.43523e-05	1.25339e-05	3.41483e-05	3.51387e-05	2.74911e-05	8.97908e-06	2.08972e-05	1.46192e-05	3.81668e-05	8.49906e-06	1.79156e-05	2.26822e-05	2.01228e-05
ko05030	Cocaine addiction	1.39958e-06	1.15054e-07	1.39882e-06	8.97055e-07	4.62579e-06	1.69584e-06	7.48887e-07	1.90168e-06	9.66348e-07	4.22324e-06	4.89938e-06	2.12022e-06	6.65233e-07	3.9426e-08	1.6632e-06	5.9176e-07	1.14365e-06	3.87572e-06	1.2301e-06	2.31566e-06
ko05031	Amphetamine addiction	7.42343e-06	3.61882e-06	3.23914e-06	7.97667e-06	7.6092e-05	2.50082e-05	8.00218e-06	2.15909e-05	5.19393e-06	5.95945e-05	7.43686e-05	3.24625e-05	3.70948e-06	2.94365e-07	9.40912e-06	6.80004e-07	3.92994e-06	3.29886e-05	1.73092e-05	1.92911e-05
ko05032	Morphine addiction	0.000104832	7.18451e-05	0.000102401	7.08261e-05	0.000108851	9.10983e-05	4.6265e-05	0.000109442	7.17098e-05	7.64291e-05	9.21357e-05	0.000106838	0.000130852	7.51906e-05	8.38951e-05	3.34886e-05	9.04897e-05	0.000112285	7.08554e-05	9.33808e-05
ko05033	Nicotine addiction	5.78965e-05	5.86608e-05	8.92194e-05	3.47516e-05	6.3373e-05	4.50549e-05	3.14681e-05	3.14647e-05	3.90843e-05	3.0988e-05	6.04889e-05	4.21521e-05	0.000104107	5.7441e-05	5.75717e-05	3.14012e-05	6.02604e-05	2.60041e-05	2.94035e-05	2.53791e-05
ko05034	Alcoholism	9.85092e-06	6.01568e-06	4.35727e-06	1.1724e-05	0.000118282	4.68458e-05	1.33166e-05	3.765e-05	8.35036e-06	0.000101015	0.000115418	4.97491e-05	6.23523e-06	7.66673e-07	1.79848e-05	2.44995e-07	4.68565e-06	5.1688e-05	3.25051e-05	3.35878e-05
ko05100	Bacterial invasion of epithelial cells	0.000263243	0.000198923	0.000292145	0.000198113	0.000303254	0.000233639	0.000239449	0.000177933	0.000156522	0.000322706	0.000265021	0.000235714	0.000360644	0.000188346	0.000224294	0.000208683	0.000192542	0.000173464	0.000151356	0.000217612
ko05110	Vibrio cholerae infection	3.05423e-05	1.02934e-05	1.49196e-05	2.15366e-05	0.000123248	6.88029e-05	2.27073e-05	9.98335e-05	1.92482e-05	0.000129185	0.000128563	7.15157e-05	1.77307e-05	1.35543e-05	4.47063e-05	1.00807e-05	1.946e-05	6.85835e-05	5.2897e-05	6.39469e-05
ko05111	Biofilm formation - Vibrio cholerae	0.000189104	0.000142532	0.000204212	0.000194255	0.000162376	0.000165508	0.000230132	0.000143363	0.000187573	0.000213215	0.000212434	0.000167979	0.000230082	0.000168938	0.000149058	0.000139244	0.000196519	0.00013637	0.000130676	0.000133192
ko05120	Epithelial cell signaling in Helicobacter pylori infection	0.000398054	0.000552251	0.000517855	0.000401823	0.000364397	0.000321462	0.000429041	0.000291455	0.000378718	0.000380312	0.000361078	0.000327642	0.000548342	0.000515571	0.000409929	0.000276122	0.000402057	0.000250728	0.000276384	0.000212922
ko05130	Pathogenic Escherichia coli infection	2.13406e-05	2.44138e-05	1.29523e-05	1.91729e-05	0.000135461	8.26266e-05	3.96132e-05	6.90837e-05	7.57084e-05	0.000159401	0.000136366	5.97625e-05	2.63242e-05	2.4161e-05	4.19087e-05	0.000150264	4.82416e-05	7.12143e-05	6.71933e-05	6.96956e-05
ko05131	Shigellosis	7.66515e-06	3.69586e-06	2.18386e-06	9.84137e-06	7.41198e-05	3.33413e-05	6.86993e-06	3.16318e-05	6.96644e-06	8.8954e-05	7.63022e-05	3.43177e-05	3.52207e-06	1.80995e-06	1.66291e-05	1.52004e-07	4.49796e-06	3.35365e-05	2.72185e-05	3.42877e-05
ko05132	Salmonella infection	7.05885e-05	3.54234e-05	4.67254e-05	7.33481e-05	0.000172469	0.000132646	7.61734e-05	0.000125311	8.88886e-05	0.000197926	0.000184982	0.000116958	4.81496e-05	7.77112e-05	0.000101078	9.46624e-05	8.54531e-05	0.000131696	0.000182405	0.000145144
ko05133	Pertussis	0.000309654	0.000423523	0.000420591	0.000372402	0.000421269	0.000336447	0.000470873	0.00037375	0.000457459	0.000404653	0.000470202	0.000365864	0.000445032	0.000356171	0.000281232	0.000464302	0.000444333	0.000357627	0.000263797	0.000195512
ko05134	Legionellosis	0.000252995	0.000139632	0.000272916	0.000191624	0.000323802	0.000299529	0.000196328	0.000312749	0.00026488	0.000436863	0.000318001	0.000228567	0.000268768	0.000235594	0.000277187	0.000112522	0.000290018	0.000249601	0.000397284	0.000310844
ko05140	Leishmaniasis	2.53832e-06	1.31899e-06	5.75103e-07	3.06827e-06	3.18383e-05	1.16937e-05	2.61639e-06	1.22615e-05	2.77044e-06	3.2204e-05	2.85368e-05	1.30769e-05	1.01583e-06	3.99083e-07	7.22326e-06	4.56514e-08	1.96006e-06	1.40615e-05	1.20368e-05	1.18412e-05
ko05142	Chagas disease (American trypanosomiasis)	3.31089e-05	1.42032e-05	1.40715e-05	2.5405e-05	6.23442e-05	6.98458e-05	1.69005e-05	5.04272e-05	8.71352e-05	6.32847e-05	6.04292e-05	9.06611e-05	1.72876e-05	2.67927e-05	2.70506e-05	1.56342e-05	4.26275e-05	4.40986e-05	4.77995e-05	0.00010626
ko05143	African trypanosomiasis	6.11793e-05	5.68507e-05	8.72805e-05	3.71551e-05	6.99649e-05	4.63589e-05	3.25533e-05	6.32592e-05	2.34847e-05	3.35099e-05	5.89909e-05	5.45737e-05	0.000115082	5.76812e-05	5.58703e-05	6.62641e-05	3.51949e-05	6.30641e-05	2.85322e-05	2.85119e-05
ko05144	Malaria	1.24003e-05	8.60453e-05	1.44469e-05	2.47981e-05	2.62439e-05	2.09531e-05	4.74422e-06	3.2202e-05	1.45903e-05	1.87545e-05	1.83066e-05	3.96635e-05	8.08375e-06	5.11559e-05	4.2827e-05	4.83971e-06	1.10124e-05	3.9638e-05	5.16973e-06	1.00235e-05
ko05145	Toxoplasmosis	1.05e-05	9.48708e-06	3.49414e-06	1.14619e-05	0.000131352	7.06661e-05	1.7799e-05	8.01255e-05	1.48318e-05	0.000216724	0.000119603	5.18051e-05	8.84794e-06	3.6956e-06	5.5324e-05	2.35716e-05	1.37474e-05	5.56117e-05	7.14741e-05	9.82136e-05
ko05146	Amoebiasis	0.000108095	0.000278901	8.72554e-05	0.000222131	0.000204568	0.000145361	0.000270851	0.00016384	9.25861e-05	0.000189853	0.000223315	0.000176624	9.22873e-05	0.000184992	0.000164936	7.53451e-05	0.000126827	0.000186237	0.000114682	0.000131086
ko05150	Staphylococcus aureus infection	2.15012e-05	7.40826e-06	2.21696e-05	1.44154e-05	4.97522e-05	4.81076e-05	1.8892e-05	4.30695e-05	3.84549e-05	8.45827e-05	2.89109e-05	2.57515e-05	1.4873e-05	3.56151e-05	4.57187e-05	1.12629e-06	3.70188e-05	1.96682e-05	2.73416e-05	4.7939e-05
ko05152	Tuberculosis	0.000336938	0.000363572	0.000388528	0.000326446	0.000465447	0.000390478	0.000335109	0.000311249	0.000349779	0.000448994	0.000508535	0.000341404	0.000348708	0.000364216	0.000344681	0.000224736	0.000391542	0.000336271	0.000427658	0.000324546
ko05160	Hepatitis C	1.63335e-05	1.56401e-05	7.87157e-06	2.45872e-05	7.94131e-05	3.56598e-05	1.93136e-05	4.9755e-05	1.54359e-05	8.3863e-05	8.31019e-05	5.06825e-05	1.54224e-05	2.11747e-05	2.48646e-05	2.25535e-05	1.24565e-05	5.64402e-05	4.17751e-05	4.73491e-05
ko05161	Hepatitis B	6.32875e-06	2.81236e-06	1.68643e-06	6.59777e-06	6.13611e-05	2.64502e-05	7.14738e-06	1.84958e-05	4.73943e-06	5.13033e-05	6.59397e-05	2.94184e-05	3.61391e-06	5.87494e-07	7.96287e-06	9.02365e-08	5.81044e-06	3.04286e-05	1.68576e-05	1.41147e-05
ko05162	Measles	1.15172e-05	6.72865e-06	3.29742e-06	1.44577e-05	0.000137682	7.40423e-05	1.5205e-05	8.12606e-05	1.49854e-05	0.000217966	0.000119845	5.13457e-05	6.77187e-06	4.61292e-06	5.49563e-05	1.6164e-06	1.4113e-05	5.80976e-05	7.37736e-05	9.58979e-05
ko05164	Influenza A	2.77362e-05	2.01753e-05	1.96634e-05	3.97022e-05	0.000183952	0.000113651	3.60679e-05	0.000129467	6.56114e-05	0.000279179	0.00017359	9.03467e-05	1.82083e-05	3.68143e-05	7.82396e-05	6.52319e-06	4.73033e-05	8.41689e-05	0.000129177	0.000134756
ko05166	Human T-cell leukemia virus 1 infection	4.28745e-05	1.53164e-05	2.25721e-05	2.69171e-05	0.000257206	0.000123707	2.65993e-05	0.000103932	4.0579e-05	0.000220052	0.000237103	0.000164944	2.75582e-05	7.70211e-06	3.75029e-05	1.70002e-06	2.516e-05	0.000131244	6.32687e-05	7.1544e-05
ko05168	Herpes simplex virus 1 infection	1.93065e-05	1.29514e-05	7.27764e-06	2.63408e-05	0.00017919	6.94128e-05	2.18154e-05	5.25924e-05	1.04339e-05	0.000144034	0.000191234	7.74492e-05	1.02584e-05	1.08265e-05	2.53825e-05	9.02365e-08	8.43824e-06	7.96738e-05	4.6516e-05	4.7298e-05
ko05169	Epstein-Barr virus infection	3.37042e-05	1.97343e-05	1.16588e-05	4.05178e-05	0.000305178	0.000146188	3.54693e-05	0.000132372	2.71037e-05	0.00036085	0.000309382	0.000125801	1.7362e-05	1.74798e-05	8.45836e-05	7.0435e-06	2.26277e-05	0.000134271	0.000119512	0.000150428
ko05200	Pathways in cancer	0.000174826	6.82047e-05	0.000175509	0.000126936	0.000387234	0.000280885	0.000180999	0.000274059	0.000229699	0.000422254	0.000397296	0.000237652	0.000159113	0.000126376	0.000179487	0.000181855	0.000231694	0.000298945	0.000256296	0.000280349
ko05202	Transcriptional misregulation in cancer	2.63246e-06	1.21666e-06	1.00422e-06	3.3037e-06	3.53729e-05	1.70314e-05	3.88263e-06	1.28579e-05	2.67101e-06	3.5829e-05	3.63454e-05	1.61397e-05	1.66963e-06	4.06175e-07	5.8001e-06	1.46686e-07	1.64935e-06	1.5245e-05	1.29926e-05	1.60588e-05
ko05203	Viral carcinogenesis	0.000145168	0.000112178	0.000171932	0.000138178	0.000321959	0.000178229	0.000187875	0.000137862	0.000123238	0.000259612	0.000307625	0.000175269	0.000201407	9.67163e-05	0.00011812	0.000115676	0.000141531	0.000169155	0.000127039	0.000128292
ko05204	Chemical carcinogenesis	7.8631e-06	1.72963e-06	1.00381e-05	6.34239e-06	1.3724e-05	1.48447e-05	5.75333e-06	7.14056e-06	1.311e-05	7.55831e-06	7.74325e-06	1.12118e-05	3.82161e-06	3.45638e-06	1.29884e-05	5.01762e-06	7.98308e-06	8.88118e-06	1.03279e-05	8.96862e-06
ko05205	Proteoglycans in cancer	0.000168284	0.000209819	0.000199947	0.000163596	0.000515028	0.000283256	0.000124707	0.00024528	0.000162156	0.000447458	0.000528236	0.000290748	0.000217514	0.00017811	0.000227227	5.42726e-05	0.000151029	0.000263994	0.000222535	0.000257318
ko05206	MicroRNAs in cancer	0.000584523	0.000419638	0.000413798	0.000602353	0.000689768	0.000727785	0.000683574	0.000826591	0.000595806	0.000698154	0.000700271	0.000735911	0.000464536	0.000432283	0.000745428	0.000253	0.000519189	0.00100288	0.000955564	0.000965751
ko05210	Colorectal cancer	2.63076e-05	1.32032e-05	2.2164e-05	1.9885e-05	8.51318e-05	6.1333e-05	3.50555e-05	4.72458e-05	4.65414e-05	8.58563e-05	8.02862e-05	5.59971e-05	2.5439e-05	2.00149e-05	2.8329e-05	3.05129e-05	3.50124e-05	4.93367e-05	4.17746e-05	5.85417e-05
ko05211	Renal cell carcinoma	1.01107e-05	2.97935e-06	3.52169e-06	8.90508e-06	7.23995e-05	3.28409e-05	1.54458e-05	2.57542e-05	9.13697e-06	5.89888e-05	7.55453e-05	3.49785e-05	4.60435e-06	1.40097e-06	1.09438e-05	2.85934e-05	7.43656e-06	4.04246e-05	2.47513e-05	2.08913e-05
ko05212	Pancreatic cancer	1.45502e-05	8.01563e-06	1.55616e-05	1.45759e-05	5.56449e-05	3.59956e-05	2.58801e-05	3.17543e-05	1.88509e-05	5.8454e-05	5.51868e-05	3.15885e-05	1.68886e-05	1.57016e-05	1.57815e-05	1.05642e-05	2.47483e-05	4.00372e-05	3.16515e-05	2.71405e-05
ko05213	Endometrial cancer	5.56601e-06	6.72877e-06	1.19074e-06	6.12507e-06	5.92047e-05	2.33058e-05	1.02204e-05	1.94866e-05	4.7908e-06	5.87667e-05	6.53407e-05	2.60529e-05	5.59529e-06	5.83107e-07	1.02443e-05	2.19831e-05	2.45452e-06	3.0316e-05	1.91376e-05	2.10887e-05
ko05214	Glioma	1.67461e-05	8.061e-06	5.31669e-06	1.9388e-05	0.000180895	7.3218e-05	1.96007e-05	5.89728e-05	1.27781e-05	0.000171202	0.000178647	7.62134e-05	7.0365e-06	1.02753e-06	3.10847e-05	2.1994e-07	9.1465e-06	8.1581e-05	5.32889e-05	5.89618e-05
ko05215	Prostate cancer	0.000122791	4.89597e-05	0.000125823	8.57434e-05	0.000286199	0.000176077	0.000111211	0.000160997	0.000148895	0.000304116	0.00029694	0.000148595	0.000106756	8.08214e-05	0.000124948	0.000129324	0.000140729	0.000175422	0.000177476	0.000179059
ko05216	Thyroid cancer	1.80628e-06	9.18571e-07	1.42658e-06	2.00663e-06	2.24058e-05	8.98316e-06	1.79159e-06	7.10796e-06	1.66153e-06	2.29199e-05	1.98854e-05	9.1893e-06	9.67498e-07	3.08531e-07	5.47544e-06	0	9.28704e-07	8.36156e-06	6.74798e-06	7.66018e-06
ko05217	Basal cell carcinoma	6.50888e-06	3.16383e-06	5.19818e-06	7.42337e-06	3.15125e-05	1.9868e-05	7.85757e-06	4.21281e-05	5.51121e-06	3.45239e-05	3.45113e-05	2.77457e-05	3.45482e-06	3.55348e-06	1.20729e-05	4.13524e-08	5.03164e-06	4.97258e-05	1.08728e-05	2.12956e-05
ko05218	Melanoma	3.65121e-06	1.48566e-06	8.95011e-07	3.74394e-06	3.63486e-05	1.44778e-05	3.80603e-06	1.10314e-05	2.88258e-06	2.82859e-05	3.6843e-05	1.62775e-05	1.78678e-06	3.50305e-07	5.13512e-06	0	1.29363e-06	1.62817e-05	1.00685e-05	8.11198e-06
ko05219	Bladder cancer	1.51863e-06	1.97888e-06	8.64164e-07	1.14434e-06	1.29386e-05	9.07546e-06	2.25273e-06	4.45807e-06	6.2228e-06	1.39261e-05	1.43778e-05	6.00662e-06	1.06017e-06	1.36137e-06	6.7035e-06	1.87431e-08	7.34407e-06	6.02125e-06	3.94257e-06	5.2032e-06
ko05220	Chronic myeloid leukemia	3.88526e-06	1.73866e-06	1.05191e-06	4.2025e-06	4.12087e-05	1.65173e-05	4.33066e-06	1.25201e-05	3.33792e-06	3.1559e-05	4.10146e-05	1.85212e-05	1.9633e-06	3.50305e-07	5.65216e-06	0	1.35547e-06	1.89537e-05	1.08697e-05	9.26387e-06
ko05221	Acute myeloid leukemia	1.55845e-05	7.12692e-06	4.69138e-06	1.83264e-05	0.000167036	7.01863e-05	1.84627e-05	5.69602e-05	1.20377e-05	0.000164884	0.0001646	7.21648e-05	6.89088e-06	1.05178e-06	3.03365e-05	1.31695e-07	8.27543e-06	7.70911e-05	5.07258e-05	5.9383e-05
ko05222	Small cell lung cancer	1.34465e-05	3.81446e-06	9.15628e-06	1.2712e-05	5.35753e-05	3.15963e-05	1.14121e-05	2.94721e-05	1.64257e-05	3.90549e-05	5.95714e-05	3.00151e-05	1.42029e-05	8.73226e-06	1.505e-05	4.28165e-06	2.68277e-05	3.89358e-05	2.47328e-05	2.77876e-05
ko05223	Non-small cell lung cancer	5.50427e-06	6.07501e-06	3.25462e-06	6.8172e-06	5.40268e-05	1.74486e-05	9.64195e-06	1.91882e-05	4.61811e-06	4.31575e-05	6.1743e-05	2.56263e-05	5.11185e-06	2.42063e-06	8.56953e-06	2.19831e-05	2.68131e-06	2.59105e-05	1.37191e-05	1.5618e-05
ko05230	Central carbon metabolism in cancer	0.00048428	0.000458106	0.000607277	0.000444189	0.00066914	0.000452337	0.000493058	0.000350924	0.00045724	0.000554189	0.000696769	0.000436844	0.000608467	0.000464909	0.00045741	0.000431513	0.000476338	0.000356735	0.000392092	0.000349074
ko05231	Choline metabolism in cancer	4.35482e-05	0.0001175	5.50268e-05	5.9227e-05	0.000263038	0.000120054	7.19499e-05	0.000100468	7.05579e-05	0.000237581	0.000306047	0.000129467	5.48282e-05	5.29078e-05	7.26779e-05	6.45743e-05	7.20179e-05	0.000132179	8.5946e-05	8.84915e-05
ko05321	Inflammatory bowel disease (IBD)	9.26294e-08	6.02852e-08	3.22247e-08	4.77778e-08	1.62602e-06	5.27471e-07	6.51155e-08	5.15198e-07	2.79696e-07	1.39757e-06	1.34018e-06	6.62644e-07	0	3.19338e-08	1.4904e-07	0	0	5.67599e-07	3.8903e-07	4.45216e-07
ko05322	Systemic lupus erythematosus	1.36184e-05	4.60051e-06	9.15106e-05	0.00017701	7.52644e-05	2.91519e-05	2.06816e-05	1.8261e-05	9.06967e-06	4.62937e-05	4.82061e-05	8.18559e-05	1.6521e-05	1.33211e-05	7.55686e-06	2.11551e-05	9.25933e-06	2.43828e-05	2.33438e-05	1.83018e-05
ko05323	Rheumatoid arthritis	1.4001e-05	6.33582e-06	5.5478e-06	1.9194e-05	7.56465e-05	3.85423e-05	2.23142e-05	2.73553e-05	1.03306e-05	8.11594e-05	7.21697e-05	3.96194e-05	4.313e-06	1.80627e-05	2.46242e-05	2.96822e-07	7.34181e-06	3.30529e-05	4.40619e-05	4.5944e-05
ko05340	Primary immunodeficiency	2.86798e-05	4.91519e-06	2.04745e-05	1.24465e-05	2.53771e-05	5.44214e-05	3.78505e-05	5.8512e-05	6.49348e-05	4.45987e-05	2.48929e-05	2.77842e-05	1.81079e-05	2.29324e-05	3.53102e-05	2.97583e-05	4.95661e-05	6.48951e-05	4.94016e-05	4.34385e-05
ko05410	Hypertrophic cardiomyopathy (HCM)	4.76739e-05	1.88847e-05	3.16275e-05	3.22689e-05	0.000162774	0.00010706	3.8486e-05	7.45055e-05	9.23921e-05	0.000154013	0.00017199	0.000129547	2.44431e-05	3.16014e-05	3.91266e-05	5.69233e-05	4.60656e-05	8.38671e-05	6.81244e-05	0.000129316
ko05412	Arrhythmogenic right ventricular cardiomyopathy (ARVC)	1.16356e-05	3.9179e-06	1.67754e-05	6.56228e-06	4.68075e-05	2.26479e-05	5.52864e-06	2.61544e-05	8.90254e-06	6.4472e-05	5.11976e-05	2.42952e-05	8.11431e-06	1.09224e-05	1.47216e-05	2.77817e-05	3.53075e-06	2.02091e-05	2.91364e-05	3.01748e-05
ko05414	Dilated cardiomyopathy (DCM)	2.14e-05	1.06874e-05	2.26245e-05	2.02381e-05	6.39922e-05	3.23504e-05	2.15864e-05	3.79085e-05	1.35119e-05	7.83152e-05	7.72715e-05	3.79136e-05	1.4921e-05	2.5227e-05	2.20224e-05	4.24513e-05	1.25572e-05	3.8355e-05	3.35997e-05	4.06011e-05
ko05416	Viral myocarditis	6.3737e-05	5.07987e-05	8.43626e-05	3.94601e-05	0.000114007	5.57261e-05	2.8764e-05	4.48827e-05	2.05202e-05	9.75753e-05	9.53606e-05	6.47231e-05	9.63585e-05	5.34346e-05	6.87336e-05	0	2.73948e-05	3.30765e-05	3.67929e-05	4.81865e-05
