# Supplementary material for: Glycan Biosynthesis Ability of Gut Microbiota Increased in Primary Hypertension Patients Taking Antihypertension Medications and Potentially Promoted by Macrophage-Adenosine Monophosphate-Activated Protein Kinase
Source: Front Microbiol. 2021 Nov 4;12:719599. doi: 10.3389/fmicb.2021.719599 (PMC8600050; doi:10.3389/fmicb.2021.719599)
Supplement: Supplementary file 1 [file Presentation_1.zip › Supplementary Table 16.xls]

## Sheet: Supplementary Table 16
Gut Microbiome Component	Age			FBG			TG			HDL
	Spearman r	p value	Significance	Spearman r	p value	Significance	Spearman r	p value	Significance	Spearman r	p value	Significance
Streptococcus vestibularis	0.2731	0.0972	ns	0.04417	0.7923	ns	0.0881	0.5989	ns	-0.04682	0.7802	ns
Escherichia	0.09307	0.5784	ns	0.3296	0.0433	*	0.3168	0.0526	ns	-0.1828	0.272	ns
Escherichia coli	0.09237	0.5813	ns	0.3111	0.0573	ns	0.3306	0.0426	*	-0.1764	0.2895	ns
Klebsiella	0.2505	0.1293	ns	0.02408	0.8859	ns	0.07273	0.6643	ns	-0.003866	0.9816	ns
Klebsiella pneumoniae	0.2496	0.1307	ns	0.05961	0.7222	ns	0.0904	0.5894	ns	-0.01596	0.9243	ns
Proteobacteria	0.3156	0.0536	ns	0.1849	0.2665	ns	0.4499	0.0046	*	-0.3374	0.0383	*
Bacteroides fragilis	0.01508	0.9284	ns	0.2376	0.1508	ns	0.1034	0.5366	ns	-0.05208	0.7561	ns
Bacteroides vulgatus	0.04555	0.786	ns	0.1626	0.3292	ns	0.4814	0.0022	*	-0.4947	0.0016	*
Alistipes finegoldii	0.331	0.0424	*	0.03169	0.8502	ns	0.3203	0.0499	*	-0.3148	0.0542	ns
Lactobacillus mucosae	0.2159	0.1929	ns	0.1445	0.3868	ns	0.0646	0.7	ns	-0.2374	0.1512	ns
Dorea	-0.2347	0.1562	ns	0.1132	0.4987	ns	0.09434	0.5732	ns	0.05911	0.7245	ns
Dorea longicatena	-0.3557	0.0284	*	0.1816	0.2753	ns	0.1269	0.4478	ns	0.06202	0.7114	ns
Ruminococcaceae	0.0265	0.8745	ns	-0.1694	0.3092	ns	-0.1019	0.5427	ns	0.2288	0.1671	ns
Eubacterium	-0.1913	0.2499	ns	-0.05615	0.7377	ns	-0.04329	0.7964	ns	0.136	0.4157	ns
Eubacterium hallii	-0.177	0.2877	ns	-0.1303	0.4356	ns	-0.1829	0.2718	ns	0.1313	0.4321	ns
Clostridium leptum	-0.1935	0.2445	ns	-0.1537	0.3569	ns	-0.3517	0.0304	*	0.3764	0.0199	*
Faecalibacterium	-0.08381	0.6169	ns	-0.2998	0.0675	ns	-0.1794	0.2811	ns	0.2242	0.176	ns
Faecalibacterium prausnitzii	-0.08381	0.6169	ns	-0.2998	0.0675	ns	-0.1794	0.2811	ns	0.2242	0.176	ns
K02106	0.4262	0.0076	*	0.06037	0.7188	ns	0.2484	0.1326	ns	-0.08019	0.6323	ns
K07812	0.2716	0.0991	ns	0.1365	0.4139	ns	0.3028	0.0646	ns	-0.1856	0.2645	ns
K12685	0.02985	0.8588	ns	-0.09812	0.5578	ns	0.3182	0.0515	ns	-0.3935	0.0145	*
K12940	0.1161	0.4877	ns	-0.02813	0.8669	ns	0.2392	0.148	ns	-0.1962	0.2379	ns
K05286	0.1354	0.4177	ns	-0.2608	0.1138	ns	0.1315	0.4312	ns	-0.1335	0.4241	ns
K17735	0.09732	0.5611	ns	-0.1468	0.3791	ns	-0.1076	0.5204	ns	0.2337	0.1579	ns
K02182	0.07078	0.6728	ns	-0.0708	0.6727	ns	-0.1925	0.2469	ns	0.2148	0.1953	ns
ko00510	-0.02593	0.8772	ns	0.1393	0.4042	ns	0.3139	0.0549	ns	-0.1986	0.232	ns
ko00563	-0.1708	0.3052	ns	0.2334	0.1584	ns	0.3846	0.0171	*	-0.3097	0.0585	ns
ko00430	0.1146	0.4933	ns	0.0725	0.6654	ns	-0.1522	0.3616	ns	0.1094	0.5134	ns
ko00290	0.1627	0.3291	ns	0.08626	0.6066	ns	-0.08095	0.629	ns	0.03542	0.8328	ns
ko00561	0.2204	0.1836	ns	0.03428	0.8381	ns	-0.09625	0.5654	ns	0.1386	0.4066	ns
M00055	0.08596	0.6078	ns	0.1021	0.542	ns	0.2946	0.0725	ns	-0.2105	0.2047	ns
