# Supplementary material for: Glycan Biosynthesis Ability of Gut Microbiota Increased in Primary Hypertension Patients Taking Antihypertension Medications and Potentially Promoted by Macrophage-Adenosine Monophosphate-Activated Protein Kinase
Source: Front Microbiol. 2021 Nov 4;12:719599. doi: 10.3389/fmicb.2021.719599 (PMC8600050; doi:10.3389/fmicb.2021.719599)
Supplement: Supplementary file 1 [file Presentation_1.zip › Supplementary Table 3.xls]

## Sheet: Supplementary Table 3
Group	Sample ID	Raw Data(Mb)	Clean Data(Mb)	Number of Scaftigs	Total Length(bp)	N50 Length(bp)
Ctrl	C21	11365.6	7724.54	68356	146301924	4727
	C22	9866.23	6682.44	101237	162147316	2359
	C23	10955.8	6896.04	24814	40671551	3532
	C24	13613.3	8981.75	76577	158084168	4291
	C26	10423.9	6766.34	109730	178402115	2358
	C27	12394.6	8261.1	133515	214468722	2454
	C28	10017.6	6660.16	87022	150567290	2724
	C29	11981.6	8181.43	115629	186651525	2191
HBP	HBP1	15621.3	11029.2	148829	280289828	3218
	HBP3	13232.1	9651.49	91491	126111474	1692
	HBP4	14628	10096.8	114967	217556961	3841
	HBP6	13504.5	9603.06	107245	203329942	3328
	HBP7	10663.9	7249.84	55376	90543776	2373
	HBP8	15751.6	10832.6	63075	140182632	5357
	HBP9	13234.9	9471.74	89994	124236644	1633
	HBP10	16135.3	11185.5	76598	136412807	2873
	HBP11	15559.4	10908.5	135454	249151255	3252
	HBP12	11167.8	7701.51	61322	121340053	4279
	HBP14	11311.7	7457.9	36750	89949647	8669
	HBP15	14318.1	9884.12	66859	148295531	5032
	HBP16	15701.5	11156.6	102891	211299210	3899
	HBP17	10178.4	7044.2	56404	111932152	3736
	HBP18	12643.1	8873.95	58821	90539444	2164
	HBP19	11570	7735.17	42973	96564158	4852
	HBP20	13699.9	9482.31	95251	191551804	3841
	HBP21	12675.7	8958.87	42869	109432828	10496
	HBP23	14329.2	10251.2	95265	143001454	1972
	HBP24	14698.8	10385.5	54907	152207649	10042
	HBP25	15196.9	10707.2	55749	131434427	7189
	HBP26	9942.45	6890.56	55007	109825908	4302
	HBP27	15707.3	10980.1	101813	152896803	1973
	HBP28	12361.2	8104.42	155479	243894858	2324
	HBP29	15237.8	10771.9	82881	169001194	4344
	HBP30	10302.1	7155.55	23222	46014855	4279
	HBP31	9174.95	6016.27	24940	60949323	8460
	HBP32	12302.7	8566.51	59152	98847224	2766
	HBP33	15586.2	10556.1	47088	100549642	4885
	HBP36	7275.84	4815.49	96753	163336914	2925
