# Supplementary material for: Glycan Biosynthesis Ability of Gut Microbiota Increased in Primary Hypertension Patients Taking Antihypertension Medications and Potentially Promoted by Macrophage-Adenosine Monophosphate-Activated Protein Kinase
Source: Front Microbiol. 2021 Nov 4;12:719599. doi: 10.3389/fmicb.2021.719599 (PMC8600050; doi:10.3389/fmicb.2021.719599)
Supplement: Supplementary file 1 [file Presentation_1.zip › Supplementary Table 4.xls]

## Sheet: Supplementary Table 4
Taxonomy	Ctrl								HBP
	C21	C22	C23	C24	C26	C27	C28	C29	HBP1	HBP3	HBP4	HBP6	HBP7	HBP8	HBP9	HBP10	HBP11	HBP12	HBP14	HBP15	HBP16	HBP17	HBP18	HBP19	HBP20	HBP21	HBP23	HBP24	HBP25	HBP26	HBP27	HBP28	HBP29	HBP30	HBP31	HBP32	HBP33	HBP36
k__Bacteria	99.997	99.9773	99.6535	99.9857	100	99.9809	100	99.9951	99.9965	91.0541	99.9264	99.9926	99.9894	99.9898	99.9973	99.9959	99.9917	99.9931	99.9879	99.9951	99.9979	99.8916	99.9738	99.9089	99.9925	99.9971	99.9954	99.9972	99.9968	99.9778	99.9718	99.638	99.9979	99.5768	99.1176	99.9957	98.3713	21.9679
k__Bacteria|p__Acidobacteria	0	0	0	0	0	0	0	0	0	0.00395	0.0034	0.00209	0	0	0	0	0	0	0	0	0.00146	0	0	0	0	0	0	0	0	0	0	0	0	0	0	0	0	0
k__Bacteria|p__Acidobacteria|c__Acidobacteriia	0	0	0	0	0	0	0	0	0	0.00395	0.0034	0.00209	0	0	0	0	0	0	0	0	0.00146	0	0	0	0	0	0	0	0	0	0	0	0	0	0	0	0	0
k__Bacteria|p__Acidobacteria|c__Acidobacteriia|o__Acidobacteriales	0	0	0	0	0	0	0	0	0	0.00395	0.0034	0.00209	0	0	0	0	0	0	0	0	0.00146	0	0	0	0	0	0	0	0	0	0	0	0	0	0	0	0	0
k__Bacteria|p__Acidobacteria|c__Acidobacteriia|o__Acidobacteriales|f__Acidobacteriaceae	0	0	0	0	0	0	0	0	0	0.00395	0.0034	0.00209	0	0	0	0	0	0	0	0	0.00146	0	0	0	0	0	0	0	0	0	0	0	0	0	0	0	0	0
k__Bacteria|p__Acidobacteria|c__Acidobacteriia|o__Acidobacteriales|f__Acidobacteriaceae|g__Acidobacteriaceae_unclassified	0	0	0	0	0	0	0	0	0	0.00395	0	0	0	0	0	0	0	0	0	0	0	0	0	0	0	0	0	0	0	0	0	0	0	0	0	0	0	0
k__Bacteria|p__Acidobacteria|c__Acidobacteriia|o__Acidobacteriales|f__Acidobacteriaceae|g__Granulicella	0	0	0	0	0	0	0	0	0	0	0.0034	0.00209	0	0	0	0	0	0	0	0	0.00146	0	0	0	0	0	0	0	0	0	0	0	0	0	0	0	0	0
k__Bacteria|p__Acidobacteria|c__Acidobacteriia|o__Acidobacteriales|f__Acidobacteriaceae|g__Granulicella|s__Granulicella_unclassified	0	0	0	0	0	0	0	0	0	0	0.0034	0.00209	0	0	0	0	0	0	0	0	0.00146	0	0	0	0	0	0	0	0	0	0	0	0	0	0	0	0	0
k__Bacteria|p__Actinobacteria	0.3926	2.26773	1.59002	1.83803	3.28119	1.71618	8.88326	0.98312	10.0758	0.34442	4.2098	4.36309	0.3706	0.30171	0.41531	1.02077	1.9385	1.78639	7.45329	31.2069	7.14761	0.40322	2.1941	22.156	0.98104	1.76769	4.89809	3.79717	0.1254	16.9836	2.79587	11.6396	31.0862	0.02476	0.97995	0.37665	0.56812	0.90684
k__Bacteria|p__Actinobacteria|c__Actinobacteria	0.3926	2.26773	1.59002	1.83803	3.28119	1.71618	8.88326	0.98312	10.0758	0.34442	4.2098	4.36309	0.3706	0.30171	0.41531	1.02077	1.9385	1.78639	7.45329	31.2069	7.14761	0.40322	2.1941	22.156	0.98104	1.76769	4.89809	3.79717	0.1254	16.9836	2.79587	11.6396	31.0862	0.02476	0.97995	0.37665	0.56812	0.90684
k__Bacteria|p__Actinobacteria|c__Actinobacteria|o__Actinomycetales	0.03257	0.00085	0.01726	0.12397	0.03605	0.0296	0.01946	0.01086	0.00717	0.01618	0.1129	0.02671	0.00224	0.01467	0.01838	0.00493	0.04869	0.00939	0.00826	0.01533	0.00127	0.01058	0.0107	0.02235	0.04461	0.06916	0.02087	0.02352	0	0.13852	0	0.01449	0.00214	0.02476	0.8656	0	0.0156	0.00221
k__Bacteria|p__Actinobacteria|c__Actinobacteria|o__Actinomycetales|f__Actinomycetaceae	0.00726	0	0.00024	0.00241	0.00624	0.00024	0.00152	0.00164	0.00414	0.00477	0.08719	0.00015	0	0	0.00027	0	0.00246	0	0.00192	0.00178	0	0	0.00564	0.02235	0.00623	0.06045	0.00757	0.01124	0	0.05732	0	0.00645	0	0.02107	0.63475	0	0	0.0018
k__Bacteria|p__Actinobacteria|c__Actinobacteria|o__Actinomycetales|f__Actinomycetaceae|g__Actinomyces	0.00726	0	0.00024	0.00241	0.00624	0.00024	0.00152	0.00164	0.00414	0.00477	0.08719	0.00015	0	0	0.00027	0	0.00246	0	0.00192	0.00178	0	0	0.00564	0.02235	0.00623	0.06045	0.00757	0.01124	0	0.05732	0	0.00645	0	0.02107	0.63475	0	0	0
k__Bacteria|p__Actinobacteria|c__Actinobacteria|o__Actinomycetales|f__Actinomycetaceae|g__Actinomyces|s__Actinomyces_graevenitzii	0.00592	0	0.00024	0	0	0	0.00152	0.00164	0.00237	0.00477	0.00117	0	0	0	0	0	0	0	0.00099	0	0	0	0.00564	0	0.00079	0.05713	0.00522	0.01035	0	0.03553	0	0.00425	0	0.0189	0.01246	0	0	0
k__Bacteria|p__Actinobacteria|c__Actinobacteria|o__Actinomycetales|f__Actinomycetaceae|g__Actinomyces|s__Actinomyces_graevenitzii|t__Actinomyces_graevenitzii_unclassified	0.00592	0	0.00024	0	0	0	0.00152	0.00164	0.00237	0.00477	0.00117	0	0	0	0	0	0	0	0.00099	0	0	0	0.00564	0	0.00079	0.05713	0.00522	0.01035	0	0.03553	0	0.00425	0	0.0189	0.01246	0	0	0
k__Bacteria|p__Actinobacteria|c__Actinobacteria|o__Actinomycetales|f__Actinomycetaceae|g__Actinomyces|s__Actinomyces_johnsonii	0	0	0	0	0	0	0	0	0	0	0.00786	0	0	0	0	0	0	0	0	0	0	0	0	0	0	0	0	0	0	0	0	0	0	0	0.02358	0	0	0
k__Bacteria|p__Actinobacteria|c__Actinobacteria|o__Actinomycetales|f__Actinomycetaceae|g__Actinomyces|s__Actinomyces_johnsonii|t__Actinomyces_johnsonii_unclassified	0	0	0	0	0	0	0	0	0	0	0.00786	0	0	0	0	0	0	0	0	0	0	0	0	0	0	0	0	0	0	0	0	0	0	0	0.02358	0	0	0
k__Bacteria|p__Actinobacteria|c__Actinobacteria|o__Actinomycetales|f__Actinomycetaceae|g__Actinomyces|s__Actinomyces_massiliensis	0	0	0	0	0	0	0	0	0	0	0.01474	0	0	0	0	0	0	0	0	0	0	0	0	0	0	0	0	0	0	0	0	0	0	0	0.00774	0	0	0
k__Bacteria|p__Actinobacteria|c__Actinobacteria|o__Actinomycetales|f__Actinomycetaceae|g__Actinomyces|s__Actinomyces_massiliensis|t__Actinomyces_massiliensis_unclassified	0	0	0	0	0	0	0	0	0	0	0.01474	0	0	0	0	0	0	0	0	0	0	0	0	0	0	0	0	0	0	0	0	0	0	0	0.00774	0	0	0
k__Bacteria|p__Actinobacteria|c__Actinobacteria|o__Actinomycetales|f__Actinomycetaceae|g__Actinomyces|s__Actinomyces_naeslundii	0	0	0	0	0	0	0	0	0	0	0.00922	0	0	0	0	0	0	0	0	0	0	0	0	0	0	0	0	0	0	0	0	0	0	0	0.01505	0	0	0
k__Bacteria|p__Actinobacteria|c__Actinobacteria|o__Actinomycetales|f__Actinomycetaceae|g__Actinomyces|s__Actinomyces_naeslundii|t__GCF_000285995	0	0	0	0	0	0	0	0	0	0	0.00922	0	0	0	0	0	0	0	0	0	0	0	0	0	0	0	0	0	0	0	0	0	0	0	0.01505	0	0	0
k__Bacteria|p__Actinobacteria|c__Actinobacteria|o__Actinomycetales|f__Actinomycetaceae|g__Actinomyces|s__Actinomyces_odontolyticus	0.00134	0	0	0.00241	0.00624	0.00024	0	0	0.00177	0	0.04658	0.00015	0	0	0.00027	0	0.00246	0	0	0.00178	0	0	0	0	0.00544	0.0031	0.00056	0.00019	0	0.02179	0	0.0022	0	0.00217	0.08517	0	0	0
k__Bacteria|p__Actinobacteria|c__Actinobacteria|o__Actinomycetales|f__Actinomycetaceae|g__Actinomyces|s__Actinomyces_odontolyticus|t__Actinomyces_odontolyticus_unclassified	0.00134	0	0	0.00241	0.00624	0.00024	0	0	0.00177	0	0.04658	0.00015	0	0	0.00027	0	0.00246	0	0	0.00178	0	0	0	0	0.00544	0.0031	0.00056	0.00019	0	0.02179	0	0.0022	0	0.00217	0.08517	0	0	0
k__Bacteria|p__Actinobacteria|c__Actinobacteria|o__Actinomycetales|f__Actinomycetaceae|g__Actinomyces|s__Actinomyces_oris	0	0	0	0	0	0	0	0	0	0	0	0	0	0	0	0	0	0	0	0	0	0	0	0	0	0	0.00082	0.0007	0	0	0	0	0	0	0.00799	0	0	0
k__Bacteria|p__Actinobacteria|c__Actinobacteria|o__Actinomycetales|f__Actinomycetaceae|g__Actinomyces|s__Actinomyces_oris|t__GCF_000180155	0	0	0	0	0	0	0	0	0	0	0	0	0	0	0	0	0	0	0	0	0	0	0	0	0	0	0.00082	0.0007	0	0	0	0	0	0	0.00799	0	0	0
k__Bacteria|p__Actinobacteria|c__Actinobacteria|o__Actinomycetales|f__Actinomycetaceae|g__Actinomyces|s__Actinomyces_sp_ICM47	0	0	0	0	0	0	0	0	0	0	0	0	0	0	0	0	0	0	0	0	0	0	0	0	0	0	0	0	0	0	0	0	0	0	0.32257	0	0	0
k__Bacteria|p__Actinobacteria|c__Actinobacteria|o__Actinomycetales|f__Actinomycetaceae|g__Actinomyces|s__Actinomyces_sp_ICM47|t__GCF_000278725	0	0	0	0	0	0	0	0	0	0	0	0	0	0	0	0	0	0	0	0	0	0	0	0	0	0	0	0	0	0	0	0	0	0	0.32257	0	0	0
k__Bacteria|p__Actinobacteria|c__Actinobacteria|o__Actinomycetales|f__Actinomycetaceae|g__Actinomyces|s__Actinomyces_sp_oral_taxon_448	0	0	0	0	0	0	0	0	0	0	0	0	0	0	0	0	0	0	0	0	0	0	0	0	0	0	0	0	0	0	0	0	0	0	0.14587	0	0	0
k__Bacteria|p__Actinobacteria|c__Actinobacteria|o__Actinomycetales|f__Actinomycetaceae|g__Actinomyces|s__Actinomyces_sp_oral_taxon_448|t__GCF_000220835	0	0	0	0	0	0	0	0	0	0	0	0	0	0	0	0	0	0	0	0	0	0	0	0	0	0	0	0	0	0	0	0	0	0	0.14587	0	0	0
k__Bacteria|p__Actinobacteria|c__Actinobacteria|o__Actinomycetales|f__Actinomycetaceae|g__Actinomyces|s__Actinomyces_turicensis	0	0	0	0	0	0	0	0	0	0	0.00676	0	0	0	0	0	0	0	0	0	0	0	0	0.02235	0	0	0	0	0	0	0	0	0	0	0	0	0	0
k__Bacteria|p__Actinobacteria|c__Actinobacteria|o__Actinomycetales|f__Actinomycetaceae|g__Actinomyces|s__Actinomyces_turicensis|t__GCF_000296505	0	0	0	0	0	0	0	0	0	0	0.00676	0	0	0	0	0	0	0	0	0	0	0	0	0.02235	0	0	0	0	0	0	0	0	0	0	0	0	0	0
k__Bacteria|p__Actinobacteria|c__Actinobacteria|o__Actinomycetales|f__Actinomycetaceae|g__Actinomyces|s__Actinomyces_viscosus	0	0	0	0	0	0	0	0	0	0	0.00086	0	0	0	0	0	0	0	0.00093	0	0	0	0	0	0	0.00022	0.00098	0	0	0	0	0	0	0	0.01432	0	0	0
k__Bacteria|p__Actinobacteria|c__Actinobacteria|o__Actinomycetales|f__Actinomycetaceae|g__Actinomyces|s__Actinomyces_viscosus|t__GCF_000175315	0	0	0	0	0	0	0	0	0	0	0.00086	0	0	0	0	0	0	0	0.00093	0	0	0	0	0	0	0.00022	0.00098	0	0	0	0	0	0	0	0.01432	0	0	0
k__Bacteria|p__Actinobacteria|c__Actinobacteria|o__Actinomycetales|f__Actinomycetaceae|g__Mobiluncus	0	0	0	0	0	0	0	0	0	0	0	0	0	0	0	0	0	0	0	0	0	0	0	0	0	0	0	0	0	0	0	0	0	0	0	0	0	0.0018
k__Bacteria|p__Actinobacteria|c__Actinobacteria|o__Actinomycetales|f__Actinomycetaceae|g__Mobiluncus|s__Mobiluncus_unclassified	0	0	0	0	0	0	0	0	0	0	0	0	0	0	0	0	0	0	0	0	0	0	0	0	0	0	0	0	0	0	0	0	0	0	0	0	0	0.0018
k__Bacteria|p__Actinobacteria|c__Actinobacteria|o__Actinomycetales|f__Corynebacteriaceae	0	0	0	0	0	0	0	0	0	0	0.01088	0.00031	0	0	0	0	0	0	0	0	0	0	0	0	0	0	0	0	0	0	0	0	0	0	0.01124	0	0	0
k__Bacteria|p__Actinobacteria|c__Actinobacteria|o__Actinomycetales|f__Corynebacteriaceae|g__Corynebacterium	0	0	0	0	0	0	0	0	0	0	0.01088	0.00031	0	0	0	0	0	0	0	0	0	0	0	0	0	0	0	0	0	0	0	0	0	0	0.01124	0	0	0
k__Bacteria|p__Actinobacteria|c__Actinobacteria|o__Actinomycetales|f__Corynebacteriaceae|g__Corynebacterium|s__Corynebacterium_durum	0	0	0	0	0	0	0	0	0	0	0.01088	0.00031	0	0	0	0	0	0	0	0	0	0	0	0	0	0	0	0	0	0	0	0	0	0	0.01124	0	0	0
k__Bacteria|p__Actinobacteria|c__Actinobacteria|o__Actinomycetales|f__Corynebacteriaceae|g__Corynebacterium|s__Corynebacterium_durum|t__GCF_000318135	0	0	0	0	0	0	0	0	0	0	0.01088	0.00031	0	0	0	0	0	0	0	0	0	0	0	0	0	0	0	0	0	0	0	0	0	0	0.01124	0	0	0
k__Bacteria|p__Actinobacteria|c__Actinobacteria|o__Actinomycetales|f__Micrococcaceae	0.02531	0.00085	0.01701	0.12156	0.02981	0.02936	0.01794	0.00922	0.00303	0.01141	0.01224	0.02625	0.00224	0.01467	0.01811	0.00493	0.04623	0.00939	0.00634	0.01355	0.00127	0.01058	0.00507	0	0.03838	0.0049	0.0133	0.01228	0	0.0812	0	0.00803	0.00214	0.00369	0.21534	0	0.0156	0.00041
k__Bacteria|p__Actinobacteria|c__Actinobacteria|o__Actinomycetales|f__Micrococcaceae|g__Rothia	0.02531	0.00085	0.01701	0.12156	0.02981	0.02936	0.01794	0.00922	0.00303	0.01141	0.01224	0.02625	0.00224	0.01467	0.01811	0.00493	0.04623	0.00939	0.00634	0.01355	0.00127	0.01058	0.00507	0	0.03838	0.0049	0.0133	0.01228	0	0.0812	0	0.00803	0.00214	0.00369	0.21534	0	0.0156	0.00041
k__Bacteria|p__Actinobacteria|c__Actinobacteria|o__Actinomycetales|f__Micrococcaceae|g__Rothia|s__Rothia_dentocariosa	0	0	0	0.00574	0	0	0	0	0	0	0	0.0015	0	0	0	0	0	0	0	0	0.00043	0	0	0	0.00167	0	0	0	0	0	0	0	0	0	0.05594	0	0	0
k__Bacteria|p__Actinobacteria|c__Actinobacteria|o__Actinomycetales|f__Micrococcaceae|g__Rothia|s__Rothia_dentocariosa|t__Rothia_dentocariosa_unclassified	0	0	0	0.00574	0	0	0	0	0	0	0	0.0015	0	0	0	0	0	0	0	0	0.00043	0	0	0	0.00167	0	0	0	0	0	0	0	0	0	0.05594	0	0	0
k__Bacteria|p__Actinobacteria|c__Actinobacteria|o__Actinomycetales|f__Micrococcaceae|g__Rothia|s__Rothia_mucilaginosa	0.02531	0.00085	0.01701	0.11581	0.02981	0.02936	0.01794	0.00922	0.00303	0.01141	0.01224	0.02475	0.00224	0.01467	0.01811	0.00493	0.04623	0.00939	0.00634	0.01355	0.00022	0.01058	0.00187	0	0.03671	0.0049	0.0133	0.01228	0	0.0812	0	0.00803	0.00214	0.00369	0.15939	0	0.0156	0
k__Bacteria|p__Actinobacteria|c__Actinobacteria|o__Actinomycetales|f__Micrococcaceae|g__Rothia|s__Rothia_mucilaginosa|t__Rothia_mucilaginosa_unclassified	0.02531	0.00085	0.01701	0.11581	0.02981	0.02936	0.01794	0.00922	0.00303	0.01141	0.01224	0.02475	0.00224	0.01467	0.01811	0.00493	0.04623	0.00939	0.00634	0.01355	0.00022	0.01058	0.00187	0	0.03671	0.0049	0.0133	0.01228	0	0.0812	0	0.00803	0.00214	0.00369	0.15939	0	0.0156	0
k__Bacteria|p__Actinobacteria|c__Actinobacteria|o__Actinomycetales|f__Micrococcaceae|g__Rothia|s__Rothia_unclassified	0	0	0	0	0	0	0	0	0	0	0	0	0	0	0	0	0	0	0	0	0.00062	0	0.00319	0	0	0	0	0	0	0	0	0	0	0	0	0	0	0.00041
k__Bacteria|p__Actinobacteria|c__Actinobacteria|o__Actinomycetales|f__Propionibacteriaceae	0	0	0	0	0	0	0	0	0	0	0.00259	0	0	0	0	0	0	0	0	0	0	0	0	0	0	0.00382	0	0	0	0	0	0	0	0	0.00428	0	0	0
k__Bacteria|p__Actinobacteria|c__Actinobacteria|o__Actinomycetales|f__Propionibacteriaceae|g__Propionibacterium	0	0	0	0	0	0	0	0	0	0	0.00259	0	0	0	0	0	0	0	0	0	0	0	0	0	0	0.00382	0	0	0	0	0	0	0	0	0.00428	0	0	0
k__Bacteria|p__Actinobacteria|c__Actinobacteria|o__Actinomycetales|f__Propionibacteriaceae|g__Propionibacterium|s__Propionibacterium_propionicum	0	0	0	0	0	0	0	0	0	0	0.00259	0	0	0	0	0	0	0	0	0	0	0	0	0	0	0.00382	0	0	0	0	0	0	0	0	0.00428	0	0	0
k__Bacteria|p__Actinobacteria|c__Actinobacteria|o__Actinomycetales|f__Propionibacteriaceae|g__Propionibacterium|s__Propionibacterium_propionicum|t__GCF_000277715	0	0	0	0	0	0	0	0	0	0	0.00259	0	0	0	0	0	0	0	0	0	0	0	0	0	0	0.00382	0	0	0	0	0	0	0	0	0.00428	0	0	0
k__Bacteria|p__Actinobacteria|c__Actinobacteria|o__Bifidobacteriales	0.09948	1.05015	1.04987	1.58844	2.52584	0.0138	7.80248	0.00831	8.89627	0	2.5769	3.58786	0.31861	0.08297	0.00261	0.7769	1.12407	0.94251	7.34326	28.994	7.03302	0.20896	1.9262	22.1337	0.46927	1.51939	4.13229	3.63274	0.03795	15.7561	1.84813	11.0464	28.4268	0	0.00231	0.13507	0.29101	0.71779
k__Bacteria|p__Actinobacteria|c__Actinobacteria|o__Bifidobacteriales|f__Bifidobacteriaceae	0.09948	1.05015	1.04987	1.58844	2.52584	0.0138	7.80248	0.00831	8.89627	0	2.5769	3.58786	0.31861	0.08297	0.00261	0.7769	1.12407	0.94251	7.34326	28.994	7.03302	0.20896	1.9262	22.1337	0.46927	1.51939	4.13229	3.63274	0.03795	15.7561	1.84813	11.0464	28.4268	0	0.00231	0.13507	0.29101	0.71779
k__Bacteria|p__Actinobacteria|c__Actinobacteria|o__Bifidobacteriales|f__Bifidobacteriaceae|g__Alloscardovia	0	0	0	0	0	0	0	0	0	0	0	0	0	0	0	0	0	0	0	0	0	0	0	0	0	0	0	0	0	0	0	0.00015	0	0	0	0	0	0
k__Bacteria|p__Actinobacteria|c__Actinobacteria|o__Bifidobacteriales|f__Bifidobacteriaceae|g__Alloscardovia|s__Alloscardovia_omnicolens	0	0	0	0	0	0	0	0	0	0	0	0	0	0	0	0	0	0	0	0	0	0	0	0	0	0	0	0	0	0	0	0.00015	0	0	0	0	0	0
k__Bacteria|p__Actinobacteria|c__Actinobacteria|o__Bifidobacteriales|f__Bifidobacteriaceae|g__Alloscardovia|s__Alloscardovia_omnicolens|t__Alloscardovia_omnicolens_unclassified	0	0	0	0	0	0	0	0	0	0	0	0	0	0	0	0	0	0	0	0	0	0	0	0	0	0	0	0	0	0	0	0.00015	0	0	0	0	0	0
k__Bacteria|p__Actinobacteria|c__Actinobacteria|o__Bifidobacteriales|f__Bifidobacteriaceae|g__Bifidobacterium	0.09948	1.05015	1.04987	1.58844	2.52584	0	7.80248	0.00831	8.89627	0	2.5769	3.58786	0.31861	0.08297	0.00261	0.7769	1.12407	0.94251	7.34326	28.994	7.03302	0.20896	1.9262	22.1222	0.46927	1.51939	4.13178	3.63108	0.03795	15.7561	1.84813	11.0463	28.4268	0	0	0.13507	0.29101	0.71742
k__Bacteria|p__Actinobacteria|c__Actinobacteria|o__Bifidobacteriales|f__Bifidobacteriaceae|g__Bifidobacterium|s__Bifidobacterium_adolescentis	0.0101	0.90763	1.00065	0	0	0	2.58154	0	6.14072	0	1.66934	1.84503	0.27504	0	0	0.02293	0	0.50624	0	22.7987	0.00121	0.05695	0.91567	0	0	0.00111	2.61409	0	0.00136	0.03648	1.57001	8.58495	0.00011	0	0	0	0	0
k__Bacteria|p__Actinobacteria|c__Actinobacteria|o__Bifidobacteriales|f__Bifidobacteriaceae|g__Bifidobacterium|s__Bifidobacterium_adolescentis|t__Bifidobacterium_adolescentis_unclassified	0.0101	0.90763	1.00065	0	0	0	2.58154	0	6.14072	0	1.66934	1.84503	0.27504	0	0	0.02293	0	0.50624	0	22.7987	0.00121	0.05695	0.91567	0	0	0.00111	2.61409	0	0.00136	0.03648	1.57001	8.58495	0.00011	0	0	0	0	0
k__Bacteria|p__Actinobacteria|c__Actinobacteria|o__Bifidobacteriales|f__Bifidobacteriaceae|g__Bifidobacterium|s__Bifidobacterium_animalis	0	0.14252	0	0	0	0	0	0	0	0	0	0	0	0	0	0	0	0	0	0	0	0	0	0	0	0	0.00251	0.0598	0	0	0	0	0.00026	0	0	0	0	0
k__Bacteria|p__Actinobacteria|c__Actinobacteria|o__Bifidobacteriales|f__Bifidobacteriaceae|g__Bifidobacterium|s__Bifidobacterium_animalis|t__Bifidobacterium_animalis_unclassified	0	0.14252	0	0	0	0	0	0	0	0	0	0	0	0	0	0	0	0	0	0	0	0	0	0	0	0	0.00251	0.0598	0	0	0	0	0.00026	0	0	0	0	0
k__Bacteria|p__Actinobacteria|c__Actinobacteria|o__Bifidobacteriales|f__Bifidobacteriaceae|g__Bifidobacterium|s__Bifidobacterium_bifidum	0	0	0	0	0	0	0.86234	0	0	0	0.00213	1.61639	0	0	0	0	0.87215	0	7.33728	2.26662	0	0	0	0	0	0	0.00379	0	0	0	0	1.54407	1.17869	0	0	0	0	0
k__Bacteria|p__Actinobacteria|c__Actinobacteria|o__Bifidobacteriales|f__Bifidobacteriaceae|g__Bifidobacterium|s__Bifidobacterium_bifidum|t__Bifidobacterium_bifidum_unclassified	0	0	0	0	0	0	0.86234	0	0	0	0.00213	1.61639	0	0	0	0	0.87215	0	7.33728	2.26662	0	0	0	0	0	0	0.00379	0	0	0	0	1.54407	1.17869	0	0	0	0	0
k__Bacteria|p__Actinobacteria|c__Actinobacteria|o__Bifidobacteriales|f__Bifidobacteriaceae|g__Bifidobacterium|s__Bifidobacterium_breve	0	0	0	0	0	0	0	0	0	0	0	0	0	0	0	0	0	0	0	0	0	0	0	0	0	0	0	0.00644	0	0.03153	0	0	0	0	0	0	0	0
k__Bacteria|p__Actinobacteria|c__Actinobacteria|o__Bifidobacteriales|f__Bifidobacteriaceae|g__Bifidobacterium|s__Bifidobacterium_breve|t__Bifidobacterium_breve_unclassified	0	0	0	0	0	0	0	0	0	0	0	0	0	0	0	0	0	0	0	0	0	0	0	0	0	0	0	0.00644	0	0.03153	0	0	0	0	0	0	0	0
k__Bacteria|p__Actinobacteria|c__Actinobacteria|o__Bifidobacteriales|f__Bifidobacteriaceae|g__Bifidobacterium|s__Bifidobacterium_catenulatum	0	0	0.004	0	0	0	0.07392	0	0.00038	0	0	0	0	0	0	0.00065	0.00312	0	0	0.02465	0.0013	0	0	0	0	0	0.00534	0	0	0	0	0.00092	0	0	0	0	0	0
k__Bacteria|p__Actinobacteria|c__Actinobacteria|o__Bifidobacteriales|f__Bifidobacteriaceae|g__Bifidobacterium|s__Bifidobacterium_catenulatum|t__GCF_000173455	0	0	0.004	0	0	0	0.07392	0	0.00038	0	0	0	0	0	0	0.00065	0.00312	0	0	0.02465	0.0013	0	0	0	0	0	0.00534	0	0	0	0	0.00092	0	0	0	0	0	0
k__Bacteria|p__Actinobacteria|c__Actinobacteria|o__Bifidobacteriales|f__Bifidobacteriaceae|g__Bifidobacterium|s__Bifidobacterium_dentium	0	0	0	0	0	0	0.055	0	0	0	0	0	0	0	0.00261	0	0	0	0.00598	0	0.02877	0	0	1.20105	0.01675	1.51828	0.02849	0	0	0	0.00075	0	0	0	0	0	0	0.01352
k__Bacteria|p__Actinobacteria|c__Actinobacteria|o__Bifidobacteriales|f__Bifidobacteriaceae|g__Bifidobacterium|s__Bifidobacterium_dentium|t__Bifidobacterium_dentium_unclassified	0	0	0	0	0	0	0.055	0	0	0	0	0	0	0	0.00261	0	0	0	0.00598	0	0.02877	0	0	1.20105	0.01675	1.51828	0.02849	0	0	0	0.00075	0	0	0	0	0	0	0.01352
k__Bacteria|p__Actinobacteria|c__Actinobacteria|o__Bifidobacteriales|f__Bifidobacteriaceae|g__Bifidobacterium|s__Bifidobacterium_longum	0.05446	0	0.02548	1.58844	2.16118	0	2.2675	0	2.20151	0	0.69957	0.1204	0.02639	0.08297	0	0.56391	0.11694	0.19086	0	3.14893	3.86542	0.07459	0.98743	20.9211	0.08864	0	1.11318	0	0.03659	4.46672	0.27737	0.91304	24.6254	0	0	0.11922	0.2369	0.3891
k__Bacteria|p__Actinobacteria|c__Actinobacteria|o__Bifidobacteriales|f__Bifidobacteriaceae|g__Bifidobacterium|s__Bifidobacterium_longum|t__Bifidobacterium_longum_unclassified	0.05446	0	0.02548	1.58844	2.16118	0	2.2675	0	2.20151	0	0.69957	0.1204	0.02639	0.08297	0	0.56391	0.11694	0.19086	0	3.14893	3.86542	0.07459	0.98743	20.9211	0.08864	0	1.11318	0	0.03659	4.46672	0.27737	0.91304	24.6254	0	0	0.11922	0.2369	0.3891
k__Bacteria|p__Actinobacteria|c__Actinobacteria|o__Bifidobacteriales|f__Bifidobacteriaceae|g__Bifidobacterium|s__Bifidobacterium_pseudocatenulatum	0.03492	0	0.01974	0	0.36466	0	1.96219	0.00831	0.55366	0	0.20586	0.00604	0.01718	0	0	0.18941	0.13185	0.24541	0	0.75507	3.13632	0.07742	0.0231	0	0.36389	0	0.36438	0	0	11.2213	0	0.00328	2.62237	0	0	0.01585	0.05411	0.3148
k__Bacteria|p__Actinobacteria|c__Actinobacteria|o__Bifidobacteriales|f__Bifidobacteriaceae|g__Bifidobacterium|s__Bifidobacterium_pseudocatenulatum|t__GCF_000173435	0.03492	0	0.01974	0	0.36466	0	1.96219	0.00831	0.55366	0	0.20586	0.00604	0.01718	0	0	0.18941	0.13185	0.24541	0	0.75507	3.13632	0.07742	0.0231	0	0.36389	0	0.36438	0	0	11.2213	0	0.00328	2.62237	0	0	0.01585	0.05411	0.3148
k__Bacteria|p__Actinobacteria|c__Actinobacteria|o__Bifidobacteriales|f__Bifidobacteriaceae|g__Bifidobacterium|s__Bifidobacterium_pseudolongum	0	0	0	0	0	0	0	0	0	0	0	0	0	0	0	0	0	0	0	0	0	0	0	0	0	0	0	3.56483	0	0	0	0	0	0	0	0	0	0
k__Bacteria|p__Actinobacteria|c__Actinobacteria|o__Bifidobacteriales|f__Bifidobacteriaceae|g__Bifidobacterium|s__Bifidobacterium_pseudolongum|t__GCF_000421365	0	0	0	0	0	0	0	0	0	0	0	0	0	0	0	0	0	0	0	0	0	0	0	0	0	0	0	3.56483	0	0	0	0	0	0	0	0	0	0
k__Bacteria|p__Actinobacteria|c__Actinobacteria|o__Bifidobacteriales|f__Bifidobacteriaceae|g__Gardnerella	0	0	0	0	0	0.0138	0	0	0	0	0	0	0	0	0	0	0	0	0	0	0	0	0	0	0	0	0	0.00166	0	0	0	0	0	0	0	0	0	0
k__Bacteria|p__Actinobacteria|c__Actinobacteria|o__Bifidobacteriales|f__Bifidobacteriaceae|g__Gardnerella|s__Gardnerella_vaginalis	0	0	0	0	0	0.0138	0	0	0	0	0	0	0	0	0	0	0	0	0	0	0	0	0	0	0	0	0	0.00166	0	0	0	0	0	0	0	0	0	0
k__Bacteria|p__Actinobacteria|c__Actinobacteria|o__Bifidobacteriales|f__Bifidobacteriaceae|g__Gardnerella|s__Gardnerella_vaginalis|t__Gardnerella_vaginalis_unclassified	0	0	0	0	0	0.0138	0	0	0	0	0	0	0	0	0	0	0	0	0	0	0	0	0	0	0	0	0	0.00166	0	0	0	0	0	0	0	0	0	0
k__Bacteria|p__Actinobacteria|c__Actinobacteria|o__Bifidobacteriales|f__Bifidobacteriaceae|g__Parascardovia	0	0	0	0	0	0	0	0	0	0	0	0	0	0	0	0	0	0	0	0	0	0	0	0	0	0	0.00051	0	0	0	0	0	0	0	0	0	0	0
k__Bacteria|p__Actinobacteria|c__Actinobacteria|o__Bifidobacteriales|f__Bifidobacteriaceae|g__Parascardovia|s__Parascardovia_denticolens	0	0	0	0	0	0	0	0	0	0	0	0	0	0	0	0	0	0	0	0	0	0	0	0	0	0	0.00051	0	0	0	0	0	0	0	0	0	0	0
k__Bacteria|p__Actinobacteria|c__Actinobacteria|o__Bifidobacteriales|f__Bifidobacteriaceae|g__Parascardovia|s__Parascardovia_denticolens|t__Parascardovia_denticolens_unclassified	0	0	0	0	0	0	0	0	0	0	0	0	0	0	0	0	0	0	0	0	0	0	0	0	0	0	0.00051	0	0	0	0	0	0	0	0	0	0	0
k__Bacteria|p__Actinobacteria|c__Actinobacteria|o__Bifidobacteriales|f__Bifidobacteriaceae|g__Scardovia	0	0	0	0	0	0	0	0	0	0	0	0	0	0	0	0	0	0	0	0	0	0	0	0.01149	0	0	0	0	0	0	0	0	0	0	0.00231	0	0	0.00037
k__Bacteria|p__Actinobacteria|c__Actinobacteria|o__Bifidobacteriales|f__Bifidobacteriaceae|g__Scardovia|s__Scardovia_unclassified	0	0	0	0	0	0	0	0	0	0	0	0	0	0	0	0	0	0	0	0	0	0	0	0.00903	0	0	0	0	0	0	0	0	0	0	0.00079	0	0	0
k__Bacteria|p__Actinobacteria|c__Actinobacteria|o__Bifidobacteriales|f__Bifidobacteriaceae|g__Scardovia|s__Scardovia_wiggsiae	0	0	0	0	0	0	0	0	0	0	0	0	0	0	0	0	0	0	0	0	0	0	0	0.00246	0	0	0	0	0	0	0	0	0	0	0.00152	0	0	0.00037
k__Bacteria|p__Actinobacteria|c__Actinobacteria|o__Bifidobacteriales|f__Bifidobacteriaceae|g__Scardovia|s__Scardovia_wiggsiae|t__Scardovia_wiggsiae_unclassified	0	0	0	0	0	0	0	0	0	0	0	0	0	0	0	0	0	0	0	0	0	0	0	0.00246	0	0	0	0	0	0	0	0	0	0	0.00152	0	0	0.00037
k__Bacteria|p__Actinobacteria|c__Actinobacteria|o__Coriobacteriales	0.26055	1.21674	0.52289	0.12561	0.71929	1.67279	1.06131	0.96395	1.17235	0.32823	1.52	0.74852	0.04975	0.20407	0.39432	0.23894	0.76573	0.83449	0.10177	2.19754	0.11332	0.18368	0.2572	0	0.46716	0.17913	0.74493	0.14091	0.08746	1.089	0.94774	0.57872	2.65727	0	0.11204	0.24158	0.2615	0.18684
k__Bacteria|p__Actinobacteria|c__Actinobacteria|o__Coriobacteriales|f__Coriobacteriaceae	0.26055	1.21674	0.52289	0.12561	0.71929	1.67279	1.06131	0.96395	1.17235	0.32823	1.52	0.74852	0.04975	0.20407	0.39432	0.23894	0.76573	0.83449	0.10177	2.19754	0.11332	0.18368	0.2572	0	0.46716	0.17913	0.74493	0.14091	0.08746	1.089	0.94774	0.57872	2.65727	0	0.11204	0.24158	0.2615	0.18684
k__Bacteria|p__Actinobacteria|c__Actinobacteria|o__Coriobacteriales|f__Coriobacteriaceae|g__Adlercreutzia	0.06314	0	0.00128	0.03059	0.20413	0.51008	0.13119	0.00896	0.11343	0.02907	0.0994	0.05309	0	0	0.01082	0	0.00805	0.00086	0	0.03328	0.08965	0	0.05301	0	0	0	0.04964	0	0	0	0	0.00459	0.09716	0	0	0	0	0.01449
k__Bacteria|p__Actinobacteria|c__Actinobacteria|o__Coriobacteriales|f__Coriobacteriaceae|g__Adlercreutzia|s__Adlercreutzia_equolifaciens	0.06314	0	0.00128	0.03059	0.20413	0.51008	0.13119	0.00896	0.11343	0.02907	0.0994	0.05309	0	0	0.01082	0	0.00805	0.00086	0	0.03328	0.08965	0	0.05301	0	0	0	0.04964	0	0	0	0	0.00459	0.09716	0	0	0	0	0.01449
k__Bacteria|p__Actinobacteria|c__Actinobacteria|o__Coriobacteriales|f__Coriobacteriaceae|g__Adlercreutzia|s__Adlercreutzia_equolifaciens|t__GCF_000478885	0.06314	0	0.00128	0.03059	0.20413	0.51008	0.13119	0.00896	0.11343	0.02907	0.0994	0.05309	0	0	0.01082	0	0.00805	0.00086	0	0.03328	0.08965	0	0.05301	0	0	0	0.04964	0	0	0	0	0.00459	0.09716	0	0	0	0	0.01449
k__Bacteria|p__Actinobacteria|c__Actinobacteria|o__Coriobacteriales|f__Coriobacteriaceae|g__Atopobium	0	0	0	0	0	0	0	0	0	0	0	0	0	0	0	0	0	0	0	0	0	0	0	0	0	0	0	0	0	0	0	0	0	0	0.11093	0	0	0
k__Bacteria|p__Actinobacteria|c__Actinobacteria|o__Coriobacteriales|f__Coriobacteriaceae|g__Atopobium|s__Atopobium_parvulum	0	0	0	0	0	0	0	0	0	0	0	0	0	0	0	0	0	0	0	0	0	0	0	0	0	0	0	0	0	0	0	0	0	0	0.00026	0	0	0
k__Bacteria|p__Actinobacteria|c__Actinobacteria|o__Coriobacteriales|f__Coriobacteriaceae|g__Atopobium|s__Atopobium_parvulum|t__GCF_000024225	0	0	0	0	0	0	0	0	0	0	0	0	0	0	0	0	0	0	0	0	0	0	0	0	0	0	0	0	0	0	0	0	0	0	0.00026	0	0	0
k__Bacteria|p__Actinobacteria|c__Actinobacteria|o__Coriobacteriales|f__Coriobacteriaceae|g__Atopobium|s__Atopobium_sp_ICM58	0	0	0	0	0	0	0	0	0	0	0	0	0	0	0	0	0	0	0	0	0	0	0	0	0	0	0	0	0	0	0	0	0	0	0.11068	0	0	0
k__Bacteria|p__Actinobacteria|c__Actinobacteria|o__Coriobacteriales|f__Coriobacteriaceae|g__Atopobium|s__Atopobium_sp_ICM58|t__GCF_000283035	0	0	0	0	0	0	0	0	0	0	0	0	0	0	0	0	0	0	0	0	0	0	0	0	0	0	0	0	0	0	0	0	0	0	0.11068	0	0	0
k__Bacteria|p__Actinobacteria|c__Actinobacteria|o__Coriobacteriales|f__Coriobacteriaceae|g__Collinsella	0.10408	1.09499	0.52161	0	0.39963	0.9356	0.92023	0.94978	1.01539	0.29916	1.32076	0.65945	0.03436	0.0707	0.36722	0.16265	0.74398	0.77566	0	2.15638	0	0.18368	0.20366	0	0.23887	0	0.63726	0	0.04002	0.96003	0.93597	0.57346	2.54009	0	0	0.22877	0.26122	0.11942
k__Bacteria|p__Actinobacteria|c__Actinobacteria|o__Coriobacteriales|f__Coriobacteriaceae|g__Collinsella|s__Collinsella_aerofaciens	0.10408	1.09499	0.52161	0	0.39963	0.9356	0.92023	0.94978	1.01539	0.29916	1.32076	0.65945	0.03436	0	0.36722	0.16265	0.74398	0.77566	0	2.15638	0	0.18368	0.20366	0	0.23887	0	0.63726	0	0.04002	0.05303	0.93597	0.57346	2.54009	0	0	0	0.26122	0.11942
k__Bacteria|p__Actinobacteria|c__Actinobacteria|o__Coriobacteriales|f__Coriobacteriaceae|g__Collinsella|s__Collinsella_aerofaciens|t__GCF_000169035	0.10408	1.09499	0.52161	0	0.39963	0.9356	0.92023	0.94978	1.01539	0.29916	1.32076	0.65945	0.03436	0	0.36722	0.16265	0.74398	0.77566	0	2.15638	0	0.18368	0.20366	0	0.23887	0	0.63726	0	0.04002	0.05303	0.93597	0.57346	2.54009	0	0	0	0.26122	0.11942
k__Bacteria|p__Actinobacteria|c__Actinobacteria|o__Coriobacteriales|f__Coriobacteriaceae|g__Collinsella|s__Collinsella_intestinalis	0	0	0	0	0	0	0	0	0	0	0	0	0	0.05958	0	0	0	0	0	0	0	0	0	0	0	0	0	0	0	0.88108	0	0	0	0	0	0.22877	0	0
k__Bacteria|p__Actinobacteria|c__Actinobacteria|o__Coriobacteriales|f__Coriobacteriaceae|g__Collinsella|s__Collinsella_intestinalis|t__GCF_000156175	0	0	0	0	0	0	0	0	0	0	0	0	0	0.05958	0	0	0	0	0	0	0	0	0	0	0	0	0	0	0	0.88108	0	0	0	0	0	0.22877	0	0
k__Bacteria|p__Actinobacteria|c__Actinobacteria|o__Coriobacteriales|f__Coriobacteriaceae|g__Collinsella|s__Collinsella_unclassified	0	0	0	0	0	0	0	0	0	0	0	0	0	0.01112	0	0	0	0	0	0	0	0	0	0	0	0	0	0	0	0.02593	0	0	0	0	0	0	0	0
k__Bacteria|p__Actinobacteria|c__Actinobacteria|o__Coriobacteriales|f__Coriobacteriaceae|g__Eggerthella	0.09333	0.08917	0	0.08845	0.00316	0.156	0.00029	0.00017	0.02453	0	0.05902	0.01852	0.01539	0.12465	0.01628	0.00523	0.00255	0.05797	0.10177	0.00444	0.01338	0	0.00053	0	0.22829	0.17913	0.01171	0.14091	0.04744	0.12897	0	0	0.02002	0	0	0.01281	0.00029	0.0312
k__Bacteria|p__Actinobacteria|c__Actinobacteria|o__Coriobacteriales|f__Coriobacteriaceae|g__Eggerthella|s__Eggerthella_lenta	0	0.03606	0	0.01519	0	0.01876	0	0.00017	0.00204	0	0.03339	0.00012	0	0.02148	0	0	0	0.00013	0.00054	0.00124	0	0	0	0	0.00907	0.00686	0.01023	0.00336	0.00036	0.02038	0	0	8e-05	0	0	0.00086	0	0.00675
k__Bacteria|p__Actinobacteria|c__Actinobacteria|o__Coriobacteriales|f__Coriobacteriaceae|g__Eggerthella|s__Eggerthella_lenta|t__GCF_000024265	0	0.03606	0	0.01519	0	0.01876	0	0.00017	0.00204	0	0.03339	0.00012	0	0.02148	0	0	0	0.00013	0.00054	0.00124	0	0	0	0	0.00907	0.00686	0.01023	0.00336	0.00036	0.02038	0	0	8e-05	0	0	0.00086	0	0.00675
k__Bacteria|p__Actinobacteria|c__Actinobacteria|o__Coriobacteriales|f__Coriobacteriaceae|g__Eggerthella|s__Eggerthella_unclassified	0.09333	0.0531	0	0.07326	0.00316	0.13724	0.00029	0	0.0225	0	0.02563	0.0184	0.01539	0.10317	0.01628	0.00523	0.00255	0.05785	0.10124	0.0032	0.01338	0	0.00053	0	0.21922	0.17227	0.00148	0.13755	0.04709	0.10859	0	0	0.01994	0	0	0.01194	0.00029	0.02445
k__Bacteria|p__Actinobacteria|c__Actinobacteria|o__Coriobacteriales|f__Coriobacteriaceae|g__Gordonibacter	0	0.03258	0	0.00657	0.11192	0.0711	0.0078	0.00147	0.01899	0	0.02536	0.01746	0	0.00873	0	0	0.0107	0	0	0.00343	0.00995	0	0	0	0	0	0.01003	0	0	0	0	0	0	0	0	0	0	0.02173
k__Bacteria|p__Actinobacteria|c__Actinobacteria|o__Coriobacteriales|f__Coriobacteriaceae|g__Gordonibacter|s__Gordonibacter_pamelaeae	0	0.03258	0	0.00657	0.11192	0.0711	0.0078	0.00147	0.01899	0	0.02536	0.01746	0	0.00873	0	0	0.0107	0	0	0.00343	0.00995	0	0	0	0	0	0.01003	0	0	0	0	0	0	0	0	0	0	0.02173
k__Bacteria|p__Actinobacteria|c__Actinobacteria|o__Coriobacteriales|f__Coriobacteriaceae|g__Gordonibacter|s__Gordonibacter_pamelaeae|t__GCF_000210055	0	0.03258	0	0.00657	0.11192	0.0711	0.0078	0.00147	0.01899	0	0.02536	0.01746	0	0.00873	0	0	0.0107	0	0	0.00343	0.00995	0	0	0	0	0	0.01003	0	0	0	0	0	0	0	0	0	0	0.02173
k__Bacteria|p__Actinobacteria|c__Actinobacteria|o__Coriobacteriales|f__Coriobacteriaceae|g__Olsenella	0	0	0	0	0.00045	0	0.0018	0.00357	0	0	0.01546	0	0	0	0	0	0.00044	0	0	0	0.00033	0	0	0	0	0	0	0	0	0	0.01177	0.00067	0	0	0.0011	0	0	0
k__Bacteria|p__Actinobacteria|c__Actinobacteria|o__Coriobacteriales|f__Coriobacteriaceae|g__Olsenella|s__Olsenella_uli	0	0	0	0	0	0	0	0	0	0	0.00022	0	0	0	0	0	0	0	0	0	0	0	0	0	0	0	0	0	0	0	0	0	0	0	0	0	0	0
k__Bacteria|p__Actinobacteria|c__Actinobacteria|o__Coriobacteriales|f__Coriobacteriaceae|g__Olsenella|s__Olsenella_uli|t__GCF_000143845	0	0	0	0	0	0	0	0	0	0	0.00022	0	0	0	0	0	0	0	0	0	0	0	0	0	0	0	0	0	0	0	0	0	0	0	0	0	0	0
k__Bacteria|p__Actinobacteria|c__Actinobacteria|o__Coriobacteriales|f__Coriobacteriaceae|g__Olsenella|s__Olsenella_unclassified	0	0	0	0	0.00045	0	0.0018	0.00357	0	0	0.01524	0	0	0	0	0	0.00044	0	0	0	0.00033	0	0	0	0	0	0	0	0	0	0.01177	0.00067	0	0	0.0011	0	0	0
k__Bacteria|p__Actinobacteria|c__Actinobacteria|o__Coriobacteriales|f__Coriobacteriaceae|g__Slackia	0	0	0	0	0	0	0	0	0	0	0	0	0	0	0	0.07106	0	0	0	0	0	0	0	0	0	0	0.03629	0	0	0	0	0	0	0	0	0	0	0
k__Bacteria|p__Actinobacteria|c__Actinobacteria|o__Coriobacteriales|f__Coriobacteriaceae|g__Slackia|s__Slackia_piriformis	0	0	0	0	0	0	0	0	0	0	0	0	0	0	0	0.07106	0	0	0	0	0	0	0	0	0	0	0.03629	0	0	0	0	0	0	0	0	0	0	0
k__Bacteria|p__Actinobacteria|c__Actinobacteria|o__Coriobacteriales|f__Coriobacteriaceae|g__Slackia|s__Slackia_piriformis|t__GCF_000296445	0	0	0	0	0	0	0	0	0	0	0	0	0	0	0	0.07106	0	0	0	0	0	0	0	0	0	0	0.03629	0	0	0	0	0	0	0	0	0	0	0
k__Bacteria|p__Bacteroidetes	59.9217	49.5134	83.0627	47.3639	57.6422	42.7013	43.7278	43.3736	33.3078	74.3462	48.2985	57.413	45.1977	76.9804	78.3085	68.3031	60.2402	69.2064	36.2417	47.6828	30.07	48.1781	69.424	13.1194	66.5667	82.9068	62.5481	68.4307	78.2889	30.6481	65.1899	51.3507	40.6609	61.0121	0	81.0511	31.0044	5.38936
k__Bacteria|p__Bacteroidetes|c__Bacteroidia	59.9217	49.5134	83.0627	47.3639	57.6422	42.7013	43.7278	43.3736	33.301	74.3462	48.2957	57.413	45.1977	76.9729	78.3085	68.3031	60.2402	69.2064	36.2417	47.6828	30.07	48.1734	69.424	13.1194	66.5667	82.9002	62.5481	68.4285	78.2852	30.6481	65.1899	51.3507	40.6581	61.0121	0	81.0511	31.0044	5.38936
k__Bacteria|p__Bacteroidetes|c__Bacteroidia|o__Bacteroidales	59.9217	49.5134	83.0627	47.3639	57.6422	42.7013	43.7278	43.3736	33.301	74.3462	48.2957	57.413	45.1977	76.9729	78.3085	68.3031	60.2402	69.2064	36.2417	47.6828	30.07	48.1734	69.424	13.1194	66.5667	82.9002	62.5481	68.4285	78.2852	30.6481	65.1899	51.3507	40.6581	61.0121	0	81.0511	31.0044	5.38936
k__Bacteria|p__Bacteroidetes|c__Bacteroidia|o__Bacteroidales|f__Bacteroidaceae	56.0777	16.2255	0.2477	44.5298	30.5237	4.81813	36.9456	2.72808	24.9712	6.83744	22.4889	18.3481	39.7831	70.9519	7.12433	65.3076	34.2946	60.6211	35.9081	41.6063	11.7637	44.3763	5.19188	13.0912	47.7075	76.8238	7.22428	56.7269	70.7655	23.8776	11.9045	36.1419	7.65834	59.8879	0	14.6292	19.1622	2.31463
k__Bacteria|p__Bacteroidetes|c__Bacteroidia|o__Bacteroidales|f__Bacteroidaceae|g__Bacteroides	56.0777	16.2255	0.2477	44.5298	30.5237	4.81813	36.9456	2.72808	24.9712	6.83744	22.4889	18.3481	39.7831	70.9519	7.12433	65.3076	34.2946	60.6211	35.9081	41.6063	11.7637	44.3763	5.19188	13.0912	47.7075	76.8238	7.22428	56.7269	70.7655	23.8776	11.9045	36.1419	7.65834	59.8879	0	14.6292	19.1622	2.31463
k__Bacteria|p__Bacteroidetes|c__Bacteroidia|o__Bacteroidales|f__Bacteroidaceae|g__Bacteroides|s__Bacteroides_barnesiae	0	0.00101	0	0	0	0	0	0	0	0	0	0	0	0	0	0	0	0	0	0	0	0	0	0	0	0	0	0	0	0	0	0	0	0	0	0	0	0
k__Bacteria|p__Bacteroidetes|c__Bacteroidia|o__Bacteroidales|f__Bacteroidaceae|g__Bacteroides|s__Bacteroides_barnesiae|t__GCF_000374585	0	0.00101	0	0	0	0	0	0	0	0	0	0	0	0	0	0	0	0	0	0	0	0	0	0	0	0	0	0	0	0	0	0	0	0	0	0	0	0
k__Bacteria|p__Bacteroidetes|c__Bacteroidia|o__Bacteroidales|f__Bacteroidaceae|g__Bacteroides|s__Bacteroides_caccae	0	0.19921	0	3.71105	0.51212	0.08812	0	0.12693	0.21021	0.03785	1.29077	1.87876	0.0825	0	0.24594	0	0	2.35749	0.00157	0.34417	0.97001	1.71491	1.5591	0	1.6781	0	0.01164	0	4.90076	0.51928	0.38041	2.20399	1.3143	0	0	2.20472	0.01375	0.30573
k__Bacteria|p__Bacteroidetes|c__Bacteroidia|o__Bacteroidales|f__Bacteroidaceae|g__Bacteroides|s__Bacteroides_caccae|t__Bacteroides_caccae_unclassified	0	0.19921	0	3.71105	0.51212	0.08812	0	0.12693	0.21021	0.03785	1.29077	1.87876	0.0825	0	0.24594	0	0	2.35749	0.00157	0.34417	0.97001	1.71491	1.5591	0	1.6781	0	0.01164	0	4.90076	0.51928	0.38041	2.20399	1.3143	0	0	2.20472	0.01375	0.30573
k__Bacteria|p__Bacteroidetes|c__Bacteroidia|o__Bacteroidales|f__Bacteroidaceae|g__Bacteroides|s__Bacteroides_cellulosilyticus	0	0.00306	0	0.08294	0.70295	0.15865	0.05518	0.40911	0.12523	0.07497	0.3256	0.00079	0.00592	0.54585	0.11499	0	0.42706	0.00172	0.0005	0	1.09427	0	0.04656	0	0.17679	0.05043	0.0214	1.44547	3.38588	0.2994	0.01915	0.41885	0	0	0	0.00328	0.00276	0.24325
k__Bacteria|p__Bacteroidetes|c__Bacteroidia|o__Bacteroidales|f__Bacteroidaceae|g__Bacteroides|s__Bacteroides_cellulosilyticus|t__Bacteroides_cellulosilyticus_unclassified	0	0.00306	0	0.08294	0.70295	0.15865	0.05518	0.40911	0.12523	0.07497	0.3256	0.00079	0.00592	0.54585	0.11499	0	0.42706	0.00172	0.0005	0	1.09427	0	0.04656	0	0.17679	0.05043	0.0214	1.44547	3.38588	0.2994	0.01915	0.41885	0	0	0	0.00328	0.00276	0.24325
k__Bacteria|p__Bacteroidetes|c__Bacteroidia|o__Bacteroidales|f__Bacteroidaceae|g__Bacteroides|s__Bacteroides_clarus	0.39276	0	0	0.2679	0	0	0	0	0.00061	0.24277	0.44966	0.01284	0.00898	0	0.00058	0.00049	0	0	0	0	0	0	0	0	0.00239	4.23435	0	3.39939	0	0.0023	0.00166	0.00068	0.00134	0	0	0.00112	0.32894	0
k__Bacteria|p__Bacteroidetes|c__Bacteroidia|o__Bacteroidales|f__Bacteroidaceae|g__Bacteroides|s__Bacteroides_clarus|t__GCF_000195615	0.39276	0	0	0.2679	0	0	0	0	0.00061	0.24277	0.44966	0.01284	0.00898	0	0.00058	0.00049	0	0	0	0	0	0	0	0	0.00239	4.23435	0	3.39939	0	0.0023	0.00166	0.00068	0.00134	0	0	0.00112	0.32894	0
k__Bacteria|p__Bacteroidetes|c__Bacteroidia|o__Bacteroidales|f__Bacteroidaceae|g__Bacteroides|s__Bacteroides_coprocola	0	4.32032	0.08419	0	0	0	15.4802	0	0	0.5022	0	1.52179	0	0.00617	0.00071	0	5.08587	0.00969	0	0	0	5.3024	0	0	8.00924	0	0.26541	0	0	0.06251	0.68591	0.40114	0	0	0	1.48286	0	0.00872
k__Bacteria|p__Bacteroidetes|c__Bacteroidia|o__Bacteroidales|f__Bacteroidaceae|g__Bacteroides|s__Bacteroides_coprocola|t__GCF_000154845	0	4.32032	0.08419	0	0	0	15.4802	0	0	0.5022	0	1.52179	0	0.00617	0.00071	0	5.08587	0.00969	0	0	0	5.3024	0	0	8.00924	0	0.26541	0	0	0.06251	0.68591	0.40114	0	0	0	1.48286	0	0.00872
k__Bacteria|p__Bacteroidetes|c__Bacteroidia|o__Bacteroidales|f__Bacteroidaceae|g__Bacteroides|s__Bacteroides_coprophilus	0	1.1778	0	0	0	0	0	0	0	0	0	2.72592	0	0	0	0	0	0.00282	0	0	0	0	0	0	4.49995	0	3.58398	0	0	0	0	0	0	0	0	0	0	0
k__Bacteria|p__Bacteroidetes|c__Bacteroidia|o__Bacteroidales|f__Bacteroidaceae|g__Bacteroides|s__Bacteroides_coprophilus|t__GCF_000157915	0	1.1778	0	0	0	0	0	0	0	0	0	2.72592	0	0	0	0	0	0.00282	0	0	0	0	0	0	4.49995	0	3.58398	0	0	0	0	0	0	0	0	0	0	0
k__Bacteria|p__Bacteroidetes|c__Bacteroidia|o__Bacteroidales|f__Bacteroidaceae|g__Bacteroides|s__Bacteroides_dorei	1.53816	1.80858	0	0.00057	0.04108	0	0.10515	0.45052	0.42027	0	0	0.03041	2.84949	28.4786	0.04811	0.00488	1.51604	4.16767	0	3.24528	0.00033	0	0.03376	0	0.164	31.0822	0.02005	0.81074	0.00205	0.06227	0.15851	0.00591	0.26015	0.96872	0	0.57926	0	0.40469
k__Bacteria|p__Bacteroidetes|c__Bacteroidia|o__Bacteroidales|f__Bacteroidaceae|g__Bacteroides|s__Bacteroides_dorei|t__Bacteroides_dorei_unclassified	1.53816	1.80858	0	0.00057	0.04108	0	0.10515	0.45052	0.42027	0	0	0.03041	2.84949	28.4786	0.04811	0.00488	1.51604	4.16767	0	3.24528	0.00033	0	0.03376	0	0.164	31.0822	0.02005	0.81074	0.00205	0.06227	0.15851	0.00591	0.26015	0.96872	0	0.57926	0	0.40469
k__Bacteria|p__Bacteroidetes|c__Bacteroidia|o__Bacteroidales|f__Bacteroidaceae|g__Bacteroides|s__Bacteroides_eggerthii	0	0	0	0.0048	4.23062	0	0	0	0.20115	0	0	0	7.86233	0	9e-05	0.10876	0	0	0	0	0.00063	1.90539	0.37827	0	0	0	0	0	0	1.72048	1.44277	0.7083	0	0.07745	0	0.00109	0.46167	0
k__Bacteria|p__Bacteroidetes|c__Bacteroidia|o__Bacteroidales|f__Bacteroidaceae|g__Bacteroides|s__Bacteroides_eggerthii|t__Bacteroides_eggerthii_unclassified	0	0	0	0.0048	4.23062	0	0	0	0.20115	0	0	0	7.86233	0	9e-05	0.10876	0	0	0	0	0.00063	1.90539	0.37827	0	0	0	0	0	0	1.72048	1.44277	0.7083	0	0.07745	0	0.00109	0.46167	0
k__Bacteria|p__Bacteroidetes|c__Bacteroidia|o__Bacteroidales|f__Bacteroidaceae|g__Bacteroides|s__Bacteroides_faecis	0.01979	0	0	0	0.09607	0.03537	0.33181	0.02641	0.00668	0.01407	0	0.03245	0.01207	2.44227	0	0.00321	0.0001	0.05859	0	0.83173	0.03337	0	0.0012	0	0	0.00127	0.161	0	0.00127	0.22718	0.05567	0.01798	1.84643	0	0	0.00466	0.00905	0
k__Bacteria|p__Bacteroidetes|c__Bacteroidia|o__Bacteroidales|f__Bacteroidaceae|g__Bacteroides|s__Bacteroides_faecis|t__GCF_000226135	0.01979	0	0	0	0.09607	0.03537	0.33181	0.02641	0.00668	0.01407	0	0.03245	0.01207	2.44227	0	0.00321	0.0001	0.05859	0	0.83173	0.03337	0	0.0012	0	0	0.00127	0.161	0	0.00127	0.22718	0.05567	0.01798	1.84643	0	0	0.00466	0.00905	0
k__Bacteria|p__Bacteroidetes|c__Bacteroidia|o__Bacteroidales|f__Bacteroidaceae|g__Bacteroides|s__Bacteroides_finegoldii	1.72314	0	0	0	0.31389	0	0.4158	0.11418	0.645	0.31857	3.20772	0.37022	7.00347	0.00021	0.0038	0	1.41103	2.07907	0	0	0	3.71732	0	0	4.00669	0	0	1.55408	0	0.01672	0.00224	11.5917	0.00858	0	0	0.00587	2.51744	0
k__Bacteria|p__Bacteroidetes|c__Bacteroidia|o__Bacteroidales|f__Bacteroidaceae|g__Bacteroides|s__Bacteroides_finegoldii|t__Bacteroides_finegoldii_unclassified	1.72314	0	0	0	0.31389	0	0.4158	0.11418	0.645	0.31857	3.20772	0.37022	7.00347	0.00021	0.0038	0	1.41103	2.07907	0	0	0	3.71732	0	0	1.02158	0	0	1.55408	0	0.01672	0.00224	11.5917	0.00858	0	0	0.00587	2.51744	0
k__Bacteria|p__Bacteroidetes|c__Bacteroidia|o__Bacteroidales|f__Bacteroidaceae|g__Bacteroides|s__Bacteroides_finegoldii|t__GCF_000156195	0	0	0	0	0	0	0	0	0	0	0	0	0	0	0	0	0	0	0	0	0	0	0	0	2.98511	0	0	0	0	0	0	0	0	0	0	0	0	0
k__Bacteria|p__Bacteroidetes|c__Bacteroidia|o__Bacteroidales|f__Bacteroidaceae|g__Bacteroides|s__Bacteroides_fragilis	0.09742	0.01906	0	0	0.0979	0.03689	1.54565	0.00049	0.0125	0	4.33596	0	0.7796	0.46426	0.04456	0.36986	8.55076	0	0.84806	0	0.79088	13.6658	0	0	0	1.2567	0.00522	0.53744	1.6012	0.03747	4.93135	4.78519	0.40394	0.05013	0	0.4913	0.00112	0.00071
k__Bacteria|p__Bacteroidetes|c__Bacteroidia|o__Bacteroidales|f__Bacteroidaceae|g__Bacteroides|s__Bacteroides_fragilis|t__Bacteroides_fragilis_unclassified	0.09742	0.01906	0	0	0.0979	0.03689	1.54565	0.00049	0.0125	0	4.33596	0	0.7796	0.46426	0.04456	0.36986	8.55076	0	0.84806	0	0.79088	2.98468	0	0	0	1.2567	0.00522	0.53744	1.6012	0.03747	4.93135	4.01826	0.40394	0.05013	0	0.4913	0.00112	0.00071
k__Bacteria|p__Bacteroidetes|c__Bacteroidia|o__Bacteroidales|f__Bacteroidaceae|g__Bacteroides|s__Bacteroides_fragilis|t__GCF_000297735	0	0	0	0	0	0	0	0	0	0	0	0	0	0	0	0	0	0	0	0	0	10.6812	0	0	0	0	0	0	0	0	0	0.76692	0	0	0	0	0	0
k__Bacteria|p__Bacteroidetes|c__Bacteroidia|o__Bacteroidales|f__Bacteroidaceae|g__Bacteroides|s__Bacteroides_intestinalis	0	0	0	1.02179	0.02802	1.04641	0.01903	0	0.00178	0.07113	0	0	0.00152	0.02227	0.01774	0.01277	0.18306	0.00449	0.00128	0.00733	0.95596	0	0	0	0.13718	0.11205	0.01606	3.21718	4.07264	0.0123	0.02762	0.27635	0	0	0	0	0	0.09007
k__Bacteria|p__Bacteroidetes|c__Bacteroidia|o__Bacteroidales|f__Bacteroidaceae|g__Bacteroides|s__Bacteroides_intestinalis|t__GCF_000172175	0	0	0	1.02179	0.02802	1.04641	0.01903	0	0.00178	0.07113	0	0	0.00152	0.02227	0.01774	0.01277	0.18306	0.00449	0.00128	0.00733	0.95596	0	0	0	0.13718	0.11205	0.01606	3.21718	4.07264	0.0123	0.02762	0.27635	0	0	0	0	0	0.09007
k__Bacteria|p__Bacteroidetes|c__Bacteroidia|o__Bacteroidales|f__Bacteroidaceae|g__Bacteroides|s__Bacteroides_massiliensis	0	0	0	0	3.51202	0.17341	0	0	0	1.80297	3.98748	0.01296	0.00071	0.01243	2.30204	9.1175	0	1.21847	0	7.27285	0.00035	0.00668	0.02082	0	0.00013	0	0	1.47615	0.00027	12.5664	0.03905	0.72404	0	10.3988	0	0.00038	0.00039	0
k__Bacteria|p__Bacteroidetes|c__Bacteroidia|o__Bacteroidales|f__Bacteroidaceae|g__Bacteroides|s__Bacteroides_massiliensis|t__Bacteroides_massiliensis_unclassified	0	0	0	0	3.51202	0.17341	0	0	0	1.80297	3.98748	0.01296	0.00071	0.01243	2.30204	9.1175	0	1.21847	0	7.27285	0.00035	0.00668	0.02082	0	0.00013	0	0	1.47615	0.00027	12.5664	0.03905	0.72404	0	10.3988	0	0.00038	0.00039	0
k__Bacteria|p__Bacteroidetes|c__Bacteroidia|o__Bacteroidales|f__Bacteroidaceae|g__Bacteroides|s__Bacteroides_nordii	0	0	0	0.00663	0.00202	0.09912	0.01029	0.01212	0.0038	0.00148	0.03682	0	0	0.02871	0	0	0.03316	0	0	0	0.00399	0	0.00167	0	0.0165	0.00951	0	0	1.77745	0	0	0	0	0	0	0.00044	0	0
k__Bacteria|p__Bacteroidetes|c__Bacteroidia|o__Bacteroidales|f__Bacteroidaceae|g__Bacteroides|s__Bacteroides_nordii|t__GCF_000273175	0	0	0	0.00663	0.00202	0.09912	0.01029	0.01212	0.0038	0.00148	0.03682	0	0	0.02871	0	0	0.03316	0	0	0	0.00399	0	0.00167	0	0.0165	0.00951	0	0	1.77745	0	0	0	0	0	0	0.00044	0	0
k__Bacteria|p__Bacteroidetes|c__Bacteroidia|o__Bacteroidales|f__Bacteroidaceae|g__Bacteroides|s__Bacteroides_oleiciplenus	0.00289	0	0	0	0.00057	0.00086	0.0013	0	0	0.00267	0	0	0	0.13652	0	0	0.00127	0	0	0	0	0	0	0	0.00079	0.00032	0	0	0.00682	0	0	0	0	0	0	0	0	0
k__Bacteria|p__Bacteroidetes|c__Bacteroidia|o__Bacteroidales|f__Bacteroidaceae|g__Bacteroides|s__Bacteroides_oleiciplenus|t__GCF_000315485	0.00289	0	0	0	0.00057	0.00086	0.0013	0	0	0.00267	0	0	0	0.13652	0	0	0.00127	0	0	0	0	0	0	0	0.00079	0.00032	0	0	0.00682	0	0	0	0	0	0	0	0	0
k__Bacteria|p__Bacteroidetes|c__Bacteroidia|o__Bacteroidales|f__Bacteroidaceae|g__Bacteroides|s__Bacteroides_ovatus	1.82835	0.43609	0.02001	0.17198	0.65264	0.81404	0.9382	0.0943	0.55089	0.12647	1.13089	0.24283	0.05657	12.2305	0.09112	0.98374	0.46214	0.35367	0.02862	0.61429	4.53115	0.46644	0.32814	0	0.07674	0.44914	0.70222	0.35994	1.73901	1.27932	0.47441	0.13234	0.11802	0.31874	0	0.14549	0.56796	0.06314
k__Bacteria|p__Bacteroidetes|c__Bacteroidia|o__Bacteroidales|f__Bacteroidaceae|g__Bacteroides|s__Bacteroides_ovatus|t__Bacteroides_ovatus_unclassified	1.82835	0.43609	0.02001	0.17198	0.65264	0.81404	0.9382	0.0943	0.55089	0.12647	1.13089	0.24283	0.05657	12.2305	0.09112	0.98374	0.15338	0.35367	0.02862	0.61429	0.19642	0.46644	0.32814	0	0.07674	0.44914	0.70222	0.35994	1.73901	1.27932	0.47441	0.13234	0.11802	0.31874	0	0.14549	0.56796	0.06314
k__Bacteria|p__Bacteroidetes|c__Bacteroidia|o__Bacteroidales|f__Bacteroidaceae|g__Bacteroides|s__Bacteroides_ovatus|t__GCF_000273215	0	0	0	0	0	0	0	0	0	0	0	0	0	0	0	0	0.30876	0	0	0	4.33473	0	0	0	0	0	0	0	0	0	0	0	0	0	0	0	0	0
k__Bacteria|p__Bacteroidetes|c__Bacteroidia|o__Bacteroidales|f__Bacteroidaceae|g__Bacteroides|s__Bacteroides_plebeius	0	3.08063	0.04244	30.4491	11.8578	0	0	0	11.6445	2.04819	0.8455	6.53916	0	0.00168	0	0.00597	0	0.03158	0	18.3621	0	0	1.54203	0	22.1773	0	1.51282	0.00015	0	0.07403	0.46282	0	2.74459	47.0185	0	5.59166	3.52188	0
k__Bacteria|p__Bacteroidetes|c__Bacteroidia|o__Bacteroidales|f__Bacteroidaceae|g__Bacteroides|s__Bacteroides_plebeius|t__GCF_000187895	0	3.08063	0.04244	30.4491	11.8578	0	0	0	11.6445	2.04819	0.8455	6.53916	0	0.00168	0	0.00597	0	0.03158	0	18.3621	0	0	1.54203	0	22.1773	0	1.51282	0.00015	0	0.07403	0.46282	0	2.74459	47.0185	0	5.59166	3.52188	0
k__Bacteria|p__Bacteroidetes|c__Bacteroidia|o__Bacteroidales|f__Bacteroidaceae|g__Bacteroides|s__Bacteroides_salyersiae	6.11251	0.56159	0	1.44495	0.28385	0	0.38896	0	1.59838	0.5691	0	0.36039	0.10166	7.55495	0.26583	0.43956	0.7701	0.09002	0	0.13714	0.11857	0	0.05854	0	2.97242	0	0.05147	2.49027	0	0	0.00831	0	0	0.2015	0	0.20166	0	0.14117
k__Bacteria|p__Bacteroidetes|c__Bacteroidia|o__Bacteroidales|f__Bacteroidaceae|g__Bacteroides|s__Bacteroides_salyersiae|t__Bacteroides_salyersiae_unclassified	6.11251	0.56159	0	1.44495	0.28385	0	0.38896	0	1.59838	0.5691	0	0.36039	0.10166	7.55495	0.26583	0.43956	0.7701	0.09002	0	0.13714	0.11857	0	0.05854	0	2.97242	0	0.05147	2.49027	0	0	0.00831	0	0	0.2015	0	0.20166	0	0.14117
k__Bacteria|p__Bacteroidetes|c__Bacteroidia|o__Bacteroidales|f__Bacteroidaceae|g__Bacteroides|s__Bacteroides_sp_2_1_22	0	0	0	0	0	0.58846	0	0	0	0	0	0	0	8.46039	0	0	0	0	0	0	0	0	0	0	0	0	0	0	0	0	0	0	0	0	0	0	0	0
k__Bacteria|p__Bacteroidetes|c__Bacteroidia|o__Bacteroidales|f__Bacteroidaceae|g__Bacteroides|s__Bacteroides_sp_2_1_22|t__GCF_000162155	0	0	0	0	0	0.58846	0	0	0	0	0	0	0	8.46039	0	0	0	0	0	0	0	0	0	0	0	0	0	0	0	0	0	0	0	0	0	0	0	0
k__Bacteria|p__Bacteroidetes|c__Bacteroidia|o__Bacteroidales|f__Bacteroidaceae|g__Bacteroides|s__Bacteroides_sp_2_1_56FAA	0	0	0	0	0	0	0	0	0	0	2.99957	0	0	0	0	0	0	0	0	0	0	0	0	0	0	0	0	0	0	0	0	0	0	0	0	0	0	0
k__Bacteria|p__Bacteroidetes|c__Bacteroidia|o__Bacteroidales|f__Bacteroidaceae|g__Bacteroides|s__Bacteroides_sp_2_1_56FAA|t__GCF_000218345	0	0	0	0	0	0	0	0	0	0	2.99957	0	0	0	0	0	0	0	0	0	0	0	0	0	0	0	0	0	0	0	0	0	0	0	0	0	0	0
k__Bacteria|p__Bacteroidetes|c__Bacteroidia|o__Bacteroidales|f__Bacteroidaceae|g__Bacteroides|s__Bacteroides_sp_3_1_19	0	0	0	0	0	0	0	0	0	0	0	0	0	0	0	0	0	0	0	1.98456	0	0	0	0	0	0	0.1691	0	0	0	0	0	0	0	0	0.93962	0	0
k__Bacteria|p__Bacteroidetes|c__Bacteroidia|o__Bacteroidales|f__Bacteroidaceae|g__Bacteroides|s__Bacteroides_sp_3_1_19|t__GCF_000163655	0	0	0	0	0	0	0	0	0	0	0	0	0	0	0	0	0	0	0	1.98456	0	0	0	0	0	0	0.1691	0	0	0	0	0	0	0	0	0.93962	0	0
k__Bacteria|p__Bacteroidetes|c__Bacteroidia|o__Bacteroidales|f__Bacteroidaceae|g__Bacteroides|s__Bacteroides_sp_4_3_47FAA	0	0	0	0	0	0	0	0	0	0	0	0	0	0	0	0	0	0	0	0	0	0	0	0	0	0	0	0	0	0	0	0	0	0	0	0	10.5165	0
k__Bacteria|p__Bacteroidetes|c__Bacteroidia|o__Bacteroidales|f__Bacteroidaceae|g__Bacteroides|s__Bacteroides_sp_4_3_47FAA|t__GCF_000158515	0	0	0	0	0	0	0	0	0	0	0	0	0	0	0	0	0	0	0	0	0	0	0	0	0	0	0	0	0	0	0	0	0	0	0	0	10.5165	0
k__Bacteria|p__Bacteroidetes|c__Bacteroidia|o__Bacteroidales|f__Bacteroidaceae|g__Bacteroides|s__Bacteroides_stercoris	37.8413	2.93948	0.0304	0.00135	2.4098	0	14.2817	0	7.55174	0.55009	0.02194	1.91359	5.04554	0.03261	2.22996	32.5128	0	37.7514	7.09036	4.82656	0.00046	5.60016	0.3383	0	1.29636	0.00332	0.30742	0.00416	22.4667	0.42944	0.40194	7.02885	0.46963	0	0	1.2333	0.00078	0.72858
k__Bacteria|p__Bacteroidetes|c__Bacteroidia|o__Bacteroidales|f__Bacteroidaceae|g__Bacteroides|s__Bacteroides_stercoris|t__Bacteroides_stercoris_unclassified	37.8413	2.93948	0.0304	0.00135	2.4098	0	14.2817	0	7.55174	0.55009	0.02194	1.91359	5.04554	0.03261	2.22996	32.5128	0	37.7514	7.09036	4.82656	0.00046	5.60016	0.3383	0	1.29636	0.00332	0.30742	0.00416	22.4667	0.42944	0.40194	7.02885	0.46963	0	0	1.2333	0.00078	0.72858
k__Bacteria|p__Bacteroidetes|c__Bacteroidia|o__Bacteroidales|f__Bacteroidaceae|g__Bacteroides|s__Bacteroides_thetaiotaomicron	6.21469	0.39592	0.01592	0.06341	0.05833	0.85155	0.05915	0.28827	0.14334	0.04988	0.31449	0.50566	0.2985	2.46948	0.44012	0.58903	1.98852	1.05748	0.0986	0.12804	0.51691	0.25535	0.23229	7.0741	1.97637	2.00431	0.00987	1.12519	5.21819	4.20309	0.66211	0.10545	0.03916	0.27691	0	0.48448	0.10636	0.20289
k__Bacteria|p__Bacteroidetes|c__Bacteroidia|o__Bacteroidales|f__Bacteroidaceae|g__Bacteroides|s__Bacteroides_thetaiotaomicron|t__Bacteroides_thetaiotaomicron_unclassified	6.21469	0.39592	0.01592	0.06341	0.05833	0.85155	0.05915	0.28827	0.14334	0.04988	0.31449	0.50566	0.2985	2.46948	0.44012	0.58903	1.98852	1.05748	0.0986	0.12804	0.51691	0.25535	0.23229	7.0741	1.97637	2.00431	0.00987	1.12519	5.21819	4.20309	0.66211	0.10545	0.03916	0.27691	0	0.48448	0.10636	0.20289
k__Bacteria|p__Bacteroidetes|c__Bacteroidia|o__Bacteroidales|f__Bacteroidaceae|g__Bacteroides|s__Bacteroides_uniformis	0.30396	1.27154	0.01353	5.62622	4.46788	0.71508	0.52908	0.98315	0.82737	0.10177	0.64597	0.87753	2.2958	0.01992	0.2154	1.90476	0.21865	2.60754	0.02173	0.94407	0.58972	0.29607	0.28258	6.01573	0.27296	31.6865	0.0419	40.2133	2.10458	2.25132	0.25122	3.58801	0.21716	0	0	0.31733	0.30324	0.10617
k__Bacteria|p__Bacteroidetes|c__Bacteroidia|o__Bacteroidales|f__Bacteroidaceae|g__Bacteroides|s__Bacteroides_uniformis|t__Bacteroides_uniformis_unclassified	0.30396	1.27154	0.01353	5.62622	4.46788	0.71508	0.52908	0.98315	0.82737	0.10177	0.64597	0.87753	2.2958	0.01992	0.2154	1.90476	0.21865	2.60754	0.02173	0.94407	0.58972	0.29607	0.28258	6.01573	0.27296	31.6865	0.0419	40.2133	2.10458	2.25132	0.25122	3.58801	0.21716	0	0	0.31733	0.30324	0.10617
k__Bacteria|p__Bacteroidetes|c__Bacteroidia|o__Bacteroidales|f__Bacteroidaceae|g__Bacteroides|s__Bacteroides_vulgatus	0.00274	0.00519	0.03547	1.39162	1.10213	0.1757	2.61685	0.17092	0.54149	0.30572	2.79772	1.29695	12.86	0.03704	0.98879	19.2234	13.5877	8.6063	27.8145	2.3569	2.15713	11.3507	0.1973	0.00141	0.23992	0.00882	0.25032	0.00026	22.6847	0.05996	1.84144	3.84207	0.06973	0.57644	0	0.89951	0.79776	0.00097
k__Bacteria|p__Bacteroidetes|c__Bacteroidia|o__Bacteroidales|f__Bacteroidaceae|g__Bacteroides|s__Bacteroides_vulgatus|t__Bacteroides_vulgatus_unclassified	0.00274	0.00519	0.03547	1.39162	1.10213	0.1757	2.61685	0.17092	0.54149	0.30572	2.79772	1.29695	12.86	0.03704	0.98879	19.2234	13.5877	8.6063	27.8145	2.3569	2.15713	11.3507	0.1973	0.00141	0.23992	0.00882	0.25032	0.00026	22.6847	0.05996	1.84144	3.84207	0.06973	0.57644	0	0.89951	0.79776	0.00097
k__Bacteria|p__Bacteroidetes|c__Bacteroidia|o__Bacteroidales|f__Bacteroidaceae|g__Bacteroides|s__Bacteroides_xylanisolvens	0	0.006	0.00574	0.28556	0.15397	0.03446	0.16731	0.05168	0.4863	0.01752	0.09882	0.02586	0.51845	8.00802	0.11454	0.03083	0.05912	0.22316	0.00287	0.55127	0	0.09507	0.17133	0	0.00362	5.92486	0.09441	0.09323	0.80399	0.05417	0.05789	0.31105	0.1653	0.00072	0	0.0412	0.01262	0.01855
k__Bacteria|p__Bacteroidetes|c__Bacteroidia|o__Bacteroidales|f__Bacteroidaceae|g__Bacteroides|s__Bacteroides_xylanisolvens|t__Bacteroides_xylanisolvens_unclassified	0	0.006	0.00574	0.28556	0.15397	0.03446	0.16731	0.05168	0.4863	0.01752	0.09882	0.02586	0.51845	8.00802	0.11454	0.03083	0.05912	0.22316	0.00287	0.55127	0	0.09507	0.17133	0	0.00362	5.92486	0.09441	0.09323	0.80399	0.05417	0.05789	0.31105	0.1653	0.00072	0	0.0412	0.01262	0.01855
k__Bacteria|p__Bacteroidetes|c__Bacteroidia|o__Bacteroidales|f__Bacteroidales_noname	0	0	0	0	1.26017	0	0	0.30983	0.12278	0.03789	3.9009	0.76091	0.00058	0	0	0.01673	0.86483	0	0	0.12809	0.81204	0.00053	0.10873	0	0.34943	0	0	0	0	0.0466	0.42913	2.87869	0	0	0	0.00995	0	0.79458
k__Bacteria|p__Bacteroidetes|c__Bacteroidia|o__Bacteroidales|f__Bacteroidales_noname|g__Bacteroidales_noname	0	0	0	0	1.26017	0	0	0.30983	0.12278	0.03789	3.9009	0.76091	0.00058	0	0	0.01673	0.86483	0	0	0.12809	0.81204	0.00053	0.10873	0	0.34943	0	0	0	0	0.0466	0.42913	2.87869	0	0	0	0.00995	0	0.79458
k__Bacteria|p__Bacteroidetes|c__Bacteroidia|o__Bacteroidales|f__Bacteroidales_noname|g__Bacteroidales_noname|s__Bacteroidales_bacterium_ph8	0	0	0	0	1.26017	0	0	0.30983	0.12278	0.03789	3.9009	0.76091	0.00058	0	0	0.01673	0.86483	0	0	0.12809	0.81204	0.00053	0.10873	0	0.34943	0	0	0	0	0.0466	0.42913	2.87869	0	0	0	0.00995	0	0.79458
k__Bacteria|p__Bacteroidetes|c__Bacteroidia|o__Bacteroidales|f__Bacteroidales_noname|g__Bacteroidales_noname|s__Bacteroidales_bacterium_ph8|t__GCF_000311925	0	0	0	0	1.26017	0	0	0.30983	0.12278	0.03789	3.9009	0.76091	0.00058	0	0	0.01673	0.86483	0	0	0.12809	0.81204	0.00053	0.10873	0	0.34943	0	0	0	0	0.0466	0.42913	2.87869	0	0	0	0.00995	0	0.79458
k__Bacteria|p__Bacteroidetes|c__Bacteroidia|o__Bacteroidales|f__Porphyromonadaceae	3.14123	2.67084	0.078	1.33006	8.87162	8.41186	3.586	7.66146	3.76719	1.33443	6.67223	11.1706	4.66878	5.70949	0.77501	0.46047	6.62793	7.91321	0.28969	4.44075	5.87373	3.58026	2.05734	0	5.57787	4.84551	0.90428	1.376	5.51005	0.50061	2.76751	6.88374	3.84332	1.12418	0	1.41086	0.43316	1.03852
k__Bacteria|p__Bacteroidetes|c__Bacteroidia|o__Bacteroidales|f__Porphyromonadaceae|g__Barnesiella	0.01682	0	0	0	4.03891	4.69297	0	5.72852	0.88391	0	4.31642	4.49395	0.01143	0	0.50259	0	2.51172	0	0	1.91636	2.50879	0.00172	0.19897	0	0.48727	0	0.22249	0	0	0.15284	0.20343	2.82622	0.83082	0	0	0	0.06128	0.07669
k__Bacteria|p__Bacteroidetes|c__Bacteroidia|o__Bacteroidales|f__Porphyromonadaceae|g__Barnesiella|s__Barnesiella_intestinihominis	0.01682	0	0	0	4.03891	4.69297	0	5.72852	0.88391	0	4.31642	4.49395	0.01143	0	0.50259	0	2.51172	0	0	1.91636	2.50879	0.00172	0.19897	0	0.48727	0	0.22249	0	0	0.15284	0.20343	2.82622	0.83082	0	0	0	0.06128	0.07669
k__Bacteria|p__Bacteroidetes|c__Bacteroidia|o__Bacteroidales|f__Porphyromonadaceae|g__Barnesiella|s__Barnesiella_intestinihominis|t__GCF_000296465	0.01682	0	0	0	4.03891	4.69297	0	5.72852	0.88391	0	4.31642	4.49395	0.01143	0	0.50259	0	2.51172	0	0	1.91636	2.50879	0.00172	0.19897	0	0.48727	0	0.22249	0	0	0.15284	0.20343	2.82622	0.83082	0	0	0	0.06128	0.07669
k__Bacteria|p__Bacteroidetes|c__Bacteroidia|o__Bacteroidales|f__Porphyromonadaceae|g__Butyricimonas	0.00125	0	0	0.00081	0.00091	0.00084	0	0.00085	0.0056	8e-05	0.0006	0.02589	0	0	0	0	0.00226	0.00012	0	0	0.0024	0	0	0	0	0	0	0	0.00033	0	0.00013	0.00014	0	0	0	0	0	0.00171
k__Bacteria|p__Bacteroidetes|c__Bacteroidia|o__Bacteroidales|f__Porphyromonadaceae|g__Butyricimonas|s__Butyricimonas_synergistica	0.00125	0	0	0.00081	0.00091	0.00084	0	0.00085	0.0056	8e-05	0.0006	0.02589	0	0	0	0	0.00226	0.00012	0	0	0.0024	0	0	0	0	0	0	0	0.00033	0	0.00013	0.00014	0	0	0	0	0	0.00171
k__Bacteria|p__Bacteroidetes|c__Bacteroidia|o__Bacteroidales|f__Porphyromonadaceae|g__Butyricimonas|s__Butyricimonas_synergistica|t__GCF_000379665	0.00125	0	0	0.00081	0.00091	0.00084	0	0.00085	0.0056	8e-05	0.0006	0.02589	0	0	0	0	0.00226	0.00012	0	0	0.0024	0	0	0	0	0	0	0	0.00033	0	0.00013	0.00014	0	0	0	0	0	0.00171
k__Bacteria|p__Bacteroidetes|c__Bacteroidia|o__Bacteroidales|f__Porphyromonadaceae|g__Coprobacter	0	0	0	0	0.20023	0	0	0.08489	0	0	0	0	0	0	0	0.00588	0	0	0	0	0	0	0.01158	0	0	0	0.00341	0	0	0.01446	0.0953	0.05727	0.08336	0	0	0	0	0.0229
k__Bacteria|p__Bacteroidetes|c__Bacteroidia|o__Bacteroidales|f__Porphyromonadaceae|g__Coprobacter|s__Coprobacter_fastidiosus	0	0	0	0	0.20023	0	0	0.08489	0	0	0	0	0	0	0	0.00588	0	0	0	0	0	0	0.01158	0	0	0	0.00341	0	0	0.01446	0.0953	0.05727	0.08336	0	0	0	0	0.0229
k__Bacteria|p__Bacteroidetes|c__Bacteroidia|o__Bacteroidales|f__Porphyromonadaceae|g__Coprobacter|s__Coprobacter_fastidiosus|t__GCF_000473955	0	0	0	0	0.20023	0	0	0.08489	0	0	0	0	0	0	0	0.00588	0	0	0	0	0	0	0.01158	0	0	0	0.00341	0	0	0.01446	0.0953	0.05727	0.08336	0	0	0	0	0.0229
k__Bacteria|p__Bacteroidetes|c__Bacteroidia|o__Bacteroidales|f__Porphyromonadaceae|g__Odoribacter	1.49792	1.55846	0	0.46337	1.68101	1.40261	0.75829	0.25142	1.65513	0.46604	0.23482	3.56714	0.08702	0	0	0.18476	1.50644	0.00545	0	0	0.88464	0	0.54388	0	3.51923	0.98012	0.40128	0.12323	0.00358	0.02842	0.95603	1.70453	1.47803	0	0	0	0.09116	0.05711
k__Bacteria|p__Bacteroidetes|c__Bacteroidia|o__Bacteroidales|f__Porphyromonadaceae|g__Odoribacter|s__Odoribacter_splanchnicus	1.49792	1.55846	0	0.46337	1.68101	1.40261	0.75829	0.25142	1.65513	0.46604	0.23482	3.56714	0.08702	0	0	0.18476	1.50644	0	0	0	0.88464	0	0.54388	0	3.51923	0.98012	0.40128	0.12323	0	0	0.95603	1.70453	1.47803	0	0	0	0.09116	0.05711
k__Bacteria|p__Bacteroidetes|c__Bacteroidia|o__Bacteroidales|f__Porphyromonadaceae|g__Odoribacter|s__Odoribacter_splanchnicus|t__GCF_000190535	1.49792	1.55846	0	0.46337	1.68101	1.40261	0.75829	0.25142	1.65513	0.46604	0.23482	3.56714	0.08702	0	0	0.18476	1.50644	0	0	0	0.88464	0	0.54388	0	3.51923	0.98012	0.40128	0.12323	0	0	0.95603	1.70453	1.47803	0	0	0	0.09116	0.05711
k__Bacteria|p__Bacteroidetes|c__Bacteroidia|o__Bacteroidales|f__Porphyromonadaceae|g__Odoribacter|s__Odoribacter_unclassified	0	0	0	0	0	0	0	0	0	0	0	0	0	0	0	0	0	0.00545	0	0	0	0	0	0	0	0	0	0	0.00358	0.02842	0	0	0	0	0	0	0	0
k__Bacteria|p__Bacteroidetes|c__Bacteroidia|o__Bacteroidales|f__Porphyromonadaceae|g__Parabacteroides	1.62524	1.11238	0.078	0.86588	2.95055	2.31544	2.82772	1.59579	1.22256	0.86831	2.12039	3.08359	4.57033	5.70949	0.27242	0.26983	2.42445	7.90764	0.28969	2.52439	2.4779	3.57854	1.30291	0	1.57137	3.86539	0.2771	1.25277	5.50614	0.30489	1.51261	2.29559	1.45112	1.12418	0	1.41086	0.28072	0.87671
k__Bacteria|p__Bacteroidetes|c__Bacteroidia|o__Bacteroidales|f__Porphyromonadaceae|g__Parabacteroides|s__Parabacteroides_distasonis	0.34135	0	0.00785	0.15605	1.68856	0.1256	1.70164	0	0.05032	0.16703	0.48117	0.19488	3.38486	0.01532	0.00213	0.02047	0.60429	5.30404	0.15797	0.1211	0.21558	2.1588	0.00823	0	0.02218	1.44551	0.15052	0.1472	0.71373	0.07392	0.55696	0.22758	0.03884	0.00394	0	0.00099	0	0.13591
k__Bacteria|p__Bacteroidetes|c__Bacteroidia|o__Bacteroidales|f__Porphyromonadaceae|g__Parabacteroides|s__Parabacteroides_distasonis|t__Parabacteroides_distasonis_unclassified	0.34135	0	0.00785	0.15605	1.68856	0.1256	1.70164	0	0.05032	0.16703	0.48117	0.19488	3.38486	0.01532	0.00213	0.02047	0.60429	5.30404	0.15797	0.1211	0.21558	2.1588	0.00823	0	0.02218	1.44551	0.15052	0.1472	0.71373	0.07392	0.55696	0.22758	0.03884	0.00394	0	0.00099	0	0.13591
k__Bacteria|p__Bacteroidetes|c__Bacteroidia|o__Bacteroidales|f__Porphyromonadaceae|g__Parabacteroides|s__Parabacteroides_goldsteinii	0	0	0	0.27056	0	0.38211	0.00348	0.00479	0.05809	0.0235	0.00517	0.10561	0	0	0	0	0.00612	0	0	0	0.07158	0.02105	0	0	0.28605	0.00171	0	0	0	0.02711	0.00038	0.07998	0.00103	0	0	0	0.00025	0.00123
k__Bacteria|p__Bacteroidetes|c__Bacteroidia|o__Bacteroidales|f__Porphyromonadaceae|g__Parabacteroides|s__Parabacteroides_goldsteinii|t__Parabacteroides_goldsteinii_unclassified	0	0	0	0.27056	0	0.38211	0.00348	0.00479	0.05809	0.0235	0.00517	0.10561	0	0	0	0	0.00612	0	0	0	0.07158	0.02105	0	0	0.28605	0.00171	0	0	0	0.02711	0.00038	0.07998	0.00103	0	0	0	0.00025	0.00123
k__Bacteria|p__Bacteroidetes|c__Bacteroidia|o__Bacteroidales|f__Porphyromonadaceae|g__Parabacteroides|s__Parabacteroides_johnsonii	0	0	0	0.05061	0	0.21486	0	0	0.00125	0.02388	0	0.02045	0	0	0	0	0	0.00124	0	0	0.00301	0	0.00182	0	0	0	0.00583	0.02023	0.00022	0.00506	0.03277	0	1.09969	0	0	0	0	0.73781
k__Bacteria|p__Bacteroidetes|c__Bacteroidia|o__Bacteroidales|f__Porphyromonadaceae|g__Parabacteroides|s__Parabacteroides_johnsonii|t__Parabacteroides_johnsonii_unclassified	0	0	0	0.05061	0	0.21486	0	0	0.00125	0.02388	0	0.02045	0	0	0	0	0	0.00124	0	0	0.00301	0	0.00182	0	0	0	0.00583	0.02023	0.00022	0.00506	0.03277	0	1.09969	0	0	0	0	0.73781
k__Bacteria|p__Bacteroidetes|c__Bacteroidia|o__Bacteroidales|f__Porphyromonadaceae|g__Parabacteroides|s__Parabacteroides_merdae	1.25463	1.11238	0.07015	0.38865	1.262	0.20973	1.1226	1.10793	1.1129	0.3599	1.60896	2.76266	1.18547	5.3511	0.27029	0.14941	1.81403	2.60236	0	1.02304	2.18774	1.39869	1.29286	0	0.39676	0.00353	0.08306	1.08534	0.79533	0.14401	0.92249	1.98803	0.00723	0	0	1.20284	0.27648	0.00176
k__Bacteria|p__Bacteroidetes|c__Bacteroidia|o__Bacteroidales|f__Porphyromonadaceae|g__Parabacteroides|s__Parabacteroides_merdae|t__Parabacteroides_merdae_unclassified	1.25463	1.11238	0.07015	0.38865	1.262	0.20973	1.1226	1.10793	1.1129	0.3599	1.60896	2.76266	1.18547	5.3511	0.27029	0.14941	1.81403	2.60236	0	1.02304	2.18774	1.39869	1.29286	0	0.39676	0.00353	0.08306	1.08534	0.79533	0.14401	0.92249	1.98803	0.00723	0	0	1.20284	0.27648	0.00176
k__Bacteria|p__Bacteroidetes|c__Bacteroidia|o__Bacteroidales|f__Porphyromonadaceae|g__Parabacteroides|s__Parabacteroides_sp_D13	0	0	0	0	0	0	0	0	0	0	0	0	0	0	0	0	0	0	0	0	0	0	0	0	0	0	0	0	0	0	0	0	0.30432	0	0	0	0	0
k__Bacteria|p__Bacteroidetes|c__Bacteroidia|o__Bacteroidales|f__Porphyromonadaceae|g__Parabacteroides|s__Parabacteroides_sp_D13|t__GCF_000162275	0	0	0	0	0	0	0	0	0	0	0	0	0	0	0	0	0	0	0	0	0	0	0	0	0	0	0	0	0	0	0	0	0.30432	0	0	0	0	0
k__Bacteria|p__Bacteroidetes|c__Bacteroidia|o__Bacteroidales|f__Porphyromonadaceae|g__Parabacteroides|s__Parabacteroides_unclassified	0.02926	0	0	0	0	1.38315	0	0.48306	0	0.294	0.0251	0	0	0.34308	0	0.09995	0	0	0.13173	1.38025	0	0	0	0	0.86639	2.41463	0.03768	0	3.99685	0.05479	0	0	0	1.12024	0	0.20704	0.00399	0
k__Bacteria|p__Bacteroidetes|c__Bacteroidia|o__Bacteroidales|f__Porphyromonadaceae|g__Porphyromonas	0	0	0	0	0	0	0	0	0	0	0	0	0	0	0	0	0.18307	0	0	0	0	0	0	0	0	0	0	0	0	0	0	0	0	0	0	0	0	0.00339
k__Bacteria|p__Bacteroidetes|c__Bacteroidia|o__Bacteroidales|f__Porphyromonadaceae|g__Porphyromonas|s__Porphyromonas_asaccharolytica	0	0	0	0	0	0	0	0	0	0	0	0	0	0	0	0	0.17406	0	0	0	0	0	0	0	0	0	0	0	0	0	0	0	0	0	0	0	0	0.001
k__Bacteria|p__Bacteroidetes|c__Bacteroidia|o__Bacteroidales|f__Porphyromonadaceae|g__Porphyromonas|s__Porphyromonas_asaccharolytica|t__Porphyromonas_asaccharolytica_unclassified	0	0	0	0	0	0	0	0	0	0	0	0	0	0	0	0	0.17406	0	0	0	0	0	0	0	0	0	0	0	0	0	0	0	0	0	0	0	0	0.001
k__Bacteria|p__Bacteroidetes|c__Bacteroidia|o__Bacteroidales|f__Porphyromonadaceae|g__Porphyromonas|s__Porphyromonas_bennonis	0	0	0	0	0	0	0	0	0	0	0	0	0	0	0	0	0	0	0	0	0	0	0	0	0	0	0	0	0	0	0	0	0	0	0	0	0	0.0008
k__Bacteria|p__Bacteroidetes|c__Bacteroidia|o__Bacteroidales|f__Porphyromonadaceae|g__Porphyromonas|s__Porphyromonas_bennonis|t__GCF_000375645	0	0	0	0	0	0	0	0	0	0	0	0	0	0	0	0	0	0	0	0	0	0	0	0	0	0	0	0	0	0	0	0	0	0	0	0	0	0.0008
k__Bacteria|p__Bacteroidetes|c__Bacteroidia|o__Bacteroidales|f__Porphyromonadaceae|g__Porphyromonas|s__Porphyromonas_uenonis	0	0	0	0	0	0	0	0	0	0	0	0	0	0	0	0	0.00901	0	0	0	0	0	0	0	0	0	0	0	0	0	0	0	0	0	0	0	0	0.00159
k__Bacteria|p__Bacteroidetes|c__Bacteroidia|o__Bacteroidales|f__Porphyromonadaceae|g__Porphyromonas|s__Porphyromonas_uenonis|t__GCF_000174775	0	0	0	0	0	0	0	0	0	0	0	0	0	0	0	0	0.00901	0	0	0	0	0	0	0	0	0	0	0	0	0	0	0	0	0	0	0	0	0.00159
k__Bacteria|p__Bacteroidetes|c__Bacteroidia|o__Bacteroidales|f__Prevotellaceae	0.10523	30.0139	82.73	0	1.83807	27.5593	0	30.4071	0.17377	65.4947	0	13.4117	0.01662	0.00521	69.1309	2.26179	4.95599	0.07307	0	0.00125	0.08964	0.11488	61.5761	0.02813	2.00078	0	52.0709	1.43166	0.02836	5.11611	48.2654	0.73269	26.7432	0	0	64.2857	11.2831	0.02162
k__Bacteria|p__Bacteroidetes|c__Bacteroidia|o__Bacteroidales|f__Prevotellaceae|g__Alloprevotella	0	0	0.00267	0	0	0.00209	0	0	0	0	0	0	0	0	0	0.00234	0	0	0	0	0	0	0	0	0	0	0	0	0	0	0	0	0	0	0	0	0	0
k__Bacteria|p__Bacteroidetes|c__Bacteroidia|o__Bacteroidales|f__Prevotellaceae|g__Alloprevotella|s__Alloprevotella_unclassified	0	0	0.00267	0	0	0.00209	0	0	0	0	0	0	0	0	0	0.00234	0	0	0	0	0	0	0	0	0	0	0	0	0	0	0	0	0	0	0	0	0	0
k__Bacteria|p__Bacteroidetes|c__Bacteroidia|o__Bacteroidales|f__Prevotellaceae|g__Paraprevotella	0	0.24282	0	0	1.83807	0	0	0	0.17253	0.27243	0	1.09154	0	0.00096	0	2.2196	0	0	0	0	0	0	0.51373	0	1.94784	0	0.40082	1.42845	0	0.01584	0.17514	0	0.08122	0	0	0.4649	0	0
k__Bacteria|p__Bacteroidetes|c__Bacteroidia|o__Bacteroidales|f__Prevotellaceae|g__Paraprevotella|s__Paraprevotella_clara	0	0.1113	0	0	0.64531	0	0	0	0.03952	0.08975	0	0.39914	0	0	0	0.53885	0	0	0	0	0	0	0.0812	0	0.55423	0	0.14671	0.21726	0	0.00161	0.04407	0	0.02316	0	0	0.16426	0	0
k__Bacteria|p__Bacteroidetes|c__Bacteroidia|o__Bacteroidales|f__Prevotellaceae|g__Paraprevotella|s__Paraprevotella_clara|t__GCF_000233955	0	0.1113	0	0	0.64531	0	0	0	0.03952	0.08975	0	0.39914	0	0	0	0.53885	0	0	0	0	0	0	0.0812	0	0.55423	0	0.14671	0.21726	0	0.00161	0.04407	0	0.02316	0	0	0.16426	0	0
k__Bacteria|p__Bacteroidetes|c__Bacteroidia|o__Bacteroidales|f__Prevotellaceae|g__Paraprevotella|s__Paraprevotella_unclassified	0	0.13152	0	0	1.18458	0	0	0	0.12946	0.16755	0	0.62602	0	0.00096	0	1.59202	0	0	0	0	0	0	0.41376	0	1.23031	0	0.22829	1.21082	0	0.01423	0.12678	0	0.05807	0	0	0.29685	0	0
k__Bacteria|p__Bacteroidetes|c__Bacteroidia|o__Bacteroidales|f__Prevotellaceae|g__Paraprevotella|s__Paraprevotella_xylaniphila	0	0	0	0	0.00818	0	0	0	0.00355	0.01513	0	0.06639	0	0	0	0.08873	0	0	0	0	0	0	0.01878	0	0.1633	0	0.02582	0.00037	0	0	0.00428	0	0	0	0	0.0038	0	0
k__Bacteria|p__Bacteroidetes|c__Bacteroidia|o__Bacteroidales|f__Prevotellaceae|g__Paraprevotella|s__Paraprevotella_xylaniphila|t__GCF_000205165	0	0	0	0	0.00818	0	0	0	0.00355	0.01513	0	0.06639	0	0	0	0.08873	0	0	0	0	0	0	0.01878	0	0.1633	0	0.02582	0.00037	0	0	0.00428	0	0	0	0	0.0038	0	0
k__Bacteria|p__Bacteroidetes|c__Bacteroidia|o__Bacteroidales|f__Prevotellaceae|g__Prevotella	0.10523	29.7711	82.7273	0	0	27.5572	0	30.4071	0.00123	65.2223	0	12.3202	0.01662	0.00425	69.1309	0.03985	4.95599	0.07307	0	0.00125	0.08964	0.11488	61.0623	0.02813	0.05294	0	51.67	0.0032	0.02836	5.10027	48.0903	0.73269	26.662	0	0	63.8208	11.2831	0.02162
k__Bacteria|p__Bacteroidetes|c__Bacteroidia|o__Bacteroidales|f__Prevotellaceae|g__Prevotella|s__Prevotella_bivia	0	0	0	0	0	0	0	0	0	0	0	0	0	0	0	0	0.03289	0	0	0	0	0	0	0	0	0	0	0	0	0	0	0	0	0	0	0	0	0
k__Bacteria|p__Bacteroidetes|c__Bacteroidia|o__Bacteroidales|f__Prevotellaceae|g__Prevotella|s__Prevotella_bivia|t__Prevotella_bivia_unclassified	0	0	0	0	0	0	0	0	0	0	0	0	0	0	0	0	0.03289	0	0	0	0	0	0	0	0	0	0	0	0	0	0	0	0	0	0	0	0	0
k__Bacteria|p__Bacteroidetes|c__Bacteroidia|o__Bacteroidales|f__Prevotellaceae|g__Prevotella|s__Prevotella_buccae	0	0	0	0	0	0	0	0	0	0	0	0	0	0	0	0	0	0	0	0	0	0	0	0.02726	0	0	0	0	0	0	0	0	0	0	0	0	0	0
k__Bacteria|p__Bacteroidetes|c__Bacteroidia|o__Bacteroidales|f__Prevotellaceae|g__Prevotella|s__Prevotella_buccae|t__Prevotella_buccae_unclassified	0	0	0	0	0	0	0	0	0	0	0	0	0	0	0	0	0	0	0	0	0	0	0	0.02726	0	0	0	0	0	0	0	0	0	0	0	0	0	0
k__Bacteria|p__Bacteroidetes|c__Bacteroidia|o__Bacteroidales|f__Prevotellaceae|g__Prevotella|s__Prevotella_buccalis	0	0	0	0	0	0	0	0	0	0	0	0	0	0	0	0	0.00058	0	0	0	0	0	0	0	0	0	0	0	0	0	0	0	0	0	0	0	0	0
k__Bacteria|p__Bacteroidetes|c__Bacteroidia|o__Bacteroidales|f__Prevotellaceae|g__Prevotella|s__Prevotella_buccalis|t__GCF_000177075	0	0	0	0	0	0	0	0	0	0	0	0	0	0	0	0	0.00058	0	0	0	0	0	0	0	0	0	0	0	0	0	0	0	0	0	0	0	0	0
k__Bacteria|p__Bacteroidetes|c__Bacteroidia|o__Bacteroidales|f__Prevotellaceae|g__Prevotella|s__Prevotella_copri	0.10523	29.7711	82.7237	0	0	25.6523	0	30.4071	0.00123	45.3945	0	11.622	0.01662	0.00425	69.1309	0.03985	4.92251	0.07307	0	0.00125	0.08964	0.11488	61.0417	0.00087	0.05294	0	41.5806	0.0032	0.00057	4.71467	48.0903	0.73269	26.662	0	0	63.7938	4.32736	0.00336
k__Bacteria|p__Bacteroidetes|c__Bacteroidia|o__Bacteroidales|f__Prevotellaceae|g__Prevotella|s__Prevotella_copri|t__GCF_000157935	0.10523	29.7711	82.7237	0	0	25.6523	0	30.4071	0.00123	45.3945	0	11.622	0.01662	0.00425	69.1309	0.03985	4.92251	0.07307	0	0.00125	0.08964	0.11488	61.0417	0.00087	0.05294	0	41.5806	0.0032	0.00057	4.71467	48.0903	0.73269	26.662	0	0	63.7938	4.32736	0.00336
k__Bacteria|p__Bacteroidetes|c__Bacteroidia|o__Bacteroidales|f__Prevotellaceae|g__Prevotella|s__Prevotella_disiens	0	0	0	0	0	0	0	0	0	0	0	0	0	0	0	0	0	0	0	0	0	0	0	0	0	0	0	0	0	0	0	0	0	0	0	0	0	0.01827
k__Bacteria|p__Bacteroidetes|c__Bacteroidia|o__Bacteroidales|f__Prevotellaceae|g__Prevotella|s__Prevotella_disiens|t__Prevotella_disiens_unclassified	0	0	0	0	0	0	0	0	0	0	0	0	0	0	0	0	0	0	0	0	0	0	0	0	0	0	0	0	0	0	0	0	0	0	0	0	0	0.01827
k__Bacteria|p__Bacteroidetes|c__Bacteroidia|o__Bacteroidales|f__Prevotellaceae|g__Prevotella|s__Prevotella_stercorea	0	0	0.00363	0	0	1.90493	0	0	0	19.8278	0	0.69821	0	0	0	0	0	0	0	0	0	0	0.02061	0	0	0	10.0894	0	0.02779	0.3856	0	0	0	0	0	0.02697	6.95572	0
k__Bacteria|p__Bacteroidetes|c__Bacteroidia|o__Bacteroidales|f__Prevotellaceae|g__Prevotella|s__Prevotella_stercorea|t__GCF_000235885	0	0	0.00363	0	0	1.90493	0	0	0	19.8278	0	0.69821	0	0	0	0	0	0	0	0	0	0	0.02061	0	0	0	10.0894	0	0.02779	0.3856	0	0	0	0	0	0.02697	6.95572	0
k__Bacteria|p__Bacteroidetes|c__Bacteroidia|o__Bacteroidales|f__Rikenellaceae	0.59749	0.6032	0.007	1.50399	15.1487	1.91202	3.19618	2.26719	4.26608	0.64172	15.2336	13.7217	0.72864	0.30629	1.27825	0.25652	13.4969	0.59899	0.04396	1.50649	11.5309	0.10142	0.48999	0	10.9312	1.23092	2.34873	8.89393	1.98132	1.10714	1.8234	4.71368	2.41323	0	0	0.71541	0.12593	1.22001
k__Bacteria|p__Bacteroidetes|c__Bacteroidia|o__Bacteroidales|f__Rikenellaceae|g__Alistipes	0.59749	0.6032	0.007	1.50399	15.1487	1.91202	3.19618	2.26719	4.26608	0.64172	15.2336	13.7217	0.72864	0.30629	1.27825	0.25652	13.4969	0.59899	0.04396	1.50649	11.5309	0.10142	0.48999	0	10.9312	1.23092	2.34873	8.89393	1.98132	1.10714	1.8234	4.71368	2.41323	0	0	0.71541	0.12593	1.22001
k__Bacteria|p__Bacteroidetes|c__Bacteroidia|o__Bacteroidales|f__Rikenellaceae|g__Alistipes|s__Alistipes_finegoldii	0	0	0	0.00741	0.03134	0.01148	0.00698	0.03416	0.13746	0.03567	0	1.93651	0.01702	0	0.08421	0	0.12253	0.1127	0.00135	0.07441	1.51275	0.00275	0.00542	0	0.79805	0	0.0719	0.01118	0.05774	0.05705	0.06367	0.70207	0	0	0	0.01936	0.00607	0.12304
k__Bacteria|p__Bacteroidetes|c__Bacteroidia|o__Bacteroidales|f__Rikenellaceae|g__Alistipes|s__Alistipes_finegoldii|t__GCF_000265365	0	0	0	0.00741	0.03134	0.01148	0.00698	0.03416	0.13746	0.03567	0	1.93651	0.01702	0	0.08421	0	0.12253	0.1127	0.00135	0.07441	1.51275	0.00275	0.00542	0	0.79805	0	0.0719	0.01118	0.05774	0.05705	0.06367	0.70207	0	0	0	0.01936	0.00607	0.12304
k__Bacteria|p__Bacteroidetes|c__Bacteroidia|o__Bacteroidales|f__Rikenellaceae|g__Alistipes|s__Alistipes_indistinctus	0.05075	0	0	0	0.10155	0.38651	0.01289	0.49035	0.02743	0.02218	0.10501	1.65765	0	0	0.02466	0.00709	0.48231	0.00281	0	0.00821	0.01826	0	0	0	0.04026	0.38803	0.10964	0.46292	0	0.14364	0	0.01196	0.16783	0	0	0.04344	0.00554	0.08413
k__Bacteria|p__Bacteroidetes|c__Bacteroidia|o__Bacteroidales|f__Rikenellaceae|g__Alistipes|s__Alistipes_indistinctus|t__GCF_000231275	0.05075	0	0	0	0.10155	0.38651	0.01289	0.49035	0.02743	0.02218	0.10501	1.65765	0	0	0.02466	0.00709	0.48231	0.00281	0	0.00821	0.01826	0	0	0	0.04026	0.38803	0.10964	0.46292	0	0.14364	0	0.01196	0.16783	0	0	0.04344	0.00554	0.08413
k__Bacteria|p__Bacteroidetes|c__Bacteroidia|o__Bacteroidales|f__Rikenellaceae|g__Alistipes|s__Alistipes_onderdonkii	0.16705	0.6032	0	0	1.16228	0.3508	0	0.26329	0.11862	0.08567	1.6125	7.07919	0.01023	0	0.1868	0.05504	0.19101	0.43236	0.04261	1.10881	0.15151	0.0375	0.11844	0	3.16204	0.84289	0.13733	2.49753	1.92358	0.05208	0.04705	0.08723	0.04361	0	0	0.16205	0.05339	0.17179
k__Bacteria|p__Bacteroidetes|c__Bacteroidia|o__Bacteroidales|f__Rikenellaceae|g__Alistipes|s__Alistipes_onderdonkii|t__GCF_000374505	0.16705	0.6032	0	0	1.16228	0.3508	0	0.26329	0.11862	0.08567	1.6125	7.07919	0.01023	0	0.1868	0.05504	0.19101	0.43236	0.04261	1.10881	0.15151	0.0375	0.11844	0	3.16204	0.84289	0.13733	2.49753	1.92358	0.05208	0.04705	0.08723	0.04361	0	0	0.16205	0.05339	0.17179
k__Bacteria|p__Bacteroidetes|c__Bacteroidia|o__Bacteroidales|f__Rikenellaceae|g__Alistipes|s__Alistipes_putredinis	0	0	0	1.24592	12.0139	0	2.8159	0.14668	2.43493	0.4271	9.93098	1.13145	0.52709	0	0.7348	0.02497	9.62023	0.00464	0	0	5.47934	0.04702	0.015	0	5.06525	0	1.56051	5.77744	0	0.54259	0.95393	1.48773	1.85158	0	0	0.49056	0.02638	0.41006
k__Bacteria|p__Bacteroidetes|c__Bacteroidia|o__Bacteroidales|f__Rikenellaceae|g__Alistipes|s__Alistipes_putredinis|t__GCF_000154465	0	0	0	1.24592	12.0139	0	2.8159	0.14668	2.43493	0.4271	9.93098	1.13145	0.52709	0	0.7348	0.02497	9.62023	0.00464	0	0	5.47934	0.04702	0.015	0	5.06525	0	1.56051	5.77744	0	0.54259	0.95393	1.48773	1.85158	0	0	0.49056	0.02638	0.41006
k__Bacteria|p__Bacteroidetes|c__Bacteroidia|o__Bacteroidales|f__Rikenellaceae|g__Alistipes|s__Alistipes_senegalensis	0.00204	0	0	0	0.10184	0.00403	0	0.10519	0.08545	0.0012	0.03422	0.01458	0	0.20546	0.00269	0	0.08726	0	0	0.00716	0.00021	0	0.00144	0	0.02092	0	0.00284	0.00019	0	0.01441	0.03523	0	0	0	0	0	0.00058	0
k__Bacteria|p__Bacteroidetes|c__Bacteroidia|o__Bacteroidales|f__Rikenellaceae|g__Alistipes|s__Alistipes_senegalensis|t__GCF_000312145	0.00204	0	0	0	0.10184	0.00403	0	0.10519	0.08545	0.0012	0.03422	0.01458	0	0.20546	0.00269	0	0.08726	0	0	0.00716	0.00021	0	0.00144	0	0.02092	0	0.00284	0.00019	0	0.01441	0.03523	0	0	0	0	0	0.00058	0
k__Bacteria|p__Bacteroidetes|c__Bacteroidia|o__Bacteroidales|f__Rikenellaceae|g__Alistipes|s__Alistipes_shahii	0.16622	0	0.00081	0.25067	1.73778	1.1592	0.2623	1.22752	1.35507	0.06988	2.0931	1.21119	0.1743	0	0.24509	0.16943	2.79168	0.04649	0	0.203	4.30401	0.01415	0.34969	0	1.84469	0	0.32685	0.14467	0	0.29738	0.49663	2.42469	0.35021	0	0	0	0.03397	0.33123
k__Bacteria|p__Bacteroidetes|c__Bacteroidia|o__Bacteroidales|f__Rikenellaceae|g__Alistipes|s__Alistipes_shahii|t__GCF_000210575	0.16622	0	0.00081	0.25067	1.73778	1.1592	0.2623	1.22752	1.35507	0.06988	2.0931	1.21119	0.1743	0	0.24509	0.16943	2.79168	0.04649	0	0.203	4.30401	0.01415	0.34969	0	1.84469	0	0.32685	0.14467	0	0.29738	0.49663	2.42469	0.35021	0	0	0	0.03397	0.33123
k__Bacteria|p__Bacteroidetes|c__Bacteroidia|o__Bacteroidales|f__Rikenellaceae|g__Alistipes|s__Alistipes_sp_AP11	0	0	0	0	0	0	0.09812	0	0.10712	0	1.45783	0.69111	0	0	0	0	0.20187	0	0	0	0	0	0	0	0	0	0.13966	0	0	0	0.22689	0	0	0	0	0	0	0.09976
k__Bacteria|p__Bacteroidetes|c__Bacteroidia|o__Bacteroidales|f__Rikenellaceae|g__Alistipes|s__Alistipes_sp_AP11|t__GCF_000321205	0	0	0	0	0	0	0.09812	0	0.10712	0	1.45783	0.69111	0	0	0	0	0.20187	0	0	0	0	0	0	0	0	0	0.13966	0	0	0	0.22689	0	0	0	0	0	0	0.09976
k__Bacteria|p__Bacteroidetes|c__Bacteroidia|o__Bacteroidales|f__Rikenellaceae|g__Alistipes|s__Alistipes_sp_JC136	0	0	0	0	0	0	0	0	0	0	0	0	0	0	0	0	0	0	0	0	0.06483	0	0	0	0	0	0	0	0	0	0	0	0	0	0	0	0	0
k__Bacteria|p__Bacteroidetes|c__Bacteroidia|o__Bacteroidales|f__Rikenellaceae|g__Alistipes|s__Alistipes_sp_JC136|t__GCF_000285455	0	0	0	0	0	0	0	0	0	0	0	0	0	0	0	0	0	0	0	0	0.06483	0	0	0	0	0	0	0	0	0	0	0	0	0	0	0	0	0
k__Bacteria|p__Bacteroidetes|c__Bacteroidia|o__Bacteroidales|f__Rikenellaceae|g__Alistipes|s__Alistipes_unclassified	0.21144	0	0.0062	0	0	0	0	0	0	0	0	0	0	0.10084	0	0	0	0	0	0.10491	0	0	0	0	0	0	0	0	0	0	0	0	0	0	0	0	0	0
k__Bacteria|p__Bacteroidetes|c__Flavobacteriia	0	0	0	0	0	0	0	0	0	0	0.00279	0	0	0.00257	0	0	0	0	0	0	0	0.00476	0	0	0	0.00661	0	0.00218	0.00369	0	0	0	0	0	0	0	0	0
k__Bacteria|p__Bacteroidetes|c__Flavobacteriia|o__Flavobacteriales	0	0	0	0	0	0	0	0	0	0	0.00279	0	0	0.00257	0	0	0	0	0	0	0	0.00476	0	0	0	0.00661	0	0.00218	0.00369	0	0	0	0	0	0	0	0	0
k__Bacteria|p__Bacteroidetes|c__Flavobacteriia|o__Flavobacteriales|f__Flavobacteriaceae	0	0	0	0	0	0	0	0	0	0	0.00279	0	0	0.00257	0	0	0	0	0	0	0	0.00476	0	0	0	0.00661	0	0.00218	0.00369	0	0	0	0	0	0	0	0	0
k__Bacteria|p__Bacteroidetes|c__Flavobacteriia|o__Flavobacteriales|f__Flavobacteriaceae|g__Cellulophaga	0	0	0	0	0	0	0	0	0	0	0.00279	0	0	0.00257	0	0	0	0	0	0	0	0.00476	0	0	0	0.00661	0	0.00218	0.00369	0	0	0	0	0	0	0	0	0
k__Bacteria|p__Bacteroidetes|c__Flavobacteriia|o__Flavobacteriales|f__Flavobacteriaceae|g__Cellulophaga|s__Cellulophaga_unclassified	0	0	0	0	0	0	0	0	0	0	0.00279	0	0	0.00257	0	0	0	0	0	0	0	0.00476	0	0	0	0.00661	0	0.00218	0.00369	0	0	0	0	0	0	0	0	0
k__Bacteria|p__Bacteroidetes|c__Sphingobacteriia	0	0	0	0	0	0	0	0	0.00676	0	0	0	0	0.005	0	0	0	0	0	0	0	0	0	0	0	0	0	0	0	0	0	0	0.00276	0	0	0	0	0
k__Bacteria|p__Bacteroidetes|c__Sphingobacteriia|o__Sphingobacteriales	0	0	0	0	0	0	0	0	0.00676	0	0	0	0	0.005	0	0	0	0	0	0	0	0	0	0	0	0	0	0	0	0	0	0	0.00276	0	0	0	0	0
k__Bacteria|p__Bacteroidetes|c__Sphingobacteriia|o__Sphingobacteriales|f__Sphingobacteriaceae	0	0	0	0	0	0	0	0	0.00676	0	0	0	0	0.005	0	0	0	0	0	0	0	0	0	0	0	0	0	0	0	0	0	0	0.00276	0	0	0	0	0
k__Bacteria|p__Bacteroidetes|c__Sphingobacteriia|o__Sphingobacteriales|f__Sphingobacteriaceae|g__Pedobacter	0	0	0	0	0	0	0	0	0.00676	0	0	0	0	0.005	0	0	0	0	0	0	0	0	0	0	0	0	0	0	0	0	0	0	0.00276	0	0	0	0	0
k__Bacteria|p__Bacteroidetes|c__Sphingobacteriia|o__Sphingobacteriales|f__Sphingobacteriaceae|g__Pedobacter|s__Pedobacter_unclassified	0	0	0	0	0	0	0	0	0.00676	0	0	0	0	0.005	0	0	0	0	0	0	0	0	0	0	0	0	0	0	0	0	0	0	0.00276	0	0	0	0	0
k__Bacteria|p__Candidatus_Saccharibacteria	0	0	0	0	0	0	0	0.00339	0	0	0.00044	0	0	0	0	0	0	0	0	0	0	0	0	0	0	0.00042	0	0	0.00058	0	0	0	0	0	0	0	0	0
k__Bacteria|p__Candidatus_Saccharibacteria|c__Candidatus_Saccharibacteria_noname	0	0	0	0	0	0	0	0.00339	0	0	0.00044	0	0	0	0	0	0	0	0	0	0	0	0	0	0	0.00042	0	0	0.00058	0	0	0	0	0	0	0	0	0
k__Bacteria|p__Candidatus_Saccharibacteria|c__Candidatus_Saccharibacteria_noname|o__Candidatus_Saccharibacteria_noname	0	0	0	0	0	0	0	0.00339	0	0	0.00044	0	0	0	0	0	0	0	0	0	0	0	0	0	0	0.00042	0	0	0.00058	0	0	0	0	0	0	0	0	0
k__Bacteria|p__Candidatus_Saccharibacteria|c__Candidatus_Saccharibacteria_noname|o__Candidatus_Saccharibacteria_noname|f__Candidatus_Saccharibacteria_noname	0	0	0	0	0	0	0	0.00339	0	0	0.00044	0	0	0	0	0	0	0	0	0	0	0	0	0	0	0.00042	0	0	0.00058	0	0	0	0	0	0	0	0	0
k__Bacteria|p__Candidatus_Saccharibacteria|c__Candidatus_Saccharibacteria_noname|o__Candidatus_Saccharibacteria_noname|f__Candidatus_Saccharibacteria_noname|g__Candidatus_Saccharibacteria_noname	0	0	0	0	0	0	0	0	0	0	0	0	0	0	0	0	0	0	0	0	0	0	0	0	0	0.00042	0	0	0	0	0	0	0	0	0	0	0	0
k__Bacteria|p__Candidatus_Saccharibacteria|c__Candidatus_Saccharibacteria_noname|o__Candidatus_Saccharibacteria_noname|f__Candidatus_Saccharibacteria_noname|g__Candidatus_Saccharibacteria_noname_unclassified	0	0	0	0	0	0	0	0.00339	0	0	0.00044	0	0	0	0	0	0	0	0	0	0	0	0	0	0	0	0	0	0.00058	0	0	0	0	0	0	0	0	0
k__Bacteria|p__Candidatus_Saccharibacteria|c__Candidatus_Saccharibacteria_noname|o__Candidatus_Saccharibacteria_noname|f__Candidatus_Saccharibacteria_noname|g__Candidatus_Saccharibacteria_noname|s__candidate_division_TM7_single_cell_isolate_TM7b	0	0	0	0	0	0	0	0	0	0	0	0	0	0	0	0	0	0	0	0	0	0	0	0	0	0.00042	0	0	0	0	0	0	0	0	0	0	0	0
k__Bacteria|p__Candidatus_Saccharibacteria|c__Candidatus_Saccharibacteria_noname|o__Candidatus_Saccharibacteria_noname|f__Candidatus_Saccharibacteria_noname|g__Candidatus_Saccharibacteria_noname|s__candidate_division_TM7_single_cell_isolate_TM7b|t__GCF_000170655	0	0	0	0	0	0	0	0	0	0	0	0	0	0	0	0	0	0	0	0	0	0	0	0	0	0.00042	0	0	0	0	0	0	0	0	0	0	0	0
k__Bacteria|p__Chlorobi	0	0	0	0	0	0	0	0	0.00276	0	0	0	0	0	0	0	0	0	0	0	0	0	0	0	0	0	0	0	0	0	0	0	0	0	0	0	0	0
k__Bacteria|p__Chlorobi|c__Chlorobia	0	0	0	0	0	0	0	0	0.00276	0	0	0	0	0	0	0	0	0	0	0	0	0	0	0	0	0	0	0	0	0	0	0	0	0	0	0	0	0
k__Bacteria|p__Chlorobi|c__Chlorobia|o__Chlorobiales	0	0	0	0	0	0	0	0	0.00276	0	0	0	0	0	0	0	0	0	0	0	0	0	0	0	0	0	0	0	0	0	0	0	0	0	0	0	0	0
k__Bacteria|p__Chlorobi|c__Chlorobia|o__Chlorobiales|f__Chlorobiaceae	0	0	0	0	0	0	0	0	0.00276	0	0	0	0	0	0	0	0	0	0	0	0	0	0	0	0	0	0	0	0	0	0	0	0	0	0	0	0	0
k__Bacteria|p__Chlorobi|c__Chlorobia|o__Chlorobiales|f__Chlorobiaceae|g__Chlorobium	0	0	0	0	0	0	0	0	0.00276	0	0	0	0	0	0	0	0	0	0	0	0	0	0	0	0	0	0	0	0	0	0	0	0	0	0	0	0	0
k__Bacteria|p__Chlorobi|c__Chlorobia|o__Chlorobiales|f__Chlorobiaceae|g__Chlorobium|s__Chlorobium_phaeobacteroides	0	0	0	0	0	0	0	0	0.00276	0	0	0	0	0	0	0	0	0	0	0	0	0	0	0	0	0	0	0	0	0	0	0	0	0	0	0	0	0
k__Bacteria|p__Chlorobi|c__Chlorobia|o__Chlorobiales|f__Chlorobiaceae|g__Chlorobium|s__Chlorobium_phaeobacteroides|t__Chlorobium_phaeobacteroides_unclassified	0	0	0	0	0	0	0	0	0.00276	0	0	0	0	0	0	0	0	0	0	0	0	0	0	0	0	0	0	0	0	0	0	0	0	0	0	0	0	0
k__Bacteria|p__Deinococcus_Thermus	0	0	0	0	0	0	0	0	0	0	0	0	0	0	0	0	0	0	0	0	0.00159	0	0	0	0	0	0	0	0	0	0	0	0	0	0	0	0	0
k__Bacteria|p__Deinococcus_Thermus|c__Deinococci	0	0	0	0	0	0	0	0	0	0	0	0	0	0	0	0	0	0	0	0	0.00159	0	0	0	0	0	0	0	0	0	0	0	0	0	0	0	0	0
k__Bacteria|p__Deinococcus_Thermus|c__Deinococci|o__Deinococcales	0	0	0	0	0	0	0	0	0	0	0	0	0	0	0	0	0	0	0	0	0.00159	0	0	0	0	0	0	0	0	0	0	0	0	0	0	0	0	0
k__Bacteria|p__Deinococcus_Thermus|c__Deinococci|o__Deinococcales|f__Deinococcaceae	0	0	0	0	0	0	0	0	0	0	0	0	0	0	0	0	0	0	0	0	0.00159	0	0	0	0	0	0	0	0	0	0	0	0	0	0	0	0	0
k__Bacteria|p__Deinococcus_Thermus|c__Deinococci|o__Deinococcales|f__Deinococcaceae|g__Deinococcus	0	0	0	0	0	0	0	0	0	0	0	0	0	0	0	0	0	0	0	0	0.00159	0	0	0	0	0	0	0	0	0	0	0	0	0	0	0	0	0
k__Bacteria|p__Deinococcus_Thermus|c__Deinococci|o__Deinococcales|f__Deinococcaceae|g__Deinococcus|s__Deinococcus_unclassified	0	0	0	0	0	0	0	0	0	0	0	0	0	0	0	0	0	0	0	0	0.00159	0	0	0	0	0	0	0	0	0	0	0	0	0	0	0	0	0
k__Bacteria|p__Firmicutes	32.0046	46.1071	13.9038	49.5668	36.2155	55.1414	43.8666	52.2581	54.5444	13.6509	37.778	35.8118	8.66638	21.7262	20.7766	23.6582	34.6227	27.4108	30.9791	19.3057	60.6179	19.2993	26.5632	42.7372	24.0417	13.2088	32.1423	18.6777	14.5836	43.2683	21.2286	27.8303	27.6734	30.767	68.2212	13.9221	57.8467	11.8297
k__Bacteria|p__Firmicutes|c__Bacilli	0.29178	2.23023	1.18108	1.35142	0.22177	0.38176	2.97442	0.14935	0.89923	0.10016	6.59956	0.32013	1.13842	0.1166	0.69729	0.02924	0.34021	0.11231	0.16651	0.09211	1.29904	0.18414	0.76009	19.5205	0.91889	2.00295	1.66553	0.68182	0.00655	3.42621	2.70037	2.53687	2.44213	0.12918	13.0556	0.05782	0.31875	0.13032
k__Bacteria|p__Firmicutes|c__Bacilli|o__Bacillales	0	0	0.02566	0.01735	0	0	0.00021	0	0	0.00059	0.0463	0	0	0	0	0	0.00062	0	0.00382	0.00163	0	0.00729	0	0.00034	0	0.00051	8e-05	0	0	0	0	0	0.0019	0.0247	0.0025	0	0.00296	0
k__Bacteria|p__Firmicutes|c__Bacilli|o__Bacillales|f__Bacillaceae	0	0	0	0	0	0	0	0	0	0	0	0	0	0	0	0	0	0	0	0	0	0	0	0	0	0	0	0	0	0	0	0	0	0.0247	0	0	0	0
k__Bacteria|p__Firmicutes|c__Bacilli|o__Bacillales|f__Bacillaceae|g__Anoxybacillus	0	0	0	0	0	0	0	0	0	0	0	0	0	0	0	0	0	0	0	0	0	0	0	0	0	0	0	0	0	0	0	0	0	0.0247	0	0	0	0
k__Bacteria|p__Firmicutes|c__Bacilli|o__Bacillales|f__Bacillaceae|g__Anoxybacillus|s__Anoxybacillus_flavithermus	0	0	0	0	0	0	0	0	0	0	0	0	0	0	0	0	0	0	0	0	0	0	0	0	0	0	0	0	0	0	0	0	0	0.01403	0	0	0	0
k__Bacteria|p__Firmicutes|c__Bacilli|o__Bacillales|f__Bacillaceae|g__Anoxybacillus|s__Anoxybacillus_flavithermus|t__Anoxybacillus_flavithermus_unclassified	0	0	0	0	0	0	0	0	0	0	0	0	0	0	0	0	0	0	0	0	0	0	0	0	0	0	0	0	0	0	0	0	0	0.01403	0	0	0	0
k__Bacteria|p__Firmicutes|c__Bacilli|o__Bacillales|f__Bacillaceae|g__Anoxybacillus|s__Anoxybacillus_unclassified	0	0	0	0	0	0	0	0	0	0	0	0	0	0	0	0	0	0	0	0	0	0	0	0	0	0	0	0	0	0	0	0	0	0.01067	0	0	0	0
k__Bacteria|p__Firmicutes|c__Bacilli|o__Bacillales|f__Bacillales_noname	0	0	0	0.01735	0	0	0.00021	0	0	0.00059	0.0463	0	0	0	0	0	0.00062	0	0.00382	0.00163	0	0.00729	0	0	0	0.00051	8e-05	0	0	0	0	0	0.0019	0	0.0025	0	0.00296	0
k__Bacteria|p__Firmicutes|c__Bacilli|o__Bacillales|f__Bacillales_noname|g__Gemella	0	0	0	0.01735	0	0	0.00021	0	0	0.00059	0.0463	0	0	0	0	0	0.00062	0	0.00382	0.00163	0	0.00729	0	0	0	0.00051	8e-05	0	0	0	0	0	0.0019	0	0.0025	0	0.00296	0
k__Bacteria|p__Firmicutes|c__Bacilli|o__Bacillales|f__Bacillales_noname|g__Gemella|s__Gemella_haemolysans	0	0	0	0.01088	0	0	0	0	0	0	0	0	0	0	0	0	0	0	0	0	0	0.00065	0	0	0	0	0	0	0	0	0	0	0.00171	0	0	0	0.0003	0
k__Bacteria|p__Firmicutes|c__Bacilli|o__Bacillales|f__Bacillales_noname|g__Gemella|s__Gemella_haemolysans|t__Gemella_haemolysans_unclassified	0	0	0	0.01088	0	0	0	0	0	0	0	0	0	0	0	0	0	0	0	0	0	0.00065	0	0	0	0	0	0	0	0	0	0	0.00171	0	0	0	0.0003	0
k__Bacteria|p__Firmicutes|c__Bacilli|o__Bacillales|f__Bacillales_noname|g__Gemella|s__Gemella_morbillorum	0	0	0	0	0	0	0	0	0	0	0.0463	0	0	0	0	0	0	0	0	0	0	0	0	0	0	0	0	0	0	0	0	0	0	0	0	0	0	0
k__Bacteria|p__Firmicutes|c__Bacilli|o__Bacillales|f__Bacillales_noname|g__Gemella|s__Gemella_morbillorum|t__GCF_000185645	0	0	0	0	0	0	0	0	0	0	0.0463	0	0	0	0	0	0	0	0	0	0	0	0	0	0	0	0	0	0	0	0	0	0	0	0	0	0	0
k__Bacteria|p__Firmicutes|c__Bacilli|o__Bacillales|f__Bacillales_noname|g__Gemella|s__Gemella_sanguinis	0	0	0	0	0	0	0	0	0	0	0	0	0	0	0	0	0.00013	0	0.00048	0	0	0.00107	0	0	0	0	0	0	0	0	0	0	0	0	0.00198	0	0	0
k__Bacteria|p__Firmicutes|c__Bacilli|o__Bacillales|f__Bacillales_noname|g__Gemella|s__Gemella_sanguinis|t__GCF_000204335	0	0	0	0	0	0	0	0	0	0	0	0	0	0	0	0	0.00013	0	0.00048	0	0	0.00107	0	0	0	0	0	0	0	0	0	0	0	0	0.00198	0	0	0
k__Bacteria|p__Firmicutes|c__Bacilli|o__Bacillales|f__Bacillales_noname|g__Gemella|s__Gemella_unclassified	0	0	0	0.00647	0	0	0.00021	0	0	0.00059	0	0	0	0	0	0	0.00049	0	0.00333	0.00163	0	0.00558	0	0	0	0.00051	8e-05	0	0	0	0	0	0.00019	0	0.00051	0	0.00266	0
k__Bacteria|p__Firmicutes|c__Bacilli|o__Bacillales|f__Staphylococcaceae	0	0	0.02566	0	0	0	0	0	0	0	0	0	0	0	0	0	0	0	0	0	0	0	0	0.00034	0	0	0	0	0	0	0	0	0	0	0	0	0	0
k__Bacteria|p__Firmicutes|c__Bacilli|o__Bacillales|f__Staphylococcaceae|g__Macrococcus	0	0	0.02566	0	0	0	0	0	0	0	0	0	0	0	0	0	0	0	0	0	0	0	0	0	0	0	0	0	0	0	0	0	0	0	0	0	0	0
k__Bacteria|p__Firmicutes|c__Bacilli|o__Bacillales|f__Staphylococcaceae|g__Macrococcus|s__Macrococcus_caseolyticus	0	0	0.02566	0	0	0	0	0	0	0	0	0	0	0	0	0	0	0	0	0	0	0	0	0	0	0	0	0	0	0	0	0	0	0	0	0	0	0
k__Bacteria|p__Firmicutes|c__Bacilli|o__Bacillales|f__Staphylococcaceae|g__Macrococcus|s__Macrococcus_caseolyticus|t__GCF_000010585	0	0	0.02566	0	0	0	0	0	0	0	0	0	0	0	0	0	0	0	0	0	0	0	0	0	0	0	0	0	0	0	0	0	0	0	0	0	0	0
k__Bacteria|p__Firmicutes|c__Bacilli|o__Bacillales|f__Staphylococcaceae|g__Staphylococcus	0	0	0	0	0	0	0	0	0	0	0	0	0	0	0	0	0	0	0	0	0	0	0	0.00034	0	0	0	0	0	0	0	0	0	0	0	0	0	0
k__Bacteria|p__Firmicutes|c__Bacilli|o__Bacillales|f__Staphylococcaceae|g__Staphylococcus|s__Staphylococcus_aureus	0	0	0	0	0	0	0	0	0	0	0	0	0	0	0	0	0	0	0	0	0	0	0	0.00034	0	0	0	0	0	0	0	0	0	0	0	0	0	0
k__Bacteria|p__Firmicutes|c__Bacilli|o__Bacillales|f__Staphylococcaceae|g__Staphylococcus|s__Staphylococcus_aureus|t__Staphylococcus_aureus_unclassified	0	0	0	0	0	0	0	0	0	0	0	0	0	0	0	0	0	0	0	0	0	0	0	0.00034	0	0	0	0	0	0	0	0	0	0	0	0	0	0
k__Bacteria|p__Firmicutes|c__Bacilli|o__Lactobacillales	0.29178	2.23023	1.15542	1.33407	0.22177	0.38176	2.97421	0.14935	0.89923	0.09957	6.55326	0.32013	1.13842	0.1166	0.69729	0.02924	0.33959	0.11231	0.16269	0.09048	1.29904	0.17685	0.76009	19.5202	0.91889	2.00244	1.66544	0.68182	0.00655	3.42621	2.70037	2.53687	2.44022	0.10448	13.0531	0.05782	0.3158	0.13032
k__Bacteria|p__Firmicutes|c__Bacilli|o__Lactobacillales|f__Aerococcaceae	0	0	0	0	0	0	0	0	0	0	0	0	0	0.00026	0	0	0	0	0	0	0	0	0	0	0	0	0	0	0	0	0	0	0	0	0	0	0	0
k__Bacteria|p__Firmicutes|c__Bacilli|o__Lactobacillales|f__Aerococcaceae|g__Abiotrophia	0	0	0	0	0	0	0	0	0	0	0	0	0	0.00026	0	0	0	0	0	0	0	0	0	0	0	0	0	0	0	0	0	0	0	0	0	0	0	0
k__Bacteria|p__Firmicutes|c__Bacilli|o__Lactobacillales|f__Aerococcaceae|g__Abiotrophia|s__Abiotrophia_defectiva	0	0	0	0	0	0	0	0	0	0	0	0	0	0.00026	0	0	0	0	0	0	0	0	0	0	0	0	0	0	0	0	0	0	0	0	0	0	0	0
k__Bacteria|p__Firmicutes|c__Bacilli|o__Lactobacillales|f__Aerococcaceae|g__Abiotrophia|s__Abiotrophia_defectiva|t__GCF_000160075	0	0	0	0	0	0	0	0	0	0	0	0	0	0.00026	0	0	0	0	0	0	0	0	0	0	0	0	0	0	0	0	0	0	0	0	0	0	0	0
k__Bacteria|p__Firmicutes|c__Bacilli|o__Lactobacillales|f__Aerococcaceae|g__Aerococcus	0	0	0	0	0	0	0	0	0	0	0	0	0	0	0	0	0	0	0	0	0	0	0	0	0	0	0	0	0	0	0	0	0	0	0	0	0	0
k__Bacteria|p__Firmicutes|c__Bacilli|o__Lactobacillales|f__Aerococcaceae|g__Aerococcus|s__Aerococcus_viridans	0	0	0	0	0	0	0	0	0	0	0	0	0	0	0	0	0	0	0	0	0	0	0	0	0	0	0	0	0	0	0	0	0	0	0	0	0	0
k__Bacteria|p__Firmicutes|c__Bacilli|o__Lactobacillales|f__Aerococcaceae|g__Aerococcus|s__Aerococcus_viridans|t__Aerococcus_viridans_unclassified	0	0	0	0	0	0	0	0	0	0	0	0	0	0	0	0	0	0	0	0	0	0	0	0	0	0	0	0	0	0	0	0	0	0	0	0	0	0
k__Bacteria|p__Firmicutes|c__Bacilli|o__Lactobacillales|f__Carnobacteriaceae	0.00126	0.00108	0.00481	0.01526	0	0.00234	0.0186	0.0084	0.00542	0.00559	0.00718	0.00119	0	0.00419	0.00109	0	0.0013	0.00288	0.00247	0.00385	0	0	0.00089	0	0.00193	0.0023	0.00362	0	0.00264	0.01092	0	0.00089	0.0048	0.00156	0.02951	0	0.00258	0
k__Bacteria|p__Firmicutes|c__Bacilli|o__Lactobacillales|f__Carnobacteriaceae|g__Granulicatella	0.00126	0.00108	0.00481	0.01526	0	0.00234	0.0186	0.0084	0.00542	0.00559	0.00718	0.00119	0	0.00419	0.00109	0	0.0013	0.00288	0.00247	0.00385	0	0	0.00089	0	0.00193	0.0023	0.00362	0	0.00264	0.01092	0	0.00089	0.0048	0.00156	0.02951	0	0.00258	0
k__Bacteria|p__Firmicutes|c__Bacilli|o__Lactobacillales|f__Carnobacteriaceae|g__Granulicatella|s__Granulicatella_adiacens	0	0	0	0.00475	0	0	0.00314	0	0	0.0011	0.00074	0	0	0	0	0	0.00035	0	0	0	0	0	0	0	0	0	0	0	0	0	0	0	0.00063	0	0.00911	0	0	0
k__Bacteria|p__Firmicutes|c__Bacilli|o__Lactobacillales|f__Carnobacteriaceae|g__Granulicatella|s__Granulicatella_adiacens|t__GCF_000160675	0	0	0	0.00475	0	0	0.00314	0	0	0.0011	0.00074	0	0	0	0	0	0.00035	0	0	0	0	0	0	0	0	0	0	0	0	0	0	0	0.00063	0	0.00911	0	0	0
k__Bacteria|p__Firmicutes|c__Bacilli|o__Lactobacillales|f__Carnobacteriaceae|g__Granulicatella|s__Granulicatella_elegans	0	0	0	0	0	0	0	0	0	0	0	0	0	0	0	0	0	0	0	0	0	0	0	0	0	0	0	0	0	0	0	0	0	0	0	0	0	0
k__Bacteria|p__Firmicutes|c__Bacilli|o__Lactobacillales|f__Carnobacteriaceae|g__Granulicatella|s__Granulicatella_elegans|t__GCF_000162475	0	0	0	0	0	0	0	0	0	0	0	0	0	0	0	0	0	0	0	0	0	0	0	0	0	0	0	0	0	0	0	0	0	0	0	0	0	0
k__Bacteria|p__Firmicutes|c__Bacilli|o__Lactobacillales|f__Carnobacteriaceae|g__Granulicatella|s__Granulicatella_unclassified	0.00126	0.00108	0.00481	0.01051	0	0.00234	0.01546	0.0084	0.00542	0.00448	0.00644	0.00119	0	0.00419	0.00109	0	0.00094	0.00288	0.00247	0.00385	0	0	0.00089	0	0.00193	0.0023	0.00362	0	0.00264	0.01092	0	0.00089	0.00417	0.00156	0.0204	0	0.00258	0
k__Bacteria|p__Firmicutes|c__Bacilli|o__Lactobacillales|f__Enterococcaceae	0	0	0	0	0	0	0	0	0	0.00388	0.15818	0	0	0.00112	0	0	0	0.00234	0	0	0	0.009	0	0.27526	0	0.02836	0.02122	0.00785	0	0	0	0	0.00949	0	1.54472	0	0	0
k__Bacteria|p__Firmicutes|c__Bacilli|o__Lactobacillales|f__Enterococcaceae|g__Enterococcus	0	0	0	0	0	0	0	0	0	0.00388	0.15818	0	0	0.00112	0	0	0	0.00234	0	0	0	0.009	0	0.27526	0	0.02836	0.02122	0.00785	0	0	0	0	0.00949	0	1.54472	0	0	0
k__Bacteria|p__Firmicutes|c__Bacilli|o__Lactobacillales|f__Enterococcaceae|g__Enterococcus|s__Enterococcus_asini	0	0	0	0	0	0	0	0	0	0	0.02562	0	0	0	0	0	0	0	0	0	0	0	0	0.05869	0	0.02836	0	0	0	0	0	0	0	0	0	0	0	0
k__Bacteria|p__Firmicutes|c__Bacilli|o__Lactobacillales|f__Enterococcaceae|g__Enterococcus|s__Enterococcus_asini|t__Enterococcus_asini_unclassified	0	0	0	0	0	0	0	0	0	0	0.02562	0	0	0	0	0	0	0	0	0	0	0	0	0.05869	0	0.02836	0	0	0	0	0	0	0	0	0	0	0	0
k__Bacteria|p__Firmicutes|c__Bacilli|o__Lactobacillales|f__Enterococcaceae|g__Enterococcus|s__Enterococcus_avium	0	0	0	0	0	0	0	0	0	0	0	0	0	0.00112	0	0	0	0	0	0	0	0	0	0	0	0	0	0.00239	0	0	0	0	0	0	1.00393	0	0	0
k__Bacteria|p__Firmicutes|c__Bacilli|o__Lactobacillales|f__Enterococcaceae|g__Enterococcus|s__Enterococcus_avium|t__Enterococcus_avium_unclassified	0	0	0	0	0	0	0	0	0	0	0	0	0	0.00112	0	0	0	0	0	0	0	0	0	0	0	0	0	0.00239	0	0	0	0	0	0	1.00393	0	0	0
k__Bacteria|p__Firmicutes|c__Bacilli|o__Lactobacillales|f__Enterococcaceae|g__Enterococcus|s__Enterococcus_casseliflavus	0	0	0	0	0	0	0	0	0	0.00388	0.02047	0	0	0	0	0	0	0	0	0	0	0	0	0.04855	0	0	0	0	0	0	0	0	0	0	0	0	0	0
k__Bacteria|p__Firmicutes|c__Bacilli|o__Lactobacillales|f__Enterococcaceae|g__Enterococcus|s__Enterococcus_casseliflavus|t__Enterococcus_casseliflavus_unclassified	0	0	0	0	0	0	0	0	0	0.00388	0.02047	0	0	0	0	0	0	0	0	0	0	0	0	0.04855	0	0	0	0	0	0	0	0	0	0	0	0	0	0
k__Bacteria|p__Firmicutes|c__Bacilli|o__Lactobacillales|f__Enterococcaceae|g__Enterococcus|s__Enterococcus_dispar	0	0	0	0	0	0	0	0	0	0	0	0	0	0	0	0	0	0	0	0	0	0	0	0.10722	0	0	0	0	0	0	0	0	0	0	0	0	0	0
k__Bacteria|p__Firmicutes|c__Bacilli|o__Lactobacillales|f__Enterococcaceae|g__Enterococcus|s__Enterococcus_dispar|t__Enterococcus_dispar_unclassified	0	0	0	0	0	0	0	0	0	0	0	0	0	0	0	0	0	0	0	0	0	0	0	0.10722	0	0	0	0	0	0	0	0	0	0	0	0	0	0
k__Bacteria|p__Firmicutes|c__Bacilli|o__Lactobacillales|f__Enterococcaceae|g__Enterococcus|s__Enterococcus_durans	0	0	0	0	0	0	0	0	0	0	0	0	0	0	0	0	0	0	0	0	0	0	0	0	0	0	0	0	0	0	0	0	0	0	0.23158	0	0	0
k__Bacteria|p__Firmicutes|c__Bacilli|o__Lactobacillales|f__Enterococcaceae|g__Enterococcus|s__Enterococcus_durans|t__Enterococcus_durans_unclassified	0	0	0	0	0	0	0	0	0	0	0	0	0	0	0	0	0	0	0	0	0	0	0	0	0	0	0	0	0	0	0	0	0	0	0.23158	0	0	0
k__Bacteria|p__Firmicutes|c__Bacilli|o__Lactobacillales|f__Enterococcaceae|g__Enterococcus|s__Enterococcus_faecalis	0	0	0	0	0	0	0	0	0	0	0.06112	0	0	0	0	0	0	0	0	0	0	0	0	0.04788	0	0	0	0	0	0	0	0	0	0	0.19492	0	0	0
k__Bacteria|p__Firmicutes|c__Bacilli|o__Lactobacillales|f__Enterococcaceae|g__Enterococcus|s__Enterococcus_faecalis|t__Enterococcus_faecalis_unclassified	0	0	0	0	0	0	0	0	0	0	0.06112	0	0	0	0	0	0	0	0	0	0	0	0	0.04788	0	0	0	0	0	0	0	0	0	0	0.19492	0	0	0
k__Bacteria|p__Firmicutes|c__Bacilli|o__Lactobacillales|f__Enterococcaceae|g__Enterococcus|s__Enterococcus_faecium	0	0	0	0	0	0	0	0	0	0	0.0487	0	0	0	0	0	0	0.00234	0	0	0	0.009	0	0	0	0	0.01563	0.00546	0	0	0	0	0.00949	0	0	0	0	0
k__Bacteria|p__Firmicutes|c__Bacilli|o__Lactobacillales|f__Enterococcaceae|g__Enterococcus|s__Enterococcus_faecium|t__Enterococcus_faecium_unclassified	0	0	0	0	0	0	0	0	0	0	0.0487	0	0	0	0	0	0	0.00234	0	0	0	0.009	0	0	0	0	0.01563	0.00546	0	0	0	0	0.00949	0	0	0	0	0
k__Bacteria|p__Firmicutes|c__Bacilli|o__Lactobacillales|f__Enterococcaceae|g__Enterococcus|s__Enterococcus_gallinarum	0	0	0	0	0	0	0	0	0	0	0	0	0	0	0	0	0	0	0	0	0	0	0	0.01292	0	0	0	0	0	0	0	0	0	0	0.11428	0	0	0
k__Bacteria|p__Firmicutes|c__Bacilli|o__Lactobacillales|f__Enterococcaceae|g__Enterococcus|s__Enterococcus_gallinarum|t__GCF_000157255	0	0	0	0	0	0	0	0	0	0	0	0	0	0	0	0	0	0	0	0	0	0	0	0.01292	0	0	0	0	0	0	0	0	0	0	0.11428	0	0	0
k__Bacteria|p__Firmicutes|c__Bacilli|o__Lactobacillales|f__Enterococcaceae|g__Enterococcus|s__Enterococcus_hirae	0	0	0	0	0	0	0	0	0	0	0	0	0	0	0	0	0	0	0	0	0	0	0	0	0	0	0.00559	0	0	0	0	0	0	0	0	0	0	0
k__Bacteria|p__Firmicutes|c__Bacilli|o__Lactobacillales|f__Enterococcaceae|g__Enterococcus|s__Enterococcus_hirae|t__Enterococcus_hirae_unclassified	0	0	0	0	0	0	0	0	0	0	0	0	0	0	0	0	0	0	0	0	0	0	0	0	0	0	0.00559	0	0	0	0	0	0	0	0	0	0	0
k__Bacteria|p__Firmicutes|c__Bacilli|o__Lactobacillales|f__Enterococcaceae|g__Enterococcus|s__Enterococcus_mundtii	0	0	0	0	0	0	0	0	0	0	0.00227	0	0	0	0	0	0	0	0	0	0	0	0	0	0	0	0	0	0	0	0	0	0	0	0	0	0	0
k__Bacteria|p__Firmicutes|c__Bacilli|o__Lactobacillales|f__Enterococcaceae|g__Enterococcus|s__Enterococcus_mundtii|t__Enterococcus_mundtii_unclassified	0	0	0	0	0	0	0	0	0	0	0.00227	0	0	0	0	0	0	0	0	0	0	0	0	0	0	0	0	0	0	0	0	0	0	0	0	0	0	0
k__Bacteria|p__Firmicutes|c__Bacilli|o__Lactobacillales|f__Lactobacillaceae	0.00831	0.05547	0.73446	0.47265	0	0.02881	0.56472	0	0.00342	0	0.05135	0.00767	1.09336	0	0.00622	0	0	0	0.09984	0.00465	1.23835	0	0.43359	6.36087	0.11207	1.60207	0.03146	0.57547	0	0.03515	2.69775	2.28718	1.25409	0	0.15103	0	0	0.07869
k__Bacteria|p__Firmicutes|c__Bacilli|o__Lactobacillales|f__Lactobacillaceae|g__Lactobacillus	0.00577	0.05547	0.73446	0.47265	0	0.02881	0.56472	0	0.00342	0	0.05135	0.00767	1.09336	0	0.00622	0	0	0	0.01506	0.00465	1.23835	0	0.43359	6.36087	0.11207	1.60207	0.03146	0.57547	0	0.03515	2.69775	2.28718	1.25409	0	0.15103	0	0	0.07869
k__Bacteria|p__Firmicutes|c__Bacilli|o__Lactobacillales|f__Lactobacillaceae|g__Lactobacillus|s__Lactobacillus_amylovorus	0	0	0	0	0	0	0	0	0	0	0	0	0	0	0	0	0	0	0	0	0	0	0	0.0683	0	0	0	0	0	0	0	0	0	0	0	0	0	0
k__Bacteria|p__Firmicutes|c__Bacilli|o__Lactobacillales|f__Lactobacillaceae|g__Lactobacillus|s__Lactobacillus_amylovorus|t__Lactobacillus_amylovorus_unclassified	0	0	0	0	0	0	0	0	0	0	0	0	0	0	0	0	0	0	0	0	0	0	0	0.0683	0	0	0	0	0	0	0	0	0	0	0	0	0	0
k__Bacteria|p__Firmicutes|c__Bacilli|o__Lactobacillales|f__Lactobacillaceae|g__Lactobacillus|s__Lactobacillus_casei_paracasei	0	0.01377	0	0	0	0	0	0	0	0	0	0	0	0	0	0	0	0	0	0	0	0	0	0.03056	0	0	0.01344	0	0	0	0	0	0	0	0	0	0	0
k__Bacteria|p__Firmicutes|c__Bacilli|o__Lactobacillales|f__Lactobacillaceae|g__Lactobacillus|s__Lactobacillus_casei_paracasei|t__Lactobacillus_casei_paracasei_unclassified	0	0.01377	0	0	0	0	0	0	0	0	0	0	0	0	0	0	0	0	0	0	0	0	0	0.03056	0	0	0.01344	0	0	0	0	0	0	0	0	0	0	0
k__Bacteria|p__Firmicutes|c__Bacilli|o__Lactobacillales|f__Lactobacillaceae|g__Lactobacillus|s__Lactobacillus_crispatus	0	0	0	0.32823	0	0	0	0	0	0	0	0	0	0	0	0	0	0	0	0	0	0	0	0	0	0	0	0	0	0	0	0	0	0	0	0	0	0
k__Bacteria|p__Firmicutes|c__Bacilli|o__Lactobacillales|f__Lactobacillaceae|g__Lactobacillus|s__Lactobacillus_crispatus|t__Lactobacillus_crispatus_unclassified	0	0	0	0.32823	0	0	0	0	0	0	0	0	0	0	0	0	0	0	0	0	0	0	0	0	0	0	0	0	0	0	0	0	0	0	0	0	0	0
k__Bacteria|p__Firmicutes|c__Bacilli|o__Lactobacillales|f__Lactobacillaceae|g__Lactobacillus|s__Lactobacillus_curvatus	0	0	0	0	0	0	0	0	0	0	0	0	0	0	0.00622	0	0	0	0	0	0	0	0	0	0	0	0	0	0	0	0	0	0	0	0	0	0	0
k__Bacteria|p__Firmicutes|c__Bacilli|o__Lactobacillales|f__Lactobacillaceae|g__Lactobacillus|s__Lactobacillus_curvatus|t__GCF_000235705	0	0	0	0	0	0	0	0	0	0	0	0	0	0	0.00622	0	0	0	0	0	0	0	0	0	0	0	0	0	0	0	0	0	0	0	0	0	0	0
k__Bacteria|p__Firmicutes|c__Bacilli|o__Lactobacillales|f__Lactobacillaceae|g__Lactobacillus|s__Lactobacillus_delbrueckii	0	0	0	0	0	0	0	0	0	0	0	0	0.03924	0	0	0	0	0	0	0	0.00228	0	0	0	0	0	0	0	0	0	0	0	0	0	0	0	0	0
k__Bacteria|p__Firmicutes|c__Bacilli|o__Lactobacillales|f__Lactobacillaceae|g__Lactobacillus|s__Lactobacillus_delbrueckii|t__Lactobacillus_delbrueckii_unclassified	0	0	0	0	0	0	0	0	0	0	0	0	0.03924	0	0	0	0	0	0	0	0.00228	0	0	0	0	0	0	0	0	0	0	0	0	0	0	0	0	0
k__Bacteria|p__Firmicutes|c__Bacilli|o__Lactobacillales|f__Lactobacillaceae|g__Lactobacillus|s__Lactobacillus_farciminis	0	0	0	0	0	0	0	0	0	0	0	0	0	0	0	0	0	0	0.01506	0	0	0	0	0	0	0	0	0	0	0	0	0	0	0	0	0	0	0
k__Bacteria|p__Firmicutes|c__Bacilli|o__Lactobacillales|f__Lactobacillaceae|g__Lactobacillus|s__Lactobacillus_farciminis|t__GCF_000184535	0	0	0	0	0	0	0	0	0	0	0	0	0	0	0	0	0	0	0.01506	0	0	0	0	0	0	0	0	0	0	0	0	0	0	0	0	0	0	0
k__Bacteria|p__Firmicutes|c__Bacilli|o__Lactobacillales|f__Lactobacillaceae|g__Lactobacillus|s__Lactobacillus_fermentum	0	0	0	0	0	0	0	0	0.00342	0	0.05135	0	0	0	0	0	0	0	0	0	0	0	0	0.09163	0	0	0.00103	0	0	0	0	0.00089	0	0	0.14033	0	0	0
k__Bacteria|p__Firmicutes|c__Bacilli|o__Lactobacillales|f__Lactobacillaceae|g__Lactobacillus|s__Lactobacillus_fermentum|t__Lactobacillus_fermentum_unclassified	0	0	0	0	0	0	0	0	0.00342	0	0.05135	0	0	0	0	0	0	0	0	0	0	0	0	0.09163	0	0	0.00103	0	0	0	0	0.00089	0	0	0.14033	0	0	0
k__Bacteria|p__Firmicutes|c__Bacilli|o__Lactobacillales|f__Lactobacillaceae|g__Lactobacillus|s__Lactobacillus_gasseri	0	0.00952	0	0	0	0	0	0	0	0	0	0	0	0	0	0	0	0	0	0	0.29051	0	0	0.56437	0	0	0	0	0	0	0	0	0	0	0	0	0	0.02729
k__Bacteria|p__Firmicutes|c__Bacilli|o__Lactobacillales|f__Lactobacillaceae|g__Lactobacillus|s__Lactobacillus_gasseri|t__Lactobacillus_gasseri_unclassified	0	0.00952	0	0	0	0	0	0	0	0	0	0	0	0	0	0	0	0	0	0	0.29051	0	0	0.56437	0	0	0	0	0	0	0	0	0	0	0	0	0	0.02729
k__Bacteria|p__Firmicutes|c__Bacilli|o__Lactobacillales|f__Lactobacillaceae|g__Lactobacillus|s__Lactobacillus_helveticus	0	0	0	0	0	0	0	0	0	0	0	0	0	0	0	0	0	0	0	0	0	0	0	0	0	0	0	0	0	0	0	0	0	0	0.00488	0	0	0
k__Bacteria|p__Firmicutes|c__Bacilli|o__Lactobacillales|f__Lactobacillaceae|g__Lactobacillus|s__Lactobacillus_helveticus|t__Lactobacillus_helveticus_unclassified	0	0	0	0	0	0	0	0	0	0	0	0	0	0	0	0	0	0	0	0	0	0	0	0	0	0	0	0	0	0	0	0	0	0	0.00488	0	0	0
k__Bacteria|p__Firmicutes|c__Bacilli|o__Lactobacillales|f__Lactobacillaceae|g__Lactobacillus|s__Lactobacillus_iners	0	0	0	0	0	0.02881	0	0	0	0	0	0	0	0	0	0	0	0	0	0	0	0	0	0	0	0	0	0	0	0	0	0	0	0	0	0	0	0
k__Bacteria|p__Firmicutes|c__Bacilli|o__Lactobacillales|f__Lactobacillaceae|g__Lactobacillus|s__Lactobacillus_iners|t__Lactobacillus_iners_unclassified	0	0	0	0	0	0.02881	0	0	0	0	0	0	0	0	0	0	0	0	0	0	0	0	0	0	0	0	0	0	0	0	0	0	0	0	0	0	0	0
k__Bacteria|p__Firmicutes|c__Bacilli|o__Lactobacillales|f__Lactobacillaceae|g__Lactobacillus|s__Lactobacillus_ingluviei	0.00219	0	0	0	0	0	0	0	0	0	0	0	0	0	0	0	0	0	0	0	0	0	0	0	0	0	0	0	0	0	0	0	0	0	0	0	0	0
k__Bacteria|p__Firmicutes|c__Bacilli|o__Lactobacillales|f__Lactobacillaceae|g__Lactobacillus|s__Lactobacillus_ingluviei|t__GCF_000312405	0.00219	0	0	0	0	0	0	0	0	0	0	0	0	0	0	0	0	0	0	0	0	0	0	0	0	0	0	0	0	0	0	0	0	0	0	0	0	0
k__Bacteria|p__Firmicutes|c__Bacilli|o__Lactobacillales|f__Lactobacillaceae|g__Lactobacillus|s__Lactobacillus_mucosae	0	0	0	0	0	0	0	0	0	0	0	0	1.05412	0	0	0	0	0	0	0.00307	0.60055	0	0	1.80147	0.11179	0	0.01408	0.57338	0	0	0.44751	0	1.25237	0	0	0	0	0
k__Bacteria|p__Firmicutes|c__Bacilli|o__Lactobacillales|f__Lactobacillaceae|g__Lactobacillus|s__Lactobacillus_mucosae|t__GCF_000248095	0	0	0	0	0	0	0	0	0	0	0	0	1.05412	0	0	0	0	0	0	0.00307	0.60055	0	0	1.80147	0.11179	0	0.01408	0.57338	0	0	0.44751	0	1.25237	0	0	0	0	0
k__Bacteria|p__Firmicutes|c__Bacilli|o__Lactobacillales|f__Lactobacillaceae|g__Lactobacillus|s__Lactobacillus_oris	0	0	0	0	0	0	0	0	0	0	0	0	0	0	0	0	0	0	0	0	0	0	0	0.13324	0.00028	0.00226	0	0	0	0	0	0	0	0	0	0	0	0.00078
k__Bacteria|p__Firmicutes|c__Bacilli|o__Lactobacillales|f__Lactobacillaceae|g__Lactobacillus|s__Lactobacillus_oris|t__Lactobacillus_oris_unclassified	0	0	0	0	0	0	0	0	0	0	0	0	0	0	0	0	0	0	0	0	0	0	0	0.13324	0.00028	0.00226	0	0	0	0	0	0	0	0	0	0	0	0.00078
k__Bacteria|p__Firmicutes|c__Bacilli|o__Lactobacillales|f__Lactobacillaceae|g__Lactobacillus|s__Lactobacillus_plantarum	0	0	0	0	0	0	0.10977	0	0	0	0	0	0	0	0	0	0	0	0	0.00158	0	0	0	0	0	0	0	0	0	0	0	0	0	0	0	0	0	0
k__Bacteria|p__Firmicutes|c__Bacilli|o__Lactobacillales|f__Lactobacillaceae|g__Lactobacillus|s__Lactobacillus_plantarum|t__Lactobacillus_plantarum_unclassified	0	0	0	0	0	0	0.10977	0	0	0	0	0	0	0	0	0	0	0	0	0.00158	0	0	0	0	0	0	0	0	0	0	0	0	0	0	0	0	0	0
k__Bacteria|p__Firmicutes|c__Bacilli|o__Lactobacillales|f__Lactobacillaceae|g__Lactobacillus|s__Lactobacillus_reuteri	0	0.03099	0	0	0	0	0	0	0	0	0	0	0	0	0	0	0	0	0	0	0	0	0	0	0	0.54631	0	0	0	0	0	0	0	0	0	0	0	0
k__Bacteria|p__Firmicutes|c__Bacilli|o__Lactobacillales|f__Lactobacillaceae|g__Lactobacillus|s__Lactobacillus_reuteri|t__Lactobacillus_reuteri_unclassified	0	0.03099	0	0	0	0	0	0	0	0	0	0	0	0	0	0	0	0	0	0	0	0	0	0	0	0.54631	0	0	0	0	0	0	0	0	0	0	0	0
k__Bacteria|p__Firmicutes|c__Bacilli|o__Lactobacillales|f__Lactobacillaceae|g__Lactobacillus|s__Lactobacillus_rhamnosus	0	0	0	0	0	0	0	0	0	0	0	0	0	0	0	0	0	0	0	0	0	0	0	0.01511	0	0	0	0.00209	0	0	0	0	0	0	0.00263	0	0	0
k__Bacteria|p__Firmicutes|c__Bacilli|o__Lactobacillales|f__Lactobacillaceae|g__Lactobacillus|s__Lactobacillus_rhamnosus|t__Lactobacillus_rhamnosus_unclassified	0	0	0	0	0	0	0	0	0	0	0	0	0	0	0	0	0	0	0	0	0	0	0	0.01511	0	0	0	0.00209	0	0	0	0	0	0	0.00263	0	0	0
k__Bacteria|p__Firmicutes|c__Bacilli|o__Lactobacillales|f__Lactobacillaceae|g__Lactobacillus|s__Lactobacillus_rossiae	0	0	0	0	0	0	0	0	0	0	0	0	0	0	0	0	0	0	0	0	0	0	0	0	0	0	0	0	0	0	0	0	0	0	0.0032	0	0	0
k__Bacteria|p__Firmicutes|c__Bacilli|o__Lactobacillales|f__Lactobacillaceae|g__Lactobacillus|s__Lactobacillus_rossiae|t__GCF_000277855	0	0	0	0	0	0	0	0	0	0	0	0	0	0	0	0	0	0	0	0	0	0	0	0	0	0	0	0	0	0	0	0	0	0	0.0032	0	0	0
k__Bacteria|p__Firmicutes|c__Bacilli|o__Lactobacillales|f__Lactobacillaceae|g__Lactobacillus|s__Lactobacillus_ruminis	0	0	0.73446	0	0	0	0	0	0	0	0	0	0	0	0	0	0	0	0	0	0.00095	0	0.43359	0	0	0	0	0	0	0.00709	2.25005	2.28628	0	0	0	0	0	0
k__Bacteria|p__Firmicutes|c__Bacilli|o__Lactobacillales|f__Lactobacillaceae|g__Lactobacillus|s__Lactobacillus_ruminis|t__Lactobacillus_ruminis_unclassified	0	0	0.73446	0	0	0	0	0	0	0	0	0	0	0	0	0	0	0	0	0	0.00095	0	0.43359	0	0	0	0	0	0	0.00709	2.25005	2.28628	0	0	0	0	0	0
k__Bacteria|p__Firmicutes|c__Bacilli|o__Lactobacillales|f__Lactobacillaceae|g__Lactobacillus|s__Lactobacillus_salivarius	0.00358	0.00119	0	0.14441	0	0	0	0	0	0	0	0.00767	0	0	0	0	0	0	0	0	0.34407	0	0	3.65618	0	1.0535	0.00291	0	0	0.02806	0.00019	0	0.00173	0	0	0	0	0.04909
k__Bacteria|p__Firmicutes|c__Bacilli|o__Lactobacillales|f__Lactobacillaceae|g__Lactobacillus|s__Lactobacillus_salivarius|t__Lactobacillus_salivarius_unclassified	0.00358	0.00119	0	0.14441	0	0	0	0	0	0	0	0.00767	0	0	0	0	0	0	0	0	0.34407	0	0	3.65618	0	1.0535	0.00291	0	0	0.02806	0.00019	0	0.00173	0	0	0	0	0.04909
k__Bacteria|p__Firmicutes|c__Bacilli|o__Lactobacillales|f__Lactobacillaceae|g__Lactobacillus|s__Lactobacillus_sanfranciscensis	0	0	0	0	0	0	0.45495	0	0	0	0	0	0	0	0	0	0	0	0	0	0	0	0	0	0	0	0	0	0	0	0	0	0	0	0	0	0	0.00154
k__Bacteria|p__Firmicutes|c__Bacilli|o__Lactobacillales|f__Lactobacillaceae|g__Lactobacillus|s__Lactobacillus_sanfranciscensis|t__GCF_000225325	0	0	0	0	0	0	0.45495	0	0	0	0	0	0	0	0	0	0	0	0	0	0	0	0	0	0	0	0	0	0	0	0	0	0	0	0	0	0	0.00154
k__Bacteria|p__Firmicutes|c__Bacilli|o__Lactobacillales|f__Lactobacillaceae|g__Pediococcus	0.00254	0	0	0	0	0	0	0	0	0	0	0	0	0	0	0	0	0	0.08479	0	0	0	0	0	0	0	0	0	0	0	0	0	0	0	0	0	0	0
k__Bacteria|p__Firmicutes|c__Bacilli|o__Lactobacillales|f__Lactobacillaceae|g__Pediococcus|s__Pediococcus_acidilactici	0	0	0	0	0	0	0	0	0	0	0	0	0	0	0	0	0	0	0.06935	0	0	0	0	0	0	0	0	0	0	0	0	0	0	0	0	0	0	0
k__Bacteria|p__Firmicutes|c__Bacilli|o__Lactobacillales|f__Lactobacillaceae|g__Pediococcus|s__Pediococcus_acidilactici|t__Pediococcus_acidilactici_unclassified	0	0	0	0	0	0	0	0	0	0	0	0	0	0	0	0	0	0	0.06935	0	0	0	0	0	0	0	0	0	0	0	0	0	0	0	0	0	0	0
k__Bacteria|p__Firmicutes|c__Bacilli|o__Lactobacillales|f__Lactobacillaceae|g__Pediococcus|s__Pediococcus_lolii	0	0	0	0	0	0	0	0	0	0	0	0	0	0	0	0	0	0	0.01544	0	0	0	0	0	0	0	0	0	0	0	0	0	0	0	0	0	0	0
k__Bacteria|p__Firmicutes|c__Bacilli|o__Lactobacillales|f__Lactobacillaceae|g__Pediococcus|s__Pediococcus_lolii|t__GCF_000319265	0	0	0	0	0	0	0	0	0	0	0	0	0	0	0	0	0	0	0.01544	0	0	0	0	0	0	0	0	0	0	0	0	0	0	0	0	0	0	0
k__Bacteria|p__Firmicutes|c__Bacilli|o__Lactobacillales|f__Lactobacillaceae|g__Pediococcus|s__Pediococcus_pentosaceus	0.00254	0	0	0	0	0	0	0	0	0	0	0	0	0	0	0	0	0	0	0	0	0	0	0	0	0	0	0	0	0	0	0	0	0	0	0	0	0
k__Bacteria|p__Firmicutes|c__Bacilli|o__Lactobacillales|f__Lactobacillaceae|g__Pediococcus|s__Pediococcus_pentosaceus|t__Pediococcus_pentosaceus_unclassified	0.00254	0	0	0	0	0	0	0	0	0	0	0	0	0	0	0	0	0	0	0	0	0	0	0	0	0	0	0	0	0	0	0	0	0	0	0	0	0
k__Bacteria|p__Firmicutes|c__Bacilli|o__Lactobacillales|f__Leuconostocaceae	0	0	0	0	0	0	0.21503	0	0	0.0008	0.80608	0	0	0	0.00736	0	0.00031	0	0.00547	0.00041	0	0.00018	0	0.10489	0	0	0.01003	0	0	0	0	0.06356	0	0	0	0.01303	0.01535	0
k__Bacteria|p__Firmicutes|c__Bacilli|o__Lactobacillales|f__Leuconostocaceae|g__Leuconostoc	0	0	0	0	0	0	0.21503	0	0	0	0.03443	0	0	0	0	0	0	0	0	0	0	0	0	0	0	0	0	0	0	0	0	0.00629	0	0	0	0.01303	0.01535	0
k__Bacteria|p__Firmicutes|c__Bacilli|o__Lactobacillales|f__Leuconostocaceae|g__Leuconostoc|s__Leuconostoc_citreum	0	0	0	0	0	0	0.21503	0	0	0	0	0	0	0	0	0	0	0	0	0	0	0	0	0	0	0	0	0	0	0	0	0.00056	0	0	0	0.00283	0	0
k__Bacteria|p__Firmicutes|c__Bacilli|o__Lactobacillales|f__Leuconostocaceae|g__Leuconostoc|s__Leuconostoc_citreum|t__Leuconostoc_citreum_unclassified	0	0	0	0	0	0	0.21503	0	0	0	0	0	0	0	0	0	0	0	0	0	0	0	0	0	0	0	0	0	0	0	0	0.00056	0	0	0	0.00283	0	0
k__Bacteria|p__Firmicutes|c__Bacilli|o__Lactobacillales|f__Leuconostocaceae|g__Leuconostoc|s__Leuconostoc_lactis	0	0	0	0	0	0	0	0	0	0	0.03443	0	0	0	0	0	0	0	0	0	0	0	0	0	0	0	0	0	0	0	0	0.00573	0	0	0	0.00176	0.00695	0
k__Bacteria|p__Firmicutes|c__Bacilli|o__Lactobacillales|f__Leuconostocaceae|g__Leuconostoc|s__Leuconostoc_lactis|t__Leuconostoc_lactis_unclassified	0	0	0	0	0	0	0	0	0	0	0.03443	0	0	0	0	0	0	0	0	0	0	0	0	0	0	0	0	0	0	0	0	0.00573	0	0	0	0.00176	0.00695	0
k__Bacteria|p__Firmicutes|c__Bacilli|o__Lactobacillales|f__Leuconostocaceae|g__Leuconostoc|s__Leuconostoc_unclassified	0	0	0	0	0	0	0	0	0	0	0	0	0	0	0	0	0	0	0	0	0	0	0	0	0	0	0	0	0	0	0	0	0	0	0	0.00845	0.0084	0
k__Bacteria|p__Firmicutes|c__Bacilli|o__Lactobacillales|f__Leuconostocaceae|g__Weissella	0	0	0	0	0	0	0	0	0	0.0008	0.77165	0	0	0	0.00736	0	0.00031	0	0.00547	0.00041	0	0.00018	0	0.10489	0	0	0.01003	0	0	0	0	0.05727	0	0	0	0	0	0
k__Bacteria|p__Firmicutes|c__Bacilli|o__Lactobacillales|f__Leuconostocaceae|g__Weissella|s__Weissella_cibaria	0	0	0	0	0	0	0	0	0	0.0008	0.28858	0	0	0	0	0	0.00031	0	0.00092	0	0	0.00018	0	0.10489	0	0	0.00865	0	0	0	0	0.01999	0	0	0	0	0	0
k__Bacteria|p__Firmicutes|c__Bacilli|o__Lactobacillales|f__Leuconostocaceae|g__Weissella|s__Weissella_cibaria|t__GCF_000193635	0	0	0	0	0	0	0	0	0	0.0008	0.28858	0	0	0	0	0	0.00031	0	0.00092	0	0	0.00018	0	0.10489	0	0	0.00865	0	0	0	0	0.01999	0	0	0	0	0	0
k__Bacteria|p__Firmicutes|c__Bacilli|o__Lactobacillales|f__Leuconostocaceae|g__Weissella|s__Weissella_confusa	0	0	0	0	0	0	0	0	0	0	0.48307	0	0	0	0	0	0	0	0	0.00041	0	0	0	0	0	0	0	0	0	0	0	0.00034	0	0	0	0	0	0
k__Bacteria|p__Firmicutes|c__Bacilli|o__Lactobacillales|f__Leuconostocaceae|g__Weissella|s__Weissella_confusa|t__GCF_000239955	0	0	0	0	0	0	0	0	0	0	0.48307	0	0	0	0	0	0	0	0	0.00041	0	0	0	0	0	0	0	0	0	0	0	0.00034	0	0	0	0	0	0
k__Bacteria|p__Firmicutes|c__Bacilli|o__Lactobacillales|f__Leuconostocaceae|g__Weissella|s__Weissella_koreensis	0	0	0	0	0	0	0	0	0	0	0	0	0	0	0.00736	0	0	0	0	0	0	0	0	0	0	0	0	0	0	0	0	0	0	0	0	0	0	0
k__Bacteria|p__Firmicutes|c__Bacilli|o__Lactobacillales|f__Leuconostocaceae|g__Weissella|s__Weissella_koreensis|t__Weissella_koreensis_unclassified	0	0	0	0	0	0	0	0	0	0	0	0	0	0	0.00736	0	0	0	0	0	0	0	0	0	0	0	0	0	0	0	0	0	0	0	0	0	0	0
k__Bacteria|p__Firmicutes|c__Bacilli|o__Lactobacillales|f__Leuconostocaceae|g__Weissella|s__Weissella_unclassified	0	0	0	0	0	0	0	0	0	0	0	0	0	0	0	0	0	0	0.00455	0	0	0	0	0	0	0	0.00138	0	0	0	0	0.03694	0	0	0	0	0	0
k__Bacteria|p__Firmicutes|c__Bacilli|o__Lactobacillales|f__Streptococcaceae	0.2822	2.17369	0.41615	0.84617	0.22177	0.35061	2.17586	0.14094	0.8904	0.08931	5.53048	0.31128	0.04506	0.11104	0.68263	0.02924	0.33798	0.10708	0.05492	0.08157	0.06069	0.16767	0.3256	12.7792	0.80489	0.36971	1.59911	0.09849	0.00391	3.38013	0.00262	0.18524	1.17184	0.10292	11.3278	0.04479	0.29786	0.05163
k__Bacteria|p__Firmicutes|c__Bacilli|o__Lactobacillales|f__Streptococcaceae|g__Lactococcus	0.11178	0	0.00361	0	0	0	0.00446	0	0	0	1.39643	0	0	0	0.00551	0	0	0	0	0	0	0	0	0	0	0	0	0	0	0	0	0	0	0	0	0	0	0
k__Bacteria|p__Firmicutes|c__Bacilli|o__Lactobacillales|f__Streptococcaceae|g__Lactococcus|s__Lactococcus_garvieae	0	0	0.00361	0	0	0	0	0	0	0	1.18912	0	0	0	0	0	0	0	0	0	0	0	0	0	0	0	0	0	0	0	0	0	0	0	0	0	0	0
k__Bacteria|p__Firmicutes|c__Bacilli|o__Lactobacillales|f__Streptococcaceae|g__Lactococcus|s__Lactococcus_garvieae|t__Lactococcus_garvieae_unclassified	0	0	0.00361	0	0	0	0	0	0	0	1.18912	0	0	0	0	0	0	0	0	0	0	0	0	0	0	0	0	0	0	0	0	0	0	0	0	0	0	0
k__Bacteria|p__Firmicutes|c__Bacilli|o__Lactobacillales|f__Streptococcaceae|g__Lactococcus|s__Lactococcus_lactis	0.11178	0	0	0	0	0	0.00446	0	0	0	0.20731	0	0	0	0.00551	0	0	0	0	0	0	0	0	0	0	0	0	0	0	0	0	0	0	0	0	0	0	0
k__Bacteria|p__Firmicutes|c__Bacilli|o__Lactobacillales|f__Streptococcaceae|g__Lactococcus|s__Lactococcus_lactis|t__Lactococcus_lactis_unclassified	0.11178	0	0	0	0	0	0.00446	0	0	0	0.20731	0	0	0	0.00551	0	0	0	0	0	0	0	0	0	0	0	0	0	0	0	0	0	0	0	0	0	0	0
k__Bacteria|p__Firmicutes|c__Bacilli|o__Lactobacillales|f__Streptococcaceae|g__Streptococcus	0.17042	2.17369	0.41254	0.84617	0.22177	0.35061	2.1714	0.14094	0.8904	0.08931	4.13404	0.31128	0.04506	0.11104	0.67711	0.02924	0.33798	0.10708	0.05492	0.08157	0.06069	0.16767	0.3256	12.7792	0.80489	0.36971	1.59911	0.09849	0.00391	3.38013	0.00262	0.18524	1.17184	0.10292	11.3278	0.04479	0.29786	0.05163
k__Bacteria|p__Firmicutes|c__Bacilli|o__Lactobacillales|f__Streptococcaceae|g__Streptococcus|s__Streptococcus_agalactiae	0	0	0	0	0	0	0	0	0	0	0	0	0	0	0	0	0	0	0	0	0	0	0	0.00172	0	0	0	0	0	0	0	0	0	0	0	0	0	0
k__Bacteria|p__Firmicutes|c__Bacilli|o__Lactobacillales|f__Streptococcaceae|g__Streptococcus|s__Streptococcus_agalactiae|t__Streptococcus_agalactiae_unclassified	0	0	0	0	0	0	0	0	0	0	0	0	0	0	0	0	0	0	0	0	0	0	0	0.00172	0	0	0	0	0	0	0	0	0	0	0	0	0	0
k__Bacteria|p__Firmicutes|c__Bacilli|o__Lactobacillales|f__Streptococcaceae|g__Streptococcus|s__Streptococcus_anginosus	0	0	0	0.00779	0	0	0.00152	0	0.00096	0	0.84943	0.00634	0	0	0	0	0.00413	0	0	0	0	0	0	0.06061	0.204	0	0.01032	0	0	0.00726	0	0.00459	0.00177	0	0.10653	0	0.00117	0.03001
k__Bacteria|p__Firmicutes|c__Bacilli|o__Lactobacillales|f__Streptococcaceae|g__Streptococcus|s__Streptococcus_anginosus|t__Streptococcus_anginosus_unclassified	0	0	0	0.00779	0	0	0.00152	0	0.00096	0	0.84943	0.00634	0	0	0	0	0.00413	0	0	0	0	0	0	0.06061	0.204	0	0.01032	0	0	0.00726	0	0.00459	0.00177	0	0.10653	0	0.00117	0.03001
k__Bacteria|p__Firmicutes|c__Bacilli|o__Lactobacillales|f__Streptococcaceae|g__Streptococcus|s__Streptococcus_australis	0	0.00165	0.00432	0.01993	0	0.02706	0.01201	0.00835	0.00342	0.00068	0.0163	0	0	0.00318	0.00044	0	0.02437	0	0.01666	0.00588	0	0.00086	0.00069	0	0.01669	0.00471	0.00427	0.00076	0	0.15745	0	0	0.02827	0.00282	0	0	0.00318	0
k__Bacteria|p__Firmicutes|c__Bacilli|o__Lactobacillales|f__Streptococcaceae|g__Streptococcus|s__Streptococcus_australis|t__Streptococcus_australis_unclassified	0	0.00165	0.00432	0.01993	0	0.02706	0.01201	0.00835	0.00342	0.00068	0.0163	0	0	0.00318	0.00044	0	0.02437	0	0.01666	0.00588	0	0.00086	0.00069	0	0.01669	0.00471	0.00427	0.00076	0	0.15745	0	0	0.02827	0.00282	0	0	0.00318	0
k__Bacteria|p__Firmicutes|c__Bacilli|o__Lactobacillales|f__Streptococcaceae|g__Streptococcus|s__Streptococcus_constellatus	0	0	0	0	0	0	0	0	0	0	0	0	0	0	0	0	0	0	0	0	0	0	0	0	0	0	0	0	0	0	0	0	0	0	0	0	0.00104	0.00043
k__Bacteria|p__Firmicutes|c__Bacilli|o__Lactobacillales|f__Streptococcaceae|g__Streptococcus|s__Streptococcus_constellatus|t__Streptococcus_constellatus_unclassified	0	0	0	0	0	0	0	0	0	0	0	0	0	0	0	0	0	0	0	0	0	0	0	0	0	0	0	0	0	0	0	0	0	0	0	0	0.00104	0.00043
k__Bacteria|p__Firmicutes|c__Bacilli|o__Lactobacillales|f__Streptococcaceae|g__Streptococcus|s__Streptococcus_cristatus	0	0	0	0	0	0	0.00039	0	0	0	0.0035	0	0	0	0	0	0	0	0.00232	0	0	0	0	0	0.00092	0	0.00203	0.0002	0	0	0	0	0	0	0	0	0.00051	0
k__Bacteria|p__Firmicutes|c__Bacilli|o__Lactobacillales|f__Streptococcaceae|g__Streptococcus|s__Streptococcus_cristatus|t__Streptococcus_cristatus_unclassified	0	0	0	0	0	0	0.00039	0	0	0	0.0035	0	0	0	0	0	0	0	0.00232	0	0	0	0	0	0.00092	0	0.00203	0.0002	0	0	0	0	0	0	0	0	0.00051	0
k__Bacteria|p__Firmicutes|c__Bacilli|o__Lactobacillales|f__Streptococcaceae|g__Streptococcus|s__Streptococcus_gordonii	0	0	0	0.00449	0	0	0	0	0	0	0.1269	0	0	0	0	0	0.02878	0	0.00144	0	0	0	0	0	0.02741	0	0.00509	0	0	0.03352	0	0.00151	0.02364	0	0.02509	0	0	0
k__Bacteria|p__Firmicutes|c__Bacilli|o__Lactobacillales|f__Streptococcaceae|g__Streptococcus|s__Streptococcus_gordonii|t__GCF_000017005	0	0	0	0.00449	0	0	0	0	0	0	0.1269	0	0	0	0	0	0.02878	0	0.00144	0	0	0	0	0	0.02741	0	0.00509	0	0	0.03352	0	0.00151	0.02364	0	0.02509	0	0	0
k__Bacteria|p__Firmicutes|c__Bacilli|o__Lactobacillales|f__Streptococcaceae|g__Streptococcus|s__Streptococcus_infantarius	0	0	0.01432	0	0	0	0.0008	0	0	0	0.2746	0	0	0	0	0	0	0	0	0	0	0	0	0	0	0	0	0	0	0	0	0	0.00287	0	0	0	0	0
k__Bacteria|p__Firmicutes|c__Bacilli|o__Lactobacillales|f__Streptococcaceae|g__Streptococcus|s__Streptococcus_infantarius|t__Streptococcus_infantarius_unclassified	0	0	0.01432	0	0	0	0.0008	0	0	0	0.2746	0	0	0	0	0	0	0	0	0	0	0	0	0	0	0	0	0	0	0	0	0	0.00287	0	0	0	0	0
k__Bacteria|p__Firmicutes|c__Bacilli|o__Lactobacillales|f__Streptococcaceae|g__Streptococcus|s__Streptococcus_infantis	0	0.00252	0	0	0.00148	0.01728	0.01543	0	0	0.00153	0.01701	0.00211	0	0.0022	0	0	0.0094	0	0.00151	0	0	0.00849	0.00732	0	0.01581	0.00166	0.01424	0	0	0.04115	0	0	0.00807	0.00367	0.11264	0	0.00316	0.00033
k__Bacteria|p__Firmicutes|c__Bacilli|o__Lactobacillales|f__Streptococcaceae|g__Streptococcus|s__Streptococcus_infantis|t__Streptococcus_infantis_unclassified	0	0.00252	0	0	0.00148	0.01728	0.01543	0	0	0.00153	0.01701	0.00211	0	0.0022	0	0	0.0094	0	0.00151	0	0	0.00849	0.00732	0	0.01581	0.00166	0.01424	0	0	0.04115	0	0	0.00807	0.00367	0.11264	0	0.00316	0.00033
k__Bacteria|p__Firmicutes|c__Bacilli|o__Lactobacillales|f__Streptococcaceae|g__Streptococcus|s__Streptococcus_intermedius	0	0	0	0	0	0	0	0	0	0	0	0	0	0	0	0	0	0	0	0	0	0	0	0.00041	0	0	0	0	0	0	0	0	0.00024	0	0	0	9e-05	0
k__Bacteria|p__Firmicutes|c__Bacilli|o__Lactobacillales|f__Streptococcaceae|g__Streptococcus|s__Streptococcus_intermedius|t__Streptococcus_intermedius_unclassified	0	0	0	0	0	0	0	0	0	0	0	0	0	0	0	0	0	0	0	0	0	0	0	0.00041	0	0	0	0	0	0	0	0	0.00024	0	0	0	9e-05	0
k__Bacteria|p__Firmicutes|c__Bacilli|o__Lactobacillales|f__Streptococcaceae|g__Streptococcus|s__Streptococcus_lutetiensis	0	0	0	0	0	0	0	0	0	0	0.00213	0	0	0	0	0	0	0	0	0	0	0	0	0	0	0	0	0	0	0	0	0	0.00076	0	0	0	0	0
k__Bacteria|p__Firmicutes|c__Bacilli|o__Lactobacillales|f__Streptococcaceae|g__Streptococcus|s__Streptococcus_lutetiensis|t__GCF_000441535	0	0	0	0	0	0	0	0	0	0	0.00213	0	0	0	0	0	0	0	0	0	0	0	0	0	0	0	0	0	0	0	0	0	0.00076	0	0	0	0	0
k__Bacteria|p__Firmicutes|c__Bacilli|o__Lactobacillales|f__Streptococcaceae|g__Streptococcus|s__Streptococcus_macedonicus	0	0	0	0	0	0	0	0	0	0	0.00623	0	0	0	0	0	0	0	0	0	0	0	0	0	0	0	0	0	0	0	0	0	0	0	0	0	0	0
k__Bacteria|p__Firmicutes|c__Bacilli|o__Lactobacillales|f__Streptococcaceae|g__Streptococcus|s__Streptococcus_macedonicus|t__GCF_000283635	0	0	0	0	0	0	0	0	0	0	0.00623	0	0	0	0	0	0	0	0	0	0	0	0	0	0	0	0	0	0	0	0	0	0	0	0	0	0	0
k__Bacteria|p__Firmicutes|c__Bacilli|o__Lactobacillales|f__Streptococcaceae|g__Streptococcus|s__Streptococcus_mitis_oralis_pneumoniae	0	0.00978	0.00226	0.0614	0	0	0.00083	0	0.0015	0.00616	0.01455	0.00187	0.00017	0.00815	0.00075	0.00026	0.01677	0	0.01214	0.00084	0	0.01287	0.00704	0	0.00511	0.01332	0.00037	0.00099	0.00391	0.00863	0.00072	0.00096	0.00677	0.00853	0.07332	0.01655	0.02194	0
k__Bacteria|p__Firmicutes|c__Bacilli|o__Lactobacillales|f__Streptococcaceae|g__Streptococcus|s__Streptococcus_mitis_oralis_pneumoniae|t__Streptococcus_mitis_oralis_pneumoniae_unclassified	0	0.00978	0.00226	0.0614	0	0	0.00083	0	0.0015	0.00616	0.01455	0.00187	0.00017	0.00815	0.00075	0.00026	0.01677	0	0.01214	0.00084	0	0.01287	0.00704	0	0.00511	0.01332	0.00037	0.00099	0.00391	0.00863	0.00072	0.00096	0.00677	0.00853	0.07332	0.01655	0.02194	0
k__Bacteria|p__Firmicutes|c__Bacilli|o__Lactobacillales|f__Streptococcaceae|g__Streptococcus|s__Streptococcus_mutans	0	0	0	0.00473	0	0	0.00657	0	0	0	0	0	0	0	0	0	0	0	0	0	0.00036	0	0	0.01235	0.00224	0	0	0	0	0	0	0.00292	0	0	0.04286	0	0	0
k__Bacteria|p__Firmicutes|c__Bacilli|o__Lactobacillales|f__Streptococcaceae|g__Streptococcus|s__Streptococcus_mutans|t__Streptococcus_mutans_unclassified	0	0	0	0.00473	0	0	0.00657	0	0	0	0	0	0	0	0	0	0	0	0	0	0.00036	0	0	0.01235	0.00224	0	0	0	0	0	0	0.00292	0	0	0.04286	0	0	0
k__Bacteria|p__Firmicutes|c__Bacilli|o__Lactobacillales|f__Streptococcaceae|g__Streptococcus|s__Streptococcus_oligofermentans	0	0	0	0	0	0	0	0	0	0	0	0	0	0	0	0	0	0	0	0	0	0	0	0	0	0	0	0	0	0	0	0	0	0	0	0	0.0011	0
k__Bacteria|p__Firmicutes|c__Bacilli|o__Lactobacillales|f__Streptococcaceae|g__Streptococcus|s__Streptococcus_oligofermentans|t__GCF_000385925	0	0	0	0	0	0	0	0	0	0	0	0	0	0	0	0	0	0	0	0	0	0	0	0	0	0	0	0	0	0	0	0	0	0	0	0	0.0011	0
k__Bacteria|p__Firmicutes|c__Bacilli|o__Lactobacillales|f__Streptococcaceae|g__Streptococcus|s__Streptococcus_parasanguinis	0.00644	0.01586	0	0.34147	0.06482	0.02684	0.21604	0.01166	0.01638	0.00124	0.20305	0.04275	0.00529	0.00603	0.14048	0	0.03428	0.01829	0.00693	0	0.01183	0.00292	0.00924	0	0.07719	0.01428	0.03742	0.00107	0	0.69433	0.00175	0.03807	0.00346	0.00665	2.07479	0.00142	0.0116	0.0047
k__Bacteria|p__Firmicutes|c__Bacilli|o__Lactobacillales|f__Streptococcaceae|g__Streptococcus|s__Streptococcus_parasanguinis|t__Streptococcus_parasanguinis_unclassified	0.00644	0.01586	0	0.34147	0.06482	0.02684	0.21604	0.01166	0.01638	0.00124	0.20305	0.04275	0.00529	0.00603	0.14048	0	0.03428	0.01829	0.00693	0	0.01183	0.00292	0.00924	0	0.07719	0.01428	0.03742	0.00107	0	0.69433	0.00175	0.03807	0.00346	0.00665	2.07479	0.00142	0.0116	0.0047
k__Bacteria|p__Firmicutes|c__Bacilli|o__Lactobacillales|f__Streptococcaceae|g__Streptococcus|s__Streptococcus_parauberis	0	0	0	0	0	0	0	0	0	0	0	0	0	0	0	0	0	0	0	0	0	0	0	0	0	0.00166	0	0	0	0	0	0	0	0	0	0	0	0
k__Bacteria|p__Firmicutes|c__Bacilli|o__Lactobacillales|f__Streptococcaceae|g__Streptococcus|s__Streptococcus_parauberis|t__Streptococcus_parauberis_unclassified	0	0	0	0	0	0	0	0	0	0	0	0	0	0	0	0	0	0	0	0	0	0	0	0	0	0.00166	0	0	0	0	0	0	0	0	0	0	0	0
k__Bacteria|p__Firmicutes|c__Bacilli|o__Lactobacillales|f__Streptococcaceae|g__Streptococcus|s__Streptococcus_pasteurianus	0	0	0	0	0	0	0	0	0	0	0	0	0	0	0	0	0.00305	0	0	0	0	0	0	11.8217	0	0	0	0	0	0	0	0	0	0	0	0	0	0
k__Bacteria|p__Firmicutes|c__Bacilli|o__Lactobacillales|f__Streptococcaceae|g__Streptococcus|s__Streptococcus_pasteurianus|t__GCF_000270165	0	0	0	0	0	0	0	0	0	0	0	0	0	0	0	0	0.00305	0	0	0	0	0	0	11.8217	0	0	0	0	0	0	0	0	0	0	0	0	0	0
k__Bacteria|p__Firmicutes|c__Bacilli|o__Lactobacillales|f__Streptococcaceae|g__Streptococcus|s__Streptococcus_pseudopneumoniae	0	0	0	0	0	0	0	0	0	0	0	0	0	0	0	0	0	0	0	0	0	0	0	0	0	0	0	0	0	0	0	0	0	0	0	0	0	0
k__Bacteria|p__Firmicutes|c__Bacilli|o__Lactobacillales|f__Streptococcaceae|g__Streptococcus|s__Streptococcus_pseudopneumoniae|t__Streptococcus_pseudopneumoniae_unclassified	0	0	0	0	0	0	0	0	0	0	0	0	0	0	0	0	0	0	0	0	0	0	0	0	0	0	0	0	0	0	0	0	0	0	0	0	0	0
k__Bacteria|p__Firmicutes|c__Bacilli|o__Lactobacillales|f__Streptococcaceae|g__Streptococcus|s__Streptococcus_salivarius	0.16398	1.12767	0.38561	0.39124	0.15547	0.22366	1.87883	0.12094	0.25972	0.05439	2.03474	0.25406	0.0396	0.08804	0.50976	0.02855	0.20569	0.08879	0.00879	0.07431	0.03184	0.14253	0.24673	0.04247	0.32682	0.29135	0.31391	0.07102	0	2.40542	0.00014	0.1372	0.72838	0.08125	8.57081	0.02682	0.2158	0.01603
k__Bacteria|p__Firmicutes|c__Bacilli|o__Lactobacillales|f__Streptococcaceae|g__Streptococcus|s__Streptococcus_salivarius|t__Streptococcus_salivarius_unclassified	0.16398	1.12767	0.38561	0.39124	0.15547	0.22366	1.87883	0.12094	0.25972	0.05439	2.03474	0.25406	0.0396	0.08804	0.50976	0.02855	0.20569	0.08879	0.00879	0.07431	0.03184	0.14253	0.24673	0.04247	0.32682	0.29135	0.31391	0.07102	0	2.40542	0.00014	0.1372	0.72838	0.08125	8.57081	0.02682	0.2158	0.01603
k__Bacteria|p__Firmicutes|c__Bacilli|o__Lactobacillales|f__Streptococcaceae|g__Streptococcus|s__Streptococcus_sanguinis	0	0.00364	0.00308	0.01512	0	0	0.02241	0	0	0.00082	0.05493	0	0	0.00344	0.00361	0	0.00953	0	0.00513	0.00055	0	0	0	0	0.04498	0.03084	0.00711	0	0	0.00953	0	0	0.00936	0	0.12894	0	0.00324	0
k__Bacteria|p__Firmicutes|c__Bacilli|o__Lactobacillales|f__Streptococcaceae|g__Streptococcus|s__Streptococcus_sanguinis|t__Streptococcus_sanguinis_unclassified	0	0.00364	0.00308	0.01512	0	0	0.02241	0	0	0.00082	0.05493	0	0	0.00344	0.00361	0	0.00953	0	0.00513	0.00055	0	0	0	0	0.04498	0.03084	0.00711	0	0	0.00953	0	0	0.00936	0	0.12894	0	0.00324	0
k__Bacteria|p__Firmicutes|c__Bacilli|o__Lactobacillales|f__Streptococcaceae|g__Streptococcus|s__Streptococcus_sobrinus	0	0	0	0	0	0	0	0	0	0	0	0	0	0	0	0	0	0	0	0	0	0	0	0.0207	0	0	0	0	0	0	0	0	0	0	0.01379	0	0	0
k__Bacteria|p__Firmicutes|c__Bacilli|o__Lactobacillales|f__Streptococcaceae|g__Streptococcus|s__Streptococcus_sobrinus|t__Streptococcus_sobrinus_unclassified	0	0	0	0	0	0	0	0	0	0	0	0	0	0	0	0	0	0	0	0	0	0	0	0.0207	0	0	0	0	0	0	0	0	0	0	0.01379	0	0	0
k__Bacteria|p__Firmicutes|c__Bacilli|o__Lactobacillales|f__Streptococcaceae|g__Streptococcus|s__Streptococcus_thermophilus	0	1.01257	0.00296	0	0	0.05576	0.01658	0	0.57554	0.00126	0.01006	0	0	0	0	0.00043	0	0	0	0	0.00064	0	0.02945	0.00304	0	0	1.19981	0.01495	0	0.00155	0	0	0.00211	0	0	0	0	0
k__Bacteria|p__Firmicutes|c__Bacilli|o__Lactobacillales|f__Streptococcaceae|g__Streptococcus|s__Streptococcus_thermophilus|t__Streptococcus_thermophilus_unclassified	0	1.01257	0.00296	0	0	0.05576	0.01658	0	0.57554	0.00126	0.01006	0	0	0	0	0.00043	0	0	0	0	0.00064	0	0.02945	0.00304	0	0	1.19981	0.01495	0	0.00155	0	0	0.00211	0	0	0	0	0
k__Bacteria|p__Firmicutes|c__Bacilli|o__Lactobacillales|f__Streptococcaceae|g__Streptococcus|s__Streptococcus_tigurinus	0	0	0	0	0	0	0	0	0	0	0	0	0	0	0	0	0	0	0	0	0	0	0	0.00032	0.01223	0	0	0	0	0	0	0	0	0	0	0	0	0.00013
k__Bacteria|p__Firmicutes|c__Bacilli|o__Lactobacillales|f__Streptococcaceae|g__Streptococcus|s__Streptococcus_tigurinus|t__Streptococcus_tigurinus_unclassified	0	0	0	0	0	0	0	0	0	0	0	0	0	0	0	0	0	0	0	0	0	0	0	0.00032	0.01223	0	0	0	0	0	0	0	0	0	0	0	0	0.00013
k__Bacteria|p__Firmicutes|c__Bacilli|o__Lactobacillales|f__Streptococcaceae|g__Streptococcus|s__Streptococcus_vestibularis	0	0	0	0	0	0	0	0	0.03289	0.02324	0.52061	0.00415	0	0	0.02207	0	0.00198	0	0	0	0.01602	0	0.02513	0.81588	0.0715	0.01191	0.00452	0.00951	0	0.02129	0	0	0.35615	0	0.17904	0	0.03503	0
k__Bacteria|p__Firmicutes|c__Bacilli|o__Lactobacillales|f__Streptococcaceae|g__Streptococcus|s__Streptococcus_vestibularis|t__Streptococcus_vestibularis_unclassified	0	0	0	0	0	0	0	0	0.03289	0.02324	0.52061	0.00415	0	0	0.02207	0	0.00198	0	0	0	0.01602	0	0.02513	0.81588	0.0715	0.01191	0.00452	0.00951	0	0.02129	0	0	0.35615	0	0.17904	0	0.03503	0
k__Bacteria|p__Firmicutes|c__Clostridia	31.6598	40.0941	9.51157	48.0973	30.1892	40.7495	20.2043	41.2914	41.7996	12.6433	29.9813	24.2209	7.39042	21.5654	18.9372	23.2811	34.0506	13.2621	30.2965	19.2091	55.8563	18.6648	22.4344	10.7135	21.6669	10.6335	18.6729	17.4359	14.3908	35.7634	12.6961	25.103	25.0605	7.41605	45.2471	7.39522	11.8731	11.6622
k__Bacteria|p__Firmicutes|c__Clostridia|o__Clostridiales	31.6598	40.0941	9.51157	48.0973	30.1892	40.7495	20.2043	41.2914	41.7996	12.6433	29.9813	24.2209	7.39042	21.5654	18.9372	23.2811	34.0506	13.2621	30.2965	19.2091	55.8563	18.6648	22.4344	10.7135	21.6669	10.6335	18.6729	17.4359	14.3908	35.7634	12.6961	25.103	25.0605	7.41605	45.2471	7.39522	11.8731	11.6622
k__Bacteria|p__Firmicutes|c__Clostridia|o__Clostridiales|f__Clostridiaceae	0.3207	0.25082	0	0.01505	4.61975	2.45908	0.14132	0.49	0.00771	0.02962	0.49277	0.05696	0.33266	0.59345	0.00097	0.00917	0.11918	0.19904	0.00586	0.00933	0.04642	0.87248	0	0.28142	0.14316	5.32887	0.01113	1.47483	1.71549	0.25231	0.39119	1.16896	0.41232	0.11516	18.2	0.01525	0.01194	0.02485
k__Bacteria|p__Firmicutes|c__Clostridia|o__Clostridiales|f__Clostridiaceae|g__Butyricicoccus	0	0	0	0	0	0	0	0	0	0	0	0	0	0	0	0	0	0	0	0	0	0	0	0	0	0	0	0	0	0	0	0	0.00561	0	0	0	0	0
k__Bacteria|p__Firmicutes|c__Clostridia|o__Clostridiales|f__Clostridiaceae|g__Butyricicoccus|s__Butyricicoccus_pullicaecorum	0	0	0	0	0	0	0	0	0	0	0	0	0	0	0	0	0	0	0	0	0	0	0	0	0	0	0	0	0	0	0	0	0.00561	0	0	0	0	0
k__Bacteria|p__Firmicutes|c__Clostridia|o__Clostridiales|f__Clostridiaceae|g__Butyricicoccus|s__Butyricicoccus_pullicaecorum|t__GCF_000398925	0	0	0	0	0	0	0	0	0	0	0	0	0	0	0	0	0	0	0	0	0	0	0	0	0	0	0	0	0	0	0	0	0.00561	0	0	0	0	0
k__Bacteria|p__Firmicutes|c__Clostridia|o__Clostridiales|f__Clostridiaceae|g__Clostridiaceae_noname	0	0.00371	0	0.00291	0	0	0	0	0	0	0.11059	0	0	0	0	0	0	0.00169	0	0	0	0	0	0	0	0.0488	0	0	0	0	0.00321	0	0.01554	0	0	0	0	0.00291
k__Bacteria|p__Firmicutes|c__Clostridia|o__Clostridiales|f__Clostridiaceae|g__Clostridiaceae_noname|s__Clostridiaceae_bacterium_JC118	0	0.00371	0	0.00291	0	0	0	0	0	0	0.11059	0	0	0	0	0	0	0.00169	0	0	0	0	0	0	0	0.0488	0	0	0	0	0.00321	0	0.01554	0	0	0	0	0.00291
k__Bacteria|p__Firmicutes|c__Clostridia|o__Clostridiales|f__Clostridiaceae|g__Clostridiaceae_noname|s__Clostridiaceae_bacterium_JC118|t__GCF_000313565	0	0.00371	0	0.00291	0	0	0	0	0	0	0.11059	0	0	0	0	0	0	0.00169	0	0	0	0	0	0	0	0.0488	0	0	0	0	0.00321	0	0.01554	0	0	0	0	0.00291
k__Bacteria|p__Firmicutes|c__Clostridia|o__Clostridiales|f__Clostridiaceae|g__Clostridium	0.3207	0.24711	0	0.01214	4.61975	2.45908	0.14132	0.49	0.00771	0.02962	0.38218	0.05696	0.33266	0.59345	0.00097	0.00917	0.11918	0.19735	0.00586	0.00933	0.04642	0.87248	0	0.28142	0.14316	5.28007	0.01113	1.47483	1.71549	0.25231	0.38798	1.16896	0.39117	0.11516	18.2	0.01525	0.01194	0.02194
k__Bacteria|p__Firmicutes|c__Clostridia|o__Clostridiales|f__Clostridiaceae|g__Clostridium|s__Clostridium_asparagiforme	0.02769	0.00884	0	0.00189	0	0.01075	0.0063	0.03245	0.00213	0.00469	0.00247	0.00734	0	0.00195	0	0	0.00228	0.00234	0	0	0.00054	0	0	0	0.00984	0.2765	0.00217	0.11171	0.00063	0	0	0	0.01051	0	0	0	0	0
k__Bacteria|p__Firmicutes|c__Clostridia|o__Clostridiales|f__Clostridiaceae|g__Clostridium|s__Clostridium_asparagiforme|t__GCF_000158075	0.02769	0.00884	0	0.00189	0	0.01075	0.0063	0.03245	0.00213	0.00469	0.00247	0.00734	0	0.00195	0	0	0.00228	0.00234	0	0	0.00054	0	0	0	0.00984	0.2765	0.00217	0.11171	0.00063	0	0	0	0.01051	0	0	0	0	0
k__Bacteria|p__Firmicutes|c__Clostridia|o__Clostridiales|f__Clostridiaceae|g__Clostridium|s__Clostridium_bolteae	0.1846	0.02598	0	0.00671	0	0.01194	0.06855	0.0691	0.00141	0.00566	0.08391	0.0293	0.04388	0.02184	9e-05	0.00917	0.00143	0.01602	0.001	0.00559	0.00573	0.01594	0	0.02963	0.01707	1.21511	0.003	0.11874	1.41919	0.20484	0	0	0.0063	0.11243	0	0.0099	0.01194	0.0001
k__Bacteria|p__Firmicutes|c__Clostridia|o__Clostridiales|f__Clostridiaceae|g__Clostridium|s__Clostridium_bolteae|t__Clostridium_bolteae_unclassified	0.1846	0.02598	0	0.00671	0	0.01194	0.06855	0.0691	0.00141	0.00566	0.08391	0.0293	0.04388	0.02184	9e-05	0.00917	0.00143	0.01602	0.001	0.00559	0.00573	0.01594	0	0.02963	0.01707	1.21511	0.003	0	0	0.20484	0	0	0.0063	0.11243	0	0.0099	0.01194	0.0001
k__Bacteria|p__Firmicutes|c__Clostridia|o__Clostridiales|f__Clostridiaceae|g__Clostridium|s__Clostridium_bolteae|t__GCF_000371665	0	0	0	0	0	0	0	0	0	0	0	0	0	0	0	0	0	0	0	0	0	0	0	0	0	0	0	0.11874	1.41919	0	0	0	0	0	0	0	0	0
k__Bacteria|p__Firmicutes|c__Clostridia|o__Clostridiales|f__Clostridiaceae|g__Clostridium|s__Clostridium_butyricum	0	0	0	0	0	0	0	0	0	0	0	0	0	0	0	0	0	0	0	0	0	0	0	0	0	0	0	0	0.19396	0	0	0	0	0	0.25374	0	0	0
k__Bacteria|p__Firmicutes|c__Clostridia|o__Clostridiales|f__Clostridiaceae|g__Clostridium|s__Clostridium_butyricum|t__Clostridium_butyricum_unclassified	0	0	0	0	0	0	0	0	0	0	0	0	0	0	0	0	0	0	0	0	0	0	0	0	0	0	0	0	0.19396	0	0	0	0	0	0.25374	0	0	0
k__Bacteria|p__Firmicutes|c__Clostridia|o__Clostridiales|f__Clostridiaceae|g__Clostridium|s__Clostridium_celatum	0	0	0	0	0	0	0	0	0	0	0.00897	0	0	0	0	0	0	0	0.00143	0	0	0	0	0	0	0	0	0	0	0	0	0	0	0	0	0	0	0
k__Bacteria|p__Firmicutes|c__Clostridia|o__Clostridiales|f__Clostridiaceae|g__Clostridium|s__Clostridium_celatum|t__GCF_000320405	0	0	0	0	0	0	0	0	0	0	0.00897	0	0	0	0	0	0	0	0.00143	0	0	0	0	0	0	0	0	0	0	0	0	0	0	0	0	0	0	0
k__Bacteria|p__Firmicutes|c__Clostridia|o__Clostridiales|f__Clostridiaceae|g__Clostridium|s__Clostridium_citroniae	0.01157	0	0	0.00354	0	0.00517	0.00662	0.03161	0	0.00596	0.02755	0.01128	0	0.00579	0	0	0.00182	0.00125	0	0.00374	0.00904	0	0	0	0.00233	0.01498	0.00385	0.00906	0.01515	0.012	0	0	0.00451	0	0	0	0	0.00109
k__Bacteria|p__Firmicutes|c__Clostridia|o__Clostridiales|f__Clostridiaceae|g__Clostridium|s__Clostridium_citroniae|t__GCF_000233455	0.01157	0	0	0.00354	0	0.00517	0.00662	0.03161	0	0.00596	0.02755	0.01128	0	0.00579	0	0	0.00182	0.00125	0	0.00374	0.00904	0	0	0	0.00233	0.01498	0.00385	0.00906	0.01515	0.012	0	0	0.00451	0	0	0	0	0.00109
k__Bacteria|p__Firmicutes|c__Clostridia|o__Clostridiales|f__Clostridiaceae|g__Clostridium|s__Clostridium_clostridioforme	0.00116	0	0	0	0	0	0.00275	0	0	0	0.00725	0	0.00204	0	0	0	0	0	0	0	0	0	0	0	0	0.02843	0	0.63182	0.06634	0	0	0	0.0001	0.00273	0	0	0	0
k__Bacteria|p__Firmicutes|c__Clostridia|o__Clostridiales|f__Clostridiaceae|g__Clostridium|s__Clostridium_clostridioforme|t__Clostridium_clostridioforme_unclassified	0.00116	0	0	0	0	0	0.00275	0	0	0	0.00725	0	0.00204	0	0	0	0	0	0	0	0	0	0	0	0	0.02843	0	0.63182	0.06634	0	0	0	0.0001	0.00273	0	0	0	0
k__Bacteria|p__Firmicutes|c__Clostridia|o__Clostridiales|f__Clostridiaceae|g__Clostridium|s__Clostridium_hathewayi	0.02702	0	0	0	0.0087	0.00016	0.00373	0.00084	0	0	0.01775	0.00268	0.00362	0.01217	0	0	0.01355	0	0.00344	0	0.02031	0	0	0	0.0012	0.19408	0.00211	0	0.00251	0.00481	0.001	0.12193	0.00996	0	0	0.00535	0	0.02076
k__Bacteria|p__Firmicutes|c__Clostridia|o__Clostridiales|f__Clostridiaceae|g__Clostridium|s__Clostridium_hathewayi|t__Clostridium_hathewayi_unclassified	0.02702	0	0	0	0.0087	0.00016	0.00373	0.00084	0	0	0.01775	0.00268	0.00362	0.01217	0	0	0.01355	0	0.00344	0	0.02031	0	0	0	0.0012	0.05077	0.00211	0	0.00251	0.00481	0.001	0.12193	0.00996	0	0	0.00535	0	0.02076
k__Bacteria|p__Firmicutes|c__Clostridia|o__Clostridiales|f__Clostridiaceae|g__Clostridium|s__Clostridium_hathewayi|t__GCF_000371445	0	0	0	0	0	0	0	0	0	0	0	0	0	0	0	0	0	0	0	0	0	0	0	0	0	0.1433	0	0	0	0	0	0	0	0	0	0	0	0
k__Bacteria|p__Firmicutes|c__Clostridia|o__Clostridiales|f__Clostridiaceae|g__Clostridium|s__Clostridium_leptum	0	0.15539	0	0	0.02358	0.15398	0.05242	0.30943	0.00392	0.01185	0.03533	0	0	0	0.00088	0	0.1001	0	0	0	0.01081	0	0	0	0	0.06379	0	0	0	0	0.03908	0.00067	0.00046	0	0	0	0	0
k__Bacteria|p__Firmicutes|c__Clostridia|o__Clostridiales|f__Clostridiaceae|g__Clostridium|s__Clostridium_leptum|t__GCF_000154345	0	0.15539	0	0	0.02358	0.15398	0.05242	0.30943	0.00392	0.01185	0.03533	0	0	0	0.00088	0	0.1001	0	0	0	0.01081	0	0	0	0	0.06379	0	0	0	0	0.03908	0.00067	0.00046	0	0	0	0	0
k__Bacteria|p__Firmicutes|c__Clostridia|o__Clostridiales|f__Clostridiaceae|g__Clostridium|s__Clostridium_nexile	0	0	0	0	0	0.00025	0	0	0.00025	0.00147	0.02174	0	0.28311	0.54785	0	0	0	0.17774	0	0	0	0.85653	0	0	0.11099	3.16786	0	0.5656	0	0.01617	0	0.06872	0	0	8.46884	0	0	0
k__Bacteria|p__Firmicutes|c__Clostridia|o__Clostridiales|f__Clostridiaceae|g__Clostridium|s__Clostridium_nexile|t__GCF_000156035	0	0	0	0	0	0.00025	0	0	0.00025	0.00147	0.02174	0	0.28311	0.54785	0	0	0	0.17774	0	0	0	0.85653	0	0	0.11099	3.16786	0	0.5656	0	0.01617	0	0.06872	0	0	8.46884	0	0	0
k__Bacteria|p__Firmicutes|c__Clostridia|o__Clostridiales|f__Clostridiaceae|g__Clostridium|s__Clostridium_perfringens	0	0	0	0	0	0	0	0	0	0	0.01236	0	0	0	0	0	0	0	0	0	0	0	0	0	0	0	0	0	0	0	0.00632	0	0	0	0	0	0	0
k__Bacteria|p__Firmicutes|c__Clostridia|o__Clostridiales|f__Clostridiaceae|g__Clostridium|s__Clostridium_perfringens|t__Clostridium_perfringens_unclassified	0	0	0	0	0	0	0	0	0	0	0.01236	0	0	0	0	0	0	0	0	0	0	0	0	0	0	0	0	0	0	0	0.00632	0	0	0	0	0	0	0
k__Bacteria|p__Firmicutes|c__Clostridia|o__Clostridiales|f__Clostridiaceae|g__Clostridium|s__Clostridium_scindens	0	0	0	0	0	0	0.00094	0	0	0	0	0	0	0.00022	0	0	0	0	0	0	0	0	0	0	0	0	0	0.0323	0	0	0	0	0	0	0	0	0	0
k__Bacteria|p__Firmicutes|c__Clostridia|o__Clostridiales|f__Clostridiaceae|g__Clostridium|s__Clostridium_scindens|t__GCF_000154505	0	0	0	0	0	0	0.00094	0	0	0	0	0	0	0.00022	0	0	0	0	0	0	0	0	0	0	0	0	0	0.0323	0	0	0	0	0	0	0	0	0	0
k__Bacteria|p__Firmicutes|c__Clostridia|o__Clostridiales|f__Clostridiaceae|g__Clostridium|s__Clostridium_sp_7_2_43FAA	0	0	0	0	0	0	0	0	0	0	0	0	0	0	0	0	0	0	0	0	0	0	0	0.25179	0	0	0	0	0	0	0	0	0	0	0	0	0	0
k__Bacteria|p__Firmicutes|c__Clostridia|o__Clostridiales|f__Clostridiaceae|g__Clostridium|s__Clostridium_sp_7_2_43FAA|t__GCF_000158375	0	0	0	0	0	0	0	0	0	0	0	0	0	0	0	0	0	0	0	0	0	0	0	0.25179	0	0	0	0	0	0	0	0	0	0	0	0	0	0
k__Bacteria|p__Firmicutes|c__Clostridia|o__Clostridiales|f__Clostridiaceae|g__Clostridium|s__Clostridium_sp_ATCC_BAA_442	0	0	0	0	0	0	0	0	0	0	0	0	0	0	0	0	0	0	0	0	0	0	0	0	0	0	0	0	0	0	0	0	0.09633	0	2.73934	0	0	0
k__Bacteria|p__Firmicutes|c__Clostridia|o__Clostridiales|f__Clostridiaceae|g__Clostridium|s__Clostridium_sp_ATCC_BAA_442|t__GCF_000466445	0	0	0	0	0	0	0	0	0	0	0	0	0	0	0	0	0	0	0	0	0	0	0	0	0	0	0	0	0	0	0	0	0.09633	0	2.73934	0	0	0
k__Bacteria|p__Firmicutes|c__Clostridia|o__Clostridiales|f__Clostridiaceae|g__Clostridium|s__Clostridium_sp_L2_50	0	0	0	0	4.58747	2.27533	0	0	0	0	0	0	0	0	0	0	0	0	0	0	0	0	0	0	0	0	0	0	0	0	0.34158	0.97765	0.2518	0	0	0	0	0
k__Bacteria|p__Firmicutes|c__Clostridia|o__Clostridiales|f__Clostridiaceae|g__Clostridium|s__Clostridium_sp_L2_50|t__GCF_000154245	0	0	0	0	4.58747	2.27533	0	0	0	0	0	0	0	0	0	0	0	0	0	0	0	0	0	0	0	0	0	0	0	0	0.34158	0.97765	0.2518	0	0	0	0	0
k__Bacteria|p__Firmicutes|c__Clostridia|o__Clostridiales|f__Clostridiaceae|g__Clostridium|s__Clostridium_symbiosum	0.06867	0.0569	0	0	0	0.00151	0	0.04657	0	0	0.16485	0.00636	0	0.00362	0	0	0	0	0	0	0	0	0	0	0.00173	0.31933	0	0.0056	0.0177	0.0145	0	0	0.01121	0	6.73803	0	0	0
k__Bacteria|p__Firmicutes|c__Clostridia|o__Clostridiales|f__Clostridiaceae|g__Clostridium|s__Clostridium_symbiosum|t__Clostridium_symbiosum_unclassified	0.06867	0.0569	0	0	0	0.00151	0	0.04657	0	0	0.16485	0.00636	0	0.00362	0	0	0	0	0	0	0	0	0	0	0.00173	0.31933	0	0.0056	0.0177	0.0145	0	0	0.01121	0	6.73803	0	0	0
k__Bacteria|p__Firmicutes|c__Clostridia|o__Clostridiales|f__Clostridiales_Family_XIII_Incertae_Sedis	0.00186	0	0	0	0.00298	0.00152	0	0	0	0	0.00155	0.00093	0	0	0	0	0	0	0.00184	0	0	0	0	0	0.00197	0.00183	0	0.00058	0	0	0	0	0.00138	0	0	0	0	0
k__Bacteria|p__Firmicutes|c__Clostridia|o__Clostridiales|f__Clostridiales_Family_XIII_Incertae_Sedis|g__Clostridiales_Family_XIII_Incertae_Sedis_unclassified	0.00186	0	0	0	0.00298	0.00152	0	0	0	0	0.00155	0.00093	0	0	0	0	0	0	0.00184	0	0	0	0	0	0.00197	0.00183	0	0.00058	0	0	0	0	0.00138	0	0	0	0	0
k__Bacteria|p__Firmicutes|c__Clostridia|o__Clostridiales|f__Clostridiales_Family_XI_Incertae_Sedis	0	0	0	0	0	0	0	0	0	0	0.00213	0.00532	0	0	0	0.00059	0.02175	0	0	0	0	0	0	0	0	0	0	0	0	0	0	0	0	0	0	0	0	0.011
k__Bacteria|p__Firmicutes|c__Clostridia|o__Clostridiales|f__Clostridiales_Family_XI_Incertae_Sedis|g__Anaerococcus	0	0	0	0	0	0	0	0	0	0	0	0	0	0	0	0	0.00623	0	0	0	0	0	0	0	0	0	0	0	0	0	0	0	0	0	0	0	0	0.00639
k__Bacteria|p__Firmicutes|c__Clostridia|o__Clostridiales|f__Clostridiales_Family_XI_Incertae_Sedis|g__Anaerococcus|s__Anaerococcus_lactolyticus	0	0	0	0	0	0	0	0	0	0	0	0	0	0	0	0	0	0	0	0	0	0	0	0	0	0	0	0	0	0	0	0	0	0	0	0	0	0.0011
k__Bacteria|p__Firmicutes|c__Clostridia|o__Clostridiales|f__Clostridiales_Family_XI_Incertae_Sedis|g__Anaerococcus|s__Anaerococcus_lactolyticus|t__GCF_000156575	0	0	0	0	0	0	0	0	0	0	0	0	0	0	0	0	0	0	0	0	0	0	0	0	0	0	0	0	0	0	0	0	0	0	0	0	0	0.0011
k__Bacteria|p__Firmicutes|c__Clostridia|o__Clostridiales|f__Clostridiales_Family_XI_Incertae_Sedis|g__Anaerococcus|s__Anaerococcus_prevotii	0	0	0	0	0	0	0	0	0	0	0	0	0	0	0	0	0	0	0	0	0	0	0	0	0	0	0	0	0	0	0	0	0	0	0	0	0	0.00394
k__Bacteria|p__Firmicutes|c__Clostridia|o__Clostridiales|f__Clostridiales_Family_XI_Incertae_Sedis|g__Anaerococcus|s__Anaerococcus_prevotii|t__Anaerococcus_prevotii_unclassified	0	0	0	0	0	0	0	0	0	0	0	0	0	0	0	0	0	0	0	0	0	0	0	0	0	0	0	0	0	0	0	0	0	0	0	0	0	0.00394
k__Bacteria|p__Firmicutes|c__Clostridia|o__Clostridiales|f__Clostridiales_Family_XI_Incertae_Sedis|g__Anaerococcus|s__Anaerococcus_vaginalis	0	0	0	0	0	0	0	0	0	0	0	0	0	0	0	0	0.00623	0	0	0	0	0	0	0	0	0	0	0	0	0	0	0	0	0	0	0	0	0.00135
k__Bacteria|p__Firmicutes|c__Clostridia|o__Clostridiales|f__Clostridiales_Family_XI_Incertae_Sedis|g__Anaerococcus|s__Anaerococcus_vaginalis|t__GCF_000163295	0	0	0	0	0	0	0	0	0	0	0	0	0	0	0	0	0.00623	0	0	0	0	0	0	0	0	0	0	0	0	0	0	0	0	0	0	0	0	0.00135
k__Bacteria|p__Firmicutes|c__Clostridia|o__Clostridiales|f__Clostridiales_Family_XI_Incertae_Sedis|g__Finegoldia	0	0	0	0	0	0	0	0	0	0	0	0	0	0	0	0	0.00949	0	0	0	0	0	0	0	0	0	0	0	0	0	0	0	0	0	0	0	0	0.00326
k__Bacteria|p__Firmicutes|c__Clostridia|o__Clostridiales|f__Clostridiales_Family_XI_Incertae_Sedis|g__Finegoldia|s__Finegoldia_magna	0	0	0	0	0	0	0	0	0	0	0	0	0	0	0	0	0.00949	0	0	0	0	0	0	0	0	0	0	0	0	0	0	0	0	0	0	0	0	0.00326
k__Bacteria|p__Firmicutes|c__Clostridia|o__Clostridiales|f__Clostridiales_Family_XI_Incertae_Sedis|g__Finegoldia|s__Finegoldia_magna|t__Finegoldia_magna_unclassified	0	0	0	0	0	0	0	0	0	0	0	0	0	0	0	0	0.00949	0	0	0	0	0	0	0	0	0	0	0	0	0	0	0	0	0	0	0	0	0.00326
k__Bacteria|p__Firmicutes|c__Clostridia|o__Clostridiales|f__Clostridiales_Family_XI_Incertae_Sedis|g__Parvimonas	0	0	0	0	0	0	0	0	0	0	0.00053	0.00532	0	0	0	0.00059	0	0	0	0	0	0	0	0	0	0	0	0	0	0	0	0	0	0	0	0	0	0
k__Bacteria|p__Firmicutes|c__Clostridia|o__Clostridiales|f__Clostridiales_Family_XI_Incertae_Sedis|g__Parvimonas|s__Parvimonas_unclassified	0	0	0	0	0	0	0	0	0	0	0.00053	0.00532	0	0	0	0.00059	0	0	0	0	0	0	0	0	0	0	0	0	0	0	0	0	0	0	0	0	0	0
k__Bacteria|p__Firmicutes|c__Clostridia|o__Clostridiales|f__Clostridiales_Family_XI_Incertae_Sedis|g__Peptoniphilus	0	0	0	0	0	0	0	0	0	0	0.0016	0	0	0	0	0	0.00603	0	0	0	0	0	0	0	0	0	0	0	0	0	0	0	0	0	0	0	0	0.00134
k__Bacteria|p__Firmicutes|c__Clostridia|o__Clostridiales|f__Clostridiales_Family_XI_Incertae_Sedis|g__Peptoniphilus|s__Peptoniphilus_harei	0	0	0	0	0	0	0	0	0	0	0.0016	0	0	0	0	0	0.00025	0	0	0	0	0	0	0	0	0	0	0	0	0	0	0	0	0	0	0	0	0
k__Bacteria|p__Firmicutes|c__Clostridia|o__Clostridiales|f__Clostridiales_Family_XI_Incertae_Sedis|g__Peptoniphilus|s__Peptoniphilus_harei|t__GCF_000183565	0	0	0	0	0	0	0	0	0	0	0.0016	0	0	0	0	0	0.00025	0	0	0	0	0	0	0	0	0	0	0	0	0	0	0	0	0	0	0	0	0
k__Bacteria|p__Firmicutes|c__Clostridia|o__Clostridiales|f__Clostridiales_Family_XI_Incertae_Sedis|g__Peptoniphilus|s__Peptoniphilus_lacrimalis	0	0	0	0	0	0	0	0	0	0	0	0	0	0	0	0	0.00578	0	0	0	0	0	0	0	0	0	0	0	0	0	0	0	0	0	0	0	0	0.00134
k__Bacteria|p__Firmicutes|c__Clostridia|o__Clostridiales|f__Clostridiales_Family_XI_Incertae_Sedis|g__Peptoniphilus|s__Peptoniphilus_lacrimalis|t__Peptoniphilus_lacrimalis_unclassified	0	0	0	0	0	0	0	0	0	0	0	0	0	0	0	0	0.00578	0	0	0	0	0	0	0	0	0	0	0	0	0	0	0	0	0	0	0	0	0.00134
k__Bacteria|p__Firmicutes|c__Clostridia|o__Clostridiales|f__Clostridiales_noname	0.01694	0.00647	0	0.00766	0.03151	0.01361	0.00735	0.00624	0.00181	0	0.02375	0.01642	0.04342	0.02085	0	0	0.0068	0.01368	0.00475	0.00042	0.08996	0	0	0.00374	0.00106	0.04528	0.00182	0.06264	0	0.09989	0	0	0.06839	0	0	0	0	0.0007
k__Bacteria|p__Firmicutes|c__Clostridia|o__Clostridiales|f__Clostridiales_noname|g__Clostridiales_noname	0.00025	0.00093	0	0.00766	0	0.00983	0.00067	0	0	0	0.01848	0.01187	0	0.00959	0	0	0.00093	0	0	0	0.07431	0	0	0	0	0.04528	0	0.06106	0	0.01085	0	0	0.00944	0	0	0	0	0
k__Bacteria|p__Firmicutes|c__Clostridia|o__Clostridiales|f__Clostridiales_noname|g__Clostridiales_noname|s__Clostridiales_bacterium_1_7_47FAA	0.00025	0.00093	0	0.00766	0	0.00983	0.00067	0	0	0	0.01848	0.01187	0	0.00959	0	0	0.00093	0	0	0	0.07431	0	0	0	0	0.04528	0	0.06106	0	0.01085	0	0	0.00944	0	0	0	0	0
k__Bacteria|p__Firmicutes|c__Clostridia|o__Clostridiales|f__Clostridiales_noname|g__Clostridiales_noname|s__Clostridiales_bacterium_1_7_47FAA|t__GCF_000155435	0.00025	0.00093	0	0.00766	0	0.00983	0.00067	0	0	0	0.01848	0.01187	0	0.00959	0	0	0.00093	0	0	0	0.07431	0	0	0	0	0.04528	0	0.06106	0	0.01085	0	0	0.00944	0	0	0	0	0
k__Bacteria|p__Firmicutes|c__Clostridia|o__Clostridiales|f__Clostridiales_noname|g__Flavonifractor	0.0167	0.00554	0	0	0.00209	0.00378	0.00667	0.00624	0.00181	0	0.00527	0.00455	0.04342	0.01126	0	0	0.00293	0.01368	0.00475	0.00042	0.01565	0	0	0.00374	0.00106	0	0.00182	0.00158	0	0.08904	0	0	0.05895	0	0	0	0	0
k__Bacteria|p__Firmicutes|c__Clostridia|o__Clostridiales|f__Clostridiales_noname|g__Flavonifractor|s__Flavonifractor_plautii	0.0167	0.00554	0	0	0.00209	0.00378	0.00667	0.00624	0.00181	0	0.00527	0.00455	0.04342	0.01126	0	0	0.00293	0.01368	0.00475	0.00042	0.01565	0	0	0.00374	0.00106	0	0.00182	0.00158	0	0.08904	0	0	0.05895	0	0	0	0	0
k__Bacteria|p__Firmicutes|c__Clostridia|o__Clostridiales|f__Clostridiales_noname|g__Flavonifractor|s__Flavonifractor_plautii|t__GCF_000239295	0.0167	0.00554	0	0	0.00209	0.00378	0.00667	0.00624	0.00181	0	0.00527	0.00455	0.04342	0.01126	0	0	0.00293	0.01368	0.00475	0.00042	0.01565	0	0	0.00374	0.00106	0	0.00182	0.00158	0	0.08904	0	0	0.05895	0	0	0	0	0
k__Bacteria|p__Firmicutes|c__Clostridia|o__Clostridiales|f__Clostridiales_noname|g__Pseudoflavonifractor	0	0	0	0	0.02942	0	0	0	0	0	0	0	0	0	0	0	0.00294	0	0	0	0	0	0	0	0	0	0	0	0	0	0	0	0	0	0	0	0	0.0007
k__Bacteria|p__Firmicutes|c__Clostridia|o__Clostridiales|f__Clostridiales_noname|g__Pseudoflavonifractor|s__Pseudoflavonifractor_capillosus	0	0	0	0	0.02942	0	0	0	0	0	0	0	0	0	0	0	0.00294	0	0	0	0	0	0	0	0	0	0	0	0	0	0	0	0	0	0	0	0	0.0007
k__Bacteria|p__Firmicutes|c__Clostridia|o__Clostridiales|f__Clostridiales_noname|g__Pseudoflavonifractor|s__Pseudoflavonifractor_capillosus|t__GCF_000169255	0	0	0	0	0.02942	0	0	0	0	0	0	0	0	0	0	0	0.00294	0	0	0	0	0	0	0	0	0	0	0	0	0	0	0	0	0	0	0	0	0.0007
k__Bacteria|p__Firmicutes|c__Clostridia|o__Clostridiales|f__Eubacteriaceae	12.0705	12.121	3.97727	8.5098	2.02963	6.84021	2.32743	10.3621	12.0978	4.71945	1.0508	3.21053	0.40608	1.97535	9.1767	2.50807	5.73448	1.01323	0.41183	9.00899	28.7064	2.65594	7.92245	0	2.02485	0.0081	8.20255	0	1.71596	6.82076	1.91556	4.35836	0.15374	0.00206	0.00066	1.18025	2.08503	1.36303
k__Bacteria|p__Firmicutes|c__Clostridia|o__Clostridiales|f__Eubacteriaceae|g__Anaerofustis	0	0	0	0	0	0	0	0	0	0	0	0	0	0	0	0	0	0	0	0	0	0	0	0	0	0	0	0	0	0	0	0	0	0	0	0	0	0
k__Bacteria|p__Firmicutes|c__Clostridia|o__Clostridiales|f__Eubacteriaceae|g__Anaerofustis|s__Anaerofustis_stercorihominis	0	0	0	0	0	0	0	0	0	0	0	0	0	0	0	0	0	0	0	0	0	0	0	0	0	0	0	0	0	0	0	0	0	0	0	0	0	0
k__Bacteria|p__Firmicutes|c__Clostridia|o__Clostridiales|f__Eubacteriaceae|g__Anaerofustis|s__Anaerofustis_stercorihominis|t__GCF_000154825	0	0	0	0	0	0	0	0	0	0	0	0	0	0	0	0	0	0	0	0	0	0	0	0	0	0	0	0	0	0	0	0	0	0	0	0	0	0
k__Bacteria|p__Firmicutes|c__Clostridia|o__Clostridiales|f__Eubacteriaceae|g__Eubacterium	12.0705	12.121	3.97727	8.5098	2.02963	6.84021	2.32743	10.3621	12.0978	4.71945	1.0508	3.21053	0.40608	1.97535	9.1767	2.50807	5.73448	1.01323	0.41183	9.00899	28.7064	2.65594	7.92245	0	2.02485	0.0081	8.20255	0	1.71596	6.82076	1.91556	4.35836	0.15374	0.00206	0.00066	1.18025	2.08503	1.36303
k__Bacteria|p__Firmicutes|c__Clostridia|o__Clostridiales|f__Eubacteriaceae|g__Eubacterium|s__Eubacterium_brachy	0	0	0	0	0	0	0	0	0.00146	0	0.00222	0	0	0	0	0	0	0	0	0	0	0	0	0	0	0	0	0	0	0	0	0	0	0	0.00066	0	0	0
k__Bacteria|p__Firmicutes|c__Clostridia|o__Clostridiales|f__Eubacteriaceae|g__Eubacterium|s__Eubacterium_brachy|t__GCF_000488855	0	0	0	0	0	0	0	0	0.00146	0	0.00222	0	0	0	0	0	0	0	0	0	0	0	0	0	0	0	0	0	0	0	0	0	0	0	0.00066	0	0	0
k__Bacteria|p__Firmicutes|c__Clostridia|o__Clostridiales|f__Eubacteriaceae|g__Eubacterium|s__Eubacterium_eligens	0.00784	0.67607	0.00969	1.74178	0	1.74016	0.03178	3.34462	1.30691	0.18131	0.3044	0.38769	0	0.78209	0.34291	1.14889	0.67491	0.16868	0.32636	0	0.00032	0	0.26416	0	0.77118	0	0.24737	0	0.00266	0.04367	0.29999	0.255	0.11445	0	0	0.08446	2.01662	0.14345
k__Bacteria|p__Firmicutes|c__Clostridia|o__Clostridiales|f__Eubacteriaceae|g__Eubacterium|s__Eubacterium_eligens|t__GCF_000146185	0.00784	0.67607	0.00969	1.74178	0	1.74016	0.03178	3.34462	1.30691	0.18131	0.3044	0.38769	0	0.78209	0.34291	1.14889	0.67491	0.16868	0.32636	0	0.00032	0	0.26416	0	0.77118	0	0.24737	0	0.00266	0.04367	0.29999	0.255	0.11445	0	0	0.08446	2.01662	0.14345
k__Bacteria|p__Firmicutes|c__Clostridia|o__Clostridiales|f__Eubacteriaceae|g__Eubacterium|s__Eubacterium_hallii	2.00391	1.64453	0.44731	0.68991	1.4317	3.27544	0.64695	2.88988	1.97167	0.12317	0.58493	0.10427	0.03488	0.51217	0.63116	0.98036	0.43779	0.59678	0.08547	1.42335	1.45898	0.09748	0.27105	0	0.91315	0	0.55297	0	0.40178	0.27955	0.63343	1.24638	0.03455	0	0	0.3669	0.05886	0.0634
k__Bacteria|p__Firmicutes|c__Clostridia|o__Clostridiales|f__Eubacteriaceae|g__Eubacterium|s__Eubacterium_hallii|t__GCF_000173975	2.00391	1.64453	0.44731	0.68991	1.4317	3.27544	0.64695	2.88988	1.97167	0.12317	0.58493	0.10427	0.03488	0.51217	0.63116	0.98036	0.43779	0.59678	0.08547	1.42335	1.45898	0.09748	0.27105	0	0.91315	0	0.55297	0	0.40178	0.27955	0.63343	1.24638	0.03455	0	0	0.3669	0.05886	0.0634
k__Bacteria|p__Firmicutes|c__Clostridia|o__Clostridiales|f__Eubacteriaceae|g__Eubacterium|s__Eubacterium_limosum	0	0	0	0	0	0	0	0	0	0	0.02978	0.01369	0	0	0	0	0	0	0	0	0	0	0	0	0	0.00451	0	0	0	0	0	0	0.00194	0	0	0	0	0
k__Bacteria|p__Firmicutes|c__Clostridia|o__Clostridiales|f__Eubacteriaceae|g__Eubacterium|s__Eubacterium_limosum|t__GCF_000152245	0	0	0	0	0	0	0	0	0	0	0.02978	0.01369	0	0	0	0	0	0	0	0	0	0	0	0	0	0.00451	0	0	0	0	0	0	0.00194	0	0	0	0	0
k__Bacteria|p__Firmicutes|c__Clostridia|o__Clostridiales|f__Eubacteriaceae|g__Eubacterium|s__Eubacterium_ramulus	0.01677	0.03776	0	0.70014	0.12123	0.15541	0.01271	0.01308	0.14862	0.1456	0	0.032	0.00325	0.02147	0.01272	0.01385	0.08212	0.02305	0	0.14164	0.01152	0.10626	0.04627	0	0.11561	0	0.00786	0	0.19722	0	0.00176	0.02895	0	0	0	0.05497	0.00955	0.03873
k__Bacteria|p__Firmicutes|c__Clostridia|o__Clostridiales|f__Eubacteriaceae|g__Eubacterium|s__Eubacterium_ramulus|t__GCF_000469345	0.01677	0.03776	0	0.70014	0.12123	0.15541	0.01271	0.01308	0.14862	0.1456	0	0.032	0.00325	0.02147	0.01272	0.01385	0.08212	0.02305	0	0.14164	0.01152	0.10626	0.04627	0	0.11561	0	0.00786	0	0.19722	0	0.00176	0.02895	0	0	0	0.05497	0.00955	0.03873
k__Bacteria|p__Firmicutes|c__Clostridia|o__Clostridiales|f__Eubacteriaceae|g__Eubacterium|s__Eubacterium_rectale	9.77071	9.67645	3.52028	5.37797	0.0304	1.12932	1.37854	3.01013	8.13109	4.11903	0.00028	2.53876	0.36795	0.13327	8.07818	0.33733	4.00138	0.15384	0	7.36298	27.0995	2.44869	7.06976	0	0	0.00359	7.1294	0	1.1143	6.36278	0.92001	2.64286	0.00177	0.00206	0	0.24925	0	0.92643
k__Bacteria|p__Firmicutes|c__Clostridia|o__Clostridiales|f__Eubacteriaceae|g__Eubacterium|s__Eubacterium_rectale|t__Eubacterium_rectale_unclassified	9.77071	9.67645	3.52028	5.37797	0.0304	1.12932	1.37854	3.01013	8.13109	4.11903	0.00028	2.53876	0.36795	0.13327	8.07818	0.33733	4.00138	0.15384	0	7.36298	27.0995	2.44869	7.06976	0	0	0.00359	7.1294	0	1.1143	6.36278	0.92001	2.64286	0.00177	0.00206	0	0.24925	0	0.92643
k__Bacteria|p__Firmicutes|c__Clostridia|o__Clostridiales|f__Eubacteriaceae|g__Eubacterium|s__Eubacterium_saphenum	0	0	0	0	0	0	0	0	0	0	0	0	0	0	0	0	0	0	0	0	0	0	0	0	0	0	0	0	0	0	0	0	0	0	0	0	0	0
k__Bacteria|p__Firmicutes|c__Clostridia|o__Clostridiales|f__Eubacteriaceae|g__Eubacterium|s__Eubacterium_saphenum|t__GCF_000161975	0	0	0	0	0	0	0	0	0	0	0	0	0	0	0	0	0	0	0	0	0	0	0	0	0	0	0	0	0	0	0	0	0	0	0	0	0	0
k__Bacteria|p__Firmicutes|c__Clostridia|o__Clostridiales|f__Eubacteriaceae|g__Eubacterium|s__Eubacterium_siraeum	0	0	0	0	0	0	0	1.02284	0.39929	0.07135	0	0	0	0.47297	0	0	0	0	0	0	0.01162	0	0.00205	0	0	0	0.00161	0	0	0.01248	0	0	0	0	0	0	0	0
k__Bacteria|p__Firmicutes|c__Clostridia|o__Clostridiales|f__Eubacteriaceae|g__Eubacterium|s__Eubacterium_siraeum|t__Eubacterium_siraeum_unclassified	0	0	0	0	0	0	0	1.02284	0.39929	0.07135	0	0	0	0.47297	0	0	0	0	0	0	0.01162	0	0.00205	0	0	0	0.00161	0	0	0.01248	0	0	0	0	0	0	0	0
k__Bacteria|p__Firmicutes|c__Clostridia|o__Clostridiales|f__Eubacteriaceae|g__Eubacterium|s__Eubacterium_sp_3_1_31	0	0	0	0	0	0	0.01762	0	0	0	0.00011	0	0	0	0	0	0	0	0	0	0	0	0	0	0	0	0	0	0	0.04133	0	0	0	0	0	0	0	0
k__Bacteria|p__Firmicutes|c__Clostridia|o__Clostridiales|f__Eubacteriaceae|g__Eubacterium|s__Eubacterium_sp_3_1_31|t__Eubacterium_sp_3_1_31_unclassified	0	0	0	0	0	0	0.01762	0	0	0	0.00011	0	0	0	0	0	0	0	0	0	0	0	0	0	0	0	0	0	0	0.04133	0	0	0	0	0	0	0	0
k__Bacteria|p__Firmicutes|c__Clostridia|o__Clostridiales|f__Eubacteriaceae|g__Eubacterium|s__Eubacterium_ventriosum	0.2713	0.08617	0	0	0.4463	0.53989	0.23982	0.08157	0.13878	0.079	0.12907	0.13412	0	0.05339	0.11172	0.02764	0.53828	0.07088	0	0.08102	0.12449	0.00351	0.26916	0	0.22491	0	0.26335	0	0	0.08094	0.06037	0.18517	0.00103	0	0	0.42467	0	0.19101
k__Bacteria|p__Firmicutes|c__Clostridia|o__Clostridiales|f__Eubacteriaceae|g__Eubacterium|s__Eubacterium_ventriosum|t__GCF_000153885	0.2713	0.08617	0	0	0.4463	0.53989	0.23982	0.08157	0.13878	0.079	0.12907	0.13412	0	0.05339	0.11172	0.02764	0.53828	0.07088	0	0.08102	0.12449	0.00351	0.26916	0	0.22491	0	0.26335	0	0	0.08094	0.06037	0.18517	0.00103	0	0	0.42467	0	0.19101
k__Bacteria|p__Firmicutes|c__Clostridia|o__Clostridiales|f__Lachnospiraceae	4.71334	14.7778	2.83874	10.8508	8.34649	12.7482	4.44779	11.1807	9.71056	3.76309	5.02543	4.00316	5.83961	3.00422	4.09844	5.12538	8.31125	7.1335	22.03	4.93465	5.08879	14.6812	6.15685	6.11687	5.03509	2.92064	2.74427	4.89615	4.32177	6.57683	3.10409	5.40547	11.2236	5.58241	26.8904	3.2006	1.5857	1.67575
k__Bacteria|p__Firmicutes|c__Clostridia|o__Clostridiales|f__Lachnospiraceae|g__Anaerostipes	0.02793	0.15078	0.02523	0.25446	0.01857	0.19356	0.00734	0.00724	0.1006	0.00607	0.0861	0.04078	0.00859	0.01062	0.00967	0.03484	0.01163	0.064	0.09068	0.2603	0.02116	0.01073	0.00612	0.23459	0.03324	0.62763	0.10389	0.08743	0.00081	0.13891	0.00039	0.04437	1.08411	0.00399	1.2931	0.00962	0.00535	0.00252
k__Bacteria|p__Firmicutes|c__Clostridia|o__Clostridiales|f__Lachnospiraceae|g__Anaerostipes|s__Anaerostipes_caccae	0	0	0	0	0	0	0	0	0	0	0	0	0	0.00553	0	0	0	0	0	0	0	0	0	0	0	0.52734	0	0.01429	0	0.00031	0	0	0	0	0.00313	0	0	0
k__Bacteria|p__Firmicutes|c__Clostridia|o__Clostridiales|f__Lachnospiraceae|g__Anaerostipes|s__Anaerostipes_caccae|t__GCF_000154305	0	0	0	0	0	0	0	0	0	0	0	0	0	0.00553	0	0	0	0	0	0	0	0	0	0	0	0.52734	0	0.01429	0	0.00031	0	0	0	0	0.00313	0	0	0
k__Bacteria|p__Firmicutes|c__Clostridia|o__Clostridiales|f__Lachnospiraceae|g__Anaerostipes|s__Anaerostipes_hadrus	0.02793	0.15078	0.02523	0.25446	0.01857	0.19356	0.00734	0.00724	0.1006	0.00607	0.0861	0.04078	0.00859	0.00509	0.00967	0.03484	0.01163	0.064	0.09068	0.2603	0.02116	0.01073	0.00612	0.23459	0.03324	0	0.10389	0	0.00081	0	0.00039	0.04437	1.08411	0.00399	0	0.00962	0.00535	0.00252
k__Bacteria|p__Firmicutes|c__Clostridia|o__Clostridiales|f__Lachnospiraceae|g__Anaerostipes|s__Anaerostipes_hadrus|t__GCF_000332875	0.02793	0.15078	0.02523	0.25446	0.01857	0.19356	0.00734	0.00724	0.1006	0.00607	0.0861	0.04078	0.00859	0.00509	0.00967	0.03484	0.01163	0.064	0.09068	0.2603	0.02116	0.01073	0.00612	0.23459	0.03324	0	0.10389	0	0.00081	0	0.00039	0.04437	1.08411	0.00399	0	0.00962	0.00535	0.00252
k__Bacteria|p__Firmicutes|c__Clostridia|o__Clostridiales|f__Lachnospiraceae|g__Anaerostipes|s__Anaerostipes_unclassified	0	0	0	0	0	0	0	0	0	0	0	0	0	0	0	0	0	0	0	0	0	0	0	0	0	0.10028	0	0.07314	0	0.1386	0	0	0	0	1.28997	0	0	0
k__Bacteria|p__Firmicutes|c__Clostridia|o__Clostridiales|f__Lachnospiraceae|g__Blautia	1.67461	2.32639	0.87611	3.7414	0.72928	2.3865	1.92074	2.30401	2.93263	0.65	2.79381	2.68032	4.1189	2.04934	0.83898	1.99459	2.00935	0.76291	1.04628	1.46823	1.29177	5.29069	1.11715	2.49135	2.33562	0.75132	1.09303	4.78526	1.17254	3.32705	0.60189	1.42069	6.92892	5.08365	16.6794	0.66572	1.18954	0.37415
k__Bacteria|p__Firmicutes|c__Clostridia|o__Clostridiales|f__Lachnospiraceae|g__Blautia|s__Blautia_hansenii	0	0	0	0	0	0	0	0	0	0	0	0	0	0	0	0	0	0	0	0	0	0	0	0	0	0	0	0	0	0	0	0	0	0	0.00321	0	0	0
k__Bacteria|p__Firmicutes|c__Clostridia|o__Clostridiales|f__Lachnospiraceae|g__Blautia|s__Blautia_hansenii|t__GCF_000156675	0	0	0	0	0	0	0	0	0	0	0	0	0	0	0	0	0	0	0	0	0	0	0	0	0	0	0	0	0	0	0	0	0	0	0.00321	0	0	0
k__Bacteria|p__Firmicutes|c__Clostridia|o__Clostridiales|f__Lachnospiraceae|g__Blautia|s__Blautia_hydrogenotrophica	0	0	0	0	0	0	0	0	0	0	0	0	0	0	0	0	0	0	0	0.00236	0	0	0.0014	0	0	0	0.00322	0	0	0	0	0	0.03482	0	0	0	0	0
k__Bacteria|p__Firmicutes|c__Clostridia|o__Clostridiales|f__Lachnospiraceae|g__Blautia|s__Blautia_hydrogenotrophica|t__GCF_000157975	0	0	0	0	0	0	0	0	0	0	0	0	0	0	0	0	0	0	0	0.00236	0	0	0.0014	0	0	0	0.00322	0	0	0	0	0	0.03482	0	0	0	0	0
k__Bacteria|p__Firmicutes|c__Clostridia|o__Clostridiales|f__Lachnospiraceae|g__Blautia|s__Blautia_producta	0.01178	0	0	0	0	0	0.00164	0.0006	0	0	0.00351	0.00442	0	0.00106	0	0	0	0	0	0	0	0	0	0	0	0.20659	0	0.07215	0.00014	0	0	0	0.00122	0	0	0	0	0
k__Bacteria|p__Firmicutes|c__Clostridia|o__Clostridiales|f__Lachnospiraceae|g__Blautia|s__Blautia_producta|t__GCF_000373885	0.01178	0	0	0	0	0	0.00164	0.0006	0	0	0.00351	0.00442	0	0.00106	0	0	0	0	0	0	0	0	0	0	0	0.20659	0	0.07215	0.00014	0	0	0	0.00122	0	0	0	0	0
k__Bacteria|p__Firmicutes|c__Clostridia|o__Clostridiales|f__Lachnospiraceae|g__Blautia|s__Ruminococcus_gnavus	0.00812	0.02743	0	0.27773	0	0.03325	1.17832	0.01159	0.00661	0.13276	1.18756	0.02859	3.15477	0.31096	0.0062	0.0057	0	0.10247	0.63426	0.14215	0.0019	4.23652	0.00703	0.89506	0.00709	0	0.03638	1.17016	0.56833	0.6638	0.1001	0.53521	0.29027	4.69955	14.6839	0.04188	0.06627	0
k__Bacteria|p__Firmicutes|c__Clostridia|o__Clostridiales|f__Lachnospiraceae|g__Blautia|s__Ruminococcus_gnavus|t__Ruminococcus_gnavus_unclassified	0.00812	0.02743	0	0.27773	0	0.03325	1.17832	0.01159	0.00661	0.13276	1.18756	0.02859	3.15477	0.31096	0.0062	0.0057	0	0.10247	0.63426	0.14215	0.0019	4.23652	0.00703	0.89506	0.00709	0	0.03638	1.17016	0.56833	0.6638	0.1001	0.53521	0.29027	4.69955	14.6839	0.04188	0.06627	0
k__Bacteria|p__Firmicutes|c__Clostridia|o__Clostridiales|f__Lachnospiraceae|g__Blautia|s__Ruminococcus_obeum	0.89378	1.41443	0.31841	2.33616	0.4964	1.32678	0.2074	1.5619	1.10923	0.37086	0.68713	2.19861	0.19719	0.1395	0.56109	0.76715	0.64829	0.25895	0.28935	0.61421	0.75385	0.06155	0.49007	1.37679	0.15467	0	0.50934	0.01367	0.10557	1.0224	0.3907	0.40898	3.37449	0.01609	0	0.44288	0.22917	0.06966
k__Bacteria|p__Firmicutes|c__Clostridia|o__Clostridiales|f__Lachnospiraceae|g__Blautia|s__Ruminococcus_obeum|t__GCF_000153905	0.23775	0.83984	0	1.27268	0	0.45425	0	0.82384	0.2697	0	0.43053	0.58787	0	0	0	0	0.32866	0	0	0.31103	0.41847	0	0.26254	0	0	0	0	0	0	0	0	0	2.31768	0	0	0.31536	0	0
k__Bacteria|p__Firmicutes|c__Clostridia|o__Clostridiales|f__Lachnospiraceae|g__Blautia|s__Ruminococcus_obeum|t__GCF_000210015	0	0	0	0	0	0.35072	0	0.34779	0.47562	0	0	0.61229	0	0	0	0	0.10152	0	0	0	0	0	0	0	0	0	0.06132	0	0	0	0	0	0	0	0	0	0	0
k__Bacteria|p__Firmicutes|c__Clostridia|o__Clostridiales|f__Lachnospiraceae|g__Blautia|s__Ruminococcus_obeum|t__Ruminococcus_obeum_unclassified	0.65603	0.5746	0.31841	1.06347	0.4964	0.52181	0.2074	0.39027	0.36391	0.37086	0.2566	0.99845	0.19719	0.1395	0.56109	0.76715	0.2181	0.25895	0.28935	0.30318	0.33538	0.06155	0.22753	1.37679	0.15467	0	0.44802	0.01367	0.10557	1.0224	0.3907	0.40898	1.05681	0.01609	0	0.12752	0.22917	0.06966
k__Bacteria|p__Firmicutes|c__Clostridia|o__Clostridiales|f__Lachnospiraceae|g__Blautia|s__Ruminococcus_torques	0.76093	0.88453	0.5577	1.12752	0.23288	1.02647	0.53338	0.72991	1.8168	0.14637	0.91562	0.4487	0.76693	1.59782	0.27169	1.22175	1.36106	0.40149	0.12267	0.70951	0.53602	0.99262	0.61865	0.2195	2.17386	0.54473	0.54409	3.52928	0.49849	1.64086	0.11109	0.4765	3.22812	0.36801	1.99229	0.18096	0.89411	0.30448
k__Bacteria|p__Firmicutes|c__Clostridia|o__Clostridiales|f__Lachnospiraceae|g__Blautia|s__Ruminococcus_torques|t__GCF_000210035	0	0	0	0.79915	0	0	0	0	1.8168	0	0.80646	0	0	1.42451	0	1.22175	1.36106	0	0	0	0.53602	0.89257	0	0	2.17386	0	0	0	0	0	0	0.4765	0	0	0	0	0.89411	0.30448
k__Bacteria|p__Firmicutes|c__Clostridia|o__Clostridiales|f__Lachnospiraceae|g__Blautia|s__Ruminococcus_torques|t__Ruminococcus_torques_unclassified	0.76093	0.88453	0.5577	0.32836	0.23288	1.02647	0.53338	0.72991	0	0.14637	0.10916	0.4487	0.76693	0.17332	0.27169	0	0	0.40149	0.12267	0.70951	0	0.10005	0.61865	0.2195	0	0.54473	0.54409	3.52928	0.49849	1.64086	0.11109	0	3.22812	0.36801	1.99229	0.18096	0	0
k__Bacteria|p__Firmicutes|c__Clostridia|o__Clostridiales|f__Lachnospiraceae|g__Butyrivibrio	0.00317	0.00508	0	0.03593	0	0.0154	0.00261	0.00519	0.00761	0.02231	0.00778	0	0	0.0076	0.00289	0.00289	0.00256	0.00373	0	0.00526	0.00443	0	0	0	0.00321	0	0.00196	0	0.00711	0	0.05282	0.01263	0.00226	0	0.00592	0	0	0.00171
k__Bacteria|p__Firmicutes|c__Clostridia|o__Clostridiales|f__Lachnospiraceae|g__Butyrivibrio|s__Butyrivibrio_crossotus	0	0	0	0	0	0	0	0	0	0.02231	0	0	0	0	0	0	0	0	0	0	0	0	0	0	0	0	0	0	0	0	0.05282	0	0	0	0	0	0	0
k__Bacteria|p__Firmicutes|c__Clostridia|o__Clostridiales|f__Lachnospiraceae|g__Butyrivibrio|s__Butyrivibrio_crossotus|t__GCF_000156015	0	0	0	0	0	0	0	0	0	0.02231	0	0	0	0	0	0	0	0	0	0	0	0	0	0	0	0	0	0	0	0	0.05282	0	0	0	0	0	0	0
k__Bacteria|p__Firmicutes|c__Clostridia|o__Clostridiales|f__Lachnospiraceae|g__Butyrivibrio|s__Butyrivibrio_unclassified	0.00317	0.00508	0	0.03593	0	0.0154	0.00261	0.00519	0.00761	0	0.00778	0	0	0.0076	0.00289	0.00289	0.00256	0.00373	0	0.00526	0.00443	0	0	0	0.00321	0	0.00196	0	0.00711	0	0	0.01263	0.00226	0	0.00592	0	0	0.00171
k__Bacteria|p__Firmicutes|c__Clostridia|o__Clostridiales|f__Lachnospiraceae|g__Coprococcus	0.00305	3.23818	0.18925	2.36022	1.60876	2.07642	0.01031	1.58767	2.81938	0.2413	0.48031	0.11805	0.20832	0.26039	1.01004	0.30039	1.6745	0.49218	0.29414	0.52863	0.86923	0.06466	0.58718	0	0.85599	0	0.45087	0	0.17976	0.0254	0.78507	0.76659	0.57343	0	0	0.13506	0	0.26738
k__Bacteria|p__Firmicutes|c__Clostridia|o__Clostridiales|f__Lachnospiraceae|g__Coprococcus|s__Coprococcus_catus	0	0.56339	0.07225	0.41346	0.58686	0.59352	0.01031	0.18273	0.64215	0.0495	0.23368	0.11805	0.04385	0.26039	0.08135	0.08795	0.35966	0.30642	0.29414	0.07251	0.23395	0.02446	0.16212	0	0.2231	0	0.23552	0	0.05134	0.01481	0.14061	0.44452	0	0	0	0.07609	0	0.10151
k__Bacteria|p__Firmicutes|c__Clostridia|o__Clostridiales|f__Lachnospiraceae|g__Coprococcus|s__Coprococcus_catus|t__GCF_000210555	0	0.56339	0.07225	0.41346	0.58686	0.59352	0.01031	0.18273	0.64215	0.0495	0.23368	0.11805	0.04385	0.26039	0.08135	0.08795	0.35966	0.30642	0.29414	0.07251	0.23395	0.02446	0.16212	0	0.2231	0	0.23552	0	0.05134	0.01481	0.14061	0.44452	0	0	0	0.07609	0	0.10151
k__Bacteria|p__Firmicutes|c__Clostridia|o__Clostridiales|f__Lachnospiraceae|g__Coprococcus|s__Coprococcus_comes	0.00305	2.67479	0.117	1.94677	0.50396	0.86448	0	1.40493	0.71886	0.1918	0.24663	0	0.16447	0	0.43248	0.21244	0.45604	0.18576	0	0.45612	0.63528	0.0402	0.15893	0	0.63289	0	0.21535	0	0.12842	0.01058	0.24898	0.32207	0.57343	0	0	0.05896	0	0.12596
k__Bacteria|p__Firmicutes|c__Clostridia|o__Clostridiales|f__Lachnospiraceae|g__Coprococcus|s__Coprococcus_comes|t__GCF_000155875	0.00305	2.67479	0.117	1.94677	0.50396	0.86448	0	1.40493	0.71886	0.1918	0.24663	0	0.16447	0	0.43248	0.21244	0.45604	0.18576	0	0.45612	0.63528	0.0402	0.15893	0	0.63289	0	0.21535	0	0.12842	0.01058	0.24898	0.32207	0.57343	0	0	0.05896	0	0.12596
k__Bacteria|p__Firmicutes|c__Clostridia|o__Clostridiales|f__Lachnospiraceae|g__Coprococcus|s__Coprococcus_sp_ART55_1	0	0	0	0	0.51794	0.61842	0	0	1.45837	0	0	0	0	0	0.49621	0	0.85881	0	0	0	0	0	0.26612	0	0	0	0	0	0	0	0.39548	0	0	0	0	0	0	0.03991
k__Bacteria|p__Firmicutes|c__Clostridia|o__Clostridiales|f__Lachnospiraceae|g__Coprococcus|s__Coprococcus_sp_ART55_1|t__GCF_000210595	0	0	0	0	0.51794	0.61842	0	0	1.45837	0	0	0	0	0	0.49621	0	0.85881	0	0	0	0	0	0.26612	0	0	0	0	0	0	0	0.39548	0	0	0	0	0	0	0.03991
k__Bacteria|p__Firmicutes|c__Clostridia|o__Clostridiales|f__Lachnospiraceae|g__Dorea	0.43888	3.76507	1.27153	0.90882	0.53748	3.83517	1.79593	2.95181	1.6904	0.78922	0.52965	0.52517	0.3353	0.19045	0.3786	0.25627	1.0867	0.56388	2.3426	1.05679	1.36444	0.93122	1.25273	0.5734	0.4138	0.00638	0.26514	0.00247	0.15996	0.06083	0.98952	0.77737	0.5618	0.27723	0.03122	0.17469	0.26829	0.12618
k__Bacteria|p__Firmicutes|c__Clostridia|o__Clostridiales|f__Lachnospiraceae|g__Dorea|s__Dorea_formicigenerans	0.00221	0.91443	0.20261	0.55501	0.2088	1.01773	0.08731	1.25358	0.34265	0.1911	0.33888	0.32381	0.04405	0.19045	0.17	0.17797	0.45386	0.17564	0.36455	0.37322	0.41793	0.07453	0.21413	0	0.24135	0	0.15806	0	0	0.00366	0.28993	0.16372	0.3237	0	0	0.11616	0	0.07248
k__Bacteria|p__Firmicutes|c__Clostridia|o__Clostridiales|f__Lachnospiraceae|g__Dorea|s__Dorea_formicigenerans|t__Dorea_formicigenerans_unclassified	0.00221	0.91443	0.20261	0.55501	0.2088	1.01773	0.08731	1.25358	0.34265	0.1911	0.33888	0.32381	0.04405	0.19045	0.17	0.17797	0.45386	0.17564	0.36455	0.37322	0.41793	0.07453	0.21413	0	0.24135	0	0.15806	0	0	0.00366	0.28993	0.16372	0.3237	0	0	0.11616	0	0.07248
k__Bacteria|p__Firmicutes|c__Clostridia|o__Clostridiales|f__Lachnospiraceae|g__Dorea|s__Dorea_longicatena	0.43667	2.85064	1.06892	0.35381	0.32868	2.81744	1.70862	1.69823	1.34775	0.59812	0.19077	0.20136	0.29125	0	0.20861	0.0783	0.63284	0.38825	1.97805	0.68357	0.94651	0.85669	1.0386	0	0.17245	0	0.10708	0	0.0823	0.01444	0.69959	0.61365	0.2381	0.27723	0	0.05853	0.26829	0.05371
k__Bacteria|p__Firmicutes|c__Clostridia|o__Clostridiales|f__Lachnospiraceae|g__Dorea|s__Dorea_longicatena|t__GCF_000154065	0.43667	2.85064	1.06892	0.35381	0.32868	2.81744	1.70862	1.69823	1.34775	0.59812	0.19077	0.20136	0.29125	0	0.20861	0.0783	0.63284	0.38825	1.97805	0.68357	0.94651	0.85669	1.0386	0	0.17245	0	0.10708	0	0.0823	0.01444	0.69959	0.61365	0.2381	0.27723	0	0.05853	0.26829	0.05371
k__Bacteria|p__Firmicutes|c__Clostridia|o__Clostridiales|f__Lachnospiraceae|g__Dorea|s__Dorea_unclassified	0	0	0	0	0	0	0	0	0	0	0	0	0	0	0	0	0	0	0	0	0	0	0	0.5734	0	0.00638	0	0.00247	0.07766	0.04273	0	0	0	0	0.03122	0	0	0
k__Bacteria|p__Firmicutes|c__Clostridia|o__Clostridiales|f__Lachnospiraceae|g__Lachnospiraceae_noname	0.05185	0.2407	0.12665	2.2552	1.10196	0.88856	0.51297	0.61665	0.5961	0.35627	0.57974	0.20344	0.97507	0.43398	0.72145	0.84346	0.76858	0.10948	0.49668	1.50526	0.75361	1.85773	0.13362	2.76659	0.31349	1.53369	0.19639	0.02098	0.37111	0.49114	0.14607	0.30179	1.33927	0.20714	8.87534	0.03379	0.05027	0.57009
k__Bacteria|p__Firmicutes|c__Clostridia|o__Clostridiales|f__Lachnospiraceae|g__Lachnospiraceae_noname|s__Lachnospiraceae_bacterium_1_1_57FAA	0	0	0.00566	0.64626	0.24687	0	0.18764	0	0.43344	0.10862	0.23328	0.00701	0.16862	0.04302	0	0	0.73652	0.06714	0	1.08847	0.50221	0	0.04321	0.01135	0.26199	0	0.03549	0	0.09248	0.01461	0.08895	0.03886	0.89416	0	0	0	0	0.5357
k__Bacteria|p__Firmicutes|c__Clostridia|o__Clostridiales|f__Lachnospiraceae|g__Lachnospiraceae_noname|s__Lachnospiraceae_bacterium_1_1_57FAA|t__GCF_000218445	0	0	0.00566	0.64626	0.24687	0	0.18764	0	0.43344	0.10862	0.23328	0.00701	0.16862	0.04302	0	0	0.73652	0.06714	0	1.08847	0.50221	0	0.04321	0.01135	0.26199	0	0.03549	0	0.09248	0.01461	0.08895	0.03886	0.89416	0	0	0	0	0.5357
k__Bacteria|p__Firmicutes|c__Clostridia|o__Clostridiales|f__Lachnospiraceae|g__Lachnospiraceae_noname|s__Lachnospiraceae_bacterium_1_4_56FAA	0.00335	0.10859	0	0	0	0	0.06229	0	0	0.03252	0.00642	0.03713	0.34477	0	0	0	0	0.00574	0	0.0041	0.01199	0.07236	0	0	0.00774	1.49138	0.04687	0.00168	0.08018	0	0	0	0.01053	0	0	0.01799	0	0
k__Bacteria|p__Firmicutes|c__Clostridia|o__Clostridiales|f__Lachnospiraceae|g__Lachnospiraceae_noname|s__Lachnospiraceae_bacterium_1_4_56FAA|t__GCF_000218385	0.00335	0.10859	0	0	0	0	0.06229	0	0	0.03252	0.00642	0.03713	0.34477	0	0	0	0	0.00574	0	0.0041	0.01199	0.07236	0	0	0.00774	1.49138	0.04687	0.00168	0.08018	0	0	0	0.01053	0	0	0.01799	0	0
k__Bacteria|p__Firmicutes|c__Clostridia|o__Clostridiales|f__Lachnospiraceae|g__Lachnospiraceae_noname|s__Lachnospiraceae_bacterium_2_1_46FAA	0	0	0	0	0	0	0	0	0	0	0	0	0.20392	0	0	0	0	0	0	0	0	1.02747	0	0	0	0	0	0	0	0	0	0.07756	0	0	0	0	0	0
k__Bacteria|p__Firmicutes|c__Clostridia|o__Clostridiales|f__Lachnospiraceae|g__Lachnospiraceae_noname|s__Lachnospiraceae_bacterium_2_1_46FAA|t__GCF_000209385	0	0	0	0	0	0	0	0	0	0	0	0	0.20392	0	0	0	0	0	0	0	0	1.02747	0	0	0	0	0	0	0	0	0	0.07756	0	0	0	0	0	0
k__Bacteria|p__Firmicutes|c__Clostridia|o__Clostridiales|f__Lachnospiraceae|g__Lachnospiraceae_noname|s__Lachnospiraceae_bacterium_2_1_58FAA	0	0.0155	0	0.03659	0.00159	0.06915	0.13658	0	0.0006	0.02289	0.00169	0.03371	0.00982	0.01542	0.05293	0.20853	0	0.01081	0.02163	0	0.06485	0.58493	0	0.32971	0	0	0.00385	0	0.12089	0.12976	0.02075	0.04366	0	0.18795	8.85252	0.00198	0	0
k__Bacteria|p__Firmicutes|c__Clostridia|o__Clostridiales|f__Lachnospiraceae|g__Lachnospiraceae_noname|s__Lachnospiraceae_bacterium_2_1_58FAA|t__GCF_000218465	0	0.0155	0	0.03659	0.00159	0.06915	0.13658	0	0.0006	0.02289	0.00169	0.03371	0.00982	0.01542	0.05293	0.20853	0	0.01081	0.02163	0	0.06485	0.58493	0	0.32971	0	0	0.00385	0	0.12089	0.12976	0.02075	0.04366	0	0.18795	8.85252	0.00198	0	0
k__Bacteria|p__Firmicutes|c__Clostridia|o__Clostridiales|f__Lachnospiraceae|g__Lachnospiraceae_noname|s__Lachnospiraceae_bacterium_3_1_46FAA	0	0.0313	0	0.40088	0.03489	0.0615	0.01709	0	0	0	0.06162	0.00451	0	0.10688	0	0.00384	0	0	0	0.30847	0	0.01445	0.03263	0	0.01011	0	0.06666	0	0.02574	0	0	0	0	0	0.02283	0.00048	0	0.01536
k__Bacteria|p__Firmicutes|c__Clostridia|o__Clostridiales|f__Lachnospiraceae|g__Lachnospiraceae_noname|s__Lachnospiraceae_bacterium_3_1_46FAA|t__GCF_000209405	0	0.0313	0	0.40088	0.03489	0.0615	0.01709	0	0	0	0.06162	0.00451	0	0.10688	0	0.00384	0	0	0	0.30847	0	0.01445	0.03263	0	0.01011	0	0.06666	0	0.02574	0	0	0	0	0	0.02283	0.00048	0	0.01536
k__Bacteria|p__Firmicutes|c__Clostridia|o__Clostridiales|f__Lachnospiraceae|g__Lachnospiraceae_noname|s__Lachnospiraceae_bacterium_3_1_57FAA_CT1	0	0	0	0.00204	0.01778	0	0	0	0	0	0.21664	0	0	0	0	0	0	0	0	0	0.00211	0	0	0	0	0.01959	0	0	0	0	0	0.0004	0.00234	0	0	0	0	0.0007
k__Bacteria|p__Firmicutes|c__Clostridia|o__Clostridiales|f__Lachnospiraceae|g__Lachnospiraceae_noname|s__Lachnospiraceae_bacterium_3_1_57FAA_CT1|t__GCF_000218405	0	0	0	0.00204	0.01778	0	0	0	0	0	0.21664	0	0	0	0	0	0	0	0	0	0.00211	0	0	0	0	0.01959	0	0	0	0	0	0.0004	0.00234	0	0	0	0	0.0007
k__Bacteria|p__Firmicutes|c__Clostridia|o__Clostridiales|f__Lachnospiraceae|g__Lachnospiraceae_noname|s__Lachnospiraceae_bacterium_4_1_37FAA	0	0	0	0	0	0	0	0	0.00032	0	0.00033	0	0	0.00688	0	0	0	0	0	0	0	0.00239	0	0	0	0	0	0	0	0.0391	0	0	0	0	0	0.00088	0.00026	0
k__Bacteria|p__Firmicutes|c__Clostridia|o__Clostridiales|f__Lachnospiraceae|g__Lachnospiraceae_noname|s__Lachnospiraceae_bacterium_4_1_37FAA|t__GCF_000191805	0	0	0	0	0	0	0	0	0.00032	0	0.00033	0	0	0.00688	0	0	0	0	0	0	0	0.00239	0	0	0	0	0	0	0	0.0391	0	0	0	0	0	0.00088	0.00026	0
k__Bacteria|p__Firmicutes|c__Clostridia|o__Clostridiales|f__Lachnospiraceae|g__Lachnospiraceae_noname|s__Lachnospiraceae_bacterium_5_1_57FAA	0.00044	0	0	0	0	0	0.01072	0	0	0	0	0.00133	0	0.0224	0	0	0	0	0	0	0	0	0	0	0	0.02273	0	0.01906	0	0	0	0	0	0	0	0	0	0
k__Bacteria|p__Firmicutes|c__Clostridia|o__Clostridiales|f__Lachnospiraceae|g__Lachnospiraceae_noname|s__Lachnospiraceae_bacterium_5_1_57FAA|t__GCF_000218425	0.00044	0	0	0	0	0	0.01072	0	0	0	0	0.00133	0	0.0224	0	0	0	0	0	0	0	0	0	0	0	0.02273	0	0.01906	0	0	0	0	0	0	0	0	0	0
k__Bacteria|p__Firmicutes|c__Clostridia|o__Clostridiales|f__Lachnospiraceae|g__Lachnospiraceae_noname|s__Lachnospiraceae_bacterium_5_1_63FAA	0.04807	0.08387	0.08712	1.16943	0.10452	0.33553	0.08882	0.02266	0.15221	0.18632	0.04921	0.03224	0.00458	0.22794	0.2165	0.15522	0.0278	0.02469	0.47484	0.10117	0.16234	0.03804	0.05757	2.42554	0.03098	0	0.04225	0	0.04323	0	0.00128	0.02247	0.42539	0.0192	0	0.01005	0.03277	0.01833
k__Bacteria|p__Firmicutes|c__Clostridia|o__Clostridiales|f__Lachnospiraceae|g__Lachnospiraceae_noname|s__Lachnospiraceae_bacterium_5_1_63FAA|t__GCF_000185525	0.04807	0.08387	0.08712	1.16943	0.10452	0.33553	0.08882	0.02266	0.15221	0.18632	0.04921	0.03224	0.00458	0.22794	0.2165	0.15522	0.0278	0.02469	0.47484	0.10117	0.16234	0.03804	0.05757	2.42554	0.03098	0	0.04225	0	0.04323	0	0.00128	0.02247	0.42539	0.0192	0	0.01005	0.03277	0.01833
k__Bacteria|p__Firmicutes|c__Clostridia|o__Clostridiales|f__Lachnospiraceae|g__Lachnospiraceae_noname|s__Lachnospiraceae_bacterium_6_1_63FAA	0	0	0	0	0	0	0	0	0	0	0.00128	0	0.04722	0	0	0	0	0	0	0.00294	0	0.04877	0	0	0	0	0	0	0	0	0	0.00332	0	0	0	0	0	0
k__Bacteria|p__Firmicutes|c__Clostridia|o__Clostridiales|f__Lachnospiraceae|g__Lachnospiraceae_noname|s__Lachnospiraceae_bacterium_6_1_63FAA|t__GCF_000209425	0	0	0	0	0	0	0	0	0	0	0.00128	0	0.04722	0	0	0	0	0	0	0.00294	0	0.04877	0	0	0	0	0	0	0	0	0	0.00332	0	0	0	0	0	0
k__Bacteria|p__Firmicutes|c__Clostridia|o__Clostridiales|f__Lachnospiraceae|g__Lachnospiraceae_noname|s__Lachnospiraceae_bacterium_7_1_58FAA	0	0.00145	0	0	0.0081	0.14912	0.00983	0.00942	0.00952	0.00592	0.00833	0	0.00092	0.01144	0	0.00012	0.00427	0.00111	0	0.00011	0.00084	0	0.00021	0	0.00266	0	0.00126	0.00024	0.00416	0.00389	0.0071	0.00018	0.00569	0	0	0	0	0
k__Bacteria|p__Firmicutes|c__Clostridia|o__Clostridiales|f__Lachnospiraceae|g__Lachnospiraceae_noname|s__Lachnospiraceae_bacterium_7_1_58FAA|t__GCF_000242155	0	0.00145	0	0	0.0081	0.14912	0.00983	0.00942	0.00952	0.00592	0.00833	0	0.00092	0.01144	0	0.00012	0.00427	0.00111	0	0.00011	0.00084	0	0.00021	0	0.00266	0	0.00126	0.00024	0.00416	0.00389	0.0071	0.00018	0.00569	0	0	0	0	0
k__Bacteria|p__Firmicutes|c__Clostridia|o__Clostridiales|f__Lachnospiraceae|g__Lachnospiraceae_noname|s__Lachnospiraceae_bacterium_8_1_57FAA	0	0	0.03387	0	0.68823	0.27326	0	0.58457	0	0	0	0.08751	0.18675	0	0.45202	0.47576	0	0	0	0	0	0	0	0	0	0	0	0	0	0.28721	0.02798	0.1093	0	0	0	0	0.01724	0
k__Bacteria|p__Firmicutes|c__Clostridia|o__Clostridiales|f__Lachnospiraceae|g__Lachnospiraceae_noname|s__Lachnospiraceae_bacterium_8_1_57FAA|t__GCF_000185545	0	0	0.03387	0	0.68823	0.27326	0	0.58457	0	0	0	0.08751	0.18675	0	0.45202	0.47576	0	0	0	0	0	0	0	0	0	0	0	0	0	0.28721	0.02798	0.1093	0	0	0	0	0.01724	0
k__Bacteria|p__Firmicutes|c__Clostridia|o__Clostridiales|f__Lachnospiraceae|g__Lachnospiraceae_noname|s__Lachnospiraceae_bacterium_9_1_43BFAA	0	0	0	0	0	0	0	0	0	0	0.00093	0	0.00847	0	0	0	0	0	0.00021	0	0.00928	0.06933	0	0	0	0	0	0	0.00444	0.01656	0	0.00603	0.00115	0	0	0.00241	0	0
k__Bacteria|p__Firmicutes|c__Clostridia|o__Clostridiales|f__Lachnospiraceae|g__Lachnospiraceae_noname|s__Lachnospiraceae_bacterium_9_1_43BFAA|t__GCF_000209445	0	0	0	0	0	0	0	0	0	0	0.00093	0	0.00847	0	0	0	0	0	0.00021	0	0.00928	0.06933	0	0	0	0	0	0	0.00444	0.01656	0	0.00603	0.00115	0	0	0.00241	0	0
k__Bacteria|p__Firmicutes|c__Clostridia|o__Clostridiales|f__Lachnospiraceae|g__Oribacterium	0	0	0	0	0	0	0	0	0	0	0	0	0	0	0	0	0	0	0	0	0	0	0	0	0	0	0	0	0	0	0	0	0	0	0.0022	0	0	0
k__Bacteria|p__Firmicutes|c__Clostridia|o__Clostridiales|f__Lachnospiraceae|g__Oribacterium|s__Oribacterium_sinus	0	0	0	0	0	0	0	0	0	0	0	0	0	0	0	0	0	0	0	0	0	0	0	0	0	0	0	0	0	0	0	0	0	0	0.0022	0	0	0
k__Bacteria|p__Firmicutes|c__Clostridia|o__Clostridiales|f__Lachnospiraceae|g__Oribacterium|s__Oribacterium_sinus|t__GCF_000160635	0	0	0	0	0	0	0	0	0	0	0	0	0	0	0	0	0	0	0	0	0	0	0	0	0	0	0	0	0	0	0	0	0	0	0.0022	0	0	0
k__Bacteria|p__Firmicutes|c__Clostridia|o__Clostridiales|f__Lachnospiraceae|g__Roseburia	2.51383	5.05156	0.34997	1.29477	4.35043	3.35254	0.19788	3.70812	1.56384	1.69791	0.54804	0.4354	0.19342	0.05184	1.13682	1.69293	2.75794	5.13731	17.7596	0.11018	0.78414	6.5262	3.06005	0.05094	1.07974	0.00161	0.63299	0	2.43048	2.53351	0.52832	2.08204	0.73382	0.01039	0	2.18173	0.07226	0.33373
k__Bacteria|p__Firmicutes|c__Clostridia|o__Clostridiales|f__Lachnospiraceae|g__Roseburia|s__Roseburia_hominis	0.64156	0.69338	0.03643	0.31704	0.25174	1.93658	0.02843	2.72578	0.78071	0.00337	0.07245	0.03406	0	0.00697	0.61832	0.00459	0.26205	0.01896	2.47158	0.00193	0.41409	0.05034	0.02828	0.0221	0.02876	0	0.06325	0	0	0.08555	0.09638	0.05149	0.71805	0	0	0.02932	0	0.05792
k__Bacteria|p__Firmicutes|c__Clostridia|o__Clostridiales|f__Lachnospiraceae|g__Roseburia|s__Roseburia_hominis|t__GCF_000225345	0.64156	0.69338	0.03643	0.31704	0.25174	1.93658	0.02843	2.72578	0.78071	0.00337	0.07245	0.03406	0	0.00697	0.61832	0.00459	0.26205	0.01896	2.47158	0.00193	0.41409	0.05034	0.02828	0.0221	0.02876	0	0.06325	0	0	0.08555	0.09638	0.05149	0.71805	0	0	0.02932	0	0.05792
k__Bacteria|p__Firmicutes|c__Clostridia|o__Clostridiales|f__Lachnospiraceae|g__Roseburia|s__Roseburia_intestinalis	0	2.81746	0.25626	0	0.05573	1.1807	0.12356	0.00369	0.68491	0.57996	0.12874	0.08639	0	0	0.16172	0.00057	0.50913	1.64298	15.2878	0	0.17631	2.42549	1.35548	0.02884	0.24656	0	0.22614	0	0.00218	0.62162	0.03929	1.10237	9e-05	0	0	0.87746	0	0.1834
k__Bacteria|p__Firmicutes|c__Clostridia|o__Clostridiales|f__Lachnospiraceae|g__Roseburia|s__Roseburia_intestinalis|t__Roseburia_intestinalis_unclassified	0	2.81746	0.25626	0	0.05573	1.1807	0.12356	0.00369	0.68491	0.57996	0.12874	0.08639	0	0	0.16172	0.00057	0.50913	1.64298	15.2878	0	0.17631	2.42549	1.35548	0.02884	0.24656	0	0.22614	0	0.00218	0.62162	0.03929	1.10237	9e-05	0	0	0.87746	0	0.1834
k__Bacteria|p__Firmicutes|c__Clostridia|o__Clostridiales|f__Lachnospiraceae|g__Roseburia|s__Roseburia_inulinivorans	1.87227	1.54072	0.05728	0.97772	4.04297	0.23526	0.04589	0.97865	0.09821	1.11458	0.01003	0.31495	0.19342	0.00957	0.35678	1.68776	1.98676	3.47537	0.00029	0.07403	0.19373	4.05037	1.67629	0	0.80442	0	0.3436	0	2.4283	1.82634	0.39265	0.92818	0.01567	0	0	1.27494	0.07226	0.0924
k__Bacteria|p__Firmicutes|c__Clostridia|o__Clostridiales|f__Lachnospiraceae|g__Roseburia|s__Roseburia_inulinivorans|t__GCF_000174195	1.87227	1.54072	0.05728	0.97772	4.04297	0.23526	0.04589	0.97865	0.09821	1.11458	0.01003	0.31495	0.19342	0.00957	0.35678	1.68776	1.98676	3.47537	0.00029	0.07403	0.19373	4.05037	1.67629	0	0.80442	0	0.3436	0	2.4283	1.82634	0.39265	0.92818	0.01567	0	0	1.27494	0.07226	0.0924
k__Bacteria|p__Firmicutes|c__Clostridia|o__Clostridiales|f__Lachnospiraceae|g__Roseburia|s__Roseburia_unclassified	0	0	0	0	0	0	0	0	0	0	0.33682	0	0	0.0353	0	0	0	0	0	0.03422	0	0	0	0	0	0.00161	0	0	0	0	0	0	0	0.01039	0	0	0	0
k__Bacteria|p__Firmicutes|c__Clostridia|o__Clostridiales|f__Lachnospiraceae|g__Stomatobaculum	0	0	0	0	0	0	0	0	0	0	0	0	0	0	0	0	0	0	0	0	0	0	0	0	0	0	0	0	0	0	0	0	0	0	0.00325	0	0	0
k__Bacteria|p__Firmicutes|c__Clostridia|o__Clostridiales|f__Lachnospiraceae|g__Stomatobaculum|s__Stomatobaculum_longum	0	0	0	0	0	0	0	0	0	0	0	0	0	0	0	0	0	0	0	0	0	0	0	0	0	0	0	0	0	0	0	0	0	0	0.00325	0	0	0
k__Bacteria|p__Firmicutes|c__Clostridia|o__Clostridiales|f__Lachnospiraceae|g__Stomatobaculum|s__Stomatobaculum_longum|t__GCF_000242235	0	0	0	0	0	0	0	0	0	0	0	0	0	0	0	0	0	0	0	0	0	0	0	0	0	0	0	0	0	0	0	0	0	0	0.00325	0	0	0
k__Bacteria|p__Firmicutes|c__Clostridia|o__Clostridiales|f__Oscillospiraceae	0.09062	0.00917	0.00317	0.01846	1.16945	0.34517	0.31702	0.50989	0.12606	0.06033	1.5913	0.42995	0.04394	0.12844	0.04983	0.00216	0.03309	0.44977	0	0.15464	0.04335	0.01215	0.13805	0	0.02111	0.27245	0.1755	0.65139	0.00366	0.04957	0.10137	0.02851	0.44876	0	0	0.02233	0.00105	0.02795
k__Bacteria|p__Firmicutes|c__Clostridia|o__Clostridiales|f__Oscillospiraceae|g__Oscillibacter	0.09062	0.00917	0.00317	0.01846	1.16945	0.34517	0.31702	0.50989	0.12606	0.06033	1.5913	0.42995	0.04394	0.12844	0.04983	0.00216	0.03309	0.44977	0	0.15464	0.04335	0.01215	0.13805	0	0.02111	0.27245	0.1755	0.65139	0.00366	0.04957	0.10137	0.02851	0.44876	0	0	0.02233	0.00105	0.02795
k__Bacteria|p__Firmicutes|c__Clostridia|o__Clostridiales|f__Oscillospiraceae|g__Oscillibacter|s__Oscillibacter_sp_KLE_1745	0	0	0	0	0.20833	0	0	0.19873	0	0	0	0	0	0.09076	0	0	0	0	0	0	0	0	0	0	0	0	0	0.46164	0	0	0	0	0	0	0	0	0	0
k__Bacteria|p__Firmicutes|c__Clostridia|o__Clostridiales|f__Oscillospiraceae|g__Oscillibacter|s__Oscillibacter_sp_KLE_1745|t__GCF_000469445	0	0	0	0	0.20833	0	0	0.19873	0	0	0	0	0	0.09076	0	0	0	0	0	0	0	0	0	0	0	0	0	0.46164	0	0	0	0	0	0	0	0	0	0
k__Bacteria|p__Firmicutes|c__Clostridia|o__Clostridiales|f__Oscillospiraceae|g__Oscillibacter|s__Oscillibacter_unclassified	0.09062	0.00917	0.00317	0.01846	0.96112	0.34517	0.31702	0.31115	0.12606	0.06033	1.5913	0.42995	0.04394	0.03769	0.04983	0.00216	0.03309	0.44977	0	0.15464	0.04335	0.01215	0.13805	0	0.02111	0.27245	0.1755	0.18975	0.00366	0.04957	0.10137	0.02851	0.44876	0	0	0.02233	0.00105	0.02795
k__Bacteria|p__Firmicutes|c__Clostridia|o__Clostridiales|f__Peptostreptococcaceae	0.00602	0.95682	0.19788	0.09656	0.09296	0.31868	0.39013	0.00423	0.19089	0.33628	0.59533	0.05486	0.00705	0.00495	0.32107	0.08272	0.02241	0.21067	1.31615	0.00495	0.04202	0.04164	0.12654	4.2934	0.00609	0.61238	0.0034	0.21171	0.03869	0.37457	0.16248	0.30804	0.01312	0.4051	0.15234	0.02305	0.00136	0.0848
k__Bacteria|p__Firmicutes|c__Clostridia|o__Clostridiales|f__Peptostreptococcaceae|g__Peptostreptococcaceae_noname	0.00602	0.95391	0.19788	0.09656	0.09296	0.31868	0.39013	0.00345	0.19089	0.33628	0.57721	0.05392	0.00705	0.00495	0.32107	0.0823	0.01444	0.21067	1.31558	0.00495	0.04202	0.04164	0.12654	4.29275	0.00609	0.61238	0.0034	0.21171	0.03869	0.37457	0.16095	0.30804	0.01275	0.40456	0.15234	0.02305	0	0.0848
k__Bacteria|p__Firmicutes|c__Clostridia|o__Clostridiales|f__Peptostreptococcaceae|g__Peptostreptococcaceae_noname|s__Clostridium_bartlettii	0	0	0.00188	0	0.05425	0.12268	0.39013	0.00345	0.00517	0.13029	0.57721	0	0	0.00495	0.09409	0	0.00032	0	1.31382	0.00158	0.00973	0.01405	0	4.27824	0	0.61238	0.0034	0.21171	0	0.11846	0.15619	0.30804	0.0056	0	0	0	0	0.03875
k__Bacteria|p__Firmicutes|c__Clostridia|o__Clostridiales|f__Peptostreptococcaceae|g__Peptostreptococcaceae_noname|s__Clostridium_bartlettii|t__GCF_000154445	0	0	0.00188	0	0.05425	0.12268	0.39013	0.00345	0.00517	0.13029	0.57721	0	0	0.00495	0.09409	0	0.00032	0	1.31382	0.00158	0.00973	0.01405	0	4.27824	0	0.61238	0.0034	0.21171	0	0.11846	0.15619	0.30804	0.0056	0	0	0	0	0.03875
k__Bacteria|p__Firmicutes|c__Clostridia|o__Clostridiales|f__Peptostreptococcaceae|g__Peptostreptococcaceae_noname|s__Clostridium_difficile	0	0	0	0	0	0	0	0	0	0	0	0	0	0	0	0	0	0	0	0	0	0	0	0	0	0	0	0	0	0	0	0	0	0	0.15234	0	0	0
k__Bacteria|p__Firmicutes|c__Clostridia|o__Clostridiales|f__Peptostreptococcaceae|g__Peptostreptococcaceae_noname|s__Clostridium_difficile|t__Clostridium_difficile_unclassified	0	0	0	0	0	0	0	0	0	0	0	0	0	0	0	0	0	0	0	0	0	0	0	0	0	0	0	0	0	0	0	0	0	0	0.15234	0	0	0
k__Bacteria|p__Firmicutes|c__Clostridia|o__Clostridiales|f__Peptostreptococcaceae|g__Peptostreptococcaceae_noname|s__Clostridium_glycolicum	0	0	0	0	0	0	0	0	0	0	0	0	0	0	0	0	0	0	0.00175	0	0	0	0	0.01451	0	0	0	0	0	0	0	0	0	0	0	0	0	0
k__Bacteria|p__Firmicutes|c__Clostridia|o__Clostridiales|f__Peptostreptococcaceae|g__Peptostreptococcaceae_noname|s__Clostridium_glycolicum|t__GCF_000373865	0	0	0	0	0	0	0	0	0	0	0	0	0	0	0	0	0	0	0.00175	0	0	0	0	0.01451	0	0	0	0	0	0	0	0	0	0	0	0	0	0
k__Bacteria|p__Firmicutes|c__Clostridia|o__Clostridiales|f__Peptostreptococcaceae|g__Peptostreptococcaceae_noname|s__Peptostreptococcaceae_noname_unclassified	0.00602	0.95391	0.19599	0.09656	0.0387	0.196	0	0	0.18572	0.20599	0	0.05392	0.00705	0	0.22697	0.0823	0.01413	0.21067	0	0.00337	0.03229	0.02759	0.12654	0	0.00609	0	0	0	0.03869	0.25611	0.00476	0	0.00716	0.40456	0	0.02305	0	0.04605
k__Bacteria|p__Firmicutes|c__Clostridia|o__Clostridiales|f__Peptostreptococcaceae|g__Peptostreptococcus	0	0.00291	0	0	0	0	0	0.00078	0	0	0.01812	0.00094	0	0	0	0.00042	0.00796	0	0.00057	0	0	0	0	0.00064	0	0	0	0	0	0	0.00153	0	0.00037	0.00054	0	0	0.00136	0
k__Bacteria|p__Firmicutes|c__Clostridia|o__Clostridiales|f__Peptostreptococcaceae|g__Peptostreptococcus|s__Peptostreptococcus_anaerobius	0	0	0	0	0	0	0	0	0	0	0	0	0	0	0	0	0.00796	0	0	0	0	0	0	0	0	0	0	0	0	0	0	0	0	0	0	0	0	0
k__Bacteria|p__Firmicutes|c__Clostridia|o__Clostridiales|f__Peptostreptococcaceae|g__Peptostreptococcus|s__Peptostreptococcus_anaerobius|t__Peptostreptococcus_anaerobius_unclassified	0	0	0	0	0	0	0	0	0	0	0	0	0	0	0	0	0.00796	0	0	0	0	0	0	0	0	0	0	0	0	0	0	0	0	0	0	0	0	0
k__Bacteria|p__Firmicutes|c__Clostridia|o__Clostridiales|f__Peptostreptococcaceae|g__Peptostreptococcus|s__Peptostreptococcus_stomatis	0	0	0	0	0	0	0	0	0	0	0.01812	0	0	0	0	0	0	0	0	0	0	0	0	0	0	0	0	0	0	0	0	0	0	0	0	0	0	0
k__Bacteria|p__Firmicutes|c__Clostridia|o__Clostridiales|f__Peptostreptococcaceae|g__Peptostreptococcus|s__Peptostreptococcus_stomatis|t__GCF_000147675	0	0	0	0	0	0	0	0	0	0	0.01812	0	0	0	0	0	0	0	0	0	0	0	0	0	0	0	0	0	0	0	0	0	0	0	0	0	0	0
k__Bacteria|p__Firmicutes|c__Clostridia|o__Clostridiales|f__Peptostreptococcaceae|g__Peptostreptococcus|s__Peptostreptococcus_unclassified	0	0.00291	0	0	0	0	0	0.00078	0	0	0	0.00094	0	0	0	0.00042	0	0	0.00057	0	0	0	0	0.00064	0	0	0	0	0	0	0.00153	0	0.00037	0.00054	0	0	0.00136	0
k__Bacteria|p__Firmicutes|c__Clostridia|o__Clostridiales|f__Ruminococcaceae	14.4398	11.9721	2.4945	28.5989	13.8965	18.0231	12.5732	18.7382	19.6648	3.73453	21.1982	16.4428	0.71765	15.8382	5.29017	15.553	19.8016	4.24224	6.526	5.09611	21.8394	0.40137	8.09055	0.01812	14.4335	1.444	7.53422	10.1387	6.59523	21.5895	7.02139	13.8337	12.7392	1.31132	0.00373	2.95374	8.18803	8.47414
k__Bacteria|p__Firmicutes|c__Clostridia|o__Clostridiales|f__Ruminococcaceae|g__Anaerotruncus	0.00568	0	0	0.00926	0.01823	0.01459	0	0.02316	0.01161	0.01045	0.03225	0.01494	0.01146	0.0099	0.00322	0.00325	0.01097	0.01068	0	0	0.01499	0	0	0	0.01054	0.01193	0	0	0	0	0.01426	0.00672	0.00535	0	0	0	0	0.00437
k__Bacteria|p__Firmicutes|c__Clostridia|o__Clostridiales|f__Ruminococcaceae|g__Anaerotruncus|s__Anaerotruncus_colihominis	0.00568	0	0	0	0.00809	0	0	0.02316	0	0.0025	0.00368	0.00781	0.01146	0.0099	0	0	0.00534	0	0	0	0.01499	0	0	0	0.00174	0.00718	0	0	0	0	0	0	0.00129	0	0	0	0	0
k__Bacteria|p__Firmicutes|c__Clostridia|o__Clostridiales|f__Ruminococcaceae|g__Anaerotruncus|s__Anaerotruncus_colihominis|t__GCF_000154565	0.00568	0	0	0	0.00809	0	0	0.02316	0	0.0025	0.00368	0.00781	0.01146	0.0099	0	0	0.00534	0	0	0	0.01499	0	0	0	0.00174	0.00718	0	0	0	0	0	0	0.00129	0	0	0	0	0
k__Bacteria|p__Firmicutes|c__Clostridia|o__Clostridiales|f__Ruminococcaceae|g__Anaerotruncus|s__Anaerotruncus_unclassified	0	0	0	0.00926	0.01013	0.01459	0	0	0.01161	0.00795	0.02857	0.00713	0	0	0.00322	0.00325	0.00563	0.01068	0	0	0	0	0	0	0.00879	0.00475	0	0	0	0	0.01426	0.00672	0.00406	0	0	0	0	0.00437
k__Bacteria|p__Firmicutes|c__Clostridia|o__Clostridiales|f__Ruminococcaceae|g__Faecalibacterium	2.96252	7.66424	1.52272	16.5266	10.6445	8.11904	4.85468	16.3134	9.01394	1.52775	8.86599	8.94243	0.09706	6.1865	2.62001	11.8056	13.3274	3.23694	0	1.89433	7.7021	0.04984	2.59109	0.0012	5.39154	1.41978	3.74329	0	0.00679	13.0364	5.67778	10.6996	9.9218	0	0	1.73556	3.601	1.73507
k__Bacteria|p__Firmicutes|c__Clostridia|o__Clostridiales|f__Ruminococcaceae|g__Faecalibacterium|s__Faecalibacterium_prausnitzii	2.96252	7.66424	1.52272	16.5266	10.6445	8.11904	4.85468	16.3134	9.01394	1.52775	8.86599	8.94243	0.09706	6.1865	2.62001	11.8056	13.3274	3.23694	0	1.89433	7.7021	0.04984	2.59109	0.0012	5.39154	1.41978	3.74329	0	0.00679	13.0364	5.67778	10.6996	9.9218	0	0	1.73556	3.601	1.73507
k__Bacteria|p__Firmicutes|c__Clostridia|o__Clostridiales|f__Ruminococcaceae|g__Faecalibacterium|s__Faecalibacterium_prausnitzii|t__Faecalibacterium_prausnitzii_unclassified	2.22022	7.07333	1.52272	16.5266	7.42038	7.27229	2.5026	9.87276	4.81331	1.03485	3.55324	7.87203	0.09706	6.1865	2.62001	11.8056	10.1789	3.23694	0	1.89433	6.94147	0.04984	2.59109	0.0012	5.04944	1.41978	2.10694	0	0.00679	11.3335	4.6897	7.85931	9.9218	0	0	1.73556	3.601	1.51366
k__Bacteria|p__Firmicutes|c__Clostridia|o__Clostridiales|f__Ruminococcaceae|g__Faecalibacterium|s__Faecalibacterium_prausnitzii|t__GCF_000154385	0	0	0	0	0	0	0	0	0	0	0	0	0	0	0	0	0	0	0	0	0	0	0	0	0	0	0	0	0	0	0	0.64241	0	0	0	0	0	0
k__Bacteria|p__Firmicutes|c__Clostridia|o__Clostridiales|f__Ruminococcaceae|g__Faecalibacterium|s__Faecalibacterium_prausnitzii|t__GCF_000162015	0.7423	0	0	0	1.5749	0.4096	1.08897	4.96639	1.24833	0.4929	0	0.67873	0	0	0	0	2.6575	0	0	0	0	0	0	0	0	0	0.9155	0	0	0	0.46216	0.54238	0	0	0	0	0	0.22141
k__Bacteria|p__Firmicutes|c__Clostridia|o__Clostridiales|f__Ruminococcaceae|g__Faecalibacterium|s__Faecalibacterium_prausnitzii|t__GCF_000166035	0	0.5909	0	0	1.64917	0.43715	1.26311	1.47429	0.63288	0	1.94904	0.39167	0	0	0	0	0.49097	0	0	0	0.76063	0	0	0	0.3421	0	0.72085	0	0	1.70289	0.52592	0.47333	0	0	0	0	0	0
k__Bacteria|p__Firmicutes|c__Clostridia|o__Clostridiales|f__Ruminococcaceae|g__Faecalibacterium|s__Faecalibacterium_prausnitzii|t__GCF_000210735	0	0	0	0	0	0	0	0	2.31942	0	3.36371	0	0	0	0	0	0	0	0	0	0	0	0	0	0	0	0	0	0	0	0	1.18215	0	0	0	0	0	0
k__Bacteria|p__Firmicutes|c__Clostridia|o__Clostridiales|f__Ruminococcaceae|g__Ruminococcaceae_noname	0	0	0	0	0.00136	0.00578	0.00065	0	0	0	0.24734	0	0	0	0.01251	0	0	0	0	0	0	0	0	0	0	0	0.01699	0	0	0	0	0	0.01525	0	0	0	0	0
k__Bacteria|p__Firmicutes|c__Clostridia|o__Clostridiales|f__Ruminococcaceae|g__Ruminococcaceae_noname|s__Ruminococcaceae_bacterium_D16	0	0	0	0	0.00136	0.00578	0.00065	0	0	0	0.24734	0	0	0	0.01251	0	0	0	0	0	0	0	0	0	0	0	0.01699	0	0	0	0	0	0.01525	0	0	0	0	0
k__Bacteria|p__Firmicutes|c__Clostridia|o__Clostridiales|f__Ruminococcaceae|g__Ruminococcaceae_noname|s__Ruminococcaceae_bacterium_D16|t__GCF_000177015	0	0	0	0	0.00136	0.00578	0.00065	0	0	0	0.24734	0	0	0	0.01251	0	0	0	0	0	0	0	0	0	0	0	0.01699	0	0	0	0	0	0.01525	0	0	0	0	0
k__Bacteria|p__Firmicutes|c__Clostridia|o__Clostridiales|f__Ruminococcaceae|g__Ruminococcus	10.055	3.51368	0.91344	10.8044	2.30929	5.08853	5.01974	1.96375	7.90705	1.40205	11.5692	6.95731	0.53557	5.30301	2.38557	1.89437	1.80371	0.62327	6.51541	2.40912	13.1917	0.27502	2.62263	0	8.22411	0.0008	1.96185	9.73618	6.58204	8.24803	0.6843	1.47444	1.21361	0	0	1.09372	1.10035	6.38204
k__Bacteria|p__Firmicutes|c__Clostridia|o__Clostridiales|f__Ruminococcaceae|g__Ruminococcus|s__Ruminococcus_albus	0	0.00226	0	0.00038	0	0.00102	0	0.00522	0.00064	0	0.00699	0	0	0.00019	0	0	0.00233	0	0	0	0.00602	0	0	0	0	0	0	0.00051	0	0	0	0.00559	0	0	0	0	0	0
k__Bacteria|p__Firmicutes|c__Clostridia|o__Clostridiales|f__Ruminococcaceae|g__Ruminococcus|s__Ruminococcus_albus|t__Ruminococcus_albus_unclassified	0	0.00226	0	0.00038	0	0.00102	0	0.00522	0.00064	0	0.00699	0	0	0.00019	0	0	0.00233	0	0	0	0.00602	0	0	0	0	0	0	0.00051	0	0	0	0.00559	0	0	0	0	0	0
k__Bacteria|p__Firmicutes|c__Clostridia|o__Clostridiales|f__Ruminococcaceae|g__Ruminococcus|s__Ruminococcus_bromii	6.5684	0	0	0	0.01606	0.00617	0	0	1.64434	0.13704	7.63061	1.69346	0.05813	0.13936	0.0002	0	0.00704	0.10965	5.4233	0.94772	10.964	0.00811	0.53643	0	4.38618	0.0008	0.00261	0	4.6816	0.14006	0.0527	0.12592	0.00164	0	0	0.2805	0.62211	5.24381
k__Bacteria|p__Firmicutes|c__Clostridia|o__Clostridiales|f__Ruminococcaceae|g__Ruminococcus|s__Ruminococcus_bromii|t__GCF_000209875	6.5684	0	0	0	0.01606	0.00617	0	0	1.64434	0.13704	7.63061	1.69346	0.05813	0.13936	0.0002	0	0.00704	0.10965	5.4233	0.94772	10.964	0.00811	0.53643	0	4.38618	0.0008	0.00261	0	4.6816	0.14006	0.0527	0.12592	0.00164	0	0	0.2805	0.62211	5.24381
k__Bacteria|p__Firmicutes|c__Clostridia|o__Clostridiales|f__Ruminococcaceae|g__Ruminococcus|s__Ruminococcus_callidus	0	0.00066	0.00855	0.24999	1.4059	2.16577	0	0.00228	2.53345	0	1.43168	3.22367	0	0	0.45118	0	0.02808	0	0	0	0.04776	0	0.16592	0	0	0	0	0.15345	0	0.0576	0.10522	0.03325	0.19135	0	0	0.18716	0	0.07556
k__Bacteria|p__Firmicutes|c__Clostridia|o__Clostridiales|f__Ruminococcaceae|g__Ruminococcus|s__Ruminococcus_callidus|t__GCF_000468015	0	0.00066	0.00855	0.24999	1.4059	2.16577	0	0.00228	2.53345	0	1.43168	3.22367	0	0	0.45118	0	0.02808	0	0	0	0.04776	0	0.16592	0	0	0	0	0.15345	0	0.0576	0.10522	0.03325	0.19135	0	0	0.18716	0	0.07556
k__Bacteria|p__Firmicutes|c__Clostridia|o__Clostridiales|f__Ruminococcaceae|g__Ruminococcus|s__Ruminococcus_flavefaciens	0	0.00136	0	0	0.00263	0.00277	0	0.00064	0	0	0.00095	0	0	0	0	0	0.0006	0	0	0	0	0	0	0	0	0	0	0	0	0	0	0.00434	0	0	0	0	0	0
k__Bacteria|p__Firmicutes|c__Clostridia|o__Clostridiales|f__Ruminococcaceae|g__Ruminococcus|s__Ruminococcus_flavefaciens|t__Ruminococcus_flavefaciens_unclassified	0	0.00136	0	0	0.00263	0.00277	0	0.00064	0	0	0.00095	0	0	0	0	0	0.0006	0	0	0	0	0	0	0	0	0	0	0	0	0	0	0.00434	0	0	0	0	0	0
k__Bacteria|p__Firmicutes|c__Clostridia|o__Clostridiales|f__Ruminococcaceae|g__Ruminococcus|s__Ruminococcus_lactaris	0.00043	0.29415	0	0	0	0	0.32385	0.25236	1.91948	0.18161	0.03525	0	0.00112	0	0.75258	0.25063	0	0	0	0.00078	0.59018	0	0.44955	0	0.6833	0	0.34556	0	0	3.71421	0	0.23382	0	0	0	0	0	0
k__Bacteria|p__Firmicutes|c__Clostridia|o__Clostridiales|f__Ruminococcaceae|g__Ruminococcus|s__Ruminococcus_lactaris|t__Ruminococcus_lactaris_unclassified	0.00043	0.29415	0	0	0	0	0.32385	0.25236	1.91948	0.18161	0.03525	0	0.00112	0	0.75258	0.25063	0	0	0	0.00078	0.59018	0	0.44955	0	0.6833	0	0.34556	0	0	3.71421	0	0.23382	0	0	0	0	0	0
k__Bacteria|p__Firmicutes|c__Clostridia|o__Clostridiales|f__Ruminococcaceae|g__Ruminococcus|s__Ruminococcus_sp	0	0	0	0	0	0	0	0	0	0	0	0	0	0	0	0	0.88396	0	0	0	0	0	0	0	0	0	0	0	0	0	0	0	0	0	0	0	0	0
k__Bacteria|p__Firmicutes|c__Clostridia|o__Clostridiales|f__Ruminococcaceae|g__Ruminococcus|s__Ruminococcus_sp_5_1_39BFAA	3.48621	3.21524	0.90489	10.554	0.88471	2.56693	4.6959	1.70325	1.80914	1.08339	2.46373	2.04018	0.47632	5.16347	1.18161	1.64375	0.8817	0.51362	1.0921	1.46062	1.58371	0.26691	1.47073	0	3.15463	0	1.61368	9.58222	1.90044	4.33616	0.32344	1.07152	1.02061	0	0	0.62607	0.47824	1.06267
k__Bacteria|p__Firmicutes|c__Clostridia|o__Clostridiales|f__Ruminococcaceae|g__Ruminococcus|s__Ruminococcus_sp_5_1_39BFAA|t__GCF_000159975	3.48621	3.21524	0.90489	10.554	0.88471	2.56693	4.6959	1.70325	1.80914	1.08339	2.46373	2.04018	0.47632	5.16347	1.18161	1.64375	0.8817	0.51362	1.0921	1.46062	1.58371	0.26691	1.47073	0	3.15463	0	1.61368	9.58222	1.90044	4.33616	0.32344	1.07152	1.02061	0	0	0.62607	0.47824	1.06267
k__Bacteria|p__Firmicutes|c__Clostridia|o__Clostridiales|f__Ruminococcaceae|g__Ruminococcus|s__Ruminococcus_sp_JC304	0	0	0	0	0	0.34586	0	0	0	0	0	0	0	0	0	0	0	0	0	0	0	0	0	0	0	0	0	0	0	0	0.20294	0	0	0	0	0	0	0
k__Bacteria|p__Firmicutes|c__Clostridia|o__Clostridiales|f__Ruminococcaceae|g__Ruminococcus|s__Ruminococcus_sp_JC304|t__GCF_000285855	0	0	0	0	0	0.34586	0	0	0	0	0	0	0	0	0	0	0	0	0	0	0	0	0	0	0	0	0	0	0	0	0.20294	0	0	0	0	0	0	0
k__Bacteria|p__Firmicutes|c__Clostridia|o__Clostridiales|f__Ruminococcaceae|g__Ruminococcus|s__Ruminococcus_sp|t__GCF_000209835	0	0	0	0	0	0	0	0	0	0	0	0	0	0	0	0	0.88396	0	0	0	0	0	0	0	0	0	0	0	0	0	0	0	0	0	0	0	0	0
k__Bacteria|p__Firmicutes|c__Clostridia|o__Clostridiales|f__Ruminococcaceae|g__Subdoligranulum	1.41661	0.79422	0.05834	1.25866	0.92313	4.79512	2.69818	0.43786	2.73218	0.79428	0.48342	0.52807	0.07356	4.33875	0.26886	1.84978	4.65956	0.37136	0.01059	0.79267	0.93064	0.07651	2.87682	0.01692	0.80735	0.01148	1.81208	0.40249	0.0064	0.30503	0.64505	1.65297	1.58316	1.31132	0.00373	0.12446	3.48669	0.35267
k__Bacteria|p__Firmicutes|c__Clostridia|o__Clostridiales|f__Ruminococcaceae|g__Subdoligranulum|s__Subdoligranulum_unclassified	1.41661	0.79422	0.05834	1.25517	0.92313	4.79388	2.69818	0.43658	2.73108	0.79428	0.4829	0.52807	0.07356	4.33875	0.26886	1.84936	4.65683	0.37136	0.01059	0.79267	0.92965	0.07651	2.87682	0.01692	0.80687	0.01148	1.81169	0.40249	0.0064	0.30503	0.64505	1.65191	1.58305	1.31132	0.00373	0.12446	3.48669	0.35166
k__Bacteria|p__Firmicutes|c__Clostridia|o__Clostridiales|f__Ruminococcaceae|g__Subdoligranulum|s__Subdoligranulum_variabile	0	0	0	0.00349	0	0.00124	0	0.00128	0.0011	0	0.00053	0	0	0	0	0.00042	0.00273	0	0	0	0.00099	0	0	0	0.00049	0	0.00039	0	0	0	0	0.00107	0.00011	0	0	0	0	0.00101
k__Bacteria|p__Firmicutes|c__Clostridia|o__Clostridiales|f__Ruminococcaceae|g__Subdoligranulum|s__Subdoligranulum_variabile|t__GCF_000157955	0	0	0	0.00349	0	0.00124	0	0.00128	0.0011	0	0.00053	0	0	0	0	0.00042	0.00273	0	0	0	0.00099	0	0	0	0.00049	0	0.00039	0	0	0	0	0.00107	0.00011	0	0	0	0	0.00101
k__Bacteria|p__Firmicutes|c__Erysipelotrichia	0.03184	3.75924	2.12432	0.05474	1.21069	1.00826	0.05524	4.5463	4.31701	0.01022	0.67169	0.00449	0.00712	0.04335	0.00708	0.01257	0.10198	0.00461	0.03445	0	0.55158	0.00064	1.07817	0.17112	1.42534	0.19936	0	0.39388	0.1838	0.09606	0.94258	0.07509	0.1304	0.06351	2.37396	0.0026	0.26696	0.00287
k__Bacteria|p__Firmicutes|c__Erysipelotrichia|o__Erysipelotrichales	0.03184	3.75924	2.12432	0.05474	1.21069	1.00826	0.05524	4.5463	4.31701	0.01022	0.67169	0.00449	0.00712	0.04335	0.00708	0.01257	0.10198	0.00461	0.03445	0	0.55158	0.00064	1.07817	0.17112	1.42534	0.19936	0	0.39388	0.1838	0.09606	0.94258	0.07509	0.1304	0.06351	2.37396	0.0026	0.26696	0.00287
k__Bacteria|p__Firmicutes|c__Erysipelotrichia|o__Erysipelotrichales|f__Erysipelotrichaceae	0.03184	3.75924	2.12432	0.05474	1.21069	1.00826	0.05524	4.5463	4.31701	0.01022	0.67169	0.00449	0.00712	0.04335	0.00708	0.01257	0.10198	0.00461	0.03445	0	0.55158	0.00064	1.07817	0.17112	1.42534	0.19936	0	0.39388	0.1838	0.09606	0.94258	0.07509	0.1304	0.06351	2.37396	0.0026	0.26696	0.00287
k__Bacteria|p__Firmicutes|c__Erysipelotrichia|o__Erysipelotrichales|f__Erysipelotrichaceae|g__Catenibacterium	0.00529	0	1.33264	0	0	0	0	2.37308	0	0	0	0	0	0	0	0	0	0	0	0	0	0	0	0	0	0	0	0	0	0	0.69396	0	0	0	0	0	0	0
k__Bacteria|p__Firmicutes|c__Erysipelotrichia|o__Erysipelotrichales|f__Erysipelotrichaceae|g__Catenibacterium|s__Catenibacterium_mitsuokai	0.00529	0	1.33264	0	0	0	0	2.37308	0	0	0	0	0	0	0	0	0	0	0	0	0	0	0	0	0	0	0	0	0	0	0.69396	0	0	0	0	0	0	0
k__Bacteria|p__Firmicutes|c__Erysipelotrichia|o__Erysipelotrichales|f__Erysipelotrichaceae|g__Catenibacterium|s__Catenibacterium_mitsuokai|t__GCF_000173795	0.00529	0	1.33264	0	0	0	0	2.37308	0	0	0	0	0	0	0	0	0	0	0	0	0	0	0	0	0	0	0	0	0	0	0.69396	0	0	0	0	0	0	0
k__Bacteria|p__Firmicutes|c__Erysipelotrichia|o__Erysipelotrichales|f__Erysipelotrichaceae|g__Coprobacillus	0.01406	0	0	0.04049	0	0	0.01968	0	0	0	0.17472	0.00033	0	0.01333	0.00272	0	0.0905	0	0.02687	0	0.53378	0.00064	0	0.09504	0.00483	0.08579	0	0.33687	0.11647	0.02708	0.00304	0.05332	0.08622	0.02616	1.16491	0.00151	0	0.00034
k__Bacteria|p__Firmicutes|c__Erysipelotrichia|o__Erysipelotrichales|f__Erysipelotrichaceae|g__Coprobacillus|s__Coprobacillus_sp_29_1	0	0	0	0	0	0	0	0	0	0	0	0	0	0	0	0	0.0905	0	0	0	0.19746	0	0	0	0	0	0	0	0	0	0	0	0	0	0	0	0	0
k__Bacteria|p__Firmicutes|c__Erysipelotrichia|o__Erysipelotrichales|f__Erysipelotrichaceae|g__Coprobacillus|s__Coprobacillus_sp_29_1|t__GCF_000186525	0	0	0	0	0	0	0	0	0	0	0	0	0	0	0	0	0.0905	0	0	0	0.19746	0	0	0	0	0	0	0	0	0	0	0	0	0	0	0	0	0
k__Bacteria|p__Firmicutes|c__Erysipelotrichia|o__Erysipelotrichales|f__Erysipelotrichaceae|g__Coprobacillus|s__Coprobacillus_sp_D6	0	0	0	0	0	0	0	0	0	0	0	0	0	0	0	0	0	0	0	0	0.33632	0	0	0	0	0	0	0.10176	0	0	0	0	0	0	0	0	0	0
k__Bacteria|p__Firmicutes|c__Erysipelotrichia|o__Erysipelotrichales|f__Erysipelotrichaceae|g__Coprobacillus|s__Coprobacillus_sp_D6|t__GCF_000269565	0	0	0	0	0	0	0	0	0	0	0	0	0	0	0	0	0	0	0	0	0.33632	0	0	0	0	0	0	0.10176	0	0	0	0	0	0	0	0	0	0
k__Bacteria|p__Firmicutes|c__Erysipelotrichia|o__Erysipelotrichales|f__Erysipelotrichaceae|g__Coprobacillus|s__Coprobacillus_unclassified	0.01406	0	0	0.04049	0	0	0.01968	0	0	0	0.17472	0.00033	0	0.01333	0.00272	0	0	0	0.02687	0	0	0.00064	0	0.09504	0.00483	0.08579	0	0.23511	0.11647	0.02708	0.00304	0.05332	0.08622	0.02616	1.16491	0.00151	0	0.00034
k__Bacteria|p__Firmicutes|c__Erysipelotrichia|o__Erysipelotrichales|f__Erysipelotrichaceae|g__Erysipelotrichaceae_noname	0.00485	3.75171	0.79168	0.01103	1.20719	0.96787	0.02313	2.14549	4.31157	0	0.45718	0	0.00712	0.00274	0	0	0.0028	0	0.00469	0	0	0	1.07817	0.07608	1.41084	0.08725	0	0.05701	0.05958	0.06898	0.23653	0.02159	0.03788	0.00243	1.20188	0.00109	0.26696	0
k__Bacteria|p__Firmicutes|c__Erysipelotrichia|o__Erysipelotrichales|f__Erysipelotrichaceae|g__Erysipelotrichaceae_noname|s__Clostridium_innocuum	0	0.0108	0	0	0	0	0.00567	0	0.00179	0	0	0	0	0.00052	0	0	0	0	0	0	0	0	0	0.03955	0	0	0	0	0	0	0	0	0	0	1.1951	0	0	0
k__Bacteria|p__Firmicutes|c__Erysipelotrichia|o__Erysipelotrichales|f__Erysipelotrichaceae|g__Erysipelotrichaceae_noname|s__Clostridium_innocuum|t__GCF_000371425	0	0.0108	0	0	0	0	0.00567	0	0.00179	0	0	0	0	0.00052	0	0	0	0	0	0	0	0	0	0.03955	0	0	0	0	0	0	0	0	0	0	1.1951	0	0	0
k__Bacteria|p__Firmicutes|c__Erysipelotrichia|o__Erysipelotrichales|f__Erysipelotrichaceae|g__Erysipelotrichaceae_noname|s__Clostridium_ramosum	0	0	0	0.00545	0	0	0.00805	0	0	0	0.01973	0	0	0	0	0	0.00198	0	0.00469	0	0	0	0	0.03425	0	0.01564	0	0.02449	0.05958	0.00439	0	0.0078	0.0269	0.00243	0	0	0	0
k__Bacteria|p__Firmicutes|c__Erysipelotrichia|o__Erysipelotrichales|f__Erysipelotrichaceae|g__Erysipelotrichaceae_noname|s__Clostridium_ramosum|t__GCF_000154485	0	0	0	0.00545	0	0	0.00805	0	0	0	0.01973	0	0	0	0	0	0.00198	0	0.00469	0	0	0	0	0.03425	0	0.01564	0	0.02449	0.05958	0.00439	0	0.0078	0.0269	0.00243	0	0	0	0
k__Bacteria|p__Firmicutes|c__Erysipelotrichia|o__Erysipelotrichales|f__Erysipelotrichaceae|g__Erysipelotrichaceae_noname|s__Erysipelotrichaceae_bacterium_21_3	0	0.00023	0	0	0	0	0.00731	0	0	0	0	0	0	0	0	0	0.00082	0	0	0	0	0	0	0	0	0.00332	0	0.02551	0	0.00251	0	0	0.00046	0	0.0002	0	0	0
k__Bacteria|p__Firmicutes|c__Erysipelotrichia|o__Erysipelotrichales|f__Erysipelotrichaceae|g__Erysipelotrichaceae_noname|s__Erysipelotrichaceae_bacterium_21_3|t__GCF_000242195	0	0.00023	0	0	0	0	0.00731	0	0	0	0	0	0	0	0	0	0.00082	0	0	0	0	0	0	0	0	0.00332	0	0.02551	0	0.00251	0	0	0.00046	0	0.0002	0	0	0
k__Bacteria|p__Firmicutes|c__Erysipelotrichia|o__Erysipelotrichales|f__Erysipelotrichaceae|g__Erysipelotrichaceae_noname|s__Erysipelotrichaceae_bacterium_2_2_44A	0	0	0	0.00343	0	0	0.00158	0.00036	0	0	0.00595	0	0	0.00222	0	0	0	0	0	0	0	0	0	0	0	0.06829	0	0.00292	0	0.00571	0	0	0.00128	0	0.00658	0	0	0
k__Bacteria|p__Firmicutes|c__Erysipelotrichia|o__Erysipelotrichales|f__Erysipelotrichaceae|g__Erysipelotrichaceae_noname|s__Erysipelotrichaceae_bacterium_2_2_44A|t__GCF_000225685	0	0	0	0.00343	0	0	0.00158	0.00036	0	0	0.00595	0	0	0.00222	0	0	0	0	0	0	0	0	0	0	0	0.06829	0	0.00292	0	0.00571	0	0	0.00128	0	0.00658	0	0	0
k__Bacteria|p__Firmicutes|c__Erysipelotrichia|o__Erysipelotrichales|f__Erysipelotrichaceae|g__Erysipelotrichaceae_noname|s__Erysipelotrichaceae_bacterium_5_2_54FAA	0	0	0	0	0	0	0.00053	0	0	0	0	0	0	0	0	0	0	0	0	0	0	0	0	0	0	0	0	0	0	0	0	0	0	0	0	0	0	0
k__Bacteria|p__Firmicutes|c__Erysipelotrichia|o__Erysipelotrichales|f__Erysipelotrichaceae|g__Erysipelotrichaceae_noname|s__Erysipelotrichaceae_bacterium_5_2_54FAA|t__GCF_000163515	0	0	0	0	0	0	0.00053	0	0	0	0	0	0	0	0	0	0	0	0	0	0	0	0	0	0	0	0	0	0	0	0	0	0	0	0	0	0	0
k__Bacteria|p__Firmicutes|c__Erysipelotrichia|o__Erysipelotrichales|f__Erysipelotrichaceae|g__Erysipelotrichaceae_noname|s__Erysipelotrichaceae_bacterium_6_1_45	0	0.00026	0	0.00216	0	0.00456	0	0	0	0	0.0013	0	0	0	0	0	0	0	0	0	0	0	0	0.00228	0	0	0	0.00409	0	0	0	0	0.00923	0	0	0	0	0
k__Bacteria|p__Firmicutes|c__Erysipelotrichia|o__Erysipelotrichales|f__Erysipelotrichaceae|g__Erysipelotrichaceae_noname|s__Erysipelotrichaceae_bacterium_6_1_45|t__GCF_000242175	0	0.00026	0	0.00216	0	0.00456	0	0	0	0	0.0013	0	0	0	0	0	0	0	0	0	0	0	0	0.00228	0	0	0	0.00409	0	0	0	0	0.00923	0	0	0	0	0
k__Bacteria|p__Firmicutes|c__Erysipelotrichia|o__Erysipelotrichales|f__Erysipelotrichaceae|g__Erysipelotrichaceae_noname|s__Eubacterium_biforme	0.00485	3.74043	0.79168	0	1.20719	0.96332	0	2.14514	4.30977	0	0.43021	0	0	0	0	0	0	0	0	0	0	0	1.07817	0	1.41084	0	0	0	0	0.05637	0.23653	0	0	0	0	0	0.26696	0
k__Bacteria|p__Firmicutes|c__Erysipelotrichia|o__Erysipelotrichales|f__Erysipelotrichaceae|g__Erysipelotrichaceae_noname|s__Eubacterium_biforme|t__GCF_000156655	0.00485	3.74043	0.79168	0	1.20719	0.96332	0	2.14514	4.30977	0	0.43021	0	0	0	0	0	0	0	0	0	0	0	1.07817	0	1.41084	0	0	0	0	0.05637	0.23653	0	0	0	0	0	0.26696	0
k__Bacteria|p__Firmicutes|c__Erysipelotrichia|o__Erysipelotrichales|f__Erysipelotrichaceae|g__Erysipelotrichaceae_noname|s__Eubacterium_cylindroides	0	0	0	0	0	0	0	0	0	0	0	0	0	0	0	0	0	0	0	0	0	0	0	0	0	0	0	0	0	0	0	0.01379	0	0	0	0.00109	0	0
k__Bacteria|p__Firmicutes|c__Erysipelotrichia|o__Erysipelotrichales|f__Erysipelotrichaceae|g__Erysipelotrichaceae_noname|s__Eubacterium_cylindroides|t__GCF_000469305	0	0	0	0	0	0	0	0	0	0	0	0	0	0	0	0	0	0	0	0	0	0	0	0	0	0	0	0	0	0	0	0.01379	0	0	0	0.00109	0	0
k__Bacteria|p__Firmicutes|c__Erysipelotrichia|o__Erysipelotrichales|f__Erysipelotrichaceae|g__Erysipelotrichaceae_noname|s__Eubacterium_dolichum	0	0	0	0	0	0	0	0	0	0	0	0	0.00712	0	0	0	0	0	0	0	0	0	0	0	0	0	0	0	0	0	0	0	0	0	0	0	0	0
k__Bacteria|p__Firmicutes|c__Erysipelotrichia|o__Erysipelotrichales|f__Erysipelotrichaceae|g__Erysipelotrichaceae_noname|s__Eubacterium_dolichum|t__GCF_000154285	0	0	0	0	0	0	0	0	0	0	0	0	0.00712	0	0	0	0	0	0	0	0	0	0	0	0	0	0	0	0	0	0	0	0	0	0	0	0	0
k__Bacteria|p__Firmicutes|c__Erysipelotrichia|o__Erysipelotrichales|f__Erysipelotrichaceae|g__Holdemania	0.00763	0.00753	0	0.00322	0.00097	0.03562	0.01242	0.02734	0.00505	0.01022	0.01658	0.00416	0	0.02728	0.00437	0.01257	0.00859	0.00461	0	0	0.0178	0	0	0	0.00966	0.02631	0	0	0.00774	0	0.00119	0.00019	0.0063	0	0	0	0	0.00253
k__Bacteria|p__Firmicutes|c__Erysipelotrichia|o__Erysipelotrichales|f__Erysipelotrichaceae|g__Holdemania|s__Holdemania_filiformis	0.00665	0.00753	0	0.00322	0	0.01399	0.01242	0.02734	0	0.01022	0	0.00392	0	0.01973	0.00209	0.01257	0.00383	0	0	0	0.0178	0	0	0	0	0	0	0	0.00774	0	0	0	0	0	0	0	0	0
k__Bacteria|p__Firmicutes|c__Erysipelotrichia|o__Erysipelotrichales|f__Erysipelotrichaceae|g__Holdemania|s__Holdemania_filiformis|t__GCF_000157995	0.00665	0.00753	0	0.00322	0	0.01399	0.01242	0.02734	0	0.01022	0	0.00392	0	0.01973	0.00209	0.01257	0.00383	0	0	0	0.0178	0	0	0	0	0	0	0	0.00774	0	0	0	0	0	0	0	0	0
k__Bacteria|p__Firmicutes|c__Erysipelotrichia|o__Erysipelotrichales|f__Erysipelotrichaceae|g__Holdemania|s__Holdemania_unclassified	0.00098	0	0	0	0.00097	0.02162	0	0	0.00505	0	0.01658	0.00024	0	0.00755	0.00227	0	0.00476	0.00461	0	0	0	0	0	0	0.00966	0.02631	0	0	1e-05	0	0.00119	0.00019	0.0063	0	0	0	0	0.00253
k__Bacteria|p__Firmicutes|c__Erysipelotrichia|o__Erysipelotrichales|f__Erysipelotrichaceae|g__Solobacterium	0	0	0	0	0	0	0	0.00039	0.00028	0	0	0	0	0	0	0	0.0001	0	0	0	0	0	0	0	0	0	0	0	0	0	0	0	0	0	0.00716	0	0	0
k__Bacteria|p__Firmicutes|c__Erysipelotrichia|o__Erysipelotrichales|f__Erysipelotrichaceae|g__Solobacterium|s__Solobacterium_moorei	0	0	0	0	0	0	0	0.00039	0.00028	0	0	0	0	0	0	0	0.0001	0	0	0	0	0	0	0	0	0	0	0	0	0	0	0	0	0	0.00716	0	0	0
k__Bacteria|p__Firmicutes|c__Erysipelotrichia|o__Erysipelotrichales|f__Erysipelotrichaceae|g__Solobacterium|s__Solobacterium_moorei|t__GCF_000186945	0	0	0	0	0	0	0	0.00039	0.00028	0	0	0	0	0	0	0	0.0001	0	0	0	0	0	0	0	0	0	0	0	0	0	0	0	0	0	0.00716	0	0	0
k__Bacteria|p__Firmicutes|c__Erysipelotrichia|o__Erysipelotrichales|f__Erysipelotrichaceae|g__Turicibacter	0	0	0	0	0.00253	0.00477	0	0	0.00011	0	0.02321	0	0	0	0	0	0	0	0.00289	0	0	0	0	0	0	0	0	0	0	0	0.00785	0	0	0.03492	0	0	0	0
k__Bacteria|p__Firmicutes|c__Erysipelotrichia|o__Erysipelotrichales|f__Erysipelotrichaceae|g__Turicibacter|s__Turicibacter_sanguinis	0	0	0	0	0.00253	0.00477	0	0	0.00011	0	0.01063	0	0	0	0	0	0	0	0.00289	0	0	0	0	0	0	0	0	0	0	0	0.00671	0	0	0.01166	0	0	0	0
k__Bacteria|p__Firmicutes|c__Erysipelotrichia|o__Erysipelotrichales|f__Erysipelotrichaceae|g__Turicibacter|s__Turicibacter_sanguinis|t__GCF_000178255	0	0	0	0	0.00253	0.00477	0	0	0.00011	0	0.01063	0	0	0	0	0	0	0	0.00289	0	0	0	0	0	0	0	0	0	0	0	0.00671	0	0	0.01166	0	0	0	0
k__Bacteria|p__Firmicutes|c__Erysipelotrichia|o__Erysipelotrichales|f__Erysipelotrichaceae|g__Turicibacter|s__Turicibacter_unclassified	0	0	0	0	0	0	0	0	0	0	0.01258	0	0	0	0	0	0	0	0	0	0	0	0	0	0	0	0	0	0	0	0.00114	0	0	0.02326	0	0	0	0
k__Bacteria|p__Firmicutes|c__Negativicutes	0.02114	0.02347	1.08683	0.06337	4.5938	13.0019	20.6326	6.27104	7.52856	0.89721	0.52544	11.2663	0.13042	0.00081	1.13504	0.33528	0.1299	14.0317	0.48171	0.00453	2.91091	0.44967	2.29054	12.332	0.03061	0.37298	11.8039	0.16604	0.00242	3.98261	4.88956	0.11533	0.04035	23.1583	7.54462	6.46641	45.3879	0.0343
k__Bacteria|p__Firmicutes|c__Negativicutes|o__Selenomonadales	0.02114	0.02347	1.08683	0.06337	4.5938	13.0019	20.6326	6.27104	7.52856	0.89721	0.52544	11.2663	0.13042	0.00081	1.13504	0.33528	0.1299	14.0317	0.48171	0.00453	2.91091	0.44967	2.29054	12.332	0.03061	0.37298	11.8039	0.16604	0.00242	3.98261	4.88956	0.11533	0.04035	23.1583	7.54462	6.46641	45.3879	0.0343
k__Bacteria|p__Firmicutes|c__Negativicutes|o__Selenomonadales|f__Acidaminococcaceae	0.00989	0	0	0	0	6.19207	0.02619	4.4426	0	0.8915	0	0.00281	0	0	0.77383	0	0	0	0	0	0	0.03044	2.25978	0	0	0	0	0	0	0.1344	0	0.02919	0.00019	0	0	0	0.00083	0
k__Bacteria|p__Firmicutes|c__Negativicutes|o__Selenomonadales|f__Acidaminococcaceae|g__Acidaminococcaceae_unclassified	0	0	0	0	0	0	0.00012	0	0	0	0	0	0	0	0	0	0	0	0	0	0	0	0	0	0	0	0	0	0	0	0	0	0	0	0	0	0	0
k__Bacteria|p__Firmicutes|c__Negativicutes|o__Selenomonadales|f__Acidaminococcaceae|g__Acidaminococcus	0	0	0	0	0	0	0.02607	0.00197	0	0	0	0.00281	0	0	0	0	0	0	0	0	0	0	0	0	0	0	0	0	0	0	0	0.02919	0.00019	0	0	0	0	0
k__Bacteria|p__Firmicutes|c__Negativicutes|o__Selenomonadales|f__Acidaminococcaceae|g__Acidaminococcus|s__Acidaminococcus_fermentans	0	0	0	0	0	0	0.0003	0	0	0	0	0	0	0	0	0	0	0	0	0	0	0	0	0	0	0	0	0	0	0	0	0.02919	0	0	0	0	0	0
k__Bacteria|p__Firmicutes|c__Negativicutes|o__Selenomonadales|f__Acidaminococcaceae|g__Acidaminococcus|s__Acidaminococcus_fermentans|t__GCF_000025305	0	0	0	0	0	0	0.0003	0	0	0	0	0	0	0	0	0	0	0	0	0	0	0	0	0	0	0	0	0	0	0	0	0.02919	0	0	0	0	0	0
k__Bacteria|p__Firmicutes|c__Negativicutes|o__Selenomonadales|f__Acidaminococcaceae|g__Acidaminococcus|s__Acidaminococcus_intestini	0	0	0	0	0	0	0.02577	0.00197	0	0	0	0.00281	0	0	0	0	0	0	0	0	0	0	0	0	0	0	0	0	0	0	0	0	0.00019	0	0	0	0	0
k__Bacteria|p__Firmicutes|c__Negativicutes|o__Selenomonadales|f__Acidaminococcaceae|g__Acidaminococcus|s__Acidaminococcus_intestini|t__GCF_000230275	0	0	0	0	0	0	0.02577	0.00197	0	0	0	0.00281	0	0	0	0	0	0	0	0	0	0	0	0	0	0	0	0	0	0	0	0	0.00019	0	0	0	0	0
k__Bacteria|p__Firmicutes|c__Negativicutes|o__Selenomonadales|f__Acidaminococcaceae|g__Phascolarctobacterium	0.00989	0	0	0	0	6.19207	0	4.44062	0	0.8915	0	0	0	0	0.77383	0	0	0	0	0	0	0.03044	2.25978	0	0	0	0	0	0	0.1344	0	0	0	0	0	0	0.00083	0
k__Bacteria|p__Firmicutes|c__Negativicutes|o__Selenomonadales|f__Acidaminococcaceae|g__Phascolarctobacterium|s__Phascolarctobacterium_succinatutens	0.00989	0	0	0	0	6.19207	0	4.44062	0	0.8915	0	0	0	0	0.77383	0	0	0	0	0	0	0.03044	2.25978	0	0	0	0	0	0	0.1344	0	0	0	0	0	0	0.00083	0
k__Bacteria|p__Firmicutes|c__Negativicutes|o__Selenomonadales|f__Acidaminococcaceae|g__Phascolarctobacterium|s__Phascolarctobacterium_succinatutens|t__GCF_000188175	0.00989	0	0	0	0	6.19207	0	4.44062	0	0.8915	0	0	0	0	0.77383	0	0	0	0	0	0	0.03044	2.25978	0	0	0	0	0	0	0.1344	0	0	0	0	0	0	0.00083	0
k__Bacteria|p__Firmicutes|c__Negativicutes|o__Selenomonadales|f__Veillonellaceae	0.01125	0.02347	1.08683	0.06337	4.5938	6.8098	20.6064	1.82845	7.52856	0.0057	0.52544	11.2635	0.13042	0.00081	0.36121	0.33528	0.1299	14.0317	0.48171	0.00453	2.91091	0.41923	0.03076	12.332	0.03061	0.37298	11.8039	0.16604	0.00242	3.84821	4.88956	0.08614	0.04016	23.1583	7.54462	6.46641	45.3871	0.0343
k__Bacteria|p__Firmicutes|c__Negativicutes|o__Selenomonadales|f__Veillonellaceae|g__Anaeroglobus	0	0	0	0	0	0	0	0	0	0	0	0	0	0	0	0	0	0	0	0	0	0	0	0	0	0	0	0.09714	0	0	0	0	0	0	0	0	0	0
k__Bacteria|p__Firmicutes|c__Negativicutes|o__Selenomonadales|f__Veillonellaceae|g__Anaeroglobus|s__Anaeroglobus_geminatus	0	0	0	0	0	0	0	0	0	0	0	0	0	0	0	0	0	0	0	0	0	0	0	0	0	0	0	0.09714	0	0	0	0	0	0	0	0	0	0
k__Bacteria|p__Firmicutes|c__Negativicutes|o__Selenomonadales|f__Veillonellaceae|g__Anaeroglobus|s__Anaeroglobus_geminatus|t__GCF_000239275	0	0	0	0	0	0	0	0	0	0	0	0	0	0	0	0	0	0	0	0	0	0	0	0	0	0	0	0.09714	0	0	0	0	0	0	0	0	0	0
k__Bacteria|p__Firmicutes|c__Negativicutes|o__Selenomonadales|f__Veillonellaceae|g__Dialister	0	0	0	0	0	0	0	0.00263	0	0	0	0	0	0	0	0.22275	0	0	0.46716	0	0.00159	0	0	0	0	0	0	0.00038	0	0.09444	2.66494	0	0.00052	0	0	0	0	0
k__Bacteria|p__Firmicutes|c__Negativicutes|o__Selenomonadales|f__Veillonellaceae|g__Dialister|s__Dialister_invisus	0	0	0	0	0	0	0	0.00263	0	0	0	0	0	0	0	0	0	0	0.46716	0	0	0	0	0	0	0	0	0.00038	0	0.06601	0	0	0	0	0	0	0	0
k__Bacteria|p__Firmicutes|c__Negativicutes|o__Selenomonadales|f__Veillonellaceae|g__Dialister|s__Dialister_invisus|t__GCF_000160055	0	0	0	0	0	0	0	0.00263	0	0	0	0	0	0	0	0	0	0	0.46716	0	0	0	0	0	0	0	0	0.00038	0	0.06601	0	0	0	0	0	0	0	0
k__Bacteria|p__Firmicutes|c__Negativicutes|o__Selenomonadales|f__Veillonellaceae|g__Dialister|s__Dialister_succinatiphilus	0	0	0	0	0	0	0	0	0	0	0	0	0	0	0	0.22275	0	0	0	0	0.00159	0	0	0	0	0	0	0	0	0.02843	2.66494	0	0.00052	0	0	0	0	0
k__Bacteria|p__Firmicutes|c__Negativicutes|o__Selenomonadales|f__Veillonellaceae|g__Dialister|s__Dialister_succinatiphilus|t__GCF_000242435	0	0	0	0	0	0	0	0	0	0	0	0	0	0	0	0.22275	0	0	0	0	0.00159	0	0	0	0	0	0	0	0	0.02843	2.66494	0	0.00052	0	0	0	0	0
k__Bacteria|p__Firmicutes|c__Negativicutes|o__Selenomonadales|f__Veillonellaceae|g__Megamonas	0.00326	0	0	0	4.56637	6.80819	15.3932	1.79716	7.51952	0	0	11.0577	0.01522	0	0	0.11192	0	14.0264	0	0	2.77679	0	0.02866	0	0.0032	0	11.7484	0.00027	0	0.09352	2.20854	0	0	23.1512	0	6.46346	45.3802	0.00657
k__Bacteria|p__Firmicutes|c__Negativicutes|o__Selenomonadales|f__Veillonellaceae|g__Megamonas|s__Megamonas_funiformis	0	0	0	0	0.35053	1.94254	0.09565	0.39996	0.65055	0	0	0.09822	0	0	0	0.01157	0	2.19201	0	0	0.00031	0	0	0	0	0	2.86513	0	0	0.00297	0.3035	0	0	2.09753	0	0.81318	8.67068	0
k__Bacteria|p__Firmicutes|c__Negativicutes|o__Selenomonadales|f__Veillonellaceae|g__Megamonas|s__Megamonas_funiformis|t__GCF_000245775	0	0	0	0	0.35053	1.94254	0.09565	0.39996	0.65055	0	0	0.09822	0	0	0	0.01157	0	2.19201	0	0	0.00031	0	0	0	0	0	2.86513	0	0	0.00297	0.3035	0	0	2.09753	0	0.81318	8.67068	0
k__Bacteria|p__Firmicutes|c__Negativicutes|o__Selenomonadales|f__Veillonellaceae|g__Megamonas|s__Megamonas_hypermegale	0	0	0	0	1.19948	0.09765	4.97479	0	2.35546	0	0	2.83313	0	0	0	0.02271	0	0.00993	0	0	0.06552	0	0.00716	0	0	0	0	0	0	0.00578	0	0	0	6.82728	0	0.09722	1.0426	0.00289
k__Bacteria|p__Firmicutes|c__Negativicutes|o__Selenomonadales|f__Veillonellaceae|g__Megamonas|s__Megamonas_hypermegale|t__GCF_000209975	0	0	0	0	1.19948	0.09765	4.97479	0	2.35546	0	0	2.83313	0	0	0	0.02271	0	0.00993	0	0	0.06552	0	0.00716	0	0	0	0	0	0	0.00578	0	0	0	6.82728	0	0.09722	1.0426	0.00289
k__Bacteria|p__Firmicutes|c__Negativicutes|o__Selenomonadales|f__Veillonellaceae|g__Megamonas|s__Megamonas_rupellensis	0	0	0	0	0	0	0.38622	0.00498	0.03962	0	0	0.01607	0.00031	0	0	0.01428	0	0.00464	0	0	0.47001	0	0	0	0	0	0.00019	0	0	0.00359	0.03657	0	0	0.04243	0	0.04741	0.36594	0
k__Bacteria|p__Firmicutes|c__Negativicutes|o__Selenomonadales|f__Veillonellaceae|g__Megamonas|s__Megamonas_rupellensis|t__GCF_000378365	0	0	0	0	0	0	0.38622	0.00498	0.03962	0	0	0.01607	0.00031	0	0	0.01428	0	0.00464	0	0	0.47001	0	0	0	0	0	0.00019	0	0	0.00359	0.03657	0	0	0.04243	0	0.04741	0.36594	0
k__Bacteria|p__Firmicutes|c__Negativicutes|o__Selenomonadales|f__Veillonellaceae|g__Megamonas|s__Megamonas_unclassified	0.00326	0	0	0	3.01636	4.76801	9.93655	1.39222	4.47389	0	0	8.11028	0.0149	0	0	0.06336	0	11.8198	0	0	2.24095	0	0.02149	0	0.0032	0	8.88304	0.00027	0	0.08118	1.86847	0	0	14.1839	0	5.50565	35.301	0.00368
k__Bacteria|p__Firmicutes|c__Negativicutes|o__Selenomonadales|f__Veillonellaceae|g__Megasphaera	0	0	0	0	0	0	4.83767	0	0	0	0.17768	0.20433	0	0	0	0	0	0	0	0	0	0.41012	0	0	0	0	0.00496	0.0051	0	0.83149	0	0.02144	0	0	4.27475	0	0	0
k__Bacteria|p__Firmicutes|c__Negativicutes|o__Selenomonadales|f__Veillonellaceae|g__Megasphaera|s__Megasphaera_elsdenii	0	0	0	0	0	0	0.01148	0	0	0	0	0	0	0	0	0	0	0	0	0	0	0.20282	0	0	0	0	0	0	0	0	0	0.01324	0	0	0	0	0	0
k__Bacteria|p__Firmicutes|c__Negativicutes|o__Selenomonadales|f__Veillonellaceae|g__Megasphaera|s__Megasphaera_elsdenii|t__GCF_000283495	0	0	0	0	0	0	0.01148	0	0	0	0	0	0	0	0	0	0	0	0	0	0	0.20282	0	0	0	0	0	0	0	0	0	0.01324	0	0	0	0	0	0
k__Bacteria|p__Firmicutes|c__Negativicutes|o__Selenomonadales|f__Veillonellaceae|g__Megasphaera|s__Megasphaera_micronuciformis	0	0	0	0	0	0	0	0	0	0	0	0	0	0	0	0	0	0	0	0	0	0	0	0	0	0	0	0	0	0.83149	0	0	0	0	4.27475	0	0	0
k__Bacteria|p__Firmicutes|c__Negativicutes|o__Selenomonadales|f__Veillonellaceae|g__Megasphaera|s__Megasphaera_micronuciformis|t__GCF_000165735	0	0	0	0	0	0	0	0	0	0	0	0	0	0	0	0	0	0	0	0	0	0	0	0	0	0	0	0	0	0.83149	0	0	0	0	4.27475	0	0	0
k__Bacteria|p__Firmicutes|c__Negativicutes|o__Selenomonadales|f__Veillonellaceae|g__Megasphaera|s__Megasphaera_unclassified	0	0	0	0	0	0	4.82619	0	0	0	0.17768	0.20433	0	0	0	0	0	0	0	0	0	0.20731	0	0	0	0	0.00496	0.0051	0	0	0	0.0082	0	0	0	0	0	0
k__Bacteria|p__Firmicutes|c__Negativicutes|o__Selenomonadales|f__Veillonellaceae|g__Mitsuokella	0	0	1.08026	0	0	0	0	0.00503	0	0.00232	0	0	0	0	0	0	0.00984	0	0	0	0	0	0	0	0	0	0.0019	0.00195	0	0	0	0.00408	0.00217	0	0.00384	0.00294	0	0.00309
k__Bacteria|p__Firmicutes|c__Negativicutes|o__Selenomonadales|f__Veillonellaceae|g__Mitsuokella|s__Mitsuokella_multacida	0	0	0.76505	0	0	0	0	0	0	0	0	0	0	0	0	0	0	0	0	0	0	0	0	0	0	0	0	0	0	0	0	0	0	0	0	0	0	0
k__Bacteria|p__Firmicutes|c__Negativicutes|o__Selenomonadales|f__Veillonellaceae|g__Mitsuokella|s__Mitsuokella_multacida|t__GCF_000155955	0	0	0.76505	0	0	0	0	0	0	0	0	0	0	0	0	0	0	0	0	0	0	0	0	0	0	0	0	0	0	0	0	0	0	0	0	0	0	0
k__Bacteria|p__Firmicutes|c__Negativicutes|o__Selenomonadales|f__Veillonellaceae|g__Mitsuokella|s__Mitsuokella_unclassified	0	0	0.31522	0	0	0	0	0.00503	0	0.00232	0	0	0	0	0	0	0.00984	0	0	0	0	0	0	0	0	0	0.0019	0.00195	0	0	0	0.00408	0.00217	0	0.00384	0.00294	0	0.00309
k__Bacteria|p__Firmicutes|c__Negativicutes|o__Selenomonadales|f__Veillonellaceae|g__Selenomonas	0	0	0	0	0	0	0	0	0	0	0	0	0	0	0	0	0	0	0	0	0	0	0	0	0	0	0	0.01337	0	0	0	0	0	0	0.02066	0	0	0
k__Bacteria|p__Firmicutes|c__Negativicutes|o__Selenomonadales|f__Veillonellaceae|g__Selenomonas|s__Selenomonas_noxia	0	0	0	0	0	0	0	0	0	0	0	0	0	0	0	0	0	0	0	0	0	0	0	0	0	0	0	0	0	0	0	0	0	0	0.02066	0	0	0
k__Bacteria|p__Firmicutes|c__Negativicutes|o__Selenomonadales|f__Veillonellaceae|g__Selenomonas|s__Selenomonas_noxia|t__Selenomonas_noxia_unclassified	0	0	0	0	0	0	0	0	0	0	0	0	0	0	0	0	0	0	0	0	0	0	0	0	0	0	0	0	0	0	0	0	0	0	0.02066	0	0	0
k__Bacteria|p__Firmicutes|c__Negativicutes|o__Selenomonadales|f__Veillonellaceae|g__Selenomonas|s__Selenomonas_sputigena	0	0	0	0	0	0	0	0	0	0	0	0	0	0	0	0	0	0	0	0	0	0	0	0	0	0	0	0.01337	0	0	0	0	0	0	0	0	0	0
k__Bacteria|p__Firmicutes|c__Negativicutes|o__Selenomonadales|f__Veillonellaceae|g__Selenomonas|s__Selenomonas_sputigena|t__Selenomonas_sputigena_unclassified	0	0	0	0	0	0	0	0	0	0	0	0	0	0	0	0	0	0	0	0	0	0	0	0	0	0	0	0.01337	0	0	0	0	0	0	0	0	0	0
k__Bacteria|p__Firmicutes|c__Negativicutes|o__Selenomonadales|f__Veillonellaceae|g__Veillonella	0.00799	0.02347	0.00657	0.06337	0.02744	0.00161	0.37556	0.02363	0.00904	0.00338	0.34777	0.00152	0.1152	0.00081	0.36121	0.0006	0.12006	0.00536	0.01454	0.00453	0.13253	0.00911	0.0021	12.332	0.02741	0.37298	0.04866	0.04784	0.00242	2.82877	0.01607	0.06063	0.03747	0.00711	3.24537	0	0.00689	0.02464
k__Bacteria|p__Firmicutes|c__Negativicutes|o__Selenomonadales|f__Veillonellaceae|g__Veillonella|s__Veillonella_atypica	0.00081	0.00212	0	0.01012	0.00143	0	0.23404	0	0	0	0.01217	0	0	0	0.05854	0	0.00462	0	0	0	0	0	0	0.00731	0	0	0.01436	0.00374	0	0.07399	0.01421	0.00407	0	0	0.02412	0	0	0
k__Bacteria|p__Firmicutes|c__Negativicutes|o__Selenomonadales|f__Veillonellaceae|g__Veillonella|s__Veillonella_atypica|t__Veillonella_atypica_unclassified	0.00081	0.00212	0	0.01012	0.00143	0	0.23404	0	0	0	0.01217	0	0	0	0.05854	0	0.00462	0	0	0	0	0	0	0.00731	0	0	0.01436	0.00374	0	0.07399	0.01421	0.00407	0	0	0.02412	0	0	0
k__Bacteria|p__Firmicutes|c__Negativicutes|o__Selenomonadales|f__Veillonellaceae|g__Veillonella|s__Veillonella_dispar	0	0	0	0.00543	0	0	0.0248	0	0	0	0.02618	0	0	0	0.07933	0	0.0151	0	0	0	0	0	0	0.01411	0	0.00186	0.00155	0.00019	0	0.14674	0	0.0004	0	0	0.13091	0	0	0.00095
k__Bacteria|p__Firmicutes|c__Negativicutes|o__Selenomonadales|f__Veillonellaceae|g__Veillonella|s__Veillonella_dispar|t__GCF_000160015	0	0	0	0.00543	0	0	0.0248	0	0	0	0.02618	0	0	0	0.07933	0	0.0151	0	0	0	0	0	0	0.01411	0	0.00186	0.00155	0.00019	0	0.14674	0	0.0004	0	0	0.13091	0	0	0.00095
k__Bacteria|p__Firmicutes|c__Negativicutes|o__Selenomonadales|f__Veillonellaceae|g__Veillonella|s__Veillonella_parvula	0.00013	0.00225	0	0.01748	0.00287	0	0.02284	0.00147	0.00011	0	0.29345	0	0.08515	0	0.0368	0	0.01158	0.0017	0.00918	0.00125	0.01065	0	0	3.49543	0.01556	0.34165	0.01254	0.0369	0	0.09947	0.00018	0.03142	0.00194	0	0.53306	0	0.00033	0.01314
k__Bacteria|p__Firmicutes|c__Negativicutes|o__Selenomonadales|f__Veillonellaceae|g__Veillonella|s__Veillonella_parvula|t__Veillonella_parvula_unclassified	0.00013	0.00225	0	0.01748	0.00287	0	0.02284	0.00147	0.00011	0	0.29345	0	0.08515	0	0.0368	0	0.01158	0.0017	0.00918	0.00125	0.01065	0	0	3.49543	0.01556	0.34165	0.01254	0.0369	0	0.09947	0.00018	0.03142	0.00194	0	0.53306	0	0.00033	0.01314
k__Bacteria|p__Firmicutes|c__Negativicutes|o__Selenomonadales|f__Veillonellaceae|g__Veillonella|s__Veillonella_ratti	0	0	0	0	0	0	0	0	0	0	0	0	0	0	0	0	0	0	0	0	0	0	0	0	0	0	0	0	0	0	0	0	0	0.00517	0	0	0	0
k__Bacteria|p__Firmicutes|c__Negativicutes|o__Selenomonadales|f__Veillonellaceae|g__Veillonella|s__Veillonella_ratti|t__GCF_000315505	0	0	0	0	0	0	0	0	0	0	0	0	0	0	0	0	0	0	0	0	0	0	0	0	0	0	0	0	0	0	0	0	0	0.00517	0	0	0	0
k__Bacteria|p__Firmicutes|c__Negativicutes|o__Selenomonadales|f__Veillonellaceae|g__Veillonella|s__Veillonella_unclassified	0.00705	0.0191	0.00657	0.03033	0.02313	0.00161	0.09389	0.02216	0.00893	0.00338	0.01596	0.00152	0.03006	0.00081	0.18655	0.0006	0.08877	0.00366	0.00537	0.00328	0.12188	0.00911	0.0021	8.81519	0.01185	0.02947	0.0202	0.00701	0.00242	2.50857	0.00169	0.02474	0.03553	0.00194	2.55727	0	0.00656	0.01055
k__Bacteria|p__Fusobacteria	0	0.59469	0	0	0.00048	0	0	0.09416	0.01625	0	0	0.06353	5.29223	0	0.01018	1.22293	0	0.00037	0	0	0	13.6894	0	0	0.26827	0.86579	0	0.03562	3.65751	0.00658	0	1.02745	0	0	0.0031	3.2658	0	0
k__Bacteria|p__Fusobacteria|c__Fusobacteriia	0	0.59469	0	0	0.00048	0	0	0.09416	0.01625	0	0	0.06353	5.29223	0	0.01018	1.22293	0	0.00037	0	0	0	13.6894	0	0	0.26827	0.86579	0	0.03562	3.65751	0.00658	0	1.02745	0	0	0.0031	3.2658	0	0
k__Bacteria|p__Fusobacteria|c__Fusobacteriia|o__Fusobacteriales	0	0.59469	0	0	0.00048	0	0	0.09416	0.01625	0	0	0.06353	5.29223	0	0.01018	1.22293	0	0.00037	0	0	0	13.6894	0	0	0.26827	0.86579	0	0.03562	3.65751	0.00658	0	1.02745	0	0	0.0031	3.2658	0	0
k__Bacteria|p__Fusobacteria|c__Fusobacteriia|o__Fusobacteriales|f__Fusobacteriaceae	0	0.59469	0	0	0.00048	0	0	0.09416	0.01625	0	0	0.06353	5.29223	0	0.01018	1.22293	0	0.00037	0	0	0	13.6873	0	0	0.26827	0.86579	0	0.03562	3.65751	0.00658	0	1.02745	0	0	0.0031	3.2658	0	0
k__Bacteria|p__Fusobacteria|c__Fusobacteriia|o__Fusobacteriales|f__Fusobacteriaceae|g__Fusobacterium	0	0.59469	0	0	0.00048	0	0	0.09416	0.01625	0	0	0.06353	5.29223	0	0.01018	1.22293	0	0.00037	0	0	0	13.6873	0	0	0.26827	0.86579	0	0.03562	3.65751	0.00658	0	1.02745	0	0	0.0031	3.2658	0	0
k__Bacteria|p__Fusobacteria|c__Fusobacteriia|o__Fusobacteriales|f__Fusobacteriaceae|g__Fusobacterium|s__Fusobacterium_mortiferum	0	0.59469	0	0	0	0	0	0.09416	0.01625	0	0	0.06353	5.29223	0	0.01018	1.22293	0	0.00037	0	0	0	13.6873	0	0	0	0	0	0	0	0	0	1.02745	0	0	0	3.2658	0	0
k__Bacteria|p__Fusobacteria|c__Fusobacteriia|o__Fusobacteriales|f__Fusobacteriaceae|g__Fusobacterium|s__Fusobacterium_mortiferum|t__GCF_000158195	0	0.59469	0	0	0	0	0	0.09416	0.01625	0	0	0.06353	5.29223	0	0.01018	1.22293	0	0.00037	0	0	0	13.6873	0	0	0	0	0	0	0	0	0	1.02745	0	0	0	3.2658	0	0
k__Bacteria|p__Fusobacteria|c__Fusobacteriia|o__Fusobacteriales|f__Fusobacteriaceae|g__Fusobacterium|s__Fusobacterium_nucleatum	0	0	0	0	0.00048	0	0	0	0	0	0	0	0	0	0	0	0	0	0	0	0	0	0	0	0	0	0	0.00389	0	0	0	0	0	0	0.0031	0	0	0
k__Bacteria|p__Fusobacteria|c__Fusobacteriia|o__Fusobacteriales|f__Fusobacteriaceae|g__Fusobacterium|s__Fusobacterium_nucleatum|t__Fusobacterium_nucleatum_unclassified	0	0	0	0	0.00048	0	0	0	0	0	0	0	0	0	0	0	0	0	0	0	0	0	0	0	0	0	0	0.00389	0	0	0	0	0	0	0.0031	0	0	0
k__Bacteria|p__Fusobacteria|c__Fusobacteriia|o__Fusobacteriales|f__Fusobacteriaceae|g__Fusobacterium|s__Fusobacterium_ulcerans	0	0	0	0	0	0	0	0	0	0	0	0	0	0	0	0	0	0	0	0	0	0	0	0	0	0.00168	0	0.03173	3.65751	0.00658	0	0	0	0	0	0	0	0
k__Bacteria|p__Fusobacteria|c__Fusobacteriia|o__Fusobacteriales|f__Fusobacteriaceae|g__Fusobacterium|s__Fusobacterium_ulcerans|t__Fusobacterium_ulcerans_unclassified	0	0	0	0	0	0	0	0	0	0	0	0	0	0	0	0	0	0	0	0	0	0	0	0	0	0.00168	0	0.03173	3.65751	0.00658	0	0	0	0	0	0	0	0
k__Bacteria|p__Fusobacteria|c__Fusobacteriia|o__Fusobacteriales|f__Fusobacteriaceae|g__Fusobacterium|s__Fusobacterium_varium	0	0	0	0	0	0	0	0	0	0	0	0	0	0	0	0	0	0	0	0	0	0	0	0	0.26827	0.86411	0	0	0	0	0	0	0	0	0	0	0	0
k__Bacteria|p__Fusobacteria|c__Fusobacteriia|o__Fusobacteriales|f__Fusobacteriaceae|g__Fusobacterium|s__Fusobacterium_varium|t__GCF_000159915	0	0	0	0	0	0	0	0	0	0	0	0	0	0	0	0	0	0	0	0	0	0	0	0	0.26827	0.86411	0	0	0	0	0	0	0	0	0	0	0	0
k__Bacteria|p__Fusobacteria|c__Fusobacteriia|o__Fusobacteriales|f__Leptotrichiaceae	0	0	0	0	0	0	0	0	0	0	0	0	0	0	0	0	0	0	0	0	0	0.00208	0	0	0	0	0	0	0	0	0	0	0	0	0	0	0	0
k__Bacteria|p__Fusobacteria|c__Fusobacteriia|o__Fusobacteriales|f__Leptotrichiaceae|g__Leptotrichiaceae_unclassified	0	0	0	0	0	0	0	0	0	0	0	0	0	0	0	0	0	0	0	0	0	0.00208	0	0	0	0	0	0	0	0	0	0	0	0	0	0	0	0
k__Bacteria|p__Proteobacteria	0.47666	1.49441	1.09694	1.21695	1.6573	0.42202	3.04228	3.28278	0.65547	2.52322	9.63631	1.65736	40.4624	0.88736	0.48675	5.79091	3.13715	1.58911	25.3138	1.79967	1.92262	18.3192	1.79099	21.8962	6.88127	1.24657	0.40273	8.90005	1.87008	9.07126	10.7574	3.67494	0.57744	7.77247	29.9124	1.38011	8.95212	3.73551
k__Bacteria|p__Proteobacteria|c__Betaproteobacteria	0.14844	0.32415	0.06963	0.05248	0.66754	0.0209	0.08649	2.61787	0.06953	1.2605	0.27256	0.71029	0.06137	0.29645	0.02224	5.70302	0.80417	0.04086	0.67714	0.28267	1.5288	0.69514	0.72277	0.02487	0.84064	0.08018	0.0625	0.23522	0.02281	0.14608	6.51687	0.41266	0.13893	4.92486	6.48826	0.11538	8.73629	0.22349
k__Bacteria|p__Proteobacteria|c__Betaproteobacteria|o__Burkholderiales	0.14844	0.32415	0.06963	0	0.64883	0.0209	0.08205	2.61015	0.05656	1.2605	0.27256	0.71029	0.06137	0.29645	0.02224	5.70302	0.80417	0.04086	0.67714	0.24681	1.5288	0.69514	0.71458	0.02487	0.81052	0.08018	0.05913	0.23522	0.02281	0.14608	6.51687	0.41266	0.11282	4.82307	6.48446	0.11016	8.72944	0.22349
k__Bacteria|p__Proteobacteria|c__Betaproteobacteria|o__Burkholderiales|f__Burkholderiaceae	0	0.01004	0	0	0	0	0	0	0	0	0.00743	0	0	0	0	0.01143	0	0	0	0	0	0	0.00941	0	0	0	0	0	0	0	0	0	0	0	0	0	0	0
k__Bacteria|p__Proteobacteria|c__Betaproteobacteria|o__Burkholderiales|f__Burkholderiaceae|g__Burkholderia	0	0.01004	0	0	0	0	0	0	0	0	0	0	0	0	0	0.01143	0	0	0	0	0	0	0.00941	0	0	0	0	0	0	0	0	0	0	0	0	0	0	0
k__Bacteria|p__Proteobacteria|c__Betaproteobacteria|o__Burkholderiales|f__Burkholderiaceae|g__Burkholderia|s__Burkholderia_unclassified	0	0.01004	0	0	0	0	0	0	0	0	0	0	0	0	0	0.01143	0	0	0	0	0	0	0.00941	0	0	0	0	0	0	0	0	0	0	0	0	0	0	0
k__Bacteria|p__Proteobacteria|c__Betaproteobacteria|o__Burkholderiales|f__Burkholderiaceae|g__Lautropia	0	0	0	0	0	0	0	0	0	0	0.00743	0	0	0	0	0	0	0	0	0	0	0	0	0	0	0	0	0	0	0	0	0	0	0	0	0	0	0
k__Bacteria|p__Proteobacteria|c__Betaproteobacteria|o__Burkholderiales|f__Burkholderiaceae|g__Lautropia|s__Lautropia_mirabilis	0	0	0	0	0	0	0	0	0	0	0.00743	0	0	0	0	0	0	0	0	0	0	0	0	0	0	0	0	0	0	0	0	0	0	0	0	0	0	0
k__Bacteria|p__Proteobacteria|c__Betaproteobacteria|o__Burkholderiales|f__Burkholderiaceae|g__Lautropia|s__Lautropia_mirabilis|t__GCF_000186425	0	0	0	0	0	0	0	0	0	0	0.00743	0	0	0	0	0	0	0	0	0	0	0	0	0	0	0	0	0	0	0	0	0	0	0	0	0	0	0
k__Bacteria|p__Proteobacteria|c__Betaproteobacteria|o__Burkholderiales|f__Burkholderiales_noname	0.05639	0.13951	0.04306	0	0.34115	0	0.01947	0.00612	0.00595	0.02157	0.06136	0.03972	0.0451	0.10948	0	0	0.05637	0	0.32794	0.05602	0.08164	0	0.00017	0.00413	0.12715	0	0.0465	0.08202	0	0	0.01196	0.17248	0.09207	0	4.17294	0.00473	0	0.05441
k__Bacteria|p__Proteobacteria|c__Betaproteobacteria|o__Burkholderiales|f__Burkholderiales_noname|g__Burkholderiales_noname	0.05639	0.13951	0.04306	0	0.34115	0	0.01947	0.00612	0.00595	0.02157	0.06136	0.03972	0.0451	0.10948	0	0	0.05637	0	0.32794	0.05602	0.08164	0	0.00017	0.00413	0.12715	0	0.0465	0.08202	0	0	0.01196	0.17248	0.09207	0	4.17294	0.00473	0	0.05441
k__Bacteria|p__Proteobacteria|c__Betaproteobacteria|o__Burkholderiales|f__Burkholderiales_noname|g__Burkholderiales_noname|s__Burkholderiales_bacterium_1_1_47	0.05639	0.13951	0.04306	0	0.34115	0	0.01947	0.00612	0.00595	0.02157	0.06136	0.03972	0.0451	0.10948	0	0	0.05637	0	0.32794	0.05602	0.08164	0	0.00017	0.00413	0.12715	0	0.0465	0.08202	0	0	0.01196	0.17248	0.09207	0	4.17294	0.00473	0	0.05441
k__Bacteria|p__Proteobacteria|c__Betaproteobacteria|o__Burkholderiales|f__Burkholderiales_noname|g__Burkholderiales_noname|s__Burkholderiales_bacterium_1_1_47|t__GCF_000144975	0.05639	0.13951	0.04306	0	0.34115	0	0.01947	0.00612	0.00595	0.02157	0.06136	0.03972	0.0451	0.10948	0	0	0.05637	0	0.32794	0.05602	0.08164	0	0.00017	0.00413	0.12715	0	0.0465	0.08202	0	0	0.01196	0.17248	0.09207	0	4.17294	0.00473	0	0.05441
k__Bacteria|p__Proteobacteria|c__Betaproteobacteria|o__Burkholderiales|f__Comamonadaceae	0	0.00871	0.00373	0	0	0	0	0	0.00144	0.00137	0	0.00181	0	0	0	0	0	0	0	0	0	0	0	0	0	0.00348	0	0	0	0	0	0	0	0	0	0	0	0
k__Bacteria|p__Proteobacteria|c__Betaproteobacteria|o__Burkholderiales|f__Comamonadaceae|g__Comamonas	0	0.00871	0.00373	0	0	0	0	0	0.00144	0.00137	0	0.00181	0	0	0	0	0	0	0	0	0	0	0	0	0	0.00348	0	0	0	0	0	0	0	0	0	0	0	0
k__Bacteria|p__Proteobacteria|c__Betaproteobacteria|o__Burkholderiales|f__Comamonadaceae|g__Comamonas|s__Comamonas_unclassified	0	0.00871	0.00373	0	0	0	0	0	0.00144	0.00137	0	0.00181	0	0	0	0	0	0	0	0	0	0	0	0	0	0.00348	0	0	0	0	0	0	0	0	0	0	0	0
k__Bacteria|p__Proteobacteria|c__Betaproteobacteria|o__Burkholderiales|f__Oxalobacteraceae	0	0	0	0	0	0.0209	0	0.00243	0.00089	0	0.03153	0	0	0	0	0	0.00581	0.00316	0	0	0.00774	0	0	0	0	0	0	0	0	0	0.00201	0.01177	0	0	0	0	0	0.01615
k__Bacteria|p__Proteobacteria|c__Betaproteobacteria|o__Burkholderiales|f__Oxalobacteraceae|g__Oxalobacter	0	0	0	0	0	0.0209	0	0.00243	0.00089	0	0.03153	0	0	0	0	0	0.00581	0.00316	0	0	0.00774	0	0	0	0	0	0	0	0	0	0.00201	0.01177	0	0	0	0	0	0.01615
k__Bacteria|p__Proteobacteria|c__Betaproteobacteria|o__Burkholderiales|f__Oxalobacteraceae|g__Oxalobacter|s__Oxalobacter_formigenes	0	0	0	0	0	0.0209	0	0.00243	0.00089	0	0.03153	0	0	0	0	0	0.00581	0.00316	0	0	0.00774	0	0	0	0	0	0	0	0	0	0.00201	0.01177	0	0	0	0	0	0.01615
k__Bacteria|p__Proteobacteria|c__Betaproteobacteria|o__Burkholderiales|f__Oxalobacteraceae|g__Oxalobacter|s__Oxalobacter_formigenes|t__Oxalobacter_formigenes_unclassified	0	0	0	0	0	0.0209	0	0.00243	0.00089	0	0.03153	0	0	0	0	0	0.00581	0.00316	0	0	0.00774	0	0	0	0	0	0	0	0	0	0.00201	0.01177	0	0	0	0	0	0.01615
k__Bacteria|p__Proteobacteria|c__Betaproteobacteria|o__Burkholderiales|f__Sutterellaceae	0.09205	0.1659	0.02284	0	0.30767	0	0.06257	2.60161	0.04829	1.23756	0.17224	0.66877	0.01627	0.18697	0.02224	5.69159	0.74199	0.0377	0.34919	0.19078	1.43942	0.69514	0.705	0.02074	0.68337	0.07669	0.01264	0.1532	0.02281	0.14608	6.5029	0.22841	0.02076	4.82307	2.31152	0.10544	8.72944	0.15293
k__Bacteria|p__Proteobacteria|c__Betaproteobacteria|o__Burkholderiales|f__Sutterellaceae|g__Parasutterella	0.09205	0.1659	0.02284	0	0.30767	0	0.06257	0.00698	0.00929	0.01423	0.17224	0.04357	0.01627	0.18697	0	0	0.74199	0	0.34919	0.19078	0.0297	0	0.03574	0.02074	0.03776	0	0.01264	0.1532	0	0	0.00874	0.22841	0.02076	0	2.31152	0.06663	0	0.15293
k__Bacteria|p__Proteobacteria|c__Betaproteobacteria|o__Burkholderiales|f__Sutterellaceae|g__Parasutterella|s__Parasutterella_excrementihominis	0.09205	0.1659	0.02284	0	0.30767	0	0.06257	0.00698	0.00929	0.01423	0.17224	0.04357	0.01627	0.18697	0	0	0.74199	0	0.34919	0.19078	0.0297	0	0.03574	0.02074	0.03776	0	0.01264	0.1532	0	0	0.00874	0.22841	0.02076	0	2.31152	0.06663	0	0.15293
k__Bacteria|p__Proteobacteria|c__Betaproteobacteria|o__Burkholderiales|f__Sutterellaceae|g__Parasutterella|s__Parasutterella_excrementihominis|t__GCF_000205025	0.09205	0.1659	0.02284	0	0.30767	0	0.06257	0.00698	0.00929	0.01423	0.17224	0.04357	0.01627	0.18697	0	0	0.74199	0	0.34919	0.19078	0.0297	0	0.03574	0.02074	0.03776	0	0.01264	0.1532	0	0	0.00874	0.22841	0.02076	0	2.31152	0.06663	0	0.15293
k__Bacteria|p__Proteobacteria|c__Betaproteobacteria|o__Burkholderiales|f__Sutterellaceae|g__Sutterella	0	0	0	0	0	0	0	0.42554	0	1.22333	0	0.00048	0	0	0	5.69159	0	0	0	0	0	0.00773	0.00507	0	0	0	0	0	0	0.05734	6.49415	0	0	4.82307	0	0.03881	8.72944	0
k__Bacteria|p__Proteobacteria|c__Betaproteobacteria|o__Burkholderiales|f__Sutterellaceae|g__Sutterellaceae_unclassified	0	0	0	0	0	0	0	2.16909	0.039	0	0	0.62472	0	0	0.02224	0	0	0.0377	0	0	1.40972	0.6874	0.66418	0	0.64561	0.07669	0	0	0.02281	0.08874	0	0	0	0	0	0	0	0
k__Bacteria|p__Proteobacteria|c__Betaproteobacteria|o__Burkholderiales|f__Sutterellaceae|g__Sutterella|s__Sutterella_wadsworthensis	0	0	0	0	0	0	0	0.42554	0	1.22333	0	0.00048	0	0	0	5.69159	0	0	0	0	0	0.00773	0.00507	0	0	0	0	0	0	0.05734	6.49415	0	0	4.82307	0	0.03881	8.72944	0
k__Bacteria|p__Proteobacteria|c__Betaproteobacteria|o__Burkholderiales|f__Sutterellaceae|g__Sutterella|s__Sutterella_wadsworthensis|t__GCF_000297775	0	0	0	0	0	0	0	0	0	0	0	0	0	0	0	5.69159	0	0	0	0	0	0	0	0	0	0	0	0	0	0	6.49415	0	0	0	0	0	0	0
k__Bacteria|p__Proteobacteria|c__Betaproteobacteria|o__Burkholderiales|f__Sutterellaceae|g__Sutterella|s__Sutterella_wadsworthensis|t__Sutterella_wadsworthensis_unclassified	0	0	0	0	0	0	0	0.42554	0	1.22333	0	0.00048	0	0	0	0	0	0	0	0	0	0.00773	0.00507	0	0	0	0	0	0	0.05734	0	0	0	4.82307	0	0.03881	8.72944	0
k__Bacteria|p__Proteobacteria|c__Betaproteobacteria|o__Gallionellales	0	0	0	0.05248	0.01871	0	0.00444	0	0.01297	0	0	0	0	0	0	0	0	0	0	0.03587	0	0	0.00819	0	0.02758	0	0.00336	0	0	0	0	0	0.01155	0.10179	0	0.00522	0.00684	0
k__Bacteria|p__Proteobacteria|c__Betaproteobacteria|o__Gallionellales|f__Gallionellaceae	0	0	0	0.05248	0.01871	0	0.00444	0	0.01297	0	0	0	0	0	0	0	0	0	0	0.03587	0	0	0.00819	0	0.02758	0	0.00336	0	0	0	0	0	0.01155	0.10179	0	0.00522	0.00684	0
k__Bacteria|p__Proteobacteria|c__Betaproteobacteria|o__Gallionellales|f__Gallionellaceae|g__Gallionellaceae_unclassified	0	0	0	0.05248	0.01871	0	0.00444	0	0.01297	0	0	0	0	0	0	0	0	0	0	0.03587	0	0	0.00819	0	0.02758	0	0.00336	0	0	0	0	0	0.01155	0.10179	0	0.00522	0.00684	0
k__Bacteria|p__Proteobacteria|c__Betaproteobacteria|o__Neisseriales	0	0	0	0	0	0	0	0.00772	0	0	0	0	0	0	0	0	0	0	0	0	0	0	0	0	0.00254	0	0	0	0	0	0	0	0.01455	0	0.0038	0	0	0
k__Bacteria|p__Proteobacteria|c__Betaproteobacteria|o__Neisseriales|f__Neisseriaceae	0	0	0	0	0	0	0	0.00772	0	0	0	0	0	0	0	0	0	0	0	0	0	0	0	0	0.00254	0	0	0	0	0	0	0	0.01455	0	0.0038	0	0	0
k__Bacteria|p__Proteobacteria|c__Betaproteobacteria|o__Neisseriales|f__Neisseriaceae|g__Neisseria	0	0	0	0	0	0	0	0.00772	0	0	0	0	0	0	0	0	0	0	0	0	0	0	0	0	0.00254	0	0	0	0	0	0	0	0.01455	0	0.0038	0	0	0
k__Bacteria|p__Proteobacteria|c__Betaproteobacteria|o__Neisseriales|f__Neisseriaceae|g__Neisseria|s__Neisseria_flavescens	0	0	0	0	0	0	0	0	0	0	0	0	0	0	0	0	0	0	0	0	0	0	0	0	0	0	0	0	0	0	0	0	0.00224	0	0.0038	0	0	0
k__Bacteria|p__Proteobacteria|c__Betaproteobacteria|o__Neisseriales|f__Neisseriaceae|g__Neisseria|s__Neisseria_flavescens|t__Neisseria_flavescens_unclassified	0	0	0	0	0	0	0	0	0	0	0	0	0	0	0	0	0	0	0	0	0	0	0	0	0	0	0	0	0	0	0	0	0.00224	0	0.0038	0	0	0
k__Bacteria|p__Proteobacteria|c__Betaproteobacteria|o__Neisseriales|f__Neisseriaceae|g__Neisseria|s__Neisseria_unclassified	0	0	0	0	0	0	0	0.00772	0	0	0	0	0	0	0	0	0	0	0	0	0	0	0	0	0.00254	0	0	0	0	0	0	0	0.01231	0	0	0	0	0
k__Bacteria|p__Proteobacteria|c__Deltaproteobacteria	0.32031	0.5316	0.01932	0	0.42266	0.26369	0.22685	0.54127	0.35255	0.30512	0.60232	0.72624	0.46009	0.53665	0.08099	0.06116	0.56804	0.98721	0	0.72792	0.3745	0.09349	0.19844	0	0.80262	0.39575	0.10776	0.88544	0.60542	0.04774	0.62028	0.11737	0.35472	0	0	0.17002	0	0.1254
k__Bacteria|p__Proteobacteria|c__Deltaproteobacteria|o__Desulfovibrionales	0.32031	0.5316	0.01932	0	0.42266	0.26369	0.22685	0.54127	0.35255	0.30512	0.60232	0.72624	0.46009	0.53665	0.08099	0.06116	0.56804	0.98721	0	0.72792	0.3745	0.09349	0.19844	0	0.80262	0.39575	0.10776	0.88544	0.60542	0.04774	0.62028	0.11737	0.35472	0	0	0.17002	0	0.1254
k__Bacteria|p__Proteobacteria|c__Deltaproteobacteria|o__Desulfovibrionales|f__Desulfovibrionaceae	0.32031	0.5316	0.01932	0	0.42266	0.26369	0.22685	0.54127	0.35255	0.30512	0.60232	0.72624	0.46009	0.53665	0.08099	0.06116	0.56804	0.98721	0	0.72792	0.3745	0.09349	0.19844	0	0.80262	0.39575	0.10776	0.88544	0.60542	0.04774	0.62028	0.11737	0.35472	0	0	0.17002	0	0.1254
k__Bacteria|p__Proteobacteria|c__Deltaproteobacteria|o__Desulfovibrionales|f__Desulfovibrionaceae|g__Bilophila	0.31858	0.52898	0.01932	0	0.42266	0.26369	0.22685	0.07248	0.35129	0.25141	0.50887	0.47426	0.45634	0.53665	0.08099	0.06116	0.55693	0.98514	0	0.72792	0.36685	0.09349	0.19205	0	0.80262	0.39575	0.10776	0.88544	0.60449	0.04774	0.59213	0.07194	0.35412	0	0	0.17002	0	0.12497
k__Bacteria|p__Proteobacteria|c__Deltaproteobacteria|o__Desulfovibrionales|f__Desulfovibrionaceae|g__Bilophila|s__Bilophila_sp_4_1_30	0	0	0	0	0	0	0	0	0	0	0	0	0	0	0	0	0	0	0	0.33518	0	0	0	0	0	0	0	0	0	0	0	0	0	0	0	0	0	0
k__Bacteria|p__Proteobacteria|c__Deltaproteobacteria|o__Desulfovibrionales|f__Desulfovibrionaceae|g__Bilophila|s__Bilophila_sp_4_1_30|t__GCF_000224655	0	0	0	0	0	0	0	0	0	0	0	0	0	0	0	0	0	0	0	0.33518	0	0	0	0	0	0	0	0	0	0	0	0	0	0	0	0	0	0
k__Bacteria|p__Proteobacteria|c__Deltaproteobacteria|o__Desulfovibrionales|f__Desulfovibrionaceae|g__Bilophila|s__Bilophila_unclassified	0.28665	0.40768	0.01932	0	0.39584	0.24488	0.21925	0.0706	0.34148	0.23532	0.366	0.44657	0.41093	0.5171	0.08099	0.06093	0.375	0.90934	0	0.20541	0.36122	0.09349	0.15432	0	0.79721	0.36288	0.09845	0.82853	0.59277	0.04774	0.48192	0.06204	0.34668	0	0	0.15854	0	0.11639
k__Bacteria|p__Proteobacteria|c__Deltaproteobacteria|o__Desulfovibrionales|f__Desulfovibrionaceae|g__Bilophila|s__Bilophila_wadsworthia	0.03194	0.1213	0	0	0.02682	0.01881	0.00759	0.00188	0.00981	0.01609	0.14286	0.02769	0.04541	0.01956	0	0.00023	0.18194	0.0758	0	0.18733	0.00562	0	0.03773	0	0.00541	0.03287	0.00931	0.05691	0.01172	0	0.11021	0.0099	0.00744	0	0	0.01148	0	0.00858
k__Bacteria|p__Proteobacteria|c__Deltaproteobacteria|o__Desulfovibrionales|f__Desulfovibrionaceae|g__Bilophila|s__Bilophila_wadsworthia|t__GCF_000185705	0.03194	0.1213	0	0	0.02682	0.01881	0.00759	0.00188	0.00981	0.01609	0.14286	0.02769	0.04541	0.01956	0	0.00023	0.18194	0.0758	0	0.18733	0.00562	0	0.03773	0	0.00541	0.03287	0.00931	0.05691	0.01172	0	0.11021	0.0099	0.00744	0	0	0.01148	0	0.00858
k__Bacteria|p__Proteobacteria|c__Deltaproteobacteria|o__Desulfovibrionales|f__Desulfovibrionaceae|g__Desulfovibrio	0.00173	0.00262	0	0	0	0	0	0.46879	0.00126	0.05372	0.09345	0.25198	0.00375	0	0	0	0.0111	0.00206	0	0	0.00765	0	0.00639	0	0	0	0	0	0.00093	0	0.02815	0.04543	0.0006	0	0	0	0	0.00043
k__Bacteria|p__Proteobacteria|c__Deltaproteobacteria|o__Desulfovibrionales|f__Desulfovibrionaceae|g__Desulfovibrio|s__Desulfovibrio_desulfuricans	0.00173	0.00262	0	0	0	0	0	0	0.00126	0	0.09345	0.00239	0.00375	0	0	0	0.0111	0.00206	0	0	0.00765	0	0.00131	0	0	0	0	0	0.00093	0	0.02815	0.04543	0.0006	0	0	0	0	0.00043
k__Bacteria|p__Proteobacteria|c__Deltaproteobacteria|o__Desulfovibrionales|f__Desulfovibrionaceae|g__Desulfovibrio|s__Desulfovibrio_desulfuricans|t__Desulfovibrio_desulfuricans_unclassified	0.00173	0.00262	0	0	0	0	0	0	0.00126	0	0	0.00239	0.00375	0	0	0	0.0111	0.00206	0	0	0.00765	0	0.00131	0	0	0	0	0	0.00093	0	0.02815	0.04543	0.0006	0	0	0	0	0.00043
k__Bacteria|p__Proteobacteria|c__Deltaproteobacteria|o__Desulfovibrionales|f__Desulfovibrionaceae|g__Desulfovibrio|s__Desulfovibrio_desulfuricans|t__GCF_000420465	0	0	0	0	0	0	0	0	0	0	0.09345	0	0	0	0	0	0	0	0	0	0	0	0	0	0	0	0	0	0	0	0	0	0	0	0	0	0	0
k__Bacteria|p__Proteobacteria|c__Deltaproteobacteria|o__Desulfovibrionales|f__Desulfovibrionaceae|g__Desulfovibrio|s__Desulfovibrio_piger	0	0	0	0	0	0	0	0.46879	0	0.05372	0	0.24958	0	0	0	0	0	0	0	0	0	0	0	0	0	0	0	0	0	0	0	0	0	0	0	0	0	0
k__Bacteria|p__Proteobacteria|c__Deltaproteobacteria|o__Desulfovibrionales|f__Desulfovibrionaceae|g__Desulfovibrio|s__Desulfovibrio_piger|t__GCF_000156375	0	0	0	0	0	0	0	0.46879	0	0.05372	0	0.24958	0	0	0	0	0	0	0	0	0	0	0	0	0	0	0	0	0	0	0	0	0	0	0	0	0	0
k__Bacteria|p__Proteobacteria|c__Deltaproteobacteria|o__Desulfovibrionales|f__Desulfovibrionaceae|g__Desulfovibrio|s__Desulfovibrio_termitidis	0	0	0	0	0	0	0	0	0	0	0	0	0	0	0	0	0	0	0	0	0	0	0.00507	0	0	0	0	0	0	0	0	0	0	0	0	0	0	0
k__Bacteria|p__Proteobacteria|c__Deltaproteobacteria|o__Desulfovibrionales|f__Desulfovibrionaceae|g__Desulfovibrio|s__Desulfovibrio_termitidis|t__GCF_000504305	0	0	0	0	0	0	0	0	0	0	0	0	0	0	0	0	0	0	0	0	0	0	0.00507	0	0	0	0	0	0	0	0	0	0	0	0	0	0	0
k__Bacteria|p__Proteobacteria|c__Epsilonproteobacteria	0	0	0	0	0	0	0	0	0	0	0	0	0	0	0	0	0.02008	0	0	0	0	0	0	0	0	0	0	0	0	0.00481	0	0	0	0	0	0	0	0.04321
k__Bacteria|p__Proteobacteria|c__Epsilonproteobacteria|o__Campylobacterales	0	0	0	0	0	0	0	0	0	0	0	0	0	0	0	0	0.02008	0	0	0	0	0	0	0	0	0	0	0	0	0.00481	0	0	0	0	0	0	0	0.04321
k__Bacteria|p__Proteobacteria|c__Epsilonproteobacteria|o__Campylobacterales|f__Campylobacteraceae	0	0	0	0	0	0	0	0	0	0	0	0	0	0	0	0	0.02008	0	0	0	0	0	0	0	0	0	0	0	0	0.00481	0	0	0	0	0	0	0	0.04321
k__Bacteria|p__Proteobacteria|c__Epsilonproteobacteria|o__Campylobacterales|f__Campylobacteraceae|g__Campylobacter	0	0	0	0	0	0	0	0	0	0	0	0	0	0	0	0	0.02008	0	0	0	0	0	0	0	0	0	0	0	0	0.00481	0	0	0	0	0	0	0	0.04321
k__Bacteria|p__Proteobacteria|c__Epsilonproteobacteria|o__Campylobacterales|f__Campylobacteraceae|g__Campylobacter|s__Campylobacter_concisus	0	0	0	0	0	0	0	0	0	0	0	0	0	0	0	0	0	0	0	0	0	0	0	0	0	0	0	0	0	0.00481	0	0	0	0	0	0	0	0
k__Bacteria|p__Proteobacteria|c__Epsilonproteobacteria|o__Campylobacterales|f__Campylobacteraceae|g__Campylobacter|s__Campylobacter_concisus|t__GCF_000017725	0	0	0	0	0	0	0	0	0	0	0	0	0	0	0	0	0	0	0	0	0	0	0	0	0	0	0	0	0	0.00481	0	0	0	0	0	0	0	0
k__Bacteria|p__Proteobacteria|c__Epsilonproteobacteria|o__Campylobacterales|f__Campylobacteraceae|g__Campylobacter|s__Campylobacter_hominis	0	0	0	0	0	0	0	0	0	0	0	0	0	0	0	0	0	0	0	0	0	0	0	0	0	0	0	0	0	0	0	0	0	0	0	0	0	0.04321
k__Bacteria|p__Proteobacteria|c__Epsilonproteobacteria|o__Campylobacterales|f__Campylobacteraceae|g__Campylobacter|s__Campylobacter_hominis|t__GCF_000017585	0	0	0	0	0	0	0	0	0	0	0	0	0	0	0	0	0	0	0	0	0	0	0	0	0	0	0	0	0	0	0	0	0	0	0	0	0	0.04321
k__Bacteria|p__Proteobacteria|c__Epsilonproteobacteria|o__Campylobacterales|f__Campylobacteraceae|g__Campylobacter|s__Campylobacter_ureolyticus	0	0	0	0	0	0	0	0	0	0	0	0	0	0	0	0	0.02008	0	0	0	0	0	0	0	0	0	0	0	0	0	0	0	0	0	0	0	0	0
k__Bacteria|p__Proteobacteria|c__Epsilonproteobacteria|o__Campylobacterales|f__Campylobacteraceae|g__Campylobacter|s__Campylobacter_ureolyticus|t__Campylobacter_ureolyticus_unclassified	0	0	0	0	0	0	0	0	0	0	0	0	0	0	0	0	0.02008	0	0	0	0	0	0	0	0	0	0	0	0	0	0	0	0	0	0	0	0	0
k__Bacteria|p__Proteobacteria|c__Gammaproteobacteria	0.00791	0.63866	1.00799	1.16447	0.56711	0.13743	2.72895	0.12364	0.23339	0.9576	8.76143	0.22083	39.941	0.05426	0.38353	0.02673	1.74487	0.56104	24.6367	0.78908	0.01932	17.5306	0.86978	21.8713	5.23801	0.77064	0.23248	7.77939	1.24185	8.87263	3.62021	3.14492	0.08379	2.84761	23.4242	1.09471	0.21583	3.34341
k__Bacteria|p__Proteobacteria|c__Gammaproteobacteria|o__Aeromonadales	0	0	0.05248	0.00131	0	0	0	0	0	0	0	0.08727	0	0	0	0	0.01617	0	0	0	0	0	0	0	0.00505	0	0	0	0	0	0	0	0	0	0	0	0	0
k__Bacteria|p__Proteobacteria|c__Gammaproteobacteria|o__Aeromonadales|f__Aeromonadaceae	0	0	0.05248	0.00131	0	0	0	0	0	0	0	0	0	0	0	0	0.01617	0	0	0	0	0	0	0	0.00505	0	0	0	0	0	0	0	0	0	0	0	0	0
k__Bacteria|p__Proteobacteria|c__Gammaproteobacteria|o__Aeromonadales|f__Aeromonadaceae|g__Aeromonas	0	0	0.05248	0.00131	0	0	0	0	0	0	0	0	0	0	0	0	0.01617	0	0	0	0	0	0	0	0.00505	0	0	0	0	0	0	0	0	0	0	0	0	0
k__Bacteria|p__Proteobacteria|c__Gammaproteobacteria|o__Aeromonadales|f__Aeromonadaceae|g__Aeromonas|s__Aeromonas_caviae	0	0	0	0	0	0	0	0	0	0	0	0	0	0	0	0	0.00305	0	0	0	0	0	0	0	0	0	0	0	0	0	0	0	0	0	0	0	0	0
k__Bacteria|p__Proteobacteria|c__Gammaproteobacteria|o__Aeromonadales|f__Aeromonadaceae|g__Aeromonas|s__Aeromonas_caviae|t__GCF_000208825	0	0	0	0	0	0	0	0	0	0	0	0	0	0	0	0	0.00305	0	0	0	0	0	0	0	0	0	0	0	0	0	0	0	0	0	0	0	0	0
k__Bacteria|p__Proteobacteria|c__Gammaproteobacteria|o__Aeromonadales|f__Aeromonadaceae|g__Aeromonas|s__Aeromonas_media	0	0	0.0005	0	0	0	0	0	0	0	0	0	0	0	0	0	0	0	0	0	0	0	0	0	0	0	0	0	0	0	0	0	0	0	0	0	0	0
k__Bacteria|p__Proteobacteria|c__Gammaproteobacteria|o__Aeromonadales|f__Aeromonadaceae|g__Aeromonas|s__Aeromonas_media|t__GCF_000287215	0	0	0.0005	0	0	0	0	0	0	0	0	0	0	0	0	0	0	0	0	0	0	0	0	0	0	0	0	0	0	0	0	0	0	0	0	0	0	0
k__Bacteria|p__Proteobacteria|c__Gammaproteobacteria|o__Aeromonadales|f__Aeromonadaceae|g__Aeromonas|s__Aeromonas_unclassified	0	0	0.03966	0.00131	0	0	0	0	0	0	0	0	0	0	0	0	0.01312	0	0	0	0	0	0	0	0	0	0	0	0	0	0	0	0	0	0	0	0	0
k__Bacteria|p__Proteobacteria|c__Gammaproteobacteria|o__Aeromonadales|f__Aeromonadaceae|g__Aeromonas|s__Aeromonas_veronii	0	0	0.01232	0	0	0	0	0	0	0	0	0	0	0	0	0	0	0	0	0	0	0	0	0	0.00505	0	0	0	0	0	0	0	0	0	0	0	0	0
k__Bacteria|p__Proteobacteria|c__Gammaproteobacteria|o__Aeromonadales|f__Aeromonadaceae|g__Aeromonas|s__Aeromonas_veronii|t__Aeromonas_veronii_unclassified	0	0	0.01232	0	0	0	0	0	0	0	0	0	0	0	0	0	0	0	0	0	0	0	0	0	0.00505	0	0	0	0	0	0	0	0	0	0	0	0	0
k__Bacteria|p__Proteobacteria|c__Gammaproteobacteria|o__Aeromonadales|f__Succinivibrionaceae	0	0	0	0	0	0	0	0	0	0	0	0.08727	0	0	0	0	0	0	0	0	0	0	0	0	0	0	0	0	0	0	0	0	0	0	0	0	0	0
k__Bacteria|p__Proteobacteria|c__Gammaproteobacteria|o__Aeromonadales|f__Succinivibrionaceae|g__Succinatimonas	0	0	0	0	0	0	0	0	0	0	0	0.08727	0	0	0	0	0	0	0	0	0	0	0	0	0	0	0	0	0	0	0	0	0	0	0	0	0	0
k__Bacteria|p__Proteobacteria|c__Gammaproteobacteria|o__Aeromonadales|f__Succinivibrionaceae|g__Succinatimonas|s__Succinatimonas_hippei	0	0	0	0	0	0	0	0	0	0	0	0.08727	0	0	0	0	0	0	0	0	0	0	0	0	0	0	0	0	0	0	0	0	0	0	0	0	0	0
k__Bacteria|p__Proteobacteria|c__Gammaproteobacteria|o__Aeromonadales|f__Succinivibrionaceae|g__Succinatimonas|s__Succinatimonas_hippei|t__GCF_000188195	0	0	0	0	0	0	0	0	0	0	0	0.08727	0	0	0	0	0	0	0	0	0	0	0	0	0	0	0	0	0	0	0	0	0	0	0	0	0	0
k__Bacteria|p__Proteobacteria|c__Gammaproteobacteria|o__Alteromonadales	0	0	0.01955	0.02635	0	0	0	0	0	0	0	0	0	0	0	0	0	0	0	0	0	0	0	0	0.00235	0	0	0	0	0	0	0	0	0	0	0	0	0
k__Bacteria|p__Proteobacteria|c__Gammaproteobacteria|o__Alteromonadales|f__Shewanellaceae	0	0	0.01955	0.02635	0	0	0	0	0	0	0	0	0	0	0	0	0	0	0	0	0	0	0	0	0.00235	0	0	0	0	0	0	0	0	0	0	0	0	0
k__Bacteria|p__Proteobacteria|c__Gammaproteobacteria|o__Alteromonadales|f__Shewanellaceae|g__Shewanella	0	0	0.01955	0.02635	0	0	0	0	0	0	0	0	0	0	0	0	0	0	0	0	0	0	0	0	0.00235	0	0	0	0	0	0	0	0	0	0	0	0	0
k__Bacteria|p__Proteobacteria|c__Gammaproteobacteria|o__Alteromonadales|f__Shewanellaceae|g__Shewanella|s__Shewanella_baltica	0	0	0.01278	0.00588	0	0	0	0	0	0	0	0	0	0	0	0	0	0	0	0	0	0	0	0	0	0	0	0	0	0	0	0	0	0	0	0	0	0
k__Bacteria|p__Proteobacteria|c__Gammaproteobacteria|o__Alteromonadales|f__Shewanellaceae|g__Shewanella|s__Shewanella_baltica|t__Shewanella_baltica_unclassified	0	0	0.01278	0.00588	0	0	0	0	0	0	0	0	0	0	0	0	0	0	0	0	0	0	0	0	0	0	0	0	0	0	0	0	0	0	0	0	0	0
k__Bacteria|p__Proteobacteria|c__Gammaproteobacteria|o__Alteromonadales|f__Shewanellaceae|g__Shewanella|s__Shewanella_unclassified	0	0	0.00677	0.02047	0	0	0	0	0	0	0	0	0	0	0	0	0	0	0	0	0	0	0	0	0.00235	0	0	0	0	0	0	0	0	0	0	0	0	0
k__Bacteria|p__Proteobacteria|c__Gammaproteobacteria|o__Enterobacteriales	0.00791	0.62188	0.81006	0.01269	0.51835	0.09515	1.15869	0.00752	0.22692	0.9576	8.6943	0.13356	39.941	0.05116	0.11638	0.02523	1.65322	0.56046	24.6348	0.76625	0.01932	17.5306	0.86978	21.7871	1.67965	0.7612	0.03167	7.77939	1.14616	4.63509	3.53714	3.12972	0.02665	2.7722	23.2346	1.09471	0.10056	3.34341
k__Bacteria|p__Proteobacteria|c__Gammaproteobacteria|o__Enterobacteriales|f__Enterobacteriaceae	0.00791	0.62188	0.81006	0.01269	0.51835	0.09515	1.15869	0.00752	0.22692	0.9576	8.6943	0.13356	39.941	0.05116	0.11638	0.02523	1.65322	0.56046	24.6348	0.76625	0.01932	17.5306	0.86978	21.7871	1.67965	0.7612	0.03167	7.77939	1.14616	4.63509	3.53714	3.12972	0.02665	2.7722	23.2346	1.09471	0.10056	3.34341
k__Bacteria|p__Proteobacteria|c__Gammaproteobacteria|o__Enterobacteriales|f__Enterobacteriaceae|g__Citrobacter	0	0	0	0	0	0	0	0	0	0.02154	0.34376	0	0	0	0	0	0	0	0	0	0	0.4191	0	0.24032	0.2692	0	0	0.0006	0	0.00861	0.00434	0.07796	0	0	0	0	0	0
k__Bacteria|p__Proteobacteria|c__Gammaproteobacteria|o__Enterobacteriales|f__Enterobacteriaceae|g__Citrobacter|s__Citrobacter_freundii	0	0	0	0	0	0	0	0	0	0.00686	0.13996	0	0	0	0	0	0	0	0	0	0	0.29458	0	0.05955	0.03979	0	0	0	0	0.00032	0.00325	0.03863	0	0	0	0	0	0
k__Bacteria|p__Proteobacteria|c__Gammaproteobacteria|o__Enterobacteriales|f__Enterobacteriaceae|g__Citrobacter|s__Citrobacter_freundii|t__Citrobacter_freundii_unclassified	0	0	0	0	0	0	0	0	0	0.00686	0.13996	0	0	0	0	0	0	0	0	0	0	0.29458	0	0.05955	0.03979	0	0	0	0	0.00032	0.00325	0.03863	0	0	0	0	0	0
k__Bacteria|p__Proteobacteria|c__Gammaproteobacteria|o__Enterobacteriales|f__Enterobacteriaceae|g__Citrobacter|s__Citrobacter_unclassified	0	0	0	0	0	0	0	0	0	0.01468	0.2038	0	0	0	0	0	0	0	0	0	0	0.12452	0	0.18077	0.2294	0	0	0.0006	0	0.00829	0.0011	0.03933	0	0	0	0	0	0
k__Bacteria|p__Proteobacteria|c__Gammaproteobacteria|o__Enterobacteriales|f__Enterobacteriaceae|g__Enterobacter	0	0	0	0	0	0	0.00848	0	0	0.54179	1.01437	0	0	0	0.00144	0	0.00036	0	0	0	0	6.65531	0	5.97169	0.09214	0	0.00076	0	0	0.00249	0.00383	0.3867	0	0	0	0.11928	0	0
k__Bacteria|p__Proteobacteria|c__Gammaproteobacteria|o__Enterobacteriales|f__Enterobacteriaceae|g__Enterobacteriaceae_noname	0	0	0	0	0	0	0	0	0	0	0.00742	0	0	0	0	0	0	0	0	0	0	0	0	0	0	0	0	0	0	0	0	0	0	0	0	0	0	0
k__Bacteria|p__Proteobacteria|c__Gammaproteobacteria|o__Enterobacteriales|f__Enterobacteriaceae|g__Enterobacteriaceae_noname|s__Enterobacteriaceae_bacterium_9_2_54FAA	0	0	0	0	0	0	0	0	0	0	0.00742	0	0	0	0	0	0	0	0	0	0	0	0	0	0	0	0	0	0	0	0	0	0	0	0	0	0	0
k__Bacteria|p__Proteobacteria|c__Gammaproteobacteria|o__Enterobacteriales|f__Enterobacteriaceae|g__Enterobacteriaceae_noname|s__Enterobacteriaceae_bacterium_9_2_54FAA|t__GCF_000185685	0	0	0	0	0	0	0	0	0	0	0.00742	0	0	0	0	0	0	0	0	0	0	0	0	0	0	0	0	0	0	0	0	0	0	0	0	0	0	0
k__Bacteria|p__Proteobacteria|c__Gammaproteobacteria|o__Enterobacteriales|f__Enterobacteriaceae|g__Enterobacter|s__Enterobacter_aerogenes	0	0	0	0	0	0	0	0	0	0	0.00418	0	0	0	0	0	0	0	0	0	0	0	0	0	0	0	0	0	0	0	0	0	0	0	0	0	0	0
k__Bacteria|p__Proteobacteria|c__Gammaproteobacteria|o__Enterobacteriales|f__Enterobacteriaceae|g__Enterobacter|s__Enterobacter_aerogenes|t__Enterobacter_aerogenes_unclassified	0	0	0	0	0	0	0	0	0	0	0.00418	0	0	0	0	0	0	0	0	0	0	0	0	0	0	0	0	0	0	0	0	0	0	0	0	0	0	0
k__Bacteria|p__Proteobacteria|c__Gammaproteobacteria|o__Enterobacteriales|f__Enterobacteriaceae|g__Enterobacter|s__Enterobacter_asburiae	0	0	0	0	0	0	0	0	0	0.00098	0	0	0	0	0	0	0	0	0	0	0	0	0	0	0	0	0	0	0	0	0	0	0	0	0	0	0	0
k__Bacteria|p__Proteobacteria|c__Gammaproteobacteria|o__Enterobacteriales|f__Enterobacteriaceae|g__Enterobacter|s__Enterobacter_asburiae|t__GCF_000224675	0	0	0	0	0	0	0	0	0	0.00098	0	0	0	0	0	0	0	0	0	0	0	0	0	0	0	0	0	0	0	0	0	0	0	0	0	0	0	0
k__Bacteria|p__Proteobacteria|c__Gammaproteobacteria|o__Enterobacteriales|f__Enterobacteriaceae|g__Enterobacter|s__Enterobacter_cancerogenus	0	0	0	0	0	0	0	0	0	0	0	0	0	0	0	0	0	0	0	0	0	0	0	0	0.01662	0	0	0	0	0	0	0	0	0	0	0	0	0
k__Bacteria|p__Proteobacteria|c__Gammaproteobacteria|o__Enterobacteriales|f__Enterobacteriaceae|g__Enterobacter|s__Enterobacter_cancerogenus|t__GCF_000155995	0	0	0	0	0	0	0	0	0	0	0	0	0	0	0	0	0	0	0	0	0	0	0	0	0.01662	0	0	0	0	0	0	0	0	0	0	0	0	0
k__Bacteria|p__Proteobacteria|c__Gammaproteobacteria|o__Enterobacteriales|f__Enterobacteriaceae|g__Enterobacter|s__Enterobacter_cloacae	0	0	0	0	0	0	0.00848	0	0	0.5408	1.00617	0	0	0	0.00144	0	0.00036	0	0	0	0	6.62356	0	5.96696	0.07552	0	0.00076	0	0	0.00249	0.00383	0.3867	0	0	0	0.11928	0	0
k__Bacteria|p__Proteobacteria|c__Gammaproteobacteria|o__Enterobacteriales|f__Enterobacteriaceae|g__Enterobacter|s__Enterobacter_cloacae|t__Enterobacter_cloacae_unclassified	0	0	0	0	0	0	0.00848	0	0	0.5408	1.00617	0	0	0	0.00144	0	0.00036	0	0	0	0	6.62356	0	5.78777	0.07552	0	0.00076	0	0	0.00249	0.00383	0.3867	0	0	0	0.11928	0	0
k__Bacteria|p__Proteobacteria|c__Gammaproteobacteria|o__Enterobacteriales|f__Enterobacteriaceae|g__Enterobacter|s__Enterobacter_cloacae|t__GCF_000492675	0	0	0	0	0	0	0	0	0	0	0	0	0	0	0	0	0	0	0	0	0	0	0	0.17919	0	0	0	0	0	0	0	0	0	0	0	0	0	0
k__Bacteria|p__Proteobacteria|c__Gammaproteobacteria|o__Enterobacteriales|f__Enterobacteriaceae|g__Enterobacter|s__Enterobacter_hormaechei	0	0	0	0	0	0	0	0	0	0	0.00402	0	0	0	0	0	0	0	0	0	0	0.03175	0	0.00143	0	0	0	0	0	0	0	0	0	0	0	0	0	0
k__Bacteria|p__Proteobacteria|c__Gammaproteobacteria|o__Enterobacteriales|f__Enterobacteriaceae|g__Enterobacter|s__Enterobacter_hormaechei|t__Enterobacter_hormaechei_unclassified	0	0	0	0	0	0	0	0	0	0	0.00402	0	0	0	0	0	0	0	0	0	0	0.03175	0	0.00143	0	0	0	0	0	0	0	0	0	0	0	0	0	0
k__Bacteria|p__Proteobacteria|c__Gammaproteobacteria|o__Enterobacteriales|f__Enterobacteriaceae|g__Enterobacter|s__Enterobacter_mori	0	0	0	0	0	0	0	0	0	0	0	0	0	0	0	0	0	0	0	0	0	0	0	0.0033	0	0	0	0	0	0	0	0	0	0	0	0	0	0
k__Bacteria|p__Proteobacteria|c__Gammaproteobacteria|o__Enterobacteriales|f__Enterobacteriaceae|g__Enterobacter|s__Enterobacter_mori|t__GCF_000211415	0	0	0	0	0	0	0	0	0	0	0	0	0	0	0	0	0	0	0	0	0	0	0	0.0033	0	0	0	0	0	0	0	0	0	0	0	0	0	0
k__Bacteria|p__Proteobacteria|c__Gammaproteobacteria|o__Enterobacteriales|f__Enterobacteriaceae|g__Escherichia	0.00791	0.09106	0.79612	0.01269	0.49526	0.09515	0.68003	0.00752	0.22413	0.03929	5.55043	0.06494	37.9394	0.04877	0.10902	0.02523	1.64774	0.56046	24.6163	0.71532	0.01932	1.31851	0.86978	8.86757	0.54251	0.74628	0.02682	2.34023	1.13095	3.99087	3.50892	2.03723	0.01569	2.27433	18.9635	0.9273	0.0606	0.00597
k__Bacteria|p__Proteobacteria|c__Gammaproteobacteria|o__Enterobacteriales|f__Enterobacteriaceae|g__Escherichia|s__Escherichia_coli	0	0.09106	0.79004	0	0.32801	0.05203	0.41528	0.00752	0.13464	0.03929	4.3584	0.06173	29.0805	0.04074	0.08262	0.01386	1.25813	0.34302	18.8499	0.56721	0.00974	0.72011	0.73783	6.63184	0.54251	0.57201	0.02676	1.52662	1.01477	3.55005	2.79454	1.5095	0.01569	2.27433	13.7053	0.57345	0.0606	0.00578
k__Bacteria|p__Proteobacteria|c__Gammaproteobacteria|o__Enterobacteriales|f__Enterobacteriaceae|g__Escherichia|s__Escherichia_coli|t__Escherichia_coli_unclassified	0	0.09106	0.79004	0	0.32801	0.05203	0.41528	0.00752	0.13464	0.03929	4.3584	0.06173	29.0805	0.04074	0.08262	0.01386	1.25813	0.34302	18.8499	0.56721	0.00974	0.72011	0.73783	6.63184	0.54251	0.57201	0.02676	1.52662	1.01477	3.55005	2.79454	1.5095	0.01569	2.27433	13.7053	0.57345	0.0606	0.00578
k__Bacteria|p__Proteobacteria|c__Gammaproteobacteria|o__Enterobacteriales|f__Enterobacteriaceae|g__Escherichia|s__Escherichia_unclassified	0.00791	0	0.00608	0.01269	0.16725	0.04312	0.26475	0	0.08949	0	1.19203	0.00321	8.85894	0.00803	0.0264	0.01137	0.38962	0.21743	5.76639	0.14811	0.00958	0.5984	0.13195	2.23573	0	0.17427	6e-05	0.81361	0.11618	0.44082	0.71438	0.52773	0	0	5.25821	0.35385	0	0.00019
k__Bacteria|p__Proteobacteria|c__Gammaproteobacteria|o__Enterobacteriales|f__Enterobacteriaceae|g__Klebsiella	0	0.53082	0.00361	0	0.02309	0	0.47017	0	0.00279	0.35498	1.76823	0.06862	1.69752	0.00239	0.00591	0	0.00512	0	0	0	0	9.13767	0	6.67484	0.7614	0.01492	0.00408	5.43184	0.00784	0.63312	0.02005	0.62191	0.01096	0.49787	4.0291	0.04813	0.03997	3.33744
k__Bacteria|p__Proteobacteria|c__Gammaproteobacteria|o__Enterobacteriales|f__Enterobacteriaceae|g__Klebsiella|s__Klebsiella_oxytoca	0	0	0	0	0	0	0.0182	0	0	0	0.02243	0	0	0	0	0	0	0	0	0	0	0.01275	0	0.28341	0.07077	0	0	0	0	0	0	0	0	0	0.0039	0.01078	0	0
k__Bacteria|p__Proteobacteria|c__Gammaproteobacteria|o__Enterobacteriales|f__Enterobacteriaceae|g__Klebsiella|s__Klebsiella_oxytoca|t__Klebsiella_oxytoca_unclassified	0	0	0	0	0	0	0.0182	0	0	0	0.02243	0	0	0	0	0	0	0	0	0	0	0.01275	0	0.28341	0.07077	0	0	0	0	0	0	0	0	0	0.0039	0.01078	0	0
k__Bacteria|p__Proteobacteria|c__Gammaproteobacteria|o__Enterobacteriales|f__Enterobacteriaceae|g__Klebsiella|s__Klebsiella_pneumoniae	0	0.53082	0	0	0.01626	0	0.45197	0	0.00279	0.35498	1.57206	0.06862	1.68945	0.00239	0.00559	0	0.00512	0	0	0	0	9.12492	0	5.98194	0.54874	0.01213	0.00408	5.43184	0.00677	0.61008	0.0158	0.58723	0.01096	0.49787	3.14291	0.01504	0.03738	3.33744
k__Bacteria|p__Proteobacteria|c__Gammaproteobacteria|o__Enterobacteriales|f__Enterobacteriaceae|g__Klebsiella|s__Klebsiella_pneumoniae|t__Klebsiella_pneumoniae_unclassified	0	0.53082	0	0	0.01626	0	0.45197	0	0.00279	0.35498	1.57206	0.06862	1.68945	0.00239	0.00559	0	0.00512	0	0	0	0	9.12492	0	5.98194	0.54874	0.01213	0.00408	5.43184	0.00677	0.61008	0.0158	0.58723	0.01096	0.49787	3.14291	0.01504	0.03738	3.33744
k__Bacteria|p__Proteobacteria|c__Gammaproteobacteria|o__Enterobacteriales|f__Enterobacteriaceae|g__Klebsiella|s__Klebsiella_sp_MS_92_3	0	0	0	0	0	0	0	0	0	0	0.17374	0	0	0	0	0	0	0	0	0	0	0	0	0.4095	0	0	0	0	0	0	0	0	0	0	0	0	0	0
k__Bacteria|p__Proteobacteria|c__Gammaproteobacteria|o__Enterobacteriales|f__Enterobacteriaceae|g__Klebsiella|s__Klebsiella_sp_MS_92_3|t__GCF_000195655	0	0	0	0	0	0	0	0	0	0	0.17374	0	0	0	0	0	0	0	0	0	0	0	0	0.4095	0	0	0	0	0	0	0	0	0	0	0	0	0	0
k__Bacteria|p__Proteobacteria|c__Gammaproteobacteria|o__Enterobacteriales|f__Enterobacteriaceae|g__Klebsiella|s__Klebsiella_unclassified	0	0	0.00361	0	0.00684	0	0	0	0	0	0	0	0	0	0.00032	0	0	0	0	0	0	0	0	0	0.1419	0.00278	0	0	0.00107	0	0.00425	0.03468	0	0	0.88229	0.02231	0.00259	0
k__Bacteria|p__Proteobacteria|c__Gammaproteobacteria|o__Enterobacteriales|f__Enterobacteriaceae|g__Klebsiella|s__Klebsiella_variicola	0	0	0	0	0	0	0	0	0	0	0	0	0.00806	0	0	0	0	0	0	0	0	0	0	0	0	0	0	0	0	0.02304	0	0	0	0	0	0	0	0
k__Bacteria|p__Proteobacteria|c__Gammaproteobacteria|o__Enterobacteriales|f__Enterobacteriaceae|g__Klebsiella|s__Klebsiella_variicola|t__GCF_000025465	0	0	0	0	0	0	0	0	0	0	0	0	0.00806	0	0	0	0	0	0	0	0	0	0	0	0	0	0	0	0	0.02304	0	0	0	0	0	0	0	0
k__Bacteria|p__Proteobacteria|c__Gammaproteobacteria|o__Enterobacteriales|f__Enterobacteriaceae|g__Morganella	0	0	0	0	0	0	0	0	0	0	0	0	0	0	0	0	0	0	0	0	0	0	0	0	0.01092	0	0	0	0	0	0	0	0	0	0	0	0	0
k__Bacteria|p__Proteobacteria|c__Gammaproteobacteria|o__Enterobacteriales|f__Enterobacteriaceae|g__Morganella|s__Morganella_morganii	0	0	0	0	0	0	0	0	0	0	0	0	0	0	0	0	0	0	0	0	0	0	0	0	0.01092	0	0	0	0	0	0	0	0	0	0	0	0	0
k__Bacteria|p__Proteobacteria|c__Gammaproteobacteria|o__Enterobacteriales|f__Enterobacteriaceae|g__Morganella|s__Morganella_morganii|t__GCF_000286435	0	0	0	0	0	0	0	0	0	0	0	0	0	0	0	0	0	0	0	0	0	0	0	0	0.01092	0	0	0	0	0	0	0	0	0	0	0	0	0
k__Bacteria|p__Proteobacteria|c__Gammaproteobacteria|o__Enterobacteriales|f__Enterobacteriaceae|g__Pantoea	0	0	0.01033	0	0	0	0	0	0	0	0.0043	0	0.02485	0	0	0	0	0	0.01527	0	0	0	0	0	0	0	0	0.00672	0	0	0	0.00592	0	0	0.00662	0	0	0
k__Bacteria|p__Proteobacteria|c__Gammaproteobacteria|o__Enterobacteriales|f__Enterobacteriaceae|g__Pantoea|s__Pantoea_unclassified	0	0	0.01033	0	0	0	0	0	0	0	0.0043	0	0.02485	0	0	0	0	0	0.01527	0	0	0	0	0	0	0	0	0.00672	0	0	0	0.00592	0	0	0.00662	0	0	0
k__Bacteria|p__Proteobacteria|c__Gammaproteobacteria|o__Enterobacteriales|f__Enterobacteriaceae|g__Plesiomonas	0	0	0	0	0	0	0	0	0	0	0	0	0.27919	0	0	0	0	0	0	0	0	0	0	0	0	0	0	0	0	0	0	0	0	0	0	0	0	0
k__Bacteria|p__Proteobacteria|c__Gammaproteobacteria|o__Enterobacteriales|f__Enterobacteriaceae|g__Plesiomonas|s__Plesiomonas_shigelloides	0	0	0	0	0	0	0	0	0	0	0	0	0.27919	0	0	0	0	0	0	0	0	0	0	0	0	0	0	0	0	0	0	0	0	0	0	0	0	0
k__Bacteria|p__Proteobacteria|c__Gammaproteobacteria|o__Enterobacteriales|f__Enterobacteriaceae|g__Plesiomonas|s__Plesiomonas_shigelloides|t__GCF_000392595	0	0	0	0	0	0	0	0	0	0	0	0	0.27919	0	0	0	0	0	0	0	0	0	0	0	0	0	0	0	0	0	0	0	0	0	0	0	0	0
k__Bacteria|p__Proteobacteria|c__Gammaproteobacteria|o__Enterobacteriales|f__Enterobacteriaceae|g__Proteus	0	0	0	0	0	0	0	0	0	0	0	0	0	0	0	0	0	0	0	0	0	0	0	0	0	0	0	0	0	0	0	0	0	0	0.19127	0	0	0
k__Bacteria|p__Proteobacteria|c__Gammaproteobacteria|o__Enterobacteriales|f__Enterobacteriaceae|g__Proteus|s__Proteus_mirabilis	0	0	0	0	0	0	0	0	0	0	0	0	0	0	0	0	0	0	0	0	0	0	0	0	0	0	0	0	0	0	0	0	0	0	0.19127	0	0	0
k__Bacteria|p__Proteobacteria|c__Gammaproteobacteria|o__Enterobacteriales|f__Enterobacteriaceae|g__Proteus|s__Proteus_mirabilis|t__Proteus_mirabilis_unclassified	0	0	0	0	0	0	0	0	0	0	0	0	0	0	0	0	0	0	0	0	0	0	0	0	0	0	0	0	0	0	0	0	0	0	0.19127	0	0	0
k__Bacteria|p__Proteobacteria|c__Gammaproteobacteria|o__Enterobacteriales|f__Enterobacteriaceae|g__Raoultella	0	0	0	0	0	0	0	0	0	0	0.00319	0	0	0	0	0	0	0	0	0	0	0	0	0.02875	0	0	0	0	0	0	0	0	0	0	0	0	0	0
k__Bacteria|p__Proteobacteria|c__Gammaproteobacteria|o__Enterobacteriales|f__Enterobacteriaceae|g__Raoultella|s__Raoultella_ornithinolytica	0	0	0	0	0	0	0	0	0	0	0.00319	0	0	0	0	0	0	0	0	0	0	0	0	0.02875	0	0	0	0	0	0	0	0	0	0	0	0	0	0
k__Bacteria|p__Proteobacteria|c__Gammaproteobacteria|o__Enterobacteriales|f__Enterobacteriaceae|g__Raoultella|s__Raoultella_ornithinolytica|t__GCF_000367425	0	0	0	0	0	0	0	0	0	0	0.00319	0	0	0	0	0	0	0	0	0	0	0	0	0.02875	0	0	0	0	0	0	0	0	0	0	0	0	0	0
k__Bacteria|p__Proteobacteria|c__Gammaproteobacteria|o__Enterobacteriales|f__Enterobacteriaceae|g__Shigella	0	0	0	0	0	0	0	0	0	0	0.0026	0	0	0	0	0	0	0	0.00325	0.05092	0	0	0	0.00389	0.00348	0	0	0	0.00737	0	0	0	0	0	0.04412	0	0	0
k__Bacteria|p__Proteobacteria|c__Gammaproteobacteria|o__Enterobacteriales|f__Enterobacteriaceae|g__Shigella|s__Shigella_flexneri	0	0	0	0	0	0	0	0	0	0	0.0026	0	0	0	0	0	0	0	0.00325	0	0	0	0	0	0	0	0	0	0	0	0	0	0	0	0.04412	0	0	0
k__Bacteria|p__Proteobacteria|c__Gammaproteobacteria|o__Enterobacteriales|f__Enterobacteriaceae|g__Shigella|s__Shigella_flexneri|t__Shigella_flexneri_unclassified	0	0	0	0	0	0	0	0	0	0	0.0026	0	0	0	0	0	0	0	0.00325	0	0	0	0	0	0	0	0	0	0	0	0	0	0	0	0.04412	0	0	0
k__Bacteria|p__Proteobacteria|c__Gammaproteobacteria|o__Enterobacteriales|f__Enterobacteriaceae|g__Shigella|s__Shigella_sonnei	0	0	0	0	0	0	0	0	0	0	0	0	0	0	0	0	0	0	0	0.05092	0	0	0	0.00389	0.00348	0	0	0	0.00737	0	0	0	0	0	0	0	0	0
k__Bacteria|p__Proteobacteria|c__Gammaproteobacteria|o__Enterobacteriales|f__Enterobacteriaceae|g__Shigella|s__Shigella_sonnei|t__Shigella_sonnei_unclassified	0	0	0	0	0	0	0	0	0	0	0	0	0	0	0	0	0	0	0	0.05092	0	0	0	0.00389	0.00348	0	0	0	0.00737	0	0	0	0	0	0	0	0	0
k__Bacteria|p__Proteobacteria|c__Gammaproteobacteria|o__Pasteurellales	0	0.01678	0.08202	1.09482	0.04875	0.04228	1.57026	0.11612	0.00647	0	0.06138	0	0	0.0031	0.26715	0.00151	0.07548	0.00059	0.00183	0.02283	0	0	0	0.08429	3.55096	0.00945	0.20081	0	0.0957	4.23753	0.08307	0.0152	0.05715	0.07541	0.18957	0	0.11527	0
k__Bacteria|p__Proteobacteria|c__Gammaproteobacteria|o__Pasteurellales|f__Pasteurellaceae	0	0.01678	0.08202	1.09482	0.04875	0.04228	1.57026	0.11612	0.00647	0	0.06138	0	0	0.0031	0.26715	0.00151	0.07548	0.00059	0.00183	0.02283	0	0	0	0.08429	3.55096	0.00945	0.20081	0	0.0957	4.23753	0.08307	0.0152	0.05715	0.07541	0.18957	0	0.11527	0
k__Bacteria|p__Proteobacteria|c__Gammaproteobacteria|o__Pasteurellales|f__Pasteurellaceae|g__Actinobacillus	0	0	0.01012	0	0	0	0.01581	0.00272	0	0	0	0	0	0	0	0	0	0	0	0	0	0	0	0	0.00654	0	0	0	0	0.00914	0	0	0	0	0	0	0	0
k__Bacteria|p__Proteobacteria|c__Gammaproteobacteria|o__Pasteurellales|f__Pasteurellaceae|g__Actinobacillus|s__Actinobacillus_unclassified	0	0	0.01012	0	0	0	0.01581	0.00272	0	0	0	0	0	0	0	0	0	0	0	0	0	0	0	0	0.00654	0	0	0	0	0.00914	0	0	0	0	0	0	0	0
k__Bacteria|p__Proteobacteria|c__Gammaproteobacteria|o__Pasteurellales|f__Pasteurellaceae|g__Aggregatibacter	0	0	0	0.03003	0	0	0	0	0	0	0	0	0	0	0	0	0	0	0	0	0	0	0	0	0.01482	0	0	0	0	0	0	0	0	0	0	0	0	0
k__Bacteria|p__Proteobacteria|c__Gammaproteobacteria|o__Pasteurellales|f__Pasteurellaceae|g__Aggregatibacter|s__Aggregatibacter_aphrophilus	0	0	0	0.03003	0	0	0	0	0	0	0	0	0	0	0	0	0	0	0	0	0	0	0	0	0	0	0	0	0	0	0	0	0	0	0	0	0	0
k__Bacteria|p__Proteobacteria|c__Gammaproteobacteria|o__Pasteurellales|f__Pasteurellaceae|g__Aggregatibacter|s__Aggregatibacter_aphrophilus|t__Aggregatibacter_aphrophilus_unclassified	0	0	0	0.03003	0	0	0	0	0	0	0	0	0	0	0	0	0	0	0	0	0	0	0	0	0	0	0	0	0	0	0	0	0	0	0	0	0	0
k__Bacteria|p__Proteobacteria|c__Gammaproteobacteria|o__Pasteurellales|f__Pasteurellaceae|g__Aggregatibacter|s__Aggregatibacter_segnis	0	0	0	0	0	0	0	0	0	0	0	0	0	0	0	0	0	0	0	0	0	0	0	0	0.01482	0	0	0	0	0	0	0	0	0	0	0	0	0
k__Bacteria|p__Proteobacteria|c__Gammaproteobacteria|o__Pasteurellales|f__Pasteurellaceae|g__Aggregatibacter|s__Aggregatibacter_segnis|t__GCF_000185305	0	0	0	0	0	0	0	0	0	0	0	0	0	0	0	0	0	0	0	0	0	0	0	0	0.01482	0	0	0	0	0	0	0	0	0	0	0	0	0
k__Bacteria|p__Proteobacteria|c__Gammaproteobacteria|o__Pasteurellales|f__Pasteurellaceae|g__Haemophilus	0	0.01678	0.0719	1.06479	0.04875	0.04228	1.55445	0.1134	0.00647	0	0.06138	0	0	0.0031	0.26715	0.00151	0.07548	0.00059	0.00183	0.02283	0	0	0	0.08429	3.5296	0.00945	0.20081	0	0.0957	4.22839	0.08307	0.0152	0.05715	0.07541	0.18957	0	0.11527	0
k__Bacteria|p__Proteobacteria|c__Gammaproteobacteria|o__Pasteurellales|f__Pasteurellaceae|g__Haemophilus|s__Haemophilus_haemolyticus	0	0	0	0	0	0	0	0	0	0	0	0	0	0	0	0	0	0	0	0	0	0	0	0	0.00346	0	0	0	0	0	0	0	0.00072	0	0	0	0	0
k__Bacteria|p__Proteobacteria|c__Gammaproteobacteria|o__Pasteurellales|f__Pasteurellaceae|g__Haemophilus|s__Haemophilus_haemolyticus|t__GCF_000262285	0	0	0	0	0	0	0	0	0	0	0	0	0	0	0	0	0	0	0	0	0	0	0	0	0.00346	0	0	0	0	0	0	0	0.00072	0	0	0	0	0
k__Bacteria|p__Proteobacteria|c__Gammaproteobacteria|o__Pasteurellales|f__Pasteurellaceae|g__Haemophilus|s__Haemophilus_parainfluenzae	0	0.01678	0.06053	1.06479	0.04875	0.04228	1.54878	0.11089	0.00647	0	0.06138	0	0	0.0031	0.26715	0.00151	0.07548	0.00059	0.00183	0.02283	0	0	0	0.08429	3.52615	0.00945	0.20036	0	0.0957	4.22839	0.08307	0.0152	0.05642	0.07541	0.18957	0	0.11527	0
k__Bacteria|p__Proteobacteria|c__Gammaproteobacteria|o__Pasteurellales|f__Pasteurellaceae|g__Haemophilus|s__Haemophilus_parainfluenzae|t__Haemophilus_parainfluenzae_unclassified	0	0.01678	0.06053	1.06479	0.04875	0.04228	1.54878	0.11089	0.00647	0	0.06138	0	0	0.0031	0.26715	0.00151	0.07548	0.00059	0.00183	0.02283	0	0	0	0.08429	3.52615	0.00945	0.20036	0	0.0957	4.22839	0.08307	0.0152	0.05642	0.07541	0.18957	0	0.11527	0
k__Bacteria|p__Proteobacteria|c__Gammaproteobacteria|o__Pasteurellales|f__Pasteurellaceae|g__Haemophilus|s__Haemophilus_paraphrohaemolyticus	0	0	0.01138	0	0	0	0	0	0	0	0	0	0	0	0	0	0	0	0	0	0	0	0	0	0	0	0	0	0	0	0	0	0	0	0	0	0	0
k__Bacteria|p__Proteobacteria|c__Gammaproteobacteria|o__Pasteurellales|f__Pasteurellaceae|g__Haemophilus|s__Haemophilus_paraphrohaemolyticus|t__GCF_000260675	0	0	0.01138	0	0	0	0	0	0	0	0	0	0	0	0	0	0	0	0	0	0	0	0	0	0	0	0	0	0	0	0	0	0	0	0	0	0	0
k__Bacteria|p__Proteobacteria|c__Gammaproteobacteria|o__Pasteurellales|f__Pasteurellaceae|g__Haemophilus|s__Haemophilus_pittmaniae	0	0	0	0	0	0	0	0.00252	0	0	0	0	0	0	0	0	0	0	0	0	0	0	0	0	0	0	0	0	0	0	0	0	0	0	0	0	0	0
k__Bacteria|p__Proteobacteria|c__Gammaproteobacteria|o__Pasteurellales|f__Pasteurellaceae|g__Haemophilus|s__Haemophilus_pittmaniae|t__GCF_000223275	0	0	0	0	0	0	0	0.00252	0	0	0	0	0	0	0	0	0	0	0	0	0	0	0	0	0	0	0	0	0	0	0	0	0	0	0	0	0	0
k__Bacteria|p__Proteobacteria|c__Gammaproteobacteria|o__Pasteurellales|f__Pasteurellaceae|g__Haemophilus|s__Haemophilus_sputorum	0	0	0	0	0	0	0.00567	0	0	0	0	0	0	0	0	0	0	0	0	0	0	0	0	0	0	0	0.00046	0	0	0	0	0	0	0	0	0	0	0
k__Bacteria|p__Proteobacteria|c__Gammaproteobacteria|o__Pasteurellales|f__Pasteurellaceae|g__Haemophilus|s__Haemophilus_sputorum|t__Haemophilus_sputorum_unclassified	0	0	0	0	0	0	0.00567	0	0	0	0	0	0	0	0	0	0	0	0	0	0	0	0	0	0	0	0.00046	0	0	0	0	0	0	0	0	0	0	0
k__Bacteria|p__Proteobacteria|c__Gammaproteobacteria|o__Pseudomonadales	0	0	0.04388	0.02931	0	0	0	0	0	0	0.00576	0	0	0	0	0	0	0	0	0	0	0	0	0	0	0	0	0	0	0	0	0	0	0	0	0	0	0
k__Bacteria|p__Proteobacteria|c__Gammaproteobacteria|o__Pseudomonadales|f__Moraxellaceae	0	0	0.02657	0.01431	0	0	0	0	0	0	0	0	0	0	0	0	0	0	0	0	0	0	0	0	0	0	0	0	0	0	0	0	0	0	0	0	0	0
k__Bacteria|p__Proteobacteria|c__Gammaproteobacteria|o__Pseudomonadales|f__Moraxellaceae|g__Acinetobacter	0	0	0.02657	0.01431	0	0	0	0	0	0	0	0	0	0	0	0	0	0	0	0	0	0	0	0	0	0	0	0	0	0	0	0	0	0	0	0	0	0
k__Bacteria|p__Proteobacteria|c__Gammaproteobacteria|o__Pseudomonadales|f__Moraxellaceae|g__Acinetobacter|s__Acinetobacter_unclassified	0	0	0.02657	0.01431	0	0	0	0	0	0	0	0	0	0	0	0	0	0	0	0	0	0	0	0	0	0	0	0	0	0	0	0	0	0	0	0	0	0
k__Bacteria|p__Proteobacteria|c__Gammaproteobacteria|o__Pseudomonadales|f__Pseudomonadaceae	0	0	0.01732	0.015	0	0	0	0	0	0	0.00576	0	0	0	0	0	0	0	0	0	0	0	0	0	0	0	0	0	0	0	0	0	0	0	0	0	0	0
k__Bacteria|p__Proteobacteria|c__Gammaproteobacteria|o__Pseudomonadales|f__Pseudomonadaceae|g__Pseudomonas	0	0	0.01732	0.015	0	0	0	0	0	0	0.00576	0	0	0	0	0	0	0	0	0	0	0	0	0	0	0	0	0	0	0	0	0	0	0	0	0	0	0
k__Bacteria|p__Proteobacteria|c__Gammaproteobacteria|o__Pseudomonadales|f__Pseudomonadaceae|g__Pseudomonas|s__Pseudomonas_caeni	0	0	0	0.00076	0	0	0	0	0	0	0	0	0	0	0	0	0	0	0	0	0	0	0	0	0	0	0	0	0	0	0	0	0	0	0	0	0	0
k__Bacteria|p__Proteobacteria|c__Gammaproteobacteria|o__Pseudomonadales|f__Pseudomonadaceae|g__Pseudomonas|s__Pseudomonas_caeni|t__GCF_000421765	0	0	0	0.00076	0	0	0	0	0	0	0	0	0	0	0	0	0	0	0	0	0	0	0	0	0	0	0	0	0	0	0	0	0	0	0	0	0	0
k__Bacteria|p__Proteobacteria|c__Gammaproteobacteria|o__Pseudomonadales|f__Pseudomonadaceae|g__Pseudomonas|s__Pseudomonas_fragi	0	0	0.01732	0.01424	0	0	0	0	0	0	0	0	0	0	0	0	0	0	0	0	0	0	0	0	0	0	0	0	0	0	0	0	0	0	0	0	0	0
k__Bacteria|p__Proteobacteria|c__Gammaproteobacteria|o__Pseudomonadales|f__Pseudomonadaceae|g__Pseudomonas|s__Pseudomonas_fragi|t__Pseudomonas_fragi_unclassified	0	0	0.01732	0.01424	0	0	0	0	0	0	0	0	0	0	0	0	0	0	0	0	0	0	0	0	0	0	0	0	0	0	0	0	0	0	0	0	0	0
k__Bacteria|p__Proteobacteria|c__Gammaproteobacteria|o__Pseudomonadales|f__Pseudomonadaceae|g__Pseudomonas|s__Pseudomonas_unclassified	0	0	0	0	0	0	0	0	0	0	0.00576	0	0	0	0	0	0	0	0	0	0	0	0	0	0	0	0	0	0	0	0	0	0	0	0	0	0	0
k__Bacteria|p__Synergistetes	0	0	0	0	0	0	0	0	0	0	0	0.00112	0	0	0	0	0	0	0	0	0	0	0	0	0	0	0.00069	0	0	0	0	0	0	0	0.00086	0	0	0
k__Bacteria|p__Synergistetes|c__Synergistia	0	0	0	0	0	0	0	0	0	0	0	0.00112	0	0	0	0	0	0	0	0	0	0	0	0	0	0	0.00069	0	0	0	0	0	0	0	0.00086	0	0	0
k__Bacteria|p__Synergistetes|c__Synergistia|o__Synergistales	0	0	0	0	0	0	0	0	0	0	0	0.00112	0	0	0	0	0	0	0	0	0	0	0	0	0	0	0.00069	0	0	0	0	0	0	0	0.00086	0	0	0
k__Bacteria|p__Synergistetes|c__Synergistia|o__Synergistales|f__Synergistaceae	0	0	0	0	0	0	0	0	0	0	0	0.00112	0	0	0	0	0	0	0	0	0	0	0	0	0	0	0.00069	0	0	0	0	0	0	0	0.00086	0	0	0
k__Bacteria|p__Synergistetes|c__Synergistia|o__Synergistales|f__Synergistaceae|g__Fretibacterium	0	0	0	0	0	0	0	0	0	0	0	0	0	0	0	0	0	0	0	0	0	0	0	0	0	0	0	0	0	0	0	0	0	0	0.00086	0	0	0
k__Bacteria|p__Synergistetes|c__Synergistia|o__Synergistales|f__Synergistaceae|g__Fretibacterium|s__Fretibacterium_fastidiosum	0	0	0	0	0	0	0	0	0	0	0	0	0	0	0	0	0	0	0	0	0	0	0	0	0	0	0	0	0	0	0	0	0	0	0.00086	0	0	0
k__Bacteria|p__Synergistetes|c__Synergistia|o__Synergistales|f__Synergistaceae|g__Fretibacterium|s__Fretibacterium_fastidiosum|t__GCF_000210715	0	0	0	0	0	0	0	0	0	0	0	0	0	0	0	0	0	0	0	0	0	0	0	0	0	0	0	0	0	0	0	0	0	0	0.00086	0	0	0
k__Bacteria|p__Synergistetes|c__Synergistia|o__Synergistales|f__Synergistaceae|g__Pyramidobacter	0	0	0	0	0	0	0	0	0	0	0	0.00112	0	0	0	0	0	0	0	0	0	0	0	0	0	0	0.00069	0	0	0	0	0	0	0	0	0	0	0
k__Bacteria|p__Synergistetes|c__Synergistia|o__Synergistales|f__Synergistaceae|g__Pyramidobacter|s__Pyramidobacter_piscolens	0	0	0	0	0	0	0	0	0	0	0	0.00112	0	0	0	0	0	0	0	0	0	0	0	0	0	0	0.00069	0	0	0	0	0	0	0	0	0	0	0
k__Bacteria|p__Synergistetes|c__Synergistia|o__Synergistales|f__Synergistaceae|g__Pyramidobacter|s__Pyramidobacter_piscolens|t__GCF_000177335	0	0	0	0	0	0	0	0	0	0	0	0.00112	0	0	0	0	0	0	0	0	0	0	0	0	0	0	0.00069	0	0	0	0	0	0	0	0	0	0	0
k__Bacteria|p__Verrucomicrobia	7.2015	0	0	0	1.20331	0	0.4801	0	1.39397	0.18544	0	0.68055	0	0.09407	0	0	0.0531	0	0	0	0.23673	0.00238	0.00147	0	1.25346	0.00104	0.00347	0.15594	1.47073	0	0	4.11498	0	0.00046	0	0	0	0.10651
k__Bacteria|p__Verrucomicrobia|c__Verrucomicrobiae	7.2015	0	0	0	1.20331	0	0.4801	0	1.39397	0.18544	0	0.68055	0	0.09407	0	0	0.0531	0	0	0	0.23673	0.00238	0.00147	0	1.25346	0.00104	0.00347	0.15594	1.47073	0	0	4.11498	0	0.00046	0	0	0	0.10651
k__Bacteria|p__Verrucomicrobia|c__Verrucomicrobiae|o__Verrucomicrobiales	7.2015	0	0	0	1.20331	0	0.4801	0	1.39397	0.18544	0	0.68055	0	0.09407	0	0	0.0531	0	0	0	0.23673	0.00238	0.00147	0	1.25346	0.00104	0.00347	0.15594	1.47073	0	0	4.11498	0	0.00046	0	0	0	0.10651
k__Bacteria|p__Verrucomicrobia|c__Verrucomicrobiae|o__Verrucomicrobiales|f__Verrucomicrobiaceae	7.2015	0	0	0	1.20331	0	0.4801	0	1.39397	0.18544	0	0.68055	0	0.09407	0	0	0.0531	0	0	0	0.23673	0.00238	0.00147	0	1.25346	0.00104	0.00347	0.15594	1.47073	0	0	4.11498	0	0.00046	0	0	0	0.10651
k__Bacteria|p__Verrucomicrobia|c__Verrucomicrobiae|o__Verrucomicrobiales|f__Verrucomicrobiaceae|g__Akkermansia	7.2015	0	0	0	1.20331	0	0.4801	0	1.39397	0.18544	0	0.68055	0	0.09407	0	0	0.0531	0	0	0	0.23673	0.00238	0.00147	0	1.25346	0.00104	0.00347	0.15594	1.47073	0	0	4.11498	0	0.00046	0	0	0	0.10651
k__Bacteria|p__Verrucomicrobia|c__Verrucomicrobiae|o__Verrucomicrobiales|f__Verrucomicrobiaceae|g__Akkermansia|s__Akkermansia_muciniphila	7.2015	0	0	0	1.20331	0	0.4801	0	1.39397	0.18544	0	0.68055	0	0.09407	0	0	0.0531	0	0	0	0.23673	0.00238	0.00147	0	1.25346	0.00104	0.00347	0.15594	1.47073	0	0	4.11498	0	0.00046	0	0	0	0.10651
k__Bacteria|p__Verrucomicrobia|c__Verrucomicrobiae|o__Verrucomicrobiales|f__Verrucomicrobiaceae|g__Akkermansia|s__Akkermansia_muciniphila|t__GCF_000020225	7.2015	0	0	0	1.20331	0	0.4801	0	1.39397	0.18544	0	0.68055	0	0.09407	0	0	0.0531	0	0	0	0.23673	0.00238	0.00147	0	1.25346	0.00104	0.00347	0.15594	1.47073	0	0	4.11498	0	0.00046	0	0	0	0.10651
