# Supplementary material for: Glycan Biosynthesis Ability of Gut Microbiota Increased in Primary Hypertension Patients Taking Antihypertension Medications and Potentially Promoted by Macrophage-Adenosine Monophosphate-Activated Protein Kinase
Source: Front Microbiol. 2021 Nov 4;12:719599. doi: 10.3389/fmicb.2021.719599 (PMC8600050; doi:10.3389/fmicb.2021.719599)
Supplement: Supplementary file 1 [file Presentation_1.zip › Supplementary Table 5.xls]

## Sheet: Supplementary Table 5
KO ID	Ortholog	Ctrl								HBP
		C21	C22	C23	C24	C26	C27	C28	C29	HBP1	HBP3	HBP4	HBP6	HBP7	HBP8	HBP9	HBP10	HBP11	HBP12	HBP14	HBP15	HBP16	HBP17	HBP18	HBP19	HBP20	HBP21	HBP23	HBP24	HBP25	HBP26	HBP27	HBP28	HBP29	HBP30	HBP31	HBP32	HBP33	HBP36
unassigned	unassigned	0.734283	0.659351	0.644607	0.677782	0.720582	0.67879	0.688198	0.657593	0.687422	0.661753	0.693595	0.691777	0.686595	0.690333	0.653934	0.720726	0.686744	0.712872	0.686899	0.711398	0.698999	0.727848	0.62621	0.652421	0.702847	0.751248	0.633538	0.717238	0.716796	0.724859	0.642321	0.718784	0.67645	0.714644	0.657572	0.634791	0.665056	0.694852
K00001	E1.1.1.1, adh; alcohol dehydrogenase [EC:1.1.1.1]	4.68442e-06	3.31877e-05	9.37397e-06	3.31474e-05	2.20388e-05	2.15509e-05	2.21881e-05	1.20604e-05	2.80887e-05	1.22455e-05	3.76595e-05	2.54471e-05	5.16026e-05	1.49133e-05	1.09517e-05	8.91458e-06	2.2651e-05	8.88048e-06	5.21962e-05	2.25432e-05	1.61861e-05	1.37592e-05	7.37869e-06	9.18417e-05	2.38512e-05	1.622e-05	5.56711e-06	1.62526e-05	1.20732e-05	1.01712e-05	1.46751e-05	2.57744e-05	3.52109e-05	1.5108e-05	6.60282e-05	5.90458e-06	5.86096e-06	5.12595e-05
K00002	AKR1A1, adh; alcohol dehydrogenase (NADP+) [EC:1.1.1.2]	9.91537e-06	2.75537e-05	8.66609e-06	2.29589e-05	2.59414e-05	2.27483e-05	1.18238e-05	5.94627e-06	2.35905e-05	9.85297e-06	9.23537e-06	3.37965e-05	5.51907e-06	4.19748e-06	8.09033e-06	1.74272e-05	9.78363e-06	7.89606e-06	2.18836e-05	7.60694e-06	3.22201e-05	4.7358e-06	8.02608e-06	5.88383e-05	1.08143e-05	2.12021e-06	6.01079e-06	1.6777e-05	5.55569e-06	1.33273e-05	8.02144e-06	2.42291e-05	6.04969e-05	5.04533e-07	7.45785e-06	2.65933e-06	2.05069e-06	1.67525e-05
K00003	hom; homoserine dehydrogenase [EC:1.1.1.3]	4.21253e-05	4.71829e-05	1.29215e-05	0.000104632	5.7982e-05	7.12922e-05	8.47026e-05	4.74114e-05	8.10839e-05	2.02935e-05	6.47567e-05	4.21357e-05	1.74424e-05	4.45314e-05	2.27481e-05	2.55523e-05	5.62654e-05	4.22797e-05	6.04141e-05	3.13304e-05	5.53214e-05	3.0151e-05	2.36705e-05	0.000150685	3.82245e-05	1.13126e-05	4.27168e-05	6.73005e-05	1.89815e-05	3.02604e-05	1.30917e-05	4.18434e-05	3.54261e-05	3.18764e-05	8.4532e-05	2.31087e-05	8.19653e-05	6.0613e-05
K00004	BDH, butB; (R,R)-butanediol dehydrogenase / meso-butanediol dehydrogenase / diacetyl reductase [EC:1.1.1.4 1.1.1.- 1.1.1.303]	0	7.11113e-08	2.24952e-07	2.66533e-06	7.02324e-08	9.14302e-07	1.43957e-06	4.62435e-07	9.03534e-07	1.92192e-06	4.15674e-06	4.38133e-07	2.81201e-08	1.29187e-06	2.33525e-07	2.37807e-07	1.87016e-06	4.61314e-07	5.21446e-08	2.90176e-07	2.61988e-07	6.80984e-08	1.30843e-07	0	3.09522e-07	5.43489e-07	3.08576e-07	2.93367e-07	1.53313e-07	1.96628e-06	2.96797e-07	1.11968e-06	3.7198e-07	9.43824e-08	7.92335e-06	1.27082e-07	2.25531e-07	6.15888e-07
K00005	gldA; glycerol dehydrogenase [EC:1.1.1.6]	3.71242e-05	3.18763e-05	9.02132e-06	9.52606e-05	4.06799e-05	3.02853e-05	4.99535e-05	3.16738e-05	4.55041e-05	1.47133e-05	8.51522e-05	2.68622e-05	5.83508e-05	1.76494e-05	1.64804e-05	3.04441e-05	2.66144e-05	1.39266e-05	6.95773e-05	3.42944e-05	6.69803e-05	2.53713e-05	9.43342e-06	0.000129691	3.55583e-05	1.17835e-05	2.52971e-05	1.37904e-05	2.79876e-05	3.00553e-05	2.02097e-05	3.61874e-05	2.32719e-05	2.37191e-05	0.000146277	1.46521e-05	3.65077e-05	5.69983e-05
K00006	GPD1; glycerol-3-phosphate dehydrogenase (NAD+) [EC:1.1.1.8]	0	0	2.05662e-07	0	0	0	0	0	0	0	0	0	0	0	0	0	0	0	0	0	0	0	0	0	0	0	0	0	0	0	0	0	0	3.15818e-07	8.55606e-07	0	6.60575e-08	0
K00008	SORD, gutB; L-iditol 2-dehydrogenase [EC:1.1.1.14]	9.44246e-05	6.13149e-05	1.64322e-05	0.00015044	4.91794e-05	8.79302e-05	0.000108667	5.58148e-05	0.000103316	3.07462e-05	0.000128976	8.86166e-05	8.28536e-05	0.000118302	4.33071e-05	4.04005e-05	7.3007e-05	5.45067e-05	0.000130764	6.27075e-05	0.000108045	3.34993e-05	2.58889e-05	0.000187717	8.69314e-05	5.37872e-05	6.20864e-05	9.23072e-05	4.51668e-05	4.62931e-05	2.34269e-05	5.92607e-05	0.000101749	2.47563e-05	0.000250251	2.79653e-05	8.21104e-05	0.000120801
K00009	mtlD; mannitol-1-phosphate 5-dehydrogenase [EC:1.1.1.17]	4.74743e-07	4.00849e-08	1.1048e-06	2.30147e-07	1.06174e-06	4.47708e-06	9.47053e-07	9.77099e-08	8.34854e-06	4.792e-08	2.83773e-06	7.3855e-06	5.02735e-06	5.5633e-08	6.34239e-08	2.05316e-07	1.51455e-06	1.09453e-08	2.02037e-06	8.90666e-07	2.74553e-06	1.78824e-07	4.28127e-07	3.68273e-06	5.03203e-07	8.16979e-06	9.51075e-07	1.89617e-06	1.01823e-07	5.48655e-07	3.07065e-06	3.44671e-06	2.86535e-07	1.86692e-05	4.77974e-05	4.65987e-07	1.30936e-06	1.32835e-06
K00010	iolG; myo-inositol 2-dehydrogenase / D-chiro-inositol 1-dehydrogenase [EC:1.1.1.18 1 .1.1.369]	4.0456e-05	2.91828e-05	5.01457e-06	6.01098e-05	4.45436e-05	4.18333e-05	7.2018e-05	3.48099e-05	5.41762e-05	1.85931e-05	5.08592e-05	6.34928e-05	6.43316e-05	9.27247e-05	1.56545e-05	3.29215e-05	3.40407e-05	4.99797e-05	2.3613e-05	2.64728e-05	4.58204e-05	2.40354e-05	1.37523e-05	6.80371e-05	3.63308e-05	6.17691e-05	4.95944e-05	5.88113e-05	7.64499e-05	3.17662e-05	1.58056e-05	4.02981e-05	1.2017e-05	5.94808e-05	6.97812e-05	2.48595e-05	0.000122551	3.76507e-05
K00011	AKR1B; aldehyde reductase [EC:1.1.1.21]	5.46621e-05	2.32198e-05	7.88501e-06	2.72591e-05	1.12556e-05	2.10322e-05	2.54124e-05	2.60622e-05	1.66623e-05	1.19856e-05	2.38231e-05	2.53062e-05	4.24334e-06	4.65501e-05	1.06164e-05	8.95839e-06	2.7334e-05	1.00826e-05	3.60252e-05	6.47525e-06	2.14266e-05	2.1433e-05	8.75816e-06	4.24955e-05	1.58194e-05	2.63088e-05	1.86835e-05	5.77083e-05	1.41068e-05	1.97462e-05	9.08959e-06	1.99251e-05	2.76624e-05	7.81393e-07	9.90645e-06	8.1822e-06	2.05511e-06	2.42357e-05
K00012	UGDH, ugd; UDPglucose 6-dehydrogenase [EC:1.1.1.22]	1.32647e-05	3.95551e-05	3.47281e-06	2.06522e-05	3.56373e-05	4.08103e-05	6.55199e-05	7.05957e-05	4.08888e-05	1.06745e-05	3.74097e-05	5.90347e-05	3.7158e-05	2.56902e-05	6.16113e-06	1.31015e-05	1.84997e-05	3.54052e-05	2.19733e-05	7.83357e-06	4.88986e-05	4.35337e-05	4.77869e-06	4.72623e-05	3.30461e-05	2.1743e-05	3.83817e-05	1.58701e-05	2.36886e-05	5.91568e-06	1.169e-05	4.27705e-05	7.47127e-06	3.34748e-05	1.18261e-05	3.45916e-05	7.71844e-05	5.87466e-05
K00013	hisD; histidinol dehydrogenase [EC:1.1.1.23]	2.74897e-05	9.74306e-05	0.00015908	1.11103e-05	4.26902e-05	8.12849e-05	2.31495e-05	8.85834e-05	3.68481e-05	0.00012355	5.99954e-05	7.28141e-05	7.41993e-05	2.11304e-05	0.00017913	5.87323e-06	6.17524e-05	1.64453e-05	4.22174e-05	1.61866e-05	4.21106e-05	2.23689e-05	0.000160805	9.86549e-05	3.4006e-05	1.35624e-05	0.000134465	1.4036e-05	1.22047e-05	1.74714e-05	0.000146021	6.09643e-05	9.43518e-05	1.4363e-05	9.87319e-05	0.000169998	7.59534e-05	4.60182e-05
K00014	aroE; shikimate dehydrogenase [EC:1.1.1.25]	5.64383e-05	5.12582e-05	5.7529e-06	9.32244e-05	7.11866e-05	6.49562e-05	8.78754e-05	5.09288e-05	6.20375e-05	2.26888e-05	8.29025e-05	6.11363e-05	5.30125e-05	4.29591e-05	2.00172e-05	2.63874e-05	5.86283e-05	4.77729e-05	0.000110036	3.02512e-05	5.11201e-05	4.43486e-05	1.44393e-05	0.000139548	6.11203e-05	1.36749e-05	3.8337e-05	5.24235e-05	2.82206e-05	4.41616e-05	1.95633e-05	5.30491e-05	3.77937e-05	3.9242e-05	5.53349e-05	2.34655e-05	8.09393e-05	0.000108003
K00015	gyaR, GOR1; glyoxylate reductase [EC:1.1.1.26]	8.59137e-06	6.08309e-06	1.68397e-07	1.60061e-06	1.31488e-05	3.53554e-06	4.2963e-06	3.04233e-06	1.2211e-05	1.23231e-05	1.39033e-05	2.02375e-05	1.1479e-05	8.80467e-06	8.20812e-07	1.2729e-06	1.30851e-05	4.56061e-06	0	2.16494e-06	6.19164e-06	9.52032e-06	1.83051e-06	0	5.32081e-05	8.06277e-06	2.98144e-06	6.65722e-06	3.19359e-06	1.23463e-06	7.78909e-06	2.2048e-05	2.07861e-05	0	0	2.22377e-05	3.29655e-05	1.9722e-05
K00016	LDH, ldh; L-lactate dehydrogenase [EC:1.1.1.27]	3.05925e-05	6.53664e-05	9.41635e-06	9.59501e-05	4.76692e-05	7.80985e-05	6.85637e-05	7.19503e-05	7.91834e-05	2.52217e-05	6.4792e-05	3.70806e-05	1.88285e-05	4.29561e-05	2.81009e-05	5.55665e-05	4.58536e-05	2.95529e-05	9.56932e-05	7.0564e-05	5.15948e-05	2.17884e-05	1.88513e-05	0.000241529	4.71604e-05	1.29238e-05	3.6047e-05	5.13783e-05	8.27708e-06	4.85953e-05	1.88337e-05	5.10017e-05	0.00010154	3.91523e-06	9.92509e-05	1.31617e-05	2.76432e-05	9.08649e-05
K00018	hprA; glycerate dehydrogenase [EC:1.1.1.29]	5.46237e-05	0.000130573	0.000187115	0.000155501	0.000129146	0.000140006	7.36431e-05	0.000150317	0.000127829	0.000192133	0.000139567	0.000128884	0.000129543	9.47656e-05	0.000215948	0.000117817	0.00014741	0.000136506	0.000129123	0.000110491	9.64387e-05	0.000129482	0.000190637	9.66261e-05	0.000184999	8.44903e-05	0.000193472	6.1289e-05	0.00013348	0.000145579	0.000157855	0.00011684	0.000134534	0.000211214	0.000137684	0.000215077	0.00013795	8.48575e-05
K00019	E1.1.1.30, bdh; 3-hydroxybutyrate dehydrogenase [EC:1.1.1.30]	1.54864e-06	1.456e-06	3.38164e-07	1.97033e-07	1.88487e-06	1.25169e-06	1.00252e-05	0	7.49519e-07	6.77826e-07	3.198e-06	1.96044e-06	7.60802e-07	7.17554e-07	2.65432e-06	1.36902e-06	1.07207e-06	4.10069e-06	8.96491e-06	3.73515e-06	5.06364e-08	2.31199e-08	3.23535e-07	1.62897e-06	5.96176e-08	0	6.15853e-07	1.77269e-05	5.58446e-07	2.53814e-06	1.21749e-06	2.58894e-06	4.70441e-06	5.09226e-07	0	7.92881e-07	8.14622e-08	7.01287e-06
K00020	mmsB, HIBADH; 3-hydroxyisobutyrate dehydrogenase [EC:1.1.1.31]	4.81917e-07	5.95737e-06	4.41734e-06	5.31352e-06	6.0799e-06	6.12336e-06	6.66273e-05	5.29269e-06	1.90571e-05	2.10703e-06	2.51112e-05	1.48362e-05	9.06981e-05	2.14757e-06	9.92799e-07	4.98209e-07	1.17312e-05	2.08796e-05	7.85535e-05	1.18779e-05	4.92105e-06	1.73654e-05	2.02951e-06	3.43217e-05	4.12562e-06	2.46058e-06	3.99853e-05	1.72685e-05	3.50567e-06	1.01556e-05	1.05845e-05	6.18801e-06	7.67371e-07	3.38789e-05	6.14958e-05	2.04487e-05	0.000141709	2.17258e-05
K00021	HMGCR; hydroxymethylglutaryl-CoA reductase (NADPH) [EC:1.1.1.34]	0	0	4.61072e-07	0	0	0	0	0	0	0	0	0	0	2.55809e-08	0	0	0	0	3.58623e-08	0	0	0	0	0	0	0	0	0	0	0	0	0	0	1.20243e-06	3.04389e-06	2.42061e-08	4.32583e-07	0
K00024	mdh; malate dehydrogenase [EC:1.1.1.37]	1.18574e-05	2.35993e-05	1.00508e-06	1.93937e-06	1.42938e-05	7.32675e-06	1.27641e-05	5.2969e-06	8.60727e-06	1.81818e-05	2.49214e-05	2.87796e-05	5.39289e-05	2.50589e-05	1.89247e-06	3.25734e-06	1.68201e-05	1.65479e-05	2.93197e-05	9.53996e-06	1.17091e-05	6.3996e-06	5.48154e-06	9.24652e-06	1.79283e-05	3.25356e-05	1.08936e-05	2.22514e-05	1.40464e-05	1.25738e-05	8.44998e-06	1.42438e-05	4.65597e-06	7.7325e-06	2.3682e-05	7.2481e-06	2.9163e-06	9.8925e-06
K00025	MDH1; malate dehydrogenase [EC:1.1.1.37]	0	0	0	0	0	0	0	0	0	0	0	0	0	0	0	0	0	0	0	0	0	0	0	0	0	0	0	0	0	0	0	2.43789e-06	0	0	0	0	0	0
K00026	MDH2; malate dehydrogenase [EC:1.1.1.37]	0	2.72631e-07	1.5412e-06	0	5.22776e-07	5.62744e-08	9.99337e-07	2.04057e-06	2.87938e-07	7.71638e-07	9.35634e-06	1.43121e-07	4.20266e-05	1.3954e-07	2.01269e-07	0	2.19142e-06	8.52453e-07	2.80275e-05	8.39362e-07	0	2.93864e-06	8.36271e-07	1.49781e-05	6.18614e-07	9.19114e-07	1.16157e-07	3.08718e-06	1.00811e-06	2.68958e-06	3.27026e-06	3.11173e-06	5.29682e-08	6.80578e-06	2.44605e-05	1.81382e-06	7.0528e-07	9.025e-08
K00027	ME2, sfcA, maeA; malate dehydrogenase (oxaloacetate-decarboxylating) [EC:1.1.1.38]	4.5496e-05	6.82883e-05	1.58256e-05	0.000138276	4.45262e-05	9.33058e-05	7.43248e-05	7.28396e-05	8.28463e-05	2.60144e-05	6.63913e-05	4.82072e-05	3.23855e-05	5.62755e-05	2.73686e-05	4.01382e-05	4.06708e-05	2.34977e-05	7.71624e-05	4.27574e-05	5.78911e-05	5.45846e-05	2.15098e-05	0.000225456	4.53524e-05	1.65997e-05	3.77231e-05	4.9725e-05	1.80646e-05	3.1083e-05	1.47231e-05	5.57211e-05	7.45745e-05	1.54237e-05	0.000147183	2.80827e-05	3.06075e-05	6.66606e-05
K00029	E1.1.1.40, maeB; malate dehydrogenase (oxaloacetate-decarboxylating)(NADP+) [EC:1.1. 1.40]	6.3939e-06	0.000103459	0.00018239	3.45849e-07	1.41148e-05	6.77211e-05	8.05565e-06	9.81984e-05	1.04748e-05	0.000133091	1.85494e-05	4.77334e-05	7.42322e-06	1.02907e-05	0.000176691	1.24627e-05	2.62696e-05	1.79246e-05	3.65422e-06	1.10327e-05	1.48709e-05	1.03673e-05	0.00017685	1.25756e-05	6.70493e-06	2.24739e-05	0.00012206	3.05424e-06	9.01188e-06	1.93303e-05	0.000151464	1.99865e-05	7.41458e-05	1.38079e-05	4.7309e-05	0.000165104	9.59837e-05	6.78284e-06
K00030	IDH3; isocitrate dehydrogenase (NAD+) [EC:1.1.1.41]	6.90498e-06	7.2904e-06	2.53291e-06	1.36e-05	9.56244e-06	6.75961e-06	2.27046e-05	1.29223e-05	7.92869e-06	5.0412e-06	7.12319e-06	5.90581e-06	1.89366e-06	1.89581e-06	5.42588e-06	7.84996e-06	1.39896e-05	4.53407e-06	3.46151e-06	1.20176e-05	9.74379e-06	8.47378e-06	4.58922e-06	5.86784e-06	1.0919e-05	1.53381e-07	5.19092e-06	8.90304e-07	3.63629e-06	3.17863e-06	3.9383e-06	1.72514e-05	5.13942e-06	5.27486e-06	4.84545e-06	1.94867e-06	2.63674e-06	1.35107e-05
K00031	IDH1, IDH2, icd; isocitrate dehydrogenase [EC:1.1.1.42]	2.15794e-05	5.70257e-05	5.55668e-06	6.38737e-05	2.9731e-05	5.5484e-05	4.02e-05	7.0386e-05	5.02457e-05	1.39104e-05	4.92489e-05	2.42898e-05	0.000100499	3.92631e-05	1.54047e-05	1.60924e-05	3.3982e-05	2.08305e-05	9.58244e-05	2.23939e-05	2.36263e-05	2.64372e-05	1.32578e-05	0.000144431	3.10991e-05	1.63838e-05	1.77766e-05	5.57856e-05	1.71222e-05	2.28597e-05	1.561e-05	2.96507e-05	3.66997e-05	1.57826e-05	0.000138721	1.11485e-05	1.09208e-05	5.86566e-05
K00033	PGD, gnd, gntZ; 6-phosphogluconate dehydrogenase [EC:1.1.1.44 1.1.1.343]	1.07301e-05	3.74331e-06	8.41438e-07	5.10017e-06	1.09032e-05	8.91219e-06	7.45882e-06	7.78027e-06	7.79477e-06	1.8722e-06	2.03425e-05	1.76017e-05	1.72147e-06	2.32072e-05	2.76106e-06	3.07439e-06	1.183e-05	7.60617e-06	2.60865e-06	5.24422e-06	1.77776e-05	3.84194e-06	3.58157e-06	4.1512e-07	1.16171e-05	2.65082e-05	3.11305e-06	3.90771e-06	1.05809e-05	5.68584e-06	5.52897e-06	1.28514e-05	1.07941e-05	2.8655e-06	2.77225e-05	4.64404e-06	2.02866e-06	1.40907e-05
K00034	gdh; glucose 1-dehydrogenase [EC:1.1.1.47]	7.95592e-06	4.07807e-06	6.18176e-08	1.28523e-06	3.25167e-06	8.46313e-06	7.64673e-06	1.67872e-05	3.08907e-06	2.02154e-06	7.11139e-06	3.63486e-06	2.78621e-06	8.44085e-06	5.31344e-06	4.62153e-06	9.40861e-07	3.75427e-05	5.8269e-07	1.65669e-06	2.1193e-06	4.20784e-06	1.07372e-06	7.97607e-06	2.23342e-05	4.32979e-06	1.82861e-07	7.80973e-06	1.58902e-06	5.82773e-05	3.22366e-06	2.70866e-06	3.29785e-06	6.98661e-07	9.26955e-06	1.89887e-06	7.22486e-05	6.68053e-06
K00036	G6PD, zwf; glucose-6-phosphate 1-dehydrogenase [EC:1.1.1.49 1.1.1.363]	3.20826e-05	4.76417e-06	8.99012e-07	1.30153e-05	2.41243e-05	1.43667e-05	3.56822e-05	9.91823e-06	1.2257e-05	9.41722e-06	5.57322e-05	2.73717e-05	0.00011612	5.94664e-05	1.30119e-05	7.45818e-05	5.55683e-05	9.06301e-05	9.33407e-05	3.87028e-05	3.80974e-05	8.19355e-05	4.63074e-06	2.53201e-05	4.16236e-05	5.60185e-05	4.95461e-06	3.37037e-05	9.86121e-05	8.55272e-05	9.9939e-06	3.6914e-05	1.43217e-05	3.17651e-05	1.73645e-05	8.68781e-06	1.69802e-05	2.70336e-05
K00038	E1.1.1.53; 3alpha(or 20beta)-hydroxysteroid dehydrogenase [EC:1.1.1.53]	2.84831e-06	8.23683e-07	4.7807e-07	3.25867e-06	2.03376e-07	5.79386e-07	4.08416e-08	2.32993e-07	3.75241e-07	5.38002e-07	5.06099e-07	3.04756e-07	3.7783e-08	7.23106e-07	4.42616e-07	2.49935e-07	2.56834e-08	3.01252e-07	0	3.00316e-07	7.01862e-07	5.52149e-07	4.21773e-07	0	7.91722e-07	0	1.55759e-07	6.2873e-06	0	4.24721e-08	2.04358e-07	9.68346e-07	0	0	7.59959e-06	0	2.81683e-07	0
K00040	uxuB; fructuronate reductase [EC:1.1.1.57]	1.19812e-05	2.28441e-05	2.10608e-06	4.9078e-05	2.02341e-05	2.10436e-05	1.33094e-05	2.15709e-05	3.30109e-05	1.27731e-05	1.55888e-05	1.19779e-05	1.5219e-05	1.75491e-05	1.54824e-05	2.80837e-05	2.44846e-05	2.15494e-05	5.36122e-05	1.32958e-05	1.65802e-05	5.05923e-05	1.06282e-05	3.71232e-05	1.92242e-05	3.41143e-06	1.24419e-05	4.88382e-06	1.07748e-05	1.55783e-05	3.30965e-06	2.08504e-05	9.0378e-06	2.792e-06	6.86474e-05	1.43084e-05	1.00868e-05	1.44549e-05
K00041	uxaB; tagaturonate reductase [EC:1.1.1.58]	6.65161e-05	0.000102401	0.00017931	4.65955e-05	2.20991e-05	9.12014e-05	4.77074e-05	9.54634e-05	4.21479e-05	0.00012563	1.73238e-05	5.08738e-05	6.23209e-05	1.7092e-05	0.000178601	5.11344e-05	2.68548e-05	7.71623e-05	5.60465e-05	1.5985e-05	1.40295e-05	3.82784e-05	0.000165602	5.51683e-05	1.88135e-05	1.72252e-05	0.000148193	5.71416e-05	2.65366e-05	1.87131e-05	0.00015228	3.70541e-05	7.67116e-05	3.24794e-05	1.55876e-05	0.000179506	0.000146287	1.82531e-05
K00042	garR, glxR; 2-hydroxy-3-oxopropionate reductase [EC:1.1.1.60]	6.37155e-06	4.33346e-06	1.70869e-06	1.64128e-05	4.97632e-07	1.30524e-05	7.1612e-06	2.66081e-06	5.98285e-06	4.48634e-06	9.75573e-07	7.04404e-06	3.2108e-06	3.48893e-06	3.21006e-06	6.23863e-06	4.28938e-06	3.50515e-06	5.59459e-06	7.27821e-06	1.37726e-05	1.30233e-05	1.14203e-06	2.74372e-06	7.98943e-06	3.80107e-06	7.63237e-06	7.0935e-06	8.20672e-06	4.90591e-06	1.89631e-06	9.5e-06	3.01713e-06	4.8778e-06	2.75175e-05	2.76016e-06	3.51684e-06	4.0162e-06
K00045	E1.1.1.67, mtlK; mannitol 2-dehydrogenase [EC:1.1.1.67]	3.42788e-06	4.84963e-05	0.000130111	0	1.51257e-06	3.42444e-05	2.76018e-07	4.33028e-05	2.55205e-06	5.60393e-05	5.8007e-07	3.95516e-08	9.80542e-08	1.45666e-05	0.000183141	7.99776e-08	1.7893e-07	2.95053e-06	1.59237e-07	1.76444e-07	3.11071e-06	3.47998e-07	0.000160148	7.58405e-07	4.53405e-08	0	0.000127395	3.87427e-06	4.18089e-06	6.20461e-06	0.000127308	1.42436e-05	7.42717e-05	5.73959e-07	1.49118e-06	8.52905e-05	6.92316e-05	2.66636e-06
K00046	idnO; gluconate 5-dehydrogenase [EC:1.1.1.69]	2.71828e-05	2.70351e-05	6.26569e-06	5.03984e-05	3.34691e-05	4.24471e-05	6.3235e-05	3.14436e-05	4.84723e-05	1.74454e-05	3.28129e-05	2.16071e-05	5.54185e-05	4.23756e-05	1.14185e-05	2.89564e-05	7.82777e-05	2.59599e-05	4.95137e-05	1.19534e-05	4.28209e-05	4.93261e-05	1.09956e-05	1.96848e-05	5.29408e-05	2.22356e-05	3.33596e-05	1.44418e-05	1.97629e-05	3.22153e-05	2.00908e-05	6.27167e-05	2.43913e-05	8.42378e-06	0.000140855	2.26167e-05	9.95023e-06	3.11158e-05
K00048	fucO; lactaldehyde reductase [EC:1.1.1.77]	3.52263e-05	5.45206e-05	6.99417e-06	3.50092e-05	3.74396e-05	5.23208e-05	8.36247e-05	5.65505e-05	5.33026e-05	2.00167e-05	3.39605e-05	3.442e-05	9.50625e-06	2.3944e-05	1.16042e-05	2.02488e-05	2.6492e-05	4.5e-05	4.09838e-05	2.03108e-05	2.70048e-05	2.00616e-05	1.22115e-05	9.19241e-05	2.74032e-05	1.77713e-06	4.48881e-05	4.79512e-05	1.27593e-05	2.69993e-05	1.29459e-05	2.90454e-05	3.55915e-05	4.4012e-05	6.50159e-05	2.29313e-05	0.000102881	5.67824e-05
K00049	GRHPR; glyoxylate/hydroxypyruvate reductase [EC:1.1.1.79 1.1.1.81]	0	0	0	0	0	0	1.12059e-07	0	0	0	1.25994e-06	0	0	4.03238e-08	0	0	0	0	0	0	0	0	0	0	0	9.98623e-07	0	4.47518e-08	0	6.50974e-08	5.81657e-07	0	0	0	1.58138e-06	0	0	0
K00050	ttuD; hydroxypyruvate reductase [EC:1.1.1.81]	1.81298e-06	1.8051e-06	2.44724e-07	0	3.56556e-06	4.72572e-07	8.72987e-07	1.16293e-07	8.30162e-07	4.72766e-07	2.33749e-06	1.34148e-06	1.07093e-06	2.10288e-06	1.71936e-07	9.8937e-08	5.93661e-06	1.34294e-06	1.95891e-06	4.00604e-06	1.29426e-06	2.2303e-08	3.09876e-07	1.85206e-06	2.19288e-06	6.75747e-07	1.235e-06	3.21395e-06	8.73049e-07	1.37971e-07	5.13121e-07	1.07047e-06	2.3248e-06	0	5.25381e-05	7.87385e-07	0	3.27149e-06
K00052	leuB, IMDH; 3-isopropylmalate dehydrogenase [EC:1.1.1.85]	4.12558e-05	0.000152968	0.00023795	7.80938e-05	4.68599e-05	0.00013612	9.41426e-05	0.000145393	7.59333e-05	0.00014299	6.94231e-05	8.41551e-05	1.5528e-05	4.91716e-05	0.000205895	2.11437e-05	6.86756e-05	4.44962e-05	5.16336e-05	9.29749e-05	7.14702e-05	1.99026e-05	0.000197996	0.000151061	3.79601e-05	1.6553e-05	0.000195457	3.97484e-05	1.19005e-05	3.45366e-05	0.000192545	7.42585e-05	0.000139427	4.92683e-05	0.000144029	0.000205549	0.000210789	6.41358e-05
K00053	ilvC; ketol-acid reductoisomerase [EC:1.1.1.86]	3.27846e-05	5.89676e-05	3.43219e-06	9.88734e-05	7.95652e-05	2.8184e-05	3.56296e-05	3.80635e-05	7.35876e-05	2.97485e-05	2.81271e-05	5.03028e-05	7.93639e-06	2.33339e-05	1.24736e-05	1.02675e-05	4.46327e-05	1.77704e-05	3.27775e-05	9.11999e-05	1.73739e-05	1.50685e-05	1.49364e-05	0.000150475	8.0671e-05	9.74335e-06	2.37167e-05	4.47775e-05	1.80666e-05	1.87122e-05	9.23197e-06	4.31122e-05	2.49394e-05	0.000195994	3.42422e-05	3.58212e-05	2.6101e-05	2.52182e-05
K00054	mvaA; hydroxymethylglutaryl-CoA reductase [EC:1.1.1.88]	5.14266e-07	5.25194e-06	8.77448e-07	1.99609e-06	5.43667e-07	2.34842e-06	3.24236e-06	3.53292e-07	8.03914e-07	1.2304e-07	1.06467e-05	1.51016e-06	1.59551e-07	3.7724e-07	1.83923e-06	3.35404e-08	8.44092e-07	7.87011e-08	1.19936e-07	9.87922e-08	3.39261e-07	3.43337e-07	3.57211e-07	3.47101e-07	5.68291e-07	3.62743e-08	1.45182e-06	4.15684e-07	0	4.94383e-06	3.93197e-07	5.39633e-07	2.30161e-06	2.52041e-07	3.2144e-05	2.77021e-07	7.41591e-07	1.11896e-06
K00055	E1.1.1.90; aryl-alcohol dehydrogenase [EC:1.1.1.90]	0	0	0	0	0	0	0	0	0	0	0	0	0	1.18876e-08	0	0	0	0	0	0	0	0	0	0	0	0	0	4.91557e-08	0	0	0	0	0	0	1.58564e-06	0	0	0
K00057	gpsA; glycerol-3-phosphate dehydrogenase (NAD(P)+) [EC:1.1.1.94]	1.81069e-05	0.000118621	0.000231606	6.07962e-06	3.73871e-05	0.000136322	1.84535e-05	0.000117824	3.88045e-05	0.000248406	4.09424e-05	6.36607e-05	4.84463e-05	1.06172e-05	0.000260155	3.57102e-06	5.42389e-05	1.06594e-05	4.35779e-05	1.32575e-05	2.52548e-05	5.0948e-06	0.000220305	2.65384e-05	1.9792e-05	4.5711e-06	0.000196794	2.25895e-05	8.27084e-06	2.35335e-05	0.0001686	5.15935e-05	0.000104463	6.90464e-06	5.79762e-05	0.000265277	0.000119534	7.23339e-05
K00058	serA, PHGDH; D-3-phosphoglycerate dehydrogenase / 2-oxoglutarate reductase [EC:1.1.1 .95 1.1.1.399]	4.37966e-05	0.000151853	0.000171864	4.48864e-05	8.24537e-05	0.000158373	0.000177788	0.000150596	0.000113661	0.000142499	9.77317e-05	0.000116308	1.94492e-05	4.94246e-05	0.00022423	2.22116e-05	0.000108974	7.40003e-05	5.4161e-05	8.74417e-05	9.649e-05	3.45521e-05	0.000181778	0.000122326	5.45692e-05	3.00562e-05	0.000243414	6.13468e-05	1.92915e-05	4.32538e-05	0.000170837	0.000102005	0.000136334	8.42712e-05	0.000193544	0.000202013	0.00026837	0.000155173
K00059	fabG, OAR1; 3-oxoacyl-[acyl-carrier protein] reductase [EC:1.1.1.100]	0.000293535	0.000205859	2.7348e-05	0.000174245	0.000214646	0.000187072	0.000175849	0.000159459	0.000243956	0.000111411	0.000237623	0.000139316	0.000200465	0.000257885	7.00661e-05	0.000172114	0.000221031	0.00032186	0.00019205	0.000166745	0.00016295	0.000197364	7.15988e-05	0.000453709	0.000137875	0.000277388	6.59219e-05	0.000210231	0.000131298	0.000117328	9.77366e-05	0.000201666	0.000324984	8.31621e-05	0.000500868	0.000132517	8.7026e-05	0.000312415
K00060	tdh; threonine 3-dehydrogenase [EC:1.1.1.103]	6.55525e-07	3.7067e-06	1.11448e-06	2.14073e-06	8.63929e-07	3.41378e-06	5.03429e-06	2.37982e-06	2.19393e-06	1.64669e-06	7.79011e-06	1.24972e-06	4.5088e-05	1.84184e-07	7.58394e-07	2.57139e-07	2.43715e-06	9.71364e-07	3.56921e-05	2.68846e-06	1.8049e-06	4.23744e-06	1.68485e-06	3.75802e-06	1.09754e-06	2.85728e-06	1.73181e-06	3.58936e-06	1.06644e-06	8.47395e-07	3.08156e-06	1.79058e-06	2.32931e-06	3.91694e-06	5.17893e-06	2.59427e-06	1.51792e-06	5.03188e-06
K00064	E1.1.1.122; D-threo-aldose 1-dehydrogenase [EC:1.1.1.122]	0	0	0	0	3.12607e-08	0	0	2.55236e-08	0	0	3.74479e-07	0	0	0	0	0	0	6.69798e-07	0	0	0	6.06217e-08	0	6.90027e-06	9.87188e-09	0	4.31539e-08	0	0	1.85613e-06	0	2.59724e-08	0	0	2.36385e-05	2.56427e-08	2.03857e-08	0
K00065	kduD; 2-dehydro-3-deoxy-D-gluconate 5-dehydrogenase [EC:1.1.1.127]	0.000150915	2.61906e-05	2.31001e-06	2.29012e-05	2.50854e-05	4.03815e-05	0.000108545	2.50662e-05	4.41193e-05	1.09791e-05	4.98855e-05	2.8022e-05	0.000112683	2.05534e-05	1.32065e-05	6.54826e-05	3.51527e-05	0.00012958	8.45231e-05	2.86208e-05	3.18919e-05	4.73726e-05	6.40112e-06	4.23956e-05	2.46266e-05	2.99084e-05	2.32764e-05	3.53038e-05	5.44064e-05	1.66497e-05	1.62435e-05	4.52193e-05	3.58218e-05	1.24866e-05	9.48739e-05	1.36764e-05	1.68028e-05	4.20406e-05
K00066	algD; GDP-mannose 6-dehydrogenase [EC:1.1.1.132]	4.51899e-05	1.85774e-06	0	8.05714e-06	2.26675e-06	2.13041e-07	2.28536e-05	0	4.95553e-06	1.55817e-07	9.10135e-07	1.49657e-06	7.36168e-06	3.48475e-05	1.68262e-08	1.47259e-06	7.65887e-06	1.62735e-07	1.93871e-08	4.35721e-06	3.35242e-07	5.2247e-06	1.95671e-07	0	2.73478e-07	1.1512e-05	2.31484e-07	0	1.52521e-05	6.70689e-06	2.72518e-07	5.07507e-07	1.89282e-06	0	0	6.84464e-05	5.94828e-08	7.24566e-06
K00067	rfbD, rmlD; dTDP-4-dehydrorhamnose reductase [EC:1.1.1.133]	7.52685e-05	6.00576e-05	3.606e-05	0.000151484	8.96994e-05	5.96729e-05	8.92009e-05	8.31907e-05	0.000115423	4.41472e-05	9.50972e-05	9.23947e-05	9.83916e-05	8.88301e-05	4.04245e-05	0.000118601	9.64362e-05	0.000113984	8.66755e-05	0.000153226	9.24512e-05	9.7853e-05	0.00013249	0.000143182	0.000146219	7.17299e-05	6.3542e-05	0.000107043	0.000102833	0.000125737	0.000102558	6.44859e-05	8.51021e-05	0.000213933	1.48878e-05	5.53083e-05	0.000142765	8.52556e-05
K00068	srlD; sorbitol-6-phosphate 2-dehydrogenase [EC:1.1.1.140]	6.72133e-07	1.11597e-06	1.01954e-06	2.90684e-08	4.8222e-06	6.01592e-06	3.15819e-05	1.87443e-06	1.0765e-05	1.39495e-06	1.44321e-05	1.6355e-05	3.93191e-05	1.71671e-07	9.58424e-07	1.69583e-07	3.75644e-06	1.78453e-05	2.73229e-05	1.19481e-06	4.51885e-06	1.70719e-05	1.30444e-06	2.36083e-05	1.70925e-06	3.45697e-06	2.09311e-05	1.58849e-05	1.26027e-06	2.61412e-06	5.72968e-06	4.16559e-06	8.86855e-07	3.40772e-05	3.27615e-05	1.00048e-05	6.46571e-05	2.37558e-05
K00073	allD; ureidoglycolate dehydrogenase (NAD+) [EC:1.1.1.350]	2.64748e-08	8.93857e-08	8.96182e-08	1.28739e-05	0	6.77894e-07	0	2.63848e-08	0	1.90551e-07	0	1.0973e-07	0	3.97053e-08	6.84753e-08	0	0	0	0	3.22115e-07	0	1.71197e-07	1.16985e-06	0	8.92747e-07	9.30908e-07	2.51707e-06	1.564e-07	0	0	2.2492e-07	2.8438e-08	0	0	0	0	0	1.57811e-07
K00074	paaH, hbd, fadB, mmgB; 3-hydroxybutyryl-CoA dehydrogenase [EC:1.1.1.157]	7.60184e-06	6.82226e-06	1.73276e-06	6.00989e-06	5.93235e-06	7.86553e-06	9.56152e-06	4.05622e-06	7.08068e-06	2.50713e-06	8.01939e-06	1.12931e-05	2.09372e-06	5.84283e-06	3.51964e-06	3.48899e-06	1.77208e-05	6.26918e-06	2.37832e-05	4.63696e-06	9.48097e-06	6.32276e-06	2.64202e-06	5.87709e-07	6.90703e-06	3.31624e-06	6.01992e-06	2.52683e-06	1.23383e-06	1.53894e-06	2.88889e-06	8.569e-06	1.71712e-05	5.97351e-08	4.57934e-06	2.30398e-06	3.13397e-06	8.55604e-06
K00075	murB; UDP-N-acetylmuramate dehydrogenase [EC:1.3.1.98]	5.78431e-05	6.74556e-05	1.6945e-05	0.000150709	0.000127107	7.81142e-05	0.000145655	5.02382e-05	0.000151465	4.49997e-05	0.000130489	0.000102635	0.000160177	6.68799e-05	4.40495e-05	0.000112245	0.000121461	0.000132152	0.000189645	0.000151307	0.00011986	0.000146124	2.71611e-05	0.000104359	0.00015627	6.68305e-05	8.49479e-05	5.13257e-05	9.66313e-05	0.000138795	3.7464e-05	8.85108e-05	0.00010795	0.000275794	0.00022171	5.65758e-05	0.000151257	0.000127605
K00076	hdhA; 7-alpha-hydroxysteroid dehydrogenase [EC:1.1.1.159]	2.29169e-06	2.22028e-06	5.23313e-07	1.08293e-06	2.96885e-06	1.52458e-06	1.45518e-06	4.61984e-07	2.54905e-06	1.26459e-06	9.15698e-06	5.64746e-06	3.72976e-05	7.13357e-07	1.61491e-06	2.06351e-06	5.7595e-06	9.85523e-07	1.36962e-05	1.54134e-06	2.83001e-06	2.32996e-05	7.60461e-07	5.4036e-06	2.06768e-06	3.691e-06	6.92585e-07	1.11212e-05	8.40033e-06	2.22002e-06	2.18376e-06	3.96424e-06	1.83909e-07	2.84528e-06	1.37523e-05	6.40777e-06	3.58054e-08	1.47349e-06
K00077	panE, apbA; 2-dehydropantoate 2-reductase [EC:1.1.1.169]	0.000130386	7.42441e-05	1.90019e-05	0.000121856	7.34262e-05	8.05835e-05	0.000124696	6.53354e-05	7.28687e-05	3.48055e-05	0.000114503	4.58104e-05	0.000127113	7.83078e-05	4.56383e-05	0.000182951	9.8219e-05	0.000219169	0.000174949	8.76643e-05	7.42888e-05	0.000135597	2.58893e-05	3.92361e-05	7.85269e-05	8.53766e-05	3.01861e-05	7.23087e-05	0.000144273	0.000133269	3.50169e-05	7.51246e-05	4.3314e-05	4.95108e-05	4.04902e-05	2.52439e-05	3.48859e-05	6.44872e-05
K00078	DHDH; dihydrodiol dehydrogenase / D-xylose 1-dehydrogenase (NADP) [EC:1.3.1.20 1.1.1 .179]	9.75886e-05	0.000121233	7.48906e-05	0.000133744	0.000111214	0.000105346	0.000159462	0.000125621	0.000178786	3.79633e-05	9.29221e-05	0.000112591	0.000103094	4.18623e-05	2.57879e-05	0.000159349	6.62921e-05	0.000110708	7.74599e-05	0.000226134	0.000123023	0.000123263	0.000106219	0.000154497	0.000139113	2.51931e-05	8.22067e-05	4.37074e-05	5.48772e-05	5.88297e-05	0.00010588	0.000108352	0.000118587	0.000276376	0.000126531	5.37678e-05	0.000224147	7.21303e-05
K00082	ribD2; 5-amino-6-(5-phosphoribosylamino)uracil reductase [EC:1.1.1.193]	4.47076e-07	5.3482e-07	0	7.51419e-07	1.96211e-05	2.06597e-07	6.7528e-06	1.09213e-06	4.58284e-06	9.65521e-07	3.06273e-05	1.61681e-05	7.58647e-07	0	1.47283e-06	2.42036e-07	1.54284e-05	1.30646e-06	1.01094e-07	2.35677e-06	1.32808e-05	2.40224e-07	2.04337e-07	0	1.36601e-05	2.52005e-06	3.86287e-06	1.98148e-05	3.92681e-06	2.89182e-07	1.18315e-06	5.44336e-06	3.01569e-06	0	0	1.13836e-06	1.63301e-07	8.08821e-06
K00086	dhaT; 1,3-propanediol dehydrogenase [EC:1.1.1.202]	0	0	0	0	0	0	0	0	0	0	0	0	0	0	0	0	0	0	0	0	0	0	0	0	0	0	0	0	0	1.20952e-06	0	0	0	0	0	0	0	0
K00087	ygeS, xdhA; xanthine dehydrogenase molybdenum-binding subunit [EC:1.17.1.4]	1.18308e-05	1.20845e-05	2.13382e-06	2.56662e-05	3.88967e-06	1.37887e-05	2.38307e-05	9.98663e-06	1.0467e-05	6.06952e-06	1.05943e-05	5.63324e-06	4.06017e-06	1.22726e-05	2.72262e-06	2.5572e-06	9.51284e-06	4.6561e-06	1.63685e-05	1.0797e-05	6.00542e-06	8.05344e-06	3.15862e-06	2.86004e-05	1.10866e-05	1.62301e-05	4.74397e-06	3.50725e-05	1.44665e-05	7.04462e-06	2.40653e-06	1.09916e-05	1.17204e-05	7.24325e-06	3.00461e-05	2.94134e-06	3.07363e-06	1.61426e-05
K00088	IMPDH, guaB; IMP dehydrogenase [EC:1.1.1.205]	6.69165e-05	7.96355e-05	1.76175e-05	0.000117919	8.239e-05	9.0969e-05	0.000106424	7.80282e-05	0.000118246	7.78438e-05	0.0001215	7.3686e-05	6.12152e-05	7.17087e-05	2.87359e-05	3.69316e-05	9.74708e-05	5.5832e-05	6.85436e-05	7.23766e-05	7.76541e-05	3.66969e-05	5.29575e-05	0.000103148	5.90363e-05	4.41907e-05	9.05966e-05	7.13598e-05	2.66837e-05	4.23745e-05	4.11284e-05	9.04555e-05	7.2663e-05	4.53498e-05	0.000109788	2.9764e-05	0.000112306	0.000116029
K00090	ghrB; glyoxylate/hydroxypyruvate/2-ketogluconate reductase [EC:1.1.1.79 1.1.1.81 1.1 .1.215]	1.52379e-07	9.36756e-07	4.50867e-07	0	1.35497e-07	0	9.04531e-07	0	2.09523e-06	2.58861e-08	1.79854e-06	1.4397e-06	7.87064e-07	2.44582e-07	0	6.11858e-08	1.90753e-07	4.1441e-07	0	2.53634e-05	0	4.42302e-08	5.26205e-07	6.26421e-07	0	7.13166e-07	1.2334e-07	2.85626e-07	2.23479e-08	4.46381e-07	1.46484e-06	1.40989e-06	8.48256e-07	5.24921e-07	8.11515e-06	0	1.16199e-07	9.08304e-08
K00091	E1.1.1.219; dihydroflavonol-4-reductase [EC:1.1.1.219]	2.80507e-05	0.000121875	0.000285669	1.17328e-05	1.69761e-05	0.000145463	5.84159e-06	0.000129089	3.36468e-05	0.000205332	7.40667e-06	4.79858e-05	6.6999e-06	2.70643e-05	0.000183714	8.97574e-06	4.03917e-05	2.71422e-05	2.7615e-05	3.70441e-06	1.15437e-05	1.38857e-05	0.00021453	9.75606e-06	2.18961e-05	1.44002e-05	0.000163171	9.35324e-06	2.0221e-05	2.12551e-05	0.00020033	4.51099e-05	0.000110126	2.54025e-06	1.26638e-06	0.000203529	0.000137376	3.9444e-05
K00094	E1.1.1.251, gatD; galactitol-1-phosphate 5-dehydrogenase [EC:1.1.1.251]	0	6.62439e-07	0	0	0	0	0	0	0	6.24613e-07	1.07613e-06	2.06472e-07	2.81201e-08	1.85976e-08	0	0	1.91149e-08	0	0	0	0	2.00941e-05	0	8.9569e-06	7.4352e-07	2.4704e-08	3.58198e-08	0	1.99718e-08	2.7021e-07	0	1.30703e-06	0	0	0	0	0	0
K00096	araM, egsA; glycerol-1-phosphate dehydrogenase [NAD(P)+] [EC:1.1.1.261]	7.43002e-06	7.98687e-06	4.62513e-07	7.05223e-06	3.07218e-05	9.83606e-06	1.20972e-06	4.49658e-06	1.25254e-05	8.60229e-06	2.06079e-05	1.23166e-05	1.65409e-05	1.28365e-06	7.09845e-06	6.50314e-06	1.25417e-05	1.04495e-05	5.81613e-08	1.82744e-06	5.23704e-06	8.58147e-06	3.86466e-06	3.47054e-06	8.31053e-06	4.97264e-06	4.94809e-06	3.74441e-06	5.84802e-06	5.32523e-06	6.77886e-06	1.34771e-05	1.03012e-05	2.69423e-07	0	7.02896e-06	2.75356e-06	3.03303e-05
K00097	pdxA; 4-hydroxythreonine-4-phosphate dehydrogenase [EC:1.1.1.262]	9.86884e-06	2.50227e-05	6.37044e-07	1.45896e-06	2.82754e-05	2.39137e-05	0.000102904	2.13377e-05	2.92037e-05	1.30295e-05	2.84524e-05	6.64698e-05	3.99281e-05	1.54807e-05	3.0674e-06	1.26977e-05	2.09255e-05	3.51649e-05	2.26522e-05	1.34387e-05	2.88297e-05	7.74839e-06	6.25423e-06	3.19844e-06	1.99871e-05	2.56454e-05	2.90406e-05	1.82446e-05	1.34522e-05	1.38886e-06	2.75794e-05	2.68857e-05	1.19161e-05	3.66388e-05	6.03818e-06	1.33243e-05	8.63616e-05	1.92197e-05
K00098	idnD; L-idonate 5-dehydrogenase [EC:1.1.1.264]	0	0	0	0	0	0	6.14999e-08	0	6.43986e-08	0	3.75654e-06	2.22588e-08	3.66104e-05	0	0	1.90069e-08	0	6.114e-07	2.56623e-05	6.58006e-07	1.86207e-08	5.93881e-08	5.86556e-07	5.61178e-06	2.19233e-08	1.08231e-07	4.22757e-08	4.17252e-08	0	1.6104e-06	6.31465e-07	0	0	7.40832e-07	1.51554e-05	0	3.99417e-08	0
K00099	dxr; 1-deoxy-D-xylulose-5-phosphate reductoisomerase [EC:1.1.1.267]	2.72842e-05	0.000146362	0.000272735	3.84449e-05	3.94676e-05	0.000138219	1.41498e-05	0.000139108	4.40997e-05	0.000217932	5.83254e-05	6.77041e-05	5.19958e-05	2.04599e-05	0.000226448	1.41609e-05	5.29048e-05	1.49773e-05	7.02117e-05	2.03319e-05	3.76804e-05	1.91683e-05	0.000223809	7.53044e-05	2.41679e-05	5.45278e-06	0.000204261	3.08662e-05	8.69771e-06	2.87913e-05	0.000192121	5.53911e-05	0.000138462	5.35481e-06	3.18243e-05	0.000215591	0.000131332	7.40935e-05
K00100	bdhAB; butanol dehydrogenase [EC:1.1.1.-]	5.54648e-05	8.08585e-05	2.3724e-05	0.000117114	6.80717e-05	6.48174e-05	5.60852e-05	7.46427e-05	7.52738e-05	2.9544e-05	8.23844e-05	5.19419e-05	0.000131634	5.61352e-05	2.9015e-05	5.56596e-05	7.19235e-05	3.63466e-05	0.000117644	5.01379e-05	6.12433e-05	8.99096e-05	2.36142e-05	0.000318264	5.56805e-05	3.95994e-05	3.64191e-05	7.37568e-05	3.61046e-05	4.08679e-05	3.3208e-05	7.32253e-05	0.00012698	3.09114e-05	0.000151332	2.70794e-05	2.7577e-05	0.000106163
K00101	lldD; L-lactate dehydrogenase (cytochrome) [EC:1.1.2.3]	0	1.02067e-07	8.49896e-07	3.90995e-08	3.18675e-07	6.65512e-08	1.34019e-06	1.87464e-06	1.60275e-07	3.66859e-07	8.66336e-06	1.36756e-06	9.88267e-06	2.09499e-08	7.03008e-08	3.66809e-08	2.95666e-06	5.06867e-07	1.97587e-05	1.48671e-06	1.61348e-08	2.41441e-06	9.84494e-07	1.97712e-05	9.78473e-07	7.59885e-07	0	3.43484e-06	1.41183e-06	3.03269e-06	2.8458e-06	2.16882e-06	4.12136e-08	6.04496e-06	2.12486e-05	1.96026e-06	2.66549e-07	1.06731e-07
K00102	LDHD, dld; D-lactate dehydrogenase (cytochrome) [EC:1.1.2.4]	0	0	3.45618e-07	0	0	0	0	1.77065e-06	0	0	0	0	0	2.67437e-08	0	0	0	0	0	0	0	0	0	0	0	0	0	0	0	4.35071e-08	0	0	0	1.7422e-06	2.42919e-06	0	3.32951e-07	0
K00104	glcD; glycolate oxidase [EC:1.1.3.15]	7.31889e-08	5.63896e-07	0	5.00726e-08	8.35745e-07	4.30192e-07	2.42569e-05	0	6.37228e-07	8.23415e-07	3.34725e-06	1.84004e-06	1.48645e-06	3.9972e-07	2.42582e-07	3.25927e-07	7.3122e-07	1.98496e-07	2.53548e-06	0	1.18391e-07	9.60718e-06	6.86073e-08	1.13448e-05	4.79996e-07	1.57922e-06	3.02488e-07	9.02938e-06	0	3.88407e-07	2.63168e-07	1.13159e-06	2.87727e-08	4.71711e-07	5.27562e-06	1.90806e-07	5.79745e-08	1.53302e-05
K00105	E1.1.3.21; alpha-glycerophosphate oxidase [EC:1.1.3.21]	4.57059e-07	1.08291e-07	1.35309e-07	4.3359e-08	0	2.23526e-08	4.83258e-07	0	0	0	8.40598e-07	0	2.48371e-08	3.61562e-08	3.99729e-08	0	7.7699e-07	0	1.14796e-07	3.7454e-08	1.60138e-08	0	0	0	1.71697e-07	6.51321e-08	3.6634e-08	3.64301e-08	0	2.64386e-07	0	2.18817e-08	1.20373e-07	5.55754e-08	6.44381e-07	9.6554e-08	7.32528e-08	0
K00111	glpA, glpD; glycerol-3-phosphate dehydrogenase [EC:1.1.5.3]	2.01357e-05	1.91588e-05	1.06241e-05	5.28399e-06	1.32836e-05	3.52376e-05	1.49036e-05	1.72384e-05	1.7839e-05	1.42439e-05	3.82033e-05	2.20885e-05	7.03493e-05	1.04196e-05	6.60112e-06	9.23776e-06	2.3235e-05	2.60041e-05	7.95006e-05	1.55033e-05	1.28176e-05	5.16619e-05	9.08801e-06	4.93655e-05	1.8746e-05	1.0247e-05	9.15667e-06	2.59975e-05	1.11905e-05	1.39043e-05	1.12862e-05	2.45676e-05	2.30571e-05	1.97794e-05	4.14168e-05	9.91901e-06	8.90382e-05	3.114e-05
K00112	glpB; glycerol-3-phosphate dehydrogenase subunit B [EC:1.1.5.3]	0	0	0	0	6.54847e-08	0	1.08492e-07	0	0	0	7.30882e-07	3.92668e-08	6.01134e-07	4.87069e-09	1.21149e-07	0	1.12477e-07	1.03146e-05	0	7.56763e-08	3.28488e-08	7.59043e-07	1.68157e-07	2.28104e-06	4.43555e-08	0	0	3.83074e-08	0	0	2.15706e-06	0	0	0	1.78532e-06	4.75507e-07	7.75178e-05	0
K00113	glpC; glycerol-3-phosphate dehydrogenase subunit C	3.67777e-06	2.11887e-06	5.5626e-07	4.40383e-07	5.00067e-06	1.80005e-06	2.6429e-06	3.12632e-06	3.68039e-06	1.82716e-06	1.50422e-05	7.61686e-06	3.70418e-05	7.08487e-08	4.75311e-07	2.15233e-07	7.97962e-06	1.2534e-06	2.09643e-05	1.21543e-06	3.37336e-06	2.13468e-06	1.11945e-06	1.11026e-05	5.0908e-06	2.28203e-06	9.28056e-07	2.59204e-06	1.372e-06	1.7472e-06	5.18826e-06	6.56906e-06	2.21443e-06	3.36981e-06	1.77904e-05	1.21978e-06	2.05956e-07	4.7372e-06
K00116	mqo; malate dehydrogenase (quinone) [EC:1.1.5.4]	0	1.16576e-07	6.46425e-07	0	4.92346e-07	9.62507e-08	8.0039e-07	0	1.34033e-07	0	6.75561e-06	2.78944e-08	3.58543e-05	7.07319e-08	1.00406e-07	1.17911e-08	1.45506e-06	4.53752e-07	2.16458e-05	7.55072e-07	0	1.03298e-06	5.76222e-07	6.95594e-06	6.53322e-07	4.14038e-07	2.64897e-08	2.76593e-06	9.84117e-07	1.51997e-06	2.14024e-06	1.13195e-06	4.9684e-08	3.74778e-06	1.53333e-05	9.90917e-07	2.50272e-08	5.1454e-08
K00117	gcd; quinoprotein glucose dehydrogenase [EC:1.1.5.2]	0	0	0	0	0	0	1.28218e-07	0	0	3.66107e-07	1.63265e-06	0	0	0	0	0	0	0	0	0	0	8.97987e-06	0	1.51451e-05	6.07296e-07	0	0	0	0	0	0	7.78544e-07	0	0	0	9.28796e-07	0	0
K00118	gfo; glucose-fructose oxidoreductase [EC:1.1.99.28]	3.32765e-05	3.75001e-06	6.20113e-07	1.88686e-05	2.42522e-05	1.14256e-05	3.90915e-05	6.9931e-06	9.91411e-06	1.55751e-05	5.23503e-05	3.17008e-05	0.000114456	0.000102805	1.83976e-05	9.81337e-05	5.48196e-05	0.000131981	0.000104343	5.41458e-05	4.27618e-05	0.000101278	7.03808e-06	1.99612e-08	4.84867e-05	0.0001107	7.61857e-06	4.30285e-05	0.000155522	0.000115343	8.3462e-06	2.19845e-05	1.62953e-05	4.38234e-05	0	1.3364e-05	2.10183e-05	2.08231e-05
K00121	frmA, ADH5, adhC; S-(hydroxymethyl)glutathione dehydrogenase / alcohol dehydrogenase [EC:1.1.1.284 1.1.1.1]	1.7091e-06	5.08117e-06	2.74998e-06	1.32395e-06	1.24383e-06	3.24273e-06	1.0266e-05	2.48112e-06	2.64089e-06	1.74567e-06	1.53158e-05	9.12971e-07	8.60376e-05	3.60838e-07	9.85675e-07	1.33621e-06	4.9617e-06	2.5138e-06	3.68128e-05	3.44579e-06	2.93001e-06	1.01325e-05	2.50047e-06	2.46118e-05	5.08032e-06	8.58853e-07	1.34581e-06	7.74857e-06	3.27037e-06	5.42217e-06	5.36834e-06	3.84772e-06	2.33483e-05	1.06236e-05	3.61083e-05	2.57432e-06	1.51275e-06	1.47289e-06
K00122	FDH; formate dehydrogenase [EC:1.17.1.9]	2.83274e-06	2.3518e-05	1.88614e-06	5.95638e-06	1.47914e-05	6.91077e-07	9.10414e-06	3.15022e-06	1.43614e-05	1.22031e-05	1.81525e-05	1.10452e-05	3.14229e-07	1.11647e-05	2.0645e-06	1.30645e-05	9.65171e-06	1.94383e-06	1.83478e-06	9.65939e-06	2.59578e-05	2.90956e-07	8.36035e-07	1.87149e-07	6.67644e-06	2.22514e-05	3.47401e-06	1.36177e-06	4.13702e-08	1.17186e-05	1.46888e-05	1.57279e-05	5.57111e-06	1.45193e-06	5.45739e-05	2.44223e-06	5.52144e-06	4.77301e-06
K00123	fdoG, fdhF, fdwA; formate dehydrogenase major subunit [EC:1.17.1.9]	4.92862e-06	3.71552e-05	6.17033e-06	6.22683e-06	1.86246e-05	2.81039e-05	7.36158e-05	4.73809e-05	3.7983e-05	3.26198e-05	6.13675e-05	5.20243e-05	5.16464e-05	8.76905e-06	1.25853e-05	3.57285e-05	2.8054e-05	5.15502e-05	4.37409e-05	1.87231e-05	3.29817e-05	7.20018e-05	1.43606e-05	9.38614e-05	2.34371e-05	1.41925e-05	4.32937e-05	4.87561e-05	6.35402e-06	3.08444e-05	3.34141e-05	2.34286e-05	2.00967e-05	6.55567e-05	9.82589e-05	2.01975e-05	0.000137265	6.90278e-05
K00124	fdoH, fdsB; formate dehydrogenase iron-sulfur subunit	1.89954e-06	2.18456e-05	3.52675e-06	0	5.96783e-06	3.30872e-06	5.51858e-06	7.72723e-06	5.14266e-06	1.66262e-05	2.47988e-05	1.29611e-05	9.05676e-05	4.07963e-06	2.23555e-06	8.19076e-06	1.47499e-05	6.73387e-06	6.09484e-05	6.29922e-06	8.23836e-06	3.62924e-05	3.40321e-06	4.43811e-05	8.32124e-06	1.60503e-05	2.1791e-06	1.94609e-05	3.62125e-06	1.4098e-05	1.26215e-05	9.68174e-06	3.48412e-06	1.29828e-05	0.000148847	4.76172e-06	1.12326e-05	2.37159e-05
K00127	fdoI, fdsG; formate dehydrogenase subunit gamma	1.07611e-06	1.6204e-05	7.98202e-07	0	1.84437e-06	4.15422e-08	2.0372e-06	3.72357e-08	4.55734e-06	5.18643e-06	8.75978e-06	4.64281e-06	4.09442e-05	1.70566e-06	2.22868e-07	3.05345e-08	6.04516e-06	6.49493e-07	3.79363e-05	2.86356e-06	1.06488e-06	3.2371e-06	9.0964e-07	1.09683e-05	1.41434e-06	1.25297e-05	1.0036e-06	4.7633e-06	8.79946e-07	2.78476e-06	2.79614e-06	2.53655e-06	8.71689e-07	5.22812e-06	7.23194e-05	2.35182e-06	9.72167e-08	2.22468e-06
K00128	ALDH; aldehyde dehydrogenase (NAD+) [EC:1.2.1.3]	1.56782e-05	2.80439e-05	5.6706e-06	4.33873e-05	2.09713e-05	2.99206e-05	4.29582e-05	1.88645e-05	2.40139e-05	1.14734e-05	2.79604e-05	1.91811e-05	1.47279e-05	2.02183e-05	1.08168e-05	1.02442e-05	2.09162e-05	9.04483e-06	2.35787e-05	1.68925e-05	1.87493e-05	2.22478e-05	6.78367e-06	8.54427e-05	2.20116e-05	1.53345e-05	1.27376e-05	4.37846e-05	1.09905e-05	1.08817e-05	5.86488e-06	2.64037e-05	1.89598e-05	2.32688e-05	0.000126539	7.03192e-06	2.75126e-05	2.07213e-05
K00129	E1.2.1.5; aldehyde dehydrogenase (NAD(P)+) [EC:1.2.1.5]	0	5.05204e-07	5.03268e-07	0	4.8622e-08	0	8.29174e-07	0	1.12465e-08	4.41861e-07	1.6163e-06	1.39317e-07	2.52109e-06	0	1.36951e-08	0	1.15687e-08	1.69618e-08	1.57794e-08	1.28321e-08	0	8.14049e-06	0	6.61682e-06	6.55794e-07	3.42097e-08	0	8.52612e-06	4.83492e-08	3.04383e-07	1.18247e-08	3.73513e-07	0	2.13247e-06	8.34355e-06	4.50865e-08	3.77e-07	1.54516e-05
K00130	betB, gbsA; betaine-aldehyde dehydrogenase [EC:1.2.1.8]	0	0	0	0	0	0	0	0	1.58046e-07	6.31417e-08	5.78049e-08	0	0	0	0	0	0	0	0	0	3.91375e-08	2.08553e-06	0	1.88578e-06	5.915e-08	0	0	0	0	0	2.38878e-06	8.84094e-08	0	0	0	4.02095e-07	0	2.79125e-06
K00131	gapN; glyceraldehyde-3-phosphate dehydrogenase (NADP+) [EC:1.2.1.9]	1.85317e-07	1.6642e-06	3.22772e-07	2.53779e-07	3.07542e-07	1.65591e-07	1.63747e-06	3.59893e-08	7.34915e-07	1.13342e-07	2.8518e-06	1.30122e-07	4.44571e-07	4.55494e-07	2.26574e-07	0	1.30061e-07	2.71542e-07	3.73822e-06	6.17442e-08	1.34006e-08	8.33832e-07	1.17981e-07	1.47878e-06	5.82877e-07	6.03134e-06	3.33806e-06	1.50274e-06	0	9.30599e-07	1.14583e-07	1.19086e-07	1.24273e-06	4.12546e-07	1.76083e-05	0	3.2153e-07	0
K00132	E1.2.1.10; acetaldehyde dehydrogenase (acetylating) [EC:1.2.1.10]	2.72995e-07	7.84298e-08	0	0	5.57533e-08	1.20038e-06	4.97099e-07	5.22355e-08	1.53299e-07	2.6309e-08	1.52538e-06	5.47008e-08	5.61361e-07	1.31012e-07	0	3.93116e-08	6.73279e-08	1.18458e-07	7.63504e-08	1.49361e-08	1.39274e-07	2.06776e-08	3.3704e-08	8.66735e-08	1.52665e-08	4.84671e-07	1.03036e-07	5.61252e-07	5.62769e-08	4.01851e-07	7.77049e-08	2.78558e-07	1.11213e-06	0	6.17551e-06	0	1.39068e-08	1.61419e-07
K00133	asd; aspartate-semialdehyde dehydrogenase [EC:1.2.1.11]	4.06288e-05	0.000143527	0.000220401	6.43352e-05	5.69823e-05	0.000164386	6.42252e-05	0.000152169	8.10649e-05	0.000210333	0.000100619	8.14188e-05	6.63429e-05	4.79119e-05	0.000215153	2.63644e-05	8.5523e-05	2.52086e-05	6.27216e-05	3.68524e-05	6.10551e-05	5.70368e-05	0.000223192	0.000161183	5.31225e-05	2.19748e-05	0.00020466	8.24221e-05	2.34953e-05	3.63874e-05	0.000194993	0.000102313	0.000128764	2.06082e-05	0.000131031	0.000209761	0.000119726	0.000173783
K00134	GAPDH, gapA; glyceraldehyde 3-phosphate dehydrogenase [EC:1.2.1.12]	5.09264e-05	0.000155294	0.000208991	7.15606e-05	6.52677e-05	0.000152299	5.52124e-05	0.000161046	9.60218e-05	0.000204713	9.75035e-05	8.39889e-05	0.00013953	2.56813e-05	0.000206114	2.03547e-05	8.49465e-05	2.27967e-05	0.000121247	2.03091e-05	5.34143e-05	7.36872e-05	0.000186796	0.000226558	4.26611e-05	2.19175e-05	0.000178526	5.98677e-05	2.84666e-05	4.17223e-05	0.0001773	8.59893e-05	0.000111442	1.49682e-05	0.000129239	0.000204629	0.000108363	0.000126661
K00135	gabD; succinate-semialdehyde dehydrogenase / glutarate-semialdehyde dehydrogenase [E C:1.2.1.16 1.2.1.79 1.2.1.20]	1.19974e-07	1.72349e-06	7.67816e-07	3.44217e-06	2.90553e-06	1.37517e-06	6.39906e-07	1.41657e-07	2.29669e-06	1.60181e-06	4.98966e-06	1.58203e-07	2.17275e-06	1.98484e-07	7.36851e-07	1.02351e-06	4.0927e-06	2.19611e-06	0	5.70142e-07	9.91686e-07	2.468e-06	8.39287e-07	7.05713e-05	7.1537e-06	5.54162e-07	4.09665e-07	1.47931e-06	1.08278e-06	2.52981e-08	2.97683e-06	3.40027e-06	3.6067e-07	9.99539e-07	2.81224e-06	5.59547e-07	7.21251e-07	6.16006e-06
K00137	prr; aminobutyraldehyde dehydrogenase [EC:1.2.1.19]	0	1.20892e-07	4.17794e-07	0	2.21786e-07	3.70818e-08	8.29932e-07	0	1.56185e-07	3.38971e-08	5.76937e-06	8.06002e-08	3.47604e-05	6.8126e-08	3.31565e-08	2.7256e-08	1.35592e-06	1.48472e-07	2.04433e-05	5.87954e-07	0	8.50377e-07	4.31107e-07	5.31797e-06	5.46519e-07	5.13907e-07	0	2.54671e-06	1.0301e-06	1.39423e-06	1.66023e-06	9.69009e-07	1.43561e-08	2.60122e-06	1.52333e-05	1.02175e-06	8.67787e-08	5.947e-08
K00140	mmsA, iolA, ALDH6A1; malonate-semialdehyde dehydrogenase (acetylating) / methylmalon ate-semialdehyde dehydrogenase [EC:1.2.1.18 1.2.1.27]	3.256e-07	4.58699e-06	7.60869e-07	4.11432e-06	5.75618e-06	5.70841e-06	4.41363e-06	2.10147e-06	6.52099e-06	9.20966e-07	1.61197e-06	6.28039e-06	3.18066e-07	0	3.43394e-06	9.28999e-07	4.37432e-06	1.67906e-06	0	3.9364e-06	2.73718e-06	6.9584e-07	2.22347e-06	0	6.57445e-07	0	1.41248e-06	0	7.17734e-07	2.46299e-06	4.96882e-07	4.12513e-06	0	7.4687e-07	0	3.58643e-07	1.3577e-08	1.066e-06
K00141	xylC; benzaldehyde dehydrogenase (NAD) [EC:1.2.1.28]	0	4.99289e-07	0	0	0	2.64586e-07	9.91005e-07	0	2.35562e-07	3.03159e-07	2.0782e-06	1.08261e-07	3.63091e-06	0	0	0	0	0	0	1.54361e-08	1.34006e-08	8.26954e-06	0	8.68158e-06	5.73702e-07	3.59707e-08	4.56366e-08	9.02077e-06	0	1.23891e-07	1.58664e-07	1.6242e-06	0	5.95517e-07	6.50089e-06	5.42359e-08	1.43723e-07	1.42982e-05
K00142	AASDH; acyl-CoA synthetase [EC:6.2.1.-]	2.47466e-08	0	0	1.60766e-07	0	2.29946e-08	0	8.23094e-07	8.26401e-07	1.26118e-07	0	6.13008e-07	0	0	0	2.70035e-07	0	0	0	0	0	0	6.44496e-07	0	4.4744e-07	5.66704e-06	0	0	0	1.09119e-07	1.42226e-07	0	1.20683e-07	0	0	0	5.22772e-07	0
K00143	LYS2; L-2-aminoadipate reductase [EC:1.2.1.95]	0	0	1.1461e-07	0	0	0	1.5862e-07	5.34251e-08	4.94722e-07	0	0	1.2732e-07	0	1.14105e-07	0	0	0	4.61015e-07	1.36338e-07	0	0	7.48883e-09	0	0	0	0	3.7872e-08	1.88332e-06	0	0	0	6.26523e-06	0	2.34189e-07	1.01117e-06	0	1.10214e-07	0
K00145	argC; N-acetyl-gamma-glutamyl-phosphate reductase [EC:1.2.1.38]	0.000143501	0.000184727	0.000231122	0.000167356	0.000109981	0.000140702	0.000147307	0.000144004	0.000110546	0.000187146	0.000110325	0.000115449	0.000156255	0.000102557	0.000179811	0.000169879	0.000124554	0.000188185	0.000152887	0.000177151	8.56147e-05	0.000148413	0.00021195	0.000164142	0.000141974	9.64556e-05	0.000161275	9.80711e-05	0.000131561	0.000139198	0.000214414	0.000123473	0.000182077	0.000268192	0.000218303	0.00025016	0.000178426	7.62885e-05
K00146	feaB; phenylacetaldehyde dehydrogenase [EC:1.2.1.39]	0	4.11004e-07	1.4531e-06	0	6.41979e-07	1.24589e-07	1.73656e-06	0	2.04707e-07	6.8423e-07	9.85242e-06	1.19382e-07	3.87265e-05	1.99163e-07	2.2214e-07	2.63678e-08	1.14466e-06	3.75415e-07	2.85172e-05	1.55769e-06	1.2811e-08	1.46756e-06	1.18508e-06	1.32634e-05	1.65117e-06	1.24651e-06	1.86348e-08	5.39473e-06	2.14551e-06	4.01096e-06	3.77002e-06	2.78782e-06	1.38882e-08	5.82741e-06	3.3649e-05	1.85616e-06	7.9431e-08	1.14546e-07
K00147	proA; glutamate-5-semialdehyde dehydrogenase [EC:1.2.1.41]	4.69807e-05	0.000186527	0.000289497	0.000153184	0.000116243	0.00015689	5.35603e-05	0.000203961	0.000127541	0.000241265	9.80841e-05	0.000114486	4.03819e-05	3.7272e-05	0.000240307	3.96861e-05	9.69987e-05	2.72112e-05	7.63099e-05	0.000132347	8.19747e-05	1.66887e-05	0.000267905	0.000177316	0.000137998	2.2919e-05	0.000196501	5.3607e-05	3.22427e-05	4.9577e-05	0.000218938	9.87078e-05	0.000149402	0.000250824	5.88505e-05	0.000252512	0.000157971	9.14925e-05
K00148	fdhA; glutathione-independent formaldehyde dehydrogenase [EC:1.2.1.46]	0	0	0	0	0	0	0	0	0	0	5.76574e-08	0	0	0	3.12487e-08	0	0	0	0	0	0	7.23512e-06	0	3.23937e-06	0	0	0	0	0	0	0	4.65182e-07	0	0	0	0	0	0
K00150	gap2; glyceraldehyde-3-phosphate dehydrogenase (NAD(P)) [EC:1.2.1.59]	0	0	0	0	0	0	0	0	0	0	4.54052e-08	0	0	0	0	0	0	0	0	0	0	0	0	0	0	0	0	8.82984e-07	0	0	0	0	0	0	0	0	0	0
K00151	hpaE, hpcC; 5-carboxymethyl-2-hydroxymuconic-semialdehyde dehydrogenase [EC:1.2.1.60 ]	0	0	0	0	0	0	0	0	0	0	1.50319e-07	0	0	0	0	0	0	0	0	0	0	2.33214e-08	0	1.7344e-06	0	0	0	0	0	0	0	0	0	0	0	0	0	0
K00156	poxB; pyruvate dehydrogenase (quinone) [EC:1.2.5.1]	2.64347e-05	3.83335e-06	2.568e-07	1.93327e-06	1.03281e-05	9.46543e-06	1.10606e-05	5.68265e-06	7.98764e-06	4.34102e-06	1.36919e-05	1.52747e-05	2.25149e-05	5.3466e-05	3.47544e-06	5.99777e-06	1.30222e-05	1.87273e-05	8.05932e-07	1.09747e-05	1.38775e-05	7.36743e-06	2.4785e-06	1.1946e-05	1.40344e-05	5.31237e-05	3.95539e-06	1.17568e-05	3.68933e-05	1.55919e-05	4.06717e-06	1.92981e-05	1.36321e-05	2.27741e-06	2.35445e-06	3.70521e-06	5.94766e-06	1.13949e-05
K00158	E1.2.3.3, poxL; pyruvate oxidase [EC:1.2.3.3]	1.50683e-08	1.37748e-07	3.2596e-08	6.36278e-07	2.95572e-07	2.14975e-07	2.94254e-06	8.4129e-08	7.17959e-08	1.85632e-07	1.20576e-05	2.78462e-07	1.95082e-06	4.23004e-08	3.77725e-07	3.5181e-08	1.90788e-06	9.31173e-08	1.14671e-07	2.32445e-07	1.62024e-06	1.65851e-07	2.71568e-07	1.07161e-05	1.49984e-06	2.05641e-06	3.7226e-07	8.71399e-07	5.31302e-08	1.53234e-06	4.43939e-07	2.96286e-07	3.45669e-06	3.30735e-07	9.64401e-06	2.48285e-07	5.8696e-07	6.40734e-07
K00161	PDHA, pdhA; pyruvate dehydrogenase E1 component alpha subunit [EC:1.2.4.1]	1.13557e-06	2.90869e-06	0	9.92169e-07	3.60879e-06	2.75031e-06	3.32809e-06	2.99105e-06	3.095e-06	2.43384e-06	7.34502e-06	2.27502e-06	1.67697e-06	1.64888e-06	1.25732e-06	1.20379e-06	4.3462e-06	1.48158e-06	0	3.62002e-06	7.47961e-07	4.25508e-06	8.55802e-07	3.88461e-06	2.71961e-06	2.27832e-06	7.42484e-07	1.52774e-05	1.39029e-07	1.95947e-06	9.93455e-07	1.81448e-06	2.49751e-06	8.09432e-07	1.363e-05	1.33388e-07	4.25378e-07	1.88562e-05
K00162	PDHB, pdhB; pyruvate dehydrogenase E1 component beta subunit [EC:1.2.4.1]	1.40522e-06	2.13968e-06	4.19368e-07	4.82306e-07	1.53505e-06	3.71971e-07	7.7409e-06	4.87714e-07	3.04995e-06	9.23144e-07	9.69249e-06	2.35715e-06	1.63908e-06	4.72644e-07	1.22319e-06	7.09487e-07	2.39409e-06	3.74811e-07	3.0762e-06	1.59643e-06	1.30272e-06	3.40139e-06	3.69574e-07	1.15126e-05	1.42843e-06	1.74697e-06	3.44404e-06	9.8529e-06	2.37636e-07	2.67595e-06	5.54876e-07	4.55712e-06	2.85478e-06	1.43779e-06	2.86885e-05	8.02163e-08	6.45896e-07	1.51647e-05
K00163	aceE; pyruvate dehydrogenase E1 component [EC:1.2.4.1]	0	7.36265e-07	7.7616e-07	0	3.14551e-07	5.95063e-08	2.02438e-06	0	2.74106e-07	3.63555e-06	1.5052e-05	2.7491e-07	4.25857e-05	8.87567e-08	2.87182e-07	7.06867e-08	1.62755e-06	4.21721e-07	2.56972e-05	7.56076e-07	5.04939e-08	3.27038e-05	6.83321e-07	3.28764e-05	2.22865e-06	9.00565e-07	1.34166e-07	1.34238e-05	1.0151e-06	2.8895e-06	2.8789e-06	3.26255e-06	3.8396e-08	4.91312e-06	2.84239e-05	1.53195e-06	3.17195e-07	1.52118e-05
K00164	OGDH, sucA; 2-oxoglutarate dehydrogenase E1 component [EC:1.2.4.2]	1.07335e-06	1.82918e-05	1.07697e-06	2.49291e-08	1.95965e-06	1.22862e-08	1.35054e-06	4.40196e-08	3.99467e-06	1.16401e-05	1.49415e-05	6.96062e-06	3.81419e-05	1.3835e-06	2.15906e-07	2.07922e-08	5.24161e-06	4.07247e-07	2.70161e-05	3.61535e-06	7.3186e-07	2.31085e-05	5.06274e-07	2.9731e-05	3.20546e-06	1.25161e-05	1.10885e-06	4.40384e-06	9.59372e-07	2.02677e-06	2.1455e-06	4.08999e-06	1.09351e-06	4.59559e-06	7.68445e-05	1.99815e-06	2.32801e-07	1.39199e-06
K00169	porA; pyruvate ferredoxin oxidoreductase alpha subunit [EC:1.2.7.1]	3.21027e-06	3.02075e-05	3.35569e-07	6.41083e-06	1.36384e-06	5.10683e-06	1.10864e-05	8.33737e-06	4.45616e-06	1.12719e-05	3.40666e-06	8.69279e-06	6.2686e-07	1.02276e-06	1.97181e-06	1.41827e-06	1.70066e-06	3.12509e-06	3.62742e-05	3.96232e-06	9.37538e-06	3.51528e-06	1.76522e-06	1.87876e-05	1.25457e-06	5.855e-06	2.1631e-06	2.60047e-06	4.6768e-07	1.30973e-05	4.27862e-07	5.27346e-06	3.33861e-06	5.29601e-08	4.14829e-06	2.55895e-06	6.31453e-06	5.76495e-06
K00170	porB; pyruvate ferredoxin oxidoreductase beta subunit [EC:1.2.7.1]	3.70408e-06	1.85931e-05	5.03414e-07	8.18859e-06	1.96593e-05	2.01271e-05	4.52069e-06	3.4834e-05	8.43022e-06	1.73603e-06	3.99341e-06	1.67872e-06	1.14414e-05	1.37258e-06	2.17682e-06	3.44942e-06	3.79739e-06	1.72988e-06	3.74468e-06	2.41057e-06	9.62995e-06	3.04766e-05	1.05536e-06	0	6.57645e-06	1.6022e-05	1.64862e-06	7.66557e-07	4.31617e-07	2.89387e-06	3.76221e-06	1.35399e-05	4.5081e-06	0	0	6.7841e-06	1.25055e-06	1.40597e-05
K00171	porD; pyruvate ferredoxin oxidoreductase delta subunit [EC:1.2.7.1]	6.91694e-07	3.61315e-06	2.08677e-07	1.15368e-05	9.67806e-06	2.85477e-06	3.82011e-06	5.52344e-06	2.62155e-06	1.55495e-06	2.77979e-06	1.58005e-06	2.06071e-07	2.20153e-06	1.526e-06	1.60497e-06	7.84639e-07	1.21232e-06	6.92572e-06	7.66638e-07	1.55546e-06	9.16528e-06	7.15769e-07	1.49116e-05	2.49981e-06	7.24621e-07	1.37874e-06	1.93944e-06	2.28065e-07	1.90645e-06	7.17996e-07	5.15439e-06	4.62591e-06	1.084e-07	0	2.62584e-07	0	3.4897e-06
K00172	porG; pyruvate ferredoxin oxidoreductase gamma subunit [EC:1.2.7.1]	4.69572e-06	7.1338e-06	1.30551e-06	9.91446e-07	6.51628e-06	1.26581e-05	4.50272e-06	9.53451e-06	1.24636e-05	1.70013e-06	3.44367e-06	1.38863e-06	1.59882e-07	9.40328e-07	2.87823e-06	1.91471e-06	6.78682e-06	3.3373e-06	2.87521e-05	2.09187e-06	3.68837e-06	3.15786e-06	1.64232e-06	2.73567e-07	2.42923e-06	1.94552e-06	2.82842e-06	1.38309e-06	2.65558e-07	5.33065e-07	2.32906e-06	1.31787e-05	4.41109e-06	0	0	1.69421e-06	0	3.14367e-05
K00174	korA, oorA, oforA; 2-oxoglutarate/2-oxoacid ferredoxin oxidoreductase subunit alpha [EC:1.2.7.3 1.2.7.11]	2.75983e-05	0.000119274	0.000236015	2.65125e-05	4.35314e-05	0.00011354	4.3179e-05	0.000121467	2.64288e-05	0.000150011	5.78976e-05	7.5289e-05	9.05069e-05	6.78344e-05	0.000214393	7.98205e-05	8.98208e-05	0.0001032	8.60402e-05	4.56265e-05	6.0766e-05	8.07729e-05	0.000205591	2.77301e-05	4.30399e-05	6.53243e-05	0.00016508	2.44578e-05	8.527e-05	9.83835e-05	0.000193697	7.60624e-05	0.000121921	3.158e-05	4.89922e-06	0.000197175	0.000126237	5.33037e-05
K00175	korB, oorB, oforB; 2-oxoglutarate/2-oxoacid ferredoxin oxidoreductase subunit beta [EC:1.2.7.3 1.2.7.11]	1.1611e-05	1.3116e-05	2.77185e-06	3.69295e-06	2.01666e-05	1.93986e-05	1.34063e-05	2.63724e-05	2.10066e-05	4.57499e-06	2.12147e-05	2.85893e-05	8.06603e-06	1.64555e-05	5.19757e-06	3.99306e-06	2.5693e-05	1.22744e-05	3.64847e-07	6.33041e-06	1.87401e-05	3.4723e-06	6.324e-06	0	1.30671e-05	9.83961e-06	7.53934e-06	1.63918e-05	5.89744e-06	4.85995e-06	3.68549e-05	3.02902e-05	1.52525e-05	0	4.52164e-06	7.5087e-06	4.97729e-06	3.05561e-05
K00176	korD, oorD; 2-oxoglutarate ferredoxin oxidoreductase subunit delta [EC:1.2.7.3]	9.46353e-07	1.05064e-06	7.2665e-07	4.83949e-07	4.17902e-06	1.17823e-05	2.01442e-07	5.29256e-06	1.0611e-05	2.38585e-06	4.22526e-06	9.3868e-06	3.8105e-06	1.61861e-06	1.96323e-06	1.02093e-06	4.4263e-06	7.55278e-07	0	0	4.08238e-06	1.32659e-07	4.1179e-06	0	5.13691e-06	5.50736e-06	3.53264e-06	1.21114e-05	1.77865e-06	0	1.38146e-05	0	2.02711e-06	0	0	1.60035e-06	2.31298e-06	1.12052e-05
K00177	korC, oorC; 2-oxoglutarate ferredoxin oxidoreductase subunit gamma [EC:1.2.7.3]	4.84187e-06	8.96752e-05	0.000217337	1.92485e-06	7.56364e-06	8.89523e-05	6.27267e-06	0.000101061	6.58617e-06	0.000154675	8.17574e-06	3.86749e-05	7.71585e-06	8.47828e-06	0.000194099	2.10654e-06	2.236e-05	7.11052e-06	3.80301e-06	2.32173e-06	2.69575e-06	1.99483e-06	0.00018882	5.42706e-06	9.48916e-06	1.72977e-05	0.000176377	1.28565e-05	5.93478e-06	1.32663e-05	0.000158684	2.04066e-05	7.64157e-05	8.56183e-07	1.04303e-06	0.000191053	0.000105215	1.80737e-05
K00179	iorA; indolepyruvate ferredoxin oxidoreductase, alpha subunit [EC:1.2.7.8]	1.44999e-05	2.48803e-05	4.70898e-06	0.000116959	8.0364e-05	2.1735e-05	9.44279e-06	8.33263e-06	8.98878e-05	2.29723e-05	3.79916e-05	6.64994e-05	3.09935e-06	1.78664e-05	3.49229e-06	1.51979e-06	3.22962e-05	9.94079e-06	5.61904e-06	0.000141333	2.29372e-05	1.63418e-05	9.93969e-06	6.44983e-06	0.000164956	1.00906e-05	1.80813e-05	2.22763e-05	2.00293e-05	1.66414e-06	1.5054e-05	3.16975e-05	2.66443e-05	0.000335784	1.18304e-06	4.95822e-05	3.02653e-05	2.68191e-05
K00180	iorB; indolepyruvate ferredoxin oxidoreductase, beta subunit [EC:1.2.7.8]	1.07271e-05	1.32247e-05	1.67382e-06	2.70859e-06	1.35504e-05	1.33669e-05	1.57331e-05	1.18863e-05	1.44462e-05	1.22606e-05	1.97124e-05	1.74996e-05	9.21002e-06	1.44077e-05	3.42643e-06	4.28713e-06	1.46682e-05	1.22987e-05	7.56335e-06	6.97214e-06	1.84506e-05	6.22243e-06	4.70405e-06	3.96926e-07	1.09284e-05	1.0506e-05	4.73507e-06	1.01171e-05	7.6518e-06	1.58424e-06	7.93461e-06	1.52273e-05	1.17582e-05	2.39062e-06	6.6286e-06	4.34679e-06	2.29539e-06	2.02037e-05
K00183	K00183; prokaryotic molybdopterin-containing oxidoreductase family, molybdopterin bi nding subunit	9.31012e-08	0	0	1.54744e-07	3.84817e-07	4.84657e-07	3.95827e-07	1.55202e-08	1.82145e-07	2.86497e-08	1.68907e-07	1.17596e-07	0	0	0	0	0	1.75981e-08	0	0	9.62339e-08	0	0	0	0	0	0	2.554e-08	4.94676e-08	0	0	0	3.99413e-07	0	0	6.1506e-08	0	0
K00184	K00184; prokaryotic molybdopterin-containing oxidoreductase family, iron-sulfur bind ing subunit	5.90502e-07	7.05973e-07	1.00874e-06	1.07052e-07	2.52079e-06	5.77649e-07	1.26598e-06	1.01664e-06	6.75561e-07	8.80699e-07	9.61554e-06	6.08103e-07	4.9504e-05	1.12178e-06	5.10678e-07	1.35015e-07	3.46914e-06	2.27708e-06	4.24208e-05	2.61084e-06	6.26847e-07	1.86484e-06	1.05293e-06	8.9885e-06	2.03126e-06	2.19132e-06	2.67147e-07	6.00171e-06	2.74399e-06	3.19274e-06	3.35404e-06	2.64758e-06	7.28408e-07	7.51775e-06	2.72457e-05	2.22237e-06	1.86732e-07	1.30848e-06
K00185	K00185; prokaryotic molybdopterin-containing oxidoreductase family, membrane subunit	5.0148e-08	0	0	4.59246e-08	4.36355e-07	1.04224e-07	2.34892e-07	0	2.47459e-07	0	1.28961e-07	0	0	1.0273e-07	0	0	0	1.03207e-07	1.44018e-07	3.00996e-07	2.19941e-07	0	0	0	0	2.72921e-07	1.19973e-07	1.51889e-07	0	0	0	1.55373e-07	4.37926e-07	0	0	0	0	1.67149e-07
K00188	vorD; 2-oxoisovalerate ferredoxin oxidoreductase, delta subunit [EC:1.2.7.7]	0	1.3788e-06	0	0	3.09133e-06	0	0	0	0	0	0	0	0	0	0	0	0	2.47539e-08	0	2.709e-07	0	2.65318e-08	0	0	0	0	0	0	0	0	0	1.49827e-06	0	0	0	1.20463e-06	0	0
K00194	cdhD, acsD; acetyl-CoA decarbonylase/synthase, CODH/ACS complex subunit delta [EC:2. 1.1.245]	1.28382e-05	1.89722e-05	2.83828e-06	6.02048e-05	1.0168e-05	2.07118e-05	2.40212e-05	1.31357e-05	2.53349e-05	7.14018e-06	1.88309e-05	1.67012e-05	3.06074e-06	2.06085e-05	9.82119e-06	1.14931e-05	1.28005e-05	6.3463e-06	2.7596e-05	1.16378e-05	1.51605e-05	3.44182e-06	5.545e-06	6.49907e-05	1.14865e-05	3.6129e-06	1.01558e-05	2.45587e-05	4.04479e-06	1.10597e-05	4.38084e-06	1.0964e-05	1.52945e-05	1.9897e-06	1.41243e-07	4.75888e-06	6.52168e-06	1.6644e-05
K00196	cooF; anaerobic carbon-monoxide dehydrogenase iron sulfur subunit	4.37337e-07	2.71475e-07	5.49977e-08	0	6.97673e-08	1.31846e-06	1.55485e-06	2.16733e-07	1.75735e-06	2.76878e-07	1.139e-06	7.62241e-07	1.29613e-07	2.02869e-07	4.92167e-08	0	0	0	2.31501e-06	0	7.4614e-07	0	0	5.95242e-06	0	3.61804e-06	1.00992e-07	2.09604e-06	1.08793e-06	4.9662e-07	4.24949e-08	9.78469e-07	2.42188e-07	3.35307e-07	0	0	0	5.06579e-07
K00197	cdhE, acsC; acetyl-CoA decarbonylase/synthase, CODH/ACS complex subunit gamma [EC:2. 1.1.245]	1.3835e-05	1.65824e-05	2.29975e-06	5.89878e-05	8.44762e-06	1.76102e-05	2.16135e-05	1.36022e-05	2.34903e-05	7.46998e-06	1.81353e-05	1.63715e-05	2.6099e-06	1.98643e-05	1.04582e-05	1.08412e-05	1.53984e-05	6.24494e-06	2.70356e-05	1.3123e-05	1.39664e-05	3.3885e-06	5.97148e-06	6.6114e-05	1.19195e-05	2.61273e-06	9.68291e-06	2.17199e-05	3.33303e-06	1.18397e-05	5.23685e-06	1.49381e-05	1.72234e-05	1.54111e-06	1.21164e-07	5.44348e-06	6.54929e-06	1.66338e-05
K00198	cooS, acsA; anaerobic carbon-monoxide dehydrogenase catalytic subunit [EC:1.2.7.4]	1.01881e-05	1.70722e-05	3.69375e-06	5.08608e-05	9.58572e-06	1.9699e-05	2.69891e-05	1.14886e-05	2.18164e-05	8.91468e-06	2.16061e-05	1.94303e-05	1.47545e-05	1.8913e-05	8.84861e-06	9.26595e-06	1.43698e-05	5.26477e-06	2.57809e-05	1.29843e-05	1.08244e-05	1.87523e-05	5.70396e-06	8.60625e-05	8.02425e-06	1.54855e-05	9.61961e-06	3.82119e-05	5.23039e-06	1.07816e-05	4.24892e-06	1.05643e-05	1.81008e-05	1.16053e-05	0.000146527	3.85097e-06	6.42121e-06	1.6321e-05
K00208	fabI; enoyl-[acyl-carrier protein] reductase I [EC:1.3.1.9 1.3.1.10]	3.82194e-05	0.000138195	0.000369348	1.85311e-05	2.57977e-05	0.000117996	4.5463e-05	0.000127716	1.55475e-05	0.000204706	5.26854e-05	6.03304e-05	0.0001371	0.000106947	0.000233737	9.23136e-05	7.9519e-05	0.000113516	0.000106113	4.94476e-05	4.9665e-05	0.000108859	0.000243295	3.16678e-05	4.79141e-05	0.000102383	0.000193081	5.23682e-05	0.000140638	0.000120781	0.000211642	5.30406e-05	0.000107996	4.32187e-05	8.52465e-05	0.000235693	0.000159815	4.74628e-05
K00209	fabV, ter; enoyl-[acyl-carrier protein] reductase / trans-2-enoyl-CoA reductase (NAD +) [EC:1.3.1.9 1.3.1.44]	9.05886e-07	7.10363e-07	8.86701e-07	6.45429e-06	1.19632e-05	8.31122e-06	1.66501e-05	3.51644e-06	7.23426e-06	7.87054e-07	5.19066e-07	9.09067e-06	8.30313e-07	1.86947e-06	1.35479e-06	1.06983e-06	7.10634e-07	1.19371e-05	4.61921e-06	3.74315e-06	4.55102e-06	5.19122e-07	1.04019e-06	1.86895e-05	1.55461e-06	0	1.20238e-05	3.67096e-08	2.266e-07	1.11835e-07	1.34369e-06	6.6873e-06	4.94051e-06	1.90665e-05	0	6.14759e-06	4.23423e-05	2.23593e-06
K00215	dapB; 4-hydroxy-tetrahydrodipicolinate reductase [EC:1.17.1.8]	5.63465e-05	0.000169541	0.000336342	4.99786e-05	7.69719e-05	0.000183685	7.46318e-05	0.000196731	8.02752e-05	0.000221996	0.000113515	8.75285e-05	0.000102491	7.85638e-05	0.000247248	3.11492e-05	0.000104533	6.45378e-05	5.79403e-05	3.01644e-05	8.37993e-05	7.38606e-05	0.000270614	8.73912e-05	5.09228e-05	7.66333e-05	0.000251062	4.41711e-05	5.16229e-05	5.02286e-05	0.00025399	0.000123326	0.000136748	5.32799e-05	0.000196576	0.000279082	0.000267588	8.41793e-05
K00216	entA; 2,3-dihydro-2,3-dihydroxybenzoate dehydrogenase [EC:1.3.1.28]	0	5.72684e-07	0	0	0	0	1.19795e-06	0	0	6.56064e-07	1.93979e-06	1.8231e-07	3.89143e-06	0	9.3746e-08	0	2.63968e-08	0	0	0	0	9.20397e-06	0	9.80035e-06	9.68258e-07	0	0	9.55353e-06	0	5.42045e-07	0	7.5163e-07	2.706e-08	7.55751e-07	7.98446e-06	0	1.90833e-07	1.88799e-05
K00218	por; protochlorophyllide reductase [EC:1.3.1.33]	5.71661e-06	2.51652e-07	0	1.21145e-06	5.19002e-06	1.07757e-06	3.34422e-06	1.98397e-07	1.307e-06	6.49622e-07	2.58418e-06	3.34124e-07	1.85952e-05	3.91091e-05	1.74849e-06	3.96191e-06	5.6197e-07	5.99283e-06	2.66125e-06	3.93676e-06	1.00922e-05	2.9299e-06	1.47981e-06	0	3.41655e-07	4.3885e-05	1.76571e-06	2.44232e-06	2.09669e-05	1.16619e-05	2.61481e-06	1.66367e-06	2.35896e-06	8.08611e-07	0	9.0526e-07	2.446e-06	6.92986e-07
K00219	fadH; 2,4-dienoyl-CoA reductase (NADPH2) [EC:1.3.1.34]	5.26261e-06	9.71802e-06	9.79015e-07	1.94043e-05	1.30924e-05	1.00953e-05	1.18595e-05	7.38925e-06	2.2296e-05	6.15475e-06	2.93078e-05	2.96361e-06	4.47108e-05	9.93585e-06	6.37555e-06	2.19583e-05	2.65489e-05	1.06812e-05	2.65092e-05	4.87785e-06	3.42996e-05	2.55874e-05	4.99492e-06	3.64975e-05	1.69816e-05	7.39103e-06	7.81536e-06	1.44342e-05	4.06212e-06	1.36771e-05	5.54421e-06	1.38842e-05	1.11172e-05	5.96388e-06	3.2591e-05	7.86847e-06	7.46321e-06	3.32368e-05
K00220	tyrC; cyclohexadieny/prephenate dehydrogenase [EC:1.3.1.43 1.3.1.12]	2.58857e-07	2.70258e-07	0	0	1.05065e-06	1.63564e-07	5.40685e-07	2.20646e-07	5.8319e-07	1.17314e-07	5.04256e-07	2.41228e-07	6.04941e-07	1.20095e-06	0	2.04242e-07	5.86327e-07	5.06335e-07	6.59866e-08	0	2.32928e-08	3.71446e-08	3.02724e-08	2.80255e-07	3.30767e-06	8.01285e-07	6.97598e-07	9.96474e-07	2.54586e-08	4.75907e-07	2.12366e-07	9.99535e-07	2.1923e-06	0	6.25234e-06	0	0	2.34508e-07
K00226	pyrD; dihydroorotate dehydrogenase (fumarate) [EC:1.3.98.1]	4.13612e-06	2.95482e-06	4.76946e-07	1.47751e-06	2.8292e-06	8.21826e-06	9.56374e-06	2.44523e-06	3.37992e-06	2.4506e-06	1.66624e-05	8.06593e-06	6.21065e-06	1.4665e-05	1.29549e-06	4.37246e-07	5.93514e-06	9.13547e-06	2.78521e-07	4.34006e-06	5.68568e-06	3.73392e-06	1.30238e-06	7.21063e-05	5.90285e-06	9.97756e-06	5.28544e-06	3.84371e-06	1.10457e-05	2.33285e-06	3.64157e-06	4.41351e-06	3.01903e-06	1.30277e-06	1.61576e-05	2.99734e-06	1.5394e-06	4.43177e-06
K00227	SC5DL, ERG3; Delta7-sterol 5-desaturase [EC:1.14.19.20]	0	0	2.81433e-07	0	0	0	0	0	0	0	0	0	0	0	0	0	0	0	0	0	0	0	0	0	0	0	0	0	0	0	0	0	0	7.49098e-07	2.92707e-07	0	1.44631e-07	0
K00228	CPOX, hemF; coproporphyrinogen III oxidase [EC:1.3.3.3]	0	5.70308e-07	4.6843e-07	0	4.02317e-07	0	1.67294e-06	0	1.13698e-07	2.17387e-07	7.6846e-06	1.92214e-07	4.14367e-05	8.60062e-08	3.06326e-07	2.1506e-08	1.15938e-06	1.47828e-07	2.54528e-05	3.2758e-07	0	1.09375e-05	2.87524e-07	1.51762e-05	1.22515e-06	7.76409e-07	7.24727e-08	1.12025e-05	9.41515e-07	2.01258e-06	2.14005e-06	1.39904e-06	2.27304e-08	3.65527e-06	2.27943e-05	9.42433e-07	2.05589e-07	1.46821e-05
K00230	hemG; menaquinone-dependent protoporphyrinogen oxidase [EC:1.3.5.3]	5.26554e-08	0	0	0	1.52034e-06	0	1.69864e-06	8.70537e-06	3.61269e-08	2.95348e-06	1.70633e-06	2.92679e-06	5.43656e-08	0	4.06435e-06	1.29573e-05	0	7.51146e-06	0	1.71093e-06	7.35543e-06	3.17792e-06	2.73227e-06	0	2.21791e-06	9.83943e-07	0	5.98061e-08	1.20332e-06	1.14316e-05	1.05086e-05	5.97692e-07	2.65596e-06	7.40327e-06	0	4.8277e-08	1.48887e-05	0
K00231	PPOX, hemY; protoporphyrinogen/coproporphyrinogen III oxidase [EC:1.3.3.4 1.3.3.15]	2.13468e-07	5.96368e-07	1.82132e-07	1.14087e-07	3.08453e-07	2.27746e-07	5.80725e-07	7.91957e-07	3.65081e-08	3.07804e-07	1.0688e-06	6.23669e-07	6.89568e-07	7.72555e-07	1.6944e-07	4.37385e-08	7.57153e-07	9.81647e-07	3.36666e-08	3.04175e-07	2.55915e-07	9.20249e-08	1.91008e-07	1.97971e-05	6.90424e-07	8.24429e-07	3.12288e-07	1.38497e-07	1.73157e-08	3.50533e-06	2.78081e-07	1.22965e-07	1.14674e-07	3.23597e-07	6.83624e-06	1.55704e-07	9.31761e-08	9.31261e-08
K00234	SDHA, SDH1; succinate dehydrogenase (ubiquinone) flavoprotein subunit [EC:1.3.5.1]	3.82587e-07	1.17852e-07	7.0767e-07	0	3.43911e-07	0	9.07937e-07	8.02693e-07	1.68619e-07	1.37755e-07	7.10604e-06	2.78481e-06	3.40057e-05	1.09881e-07	1.25996e-07	0	2.50389e-06	4.96104e-07	2.20836e-05	7.15162e-07	0	1.17084e-06	4.04364e-07	7.51673e-06	8.31397e-07	7.74782e-07	1.23454e-08	2.69726e-06	8.25009e-07	1.86123e-06	2.28088e-06	1.03854e-06	5.78874e-08	4.54027e-06	1.99163e-05	1.10202e-06	1.61418e-07	1.67859e-07
K00235	SDHB, SDH2; succinate dehydrogenase (ubiquinone) iron-sulfur subunit [EC:1.3.5.1]	0	5.39226e-07	0	0	0	0	1.3438e-06	0	0	8.27194e-07	2.04009e-06	1.28151e-07	2.54173e-06	5.41587e-08	0	0	0	0	1.18743e-07	0	2.68013e-08	1.11649e-05	0	8.64978e-06	7.45465e-07	3.59707e-08	0	9.86992e-06	0	4.04755e-07	5.84469e-08	6.66412e-07	2.02963e-08	8.67387e-07	7.15952e-06	0	8.6234e-08	1.33079e-05
K00239	sdhA, frdA; succinate dehydrogenase / fumarate reductase, flavoprotein subunit [EC:1.3.5.1 1.3.5.4]	3.3074e-05	0.000157314	0.000309156	7.82105e-05	2.74296e-05	0.00016492	5.26324e-05	0.000150614	4.962e-05	0.000211796	4.0296e-05	6.5043e-05	1.66711e-05	4.66245e-05	0.000219605	2.82725e-05	5.68056e-05	2.29716e-05	2.9345e-05	2.76875e-05	4.94408e-05	1.47912e-05	0.000221215	0.000119433	4.46305e-05	9.17227e-06	0.00020163	5.415e-05	1.52915e-05	5.5858e-05	0.000202479	5.13325e-05	0.000146727	3.65087e-06	1.38577e-05	0.000218678	0.000146452	4.35674e-05
K00240	sdhB, frdB; succinate dehydrogenase / fumarate reductase, iron-sulfur subunit [EC:1.3.5.1 1.3.5.4]	6.74547e-06	3.41677e-06	1.60045e-05	1.78161e-06	8.59437e-06	2.24011e-05	1.13325e-05	1.60128e-05	1.29741e-05	5.73749e-05	1.74593e-05	1.08014e-05	4.64629e-05	2.24314e-05	1.81442e-06	5.94628e-06	1.06228e-05	1.44217e-05	2.16606e-05	3.39379e-05	6.82195e-06	9.27709e-06	3.03167e-05	2.62538e-05	1.03997e-05	8.80152e-06	3.46215e-05	7.53739e-06	9.15099e-06	8.9737e-06	1.92123e-05	1.39908e-05	2.11176e-05	4.65743e-06	2.31253e-05	5.88631e-06	3.73132e-05	1.48939e-05
K00241	sdhC, frdC; succinate dehydrogenase / fumarate reductase, cytochrome b subunit	1.02082e-05	0.00010829	0.000249745	9.21512e-07	1.00828e-05	0.000112438	3.91923e-05	0.000115451	1.47093e-05	0.000200111	2.02156e-05	5.97745e-05	5.64772e-05	1.49632e-05	0.000195247	1.07908e-06	2.76502e-05	3.14024e-05	2.70098e-05	5.8335e-06	1.06681e-05	2.0461e-05	0.000223324	3.20884e-05	7.50005e-06	9.51306e-06	0.00019373	2.27197e-05	9.89776e-06	1.80306e-05	0.000191063	3.02015e-05	9.70032e-05	3.7679e-05	3.44157e-05	0.000208495	0.000221354	2.38188e-05
K00242	sdhD, frdD; succinate dehydrogenase / fumarate reductase, membrane anchor subunit	0	2.23409e-07	6.66763e-07	0	2.28436e-07	0	3.0982e-07	0	1.08684e-07	0	6.31805e-06	0	3.31566e-05	0	1.14074e-07	1.08795e-07	1.03831e-06	3.53569e-07	1.93546e-05	1.42853e-06	0	1.76933e-06	6.06162e-07	6.91592e-06	4.13834e-07	7.90518e-07	0	1.61021e-06	5.4929e-07	1.75146e-06	1.52295e-06	1.04957e-06	0	3.67601e-06	1.44746e-05	8.92375e-07	0	0
K00243	K00243; uncharacterized protein	1.73737e-05	0.00010219	0.000229391	1.91641e-05	3.9794e-05	0.000114958	5.6577e-05	0.000109037	4.06625e-05	0.000191416	5.65248e-05	7.33804e-05	4.29386e-05	6.90281e-05	0.000198675	1.24697e-05	5.41691e-05	4.94517e-05	7.65379e-06	1.97604e-05	4.05103e-05	3.45069e-05	0.000211536	1.42105e-05	3.50484e-05	5.24028e-05	0.000219374	3.63604e-05	3.69402e-05	3.44951e-05	0.000162271	5.19582e-05	0.000104423	4.21816e-05	0.000126741	0.000214129	0.000172889	2.21923e-05
K00244	frdA; fumarate reductase flavoprotein subunit [EC:1.3.5.4]	3.1608e-05	0.000122645	7.17582e-06	5.91462e-05	0.00010926	5.45082e-05	7.78065e-05	9.27115e-05	0.000107642	9.38391e-05	0.000109392	0.000101758	2.19868e-05	6.56165e-05	6.18214e-05	0.000108374	0.000141026	8.0387e-05	4.51424e-05	6.80914e-05	0.000104106	4.6661e-05	2.04206e-05	4.32675e-05	7.29878e-05	0.000131984	6.72685e-05	5.05733e-05	2.14639e-05	3.77373e-05	6.36141e-05	0.000110839	9.92841e-05	6.80429e-05	0.000461722	1.88755e-05	0.000196821	0.000118416
K00245	frdB; fumarate reductase iron-sulfur subunit [EC:1.3.5.4]	6.96909e-08	1.40707e-05	9.34678e-07	0	1.73077e-06	0	2.56505e-06	5.97929e-06	3.74954e-06	8.31905e-06	9.78455e-06	8.74424e-06	4.21338e-05	0	3.14478e-06	8.89763e-06	1.97039e-06	5.42446e-06	3.1252e-05	2.5132e-06	5.53893e-06	3.5312e-06	2.42703e-06	9.7731e-06	2.66613e-06	1.28651e-05	8.90379e-08	2.96956e-06	2.42971e-06	1.32769e-05	1.21806e-05	3.27319e-06	2.23522e-06	4.9372e-06	2.22228e-05	1.63617e-06	1.69623e-07	0
K00246	frdC; fumarate reductase subunit C	2.13384e-06	1.79001e-05	1.39643e-06	0	3.74285e-06	1.33438e-07	2.93508e-06	8.72809e-06	4.90463e-06	1.23782e-05	1.11002e-05	9.50196e-06	3.37494e-05	1.49241e-06	3.09168e-06	1.11478e-05	6.04813e-06	5.77097e-06	3.27168e-05	4.8311e-06	7.35266e-06	4.11895e-06	4.0721e-06	8.89903e-06	5.08078e-06	1.70117e-05	1.03865e-06	4.10992e-06	2.01722e-06	1.41054e-05	1.25372e-05	3.9922e-06	2.91813e-06	1.28772e-05	7.76585e-05	1.90604e-06	1.40034e-05	1.74065e-06
K00247	frdD; fumarate reductase subunit D	0	0	1.2795e-06	0	8.77905e-08	1.46782e-07	1.2249e-06	0	1.85651e-07	3.51413e-08	8.66987e-06	0	3.59205e-05	0	6.56222e-08	5.39442e-08	2.26698e-06	2.19709e-07	3.03866e-05	8.40449e-07	0	1.15624e-06	8.55942e-07	7.68575e-06	7.25119e-07	5.4588e-07	0	3.2137e-06	6.94278e-07	2.64535e-06	2.97826e-06	1.29065e-06	0	5.09836e-06	2.03305e-05	1.56192e-06	1.94477e-07	0
K00248	ACADS, bcd; butyryl-CoA dehydrogenase [EC:1.3.8.1]	2.84945e-05	3.27405e-05	3.08765e-06	3.19366e-05	6.59893e-05	4.13666e-05	2.42905e-05	3.00632e-05	4.10891e-05	9.93994e-06	5.81878e-05	2.97356e-05	3.58716e-06	1.60088e-05	1.03629e-05	2.25083e-05	5.81832e-05	1.53663e-05	5.07087e-06	1.29679e-05	5.73271e-05	1.69927e-06	6.47204e-06	6.76053e-08	3.86032e-05	1.55206e-05	1.6126e-05	1.74911e-05	7.48258e-06	1.68106e-05	1.50312e-05	3.5511e-05	4.58419e-05	4.18859e-06	4.36897e-06	7.53053e-06	1.9284e-05	3.42078e-05
K00249	ACADM, acd; acyl-CoA dehydrogenase [EC:1.3.8.7]	1.02842e-06	6.28716e-07	8.10723e-07	0	3.28583e-07	8.93319e-07	2.54594e-07	0	6.38438e-07	1.25955e-07	4.77825e-08	9.33718e-07	2.17339e-06	1.56071e-07	0	5.08382e-08	2.96994e-07	1.10891e-06	4.10086e-07	5.55874e-06	2.77757e-07	3.05074e-06	5.30262e-07	0	4.04836e-07	6.22971e-08	7.14982e-07	0	2.40104e-06	2.72087e-08	3.9921e-07	2.26983e-06	1.09252e-06	8.98806e-06	0	3.92861e-07	7.65624e-07	2.88615e-06
K00252	GCDH, gcdH; glutaryl-CoA dehydrogenase [EC:1.3.8.6]	0	0	0	0	0	0	0	0	0	0	1.31005e-06	0	0	0	0	0	0	0	0	0	5.25042e-08	0	0	0	2.47267e-07	0	0	0	0	0	0	0	5.58945e-08	0	0	0	1.12623e-07	0
K00253	IVD, ivd; isovaleryl-CoA dehydrogenase [EC:1.3.8.4]	1.38871e-07	2.61295e-07	1.23059e-08	6.06348e-08	1.07498e-06	2.30103e-07	6.06391e-07	3.38048e-07	1.55377e-07	9.23843e-08	5.4331e-06	6.7928e-08	2.5145e-05	3.95052e-07	2.99942e-07	5.05727e-08	1.69408e-06	3.84047e-07	1.45524e-05	4.43166e-07	4.01444e-08	8.57515e-06	2.10865e-07	5.18763e-06	7.60376e-07	8.51737e-07	8.34433e-08	9.95444e-06	5.42984e-08	2.09902e-06	1.51873e-06	1.57697e-06	2.49785e-08	5.86565e-07	1.26467e-05	9.66772e-07	0	2.53718e-07
K00254	DHODH, pyrD; dihydroorotate dehydrogenase [EC:1.3.5.2]	3.73941e-07	2.33038e-06	2.01676e-06	1.26436e-06	3.34446e-06	5.47128e-07	2.9525e-05	2.52586e-06	1.24757e-05	6.97611e-08	1.3895e-05	8.15343e-06	3.40295e-05	1.2268e-07	1.73063e-07	1.45218e-06	1.21861e-05	1.98551e-06	2.8847e-05	4.30446e-05	2.14074e-05	1.30717e-05	1.8948e-06	2.87393e-05	6.08662e-06	8.68459e-07	1.62218e-05	1.17411e-05	1.94311e-06	2.42346e-05	5.90601e-06	1.72496e-05	4.38256e-05	3.35009e-06	1.37569e-05	3.06623e-06	5.61729e-07	6.7417e-06
K00257	mbtN, fadE14; acyl-ACP dehydrogenase [EC:1.3.99.-]	5.04684e-06	3.84595e-06	6.09917e-07	9.47856e-07	1.42654e-05	6.09206e-06	9.90136e-06	7.93068e-06	1.088e-05	1.99226e-06	2.11342e-05	1.58505e-05	6.5144e-06	1.66318e-06	2.69189e-06	6.50345e-07	1.45367e-05	7.09568e-06	4.94602e-07	5.52876e-06	1.5521e-05	2.26904e-06	1.16804e-06	1.55695e-06	9.79552e-06	2.31769e-06	6.14751e-06	2.1973e-06	2.74983e-06	2.05816e-06	1.14804e-05	1.71759e-05	9.4063e-06	6.16809e-08	1.08242e-05	1.5905e-06	7.25506e-07	1.18385e-05
K00259	ald; alanine dehydrogenase [EC:1.4.1.1]	9.74201e-06	6.74558e-05	0.000219405	1.31236e-06	9.59348e-06	9.83367e-05	8.37863e-06	0.000125291	7.23838e-06	0.000167545	1.69243e-05	4.79832e-05	7.68769e-06	1.62725e-05	0.000229037	8.42269e-07	2.67026e-05	1.1962e-05	5.30597e-07	8.11662e-06	1.13617e-05	4.95125e-06	0.000212757	2.46678e-07	8.39842e-06	1.29564e-05	0.000170454	5.12296e-06	1.18423e-05	1.03225e-05	0.000163689	3.23168e-05	0.000122998	2.15503e-06	4.77336e-06	0.000150639	9.95756e-05	6.60281e-06
K00260	gudB, rocG; glutamate dehydrogenase [EC:1.4.1.2]	1.04314e-06	7.76701e-08	0	3.66877e-07	1.33389e-06	4.71916e-06	2.25741e-07	4.51508e-06	4.55182e-07	1.49646e-06	5.38856e-07	1.75121e-06	1.52058e-06	1.52299e-06	1.00075e-06	4.08509e-07	3.29666e-06	7.6955e-07	0	0	1.01085e-06	2.47931e-08	1.62715e-06	0	4.11866e-06	3.74611e-06	1.81857e-06	3.27519e-06	1.38621e-06	9.9375e-08	0	2.12444e-08	0	0	0	8.38989e-08	1.06653e-06	1.48923e-06
K00261	GLUD1_2, gdhA; glutamate dehydrogenase (NAD(P)+) [EC:1.4.1.3]	0	2.85117e-05	8.46566e-06	7.28601e-05	4.21405e-05	1.88869e-05	4.42496e-05	3.68236e-07	4.647e-05	4.87271e-05	7.40308e-06	3.15276e-05	1.02671e-05	2.2505e-06	7.16913e-07	5.60444e-07	1.30446e-05	2.88152e-07	1.25359e-06	8.79813e-05	2.79183e-06	9.61957e-06	2.93056e-05	2.85726e-06	0.000102886	1.33752e-06	3.29414e-05	1.02484e-05	1.16255e-05	5.45046e-06	6.7429e-06	1.50249e-05	3.43172e-05	0.000210525	6.9682e-06	2.88697e-05	4.63603e-05	2.18511e-05
K00262	E1.4.1.4, gdhA; glutamate dehydrogenase (NADP+) [EC:1.4.1.4]	2.72391e-05	0.000141641	0.000213507	8.64745e-05	4.2776e-05	0.000131625	4.76311e-05	0.000146567	4.92851e-05	0.000219488	7.59763e-05	7.84249e-05	1.69087e-05	5.34072e-05	0.000190524	1.66767e-05	8.02566e-05	2.29867e-05	3.80135e-05	2.12638e-05	5.83794e-05	1.69131e-05	0.000197532	8.78736e-05	3.90339e-05	1.73821e-05	0.000199819	5.72857e-05	7.85096e-06	3.0635e-05	0.000199523	5.74237e-05	0.000109973	7.196e-06	0.000145384	0.000188871	0.00011746	4.12292e-05
K00263	E1.4.1.9; leucine dehydrogenase [EC:1.4.1.9]	0	1.49486e-06	0	0	0	0	0	0	0	0	0	0	0	6.14914e-08	0	0	0	0	0	0	0	2.42631e-08	0	0	0	0	0	0	0	0	0	0	0	0	0	0	0	0
K00264	GLT1; glutamate synthase (NADH) [EC:1.4.1.14]	2.19847e-05	4.22239e-05	6.97293e-06	0.000154774	6.03755e-05	3.34368e-05	4.15506e-05	3.71871e-05	7.24549e-05	2.1541e-05	4.70201e-05	5.73166e-05	7.33522e-05	3.50151e-05	1.39562e-05	2.55433e-05	3.51778e-05	1.24834e-05	6.65897e-05	0.000119356	1.92069e-05	7.51881e-06	2.2254e-05	0.000165302	9.29816e-05	9.5353e-06	2.8033e-05	7.11039e-05	1.16607e-05	2.83661e-05	1.57773e-05	3.47605e-05	3.03412e-05	0.000193278	4.18768e-05	3.87638e-05	4.49838e-05	4.14869e-05
K00265	gltB; glutamate synthase (NADPH) large chain [EC:1.4.1.13]	1.71937e-06	2.58299e-06	3.83883e-06	3.69594e-07	1.09611e-05	1.67323e-05	4.41505e-05	5.28025e-06	1.80864e-05	1.89886e-06	3.00762e-06	1.96478e-05	5.87138e-07	2.53221e-06	7.41965e-07	3.31263e-07	2.93147e-06	2.86996e-05	2.90966e-06	1.50399e-06	1.05171e-05	8.87207e-06	5.64474e-07	5.06069e-06	3.53091e-06	7.60209e-06	3.82431e-05	1.44232e-06	2.59759e-07	2.46496e-07	5.59275e-06	2.79618e-06	5.43115e-08	4.70814e-05	1.96311e-05	1.38003e-05	0.000101061	9.70394e-06
K00266	gltD; glutamate synthase (NADPH) small chain [EC:1.4.1.13]	0.000109319	0.000399832	0.000618115	0.000212584	0.000210551	0.000400794	0.000176441	0.000398645	0.000216799	0.000564853	0.000191115	0.000213864	6.69223e-05	0.000115331	0.00068742	0.000104619	0.000227708	0.000109136	0.000144762	9.44255e-05	0.000223588	5.01308e-05	0.000562978	0.000226585	0.00013217	6.10291e-05	0.000588016	0.000117697	6.02038e-05	0.00011512	0.000494802	0.000228683	0.000388773	5.97764e-05	0.000151066	0.000514966	0.000348481	0.000224961
K00273	DAO, aao; D-amino-acid oxidase [EC:1.4.3.3]	9.27251e-07	0	0	5.42824e-07	0	2.31153e-08	0	4.51519e-08	3.13493e-07	3.6709e-07	6.11151e-08	4.01943e-08	5.8762e-06	1.32777e-05	1.30096e-06	7.01821e-07	0	3.27349e-06	0	2.45627e-06	9.97335e-07	3.90767e-07	6.55504e-08	0	7.91772e-08	0	7.28436e-07	3.24115e-06	1.39516e-05	8.15641e-06	3.99112e-08	9.18919e-08	1.7898e-08	2.87358e-08	0	0	1.08189e-07	0
K00274	MAO, aofH; monoamine oxidase [EC:1.4.3.4]	5.99871e-08	4.09626e-07	0	0	3.35604e-07	1.64616e-07	1.05737e-06	2.16766e-06	8.26494e-08	8.42222e-07	2.473e-06	1.482e-07	5.49817e-07	0	0	0	0	0	1.36707e-06	8.9386e-08	4.05412e-08	1.09437e-05	0	9.24801e-06	4.19328e-07	2.4014e-08	5.56448e-08	7.95632e-06	6.12945e-07	1.82607e-07	4.30328e-08	8.56091e-07	8.1203e-07	3.59228e-07	0	1.437e-07	4.73792e-08	1.28895e-05
K00275	pdxH, PNPO; pyridoxamine 5'-phosphate oxidase [EC:1.4.3.5]	0	1.31403e-07	3.34221e-07	1.30317e-06	9.01426e-07	1.23824e-07	7.35237e-06	1.32595e-06	4.51198e-07	0	6.61116e-06	0	3.51126e-05	5.91047e-08	4.13298e-07	0	1.57813e-06	2.66317e-07	1.89716e-05	7.17742e-07	2.92489e-08	6.81748e-07	3.7787e-07	5.42221e-06	7.61902e-06	6.99184e-07	1.1744e-06	2.25469e-06	5.61245e-07	6.30969e-06	2.89505e-06	9.30458e-07	1.40649e-07	4.24186e-06	1.75345e-05	7.30703e-07	1.48699e-07	0
K00276	AOC3, AOC2, tynA; primary-amine oxidase [EC:1.4.3.21]	0	2.61343e-07	3.45627e-07	0	1.80677e-07	3.4856e-08	2.07106e-06	0	0	1.90792e-06	8.24463e-06	1.0115e-07	2.56664e-06	3.57144e-08	6.23599e-08	0	1.97786e-07	1.28668e-08	0	4.69065e-07	8.47289e-09	1.66305e-05	2.98957e-07	1.91086e-05	9.80431e-07	3.21693e-07	2.88549e-08	9.9586e-06	5.85238e-07	1.85244e-06	1.5465e-06	2.20538e-06	1.79924e-08	2.65095e-06	1.94363e-05	8.71178e-07	1.19952e-07	1.27614e-05
K00278	nadB; L-aspartate oxidase [EC:1.4.3.16]	2.54176e-05	4.68887e-05	8.35104e-06	2.88496e-05	5.19964e-05	4.29858e-05	3.69997e-05	6.27604e-05	5.43665e-05	1.3744e-05	5.62979e-05	2.92429e-05	6.75728e-05	9.96475e-06	1.282e-05	1.20504e-05	4.73934e-05	1.4876e-05	6.53522e-05	2.47543e-05	3.47814e-05	2.85543e-05	1.04836e-05	2.59115e-05	2.27863e-05	1.24247e-05	1.3741e-05	1.68861e-05	1.84289e-05	1.41708e-05	1.6284e-05	4.17647e-05	4.70303e-05	1.87506e-05	0.000162035	1.41088e-05	9.709e-06	5.4609e-05
K00281	GLDC, gcvP; glycine dehydrogenase [EC:1.4.4.2]	2.93984e-05	5.45282e-06	1.23786e-07	1.25698e-05	4.7166e-05	1.40351e-05	4.2086e-05	1.10564e-05	1.94392e-05	1.17947e-05	7.98575e-05	5.23232e-05	8.31394e-05	5.40897e-05	1.46813e-05	7.12176e-05	7.72353e-05	9.06581e-05	6.64072e-05	3.97682e-05	6.32256e-05	7.93536e-05	5.18182e-06	1.11874e-05	5.9346e-05	5.17325e-05	1.09621e-05	5.60594e-05	9.04612e-05	7.98809e-05	1.20399e-05	4.17108e-05	1.13133e-05	2.63072e-05	2.09624e-07	1.01066e-05	1.77946e-05	2.97341e-05
K00282	gcvPA; glycine dehydrogenase subunit 1 [EC:1.4.4.2]	1.32338e-06	6.85659e-06	1.88944e-06	2.59188e-07	4.7879e-06	1.30826e-05	1.35365e-06	1.90807e-06	2.88566e-06	3.21545e-05	5.0453e-06	5.47302e-06	4.52144e-07	1.1875e-06	3.32224e-07	4.31389e-07	8.13605e-06	2.22879e-07	1.61131e-06	2.89585e-07	2.96895e-06	7.51997e-08	2.61784e-05	0	1.58246e-06	6.94152e-06	2.00678e-05	6.8654e-07	3.72851e-07	3.21286e-06	4.58587e-06	1.11284e-05	1.70103e-06	2.19605e-07	6.04777e-06	8.82428e-08	1.19142e-05	8.90401e-06
K00283	gcvPB; glycine dehydrogenase subunit 2 [EC:1.4.4.2]	1.6317e-06	1.92163e-06	1.98879e-06	1.46163e-08	1.07137e-05	1.43171e-05	1.75384e-06	7.40909e-06	1.95785e-06	3.83681e-05	1.00701e-05	1.1192e-05	1.84052e-06	2.00657e-06	1.17077e-06	2.39778e-07	5.86821e-06	2.11122e-06	7.24572e-08	3.2822e-06	4.46991e-06	3.60738e-07	2.28968e-05	1.98534e-07	1.43785e-06	4.19062e-06	2.05132e-05	2.34338e-06	1.61892e-06	3.31477e-06	2.06809e-06	1.85e-05	2.79759e-06	1.72385e-07	1.24937e-05	5.06497e-07	1.16716e-05	5.8429e-06
K00284	GLU, gltS; glutamate synthase (ferredoxin) [EC:1.4.7.1]	6.50251e-05	0.000188715	0.000284295	4.86464e-05	8.50371e-05	0.000185256	5.03841e-05	0.000233595	7.02658e-05	0.000170109	9.25191e-05	6.19878e-05	5.6266e-05	2.95182e-05	0.000236217	3.24266e-05	7.94769e-05	2.77686e-05	5.51248e-05	4.39416e-05	8.70719e-05	2.35821e-05	0.000232595	0.000134549	4.07998e-05	1.812e-05	0.000194422	2.67669e-05	2.51132e-05	6.13606e-05	0.000239416	0.000112342	0.000153204	1.37146e-05	7.61237e-05	0.000218793	0.000117393	7.95828e-05
K00285	dadA; D-amino-acid dehydrogenase [EC:1.4.5.1]	0	4.51272e-07	6.66859e-07	0	2.18969e-07	0	1.80449e-06	1.98648e-08	1.69159e-07	5.01998e-07	9.10695e-06	1.06102e-07	4.03098e-05	2.98936e-08	8.4066e-08	1.49499e-08	1.47532e-06	4.02453e-07	2.18261e-05	6.93733e-07	0	1.00019e-05	4.33498e-07	1.24145e-05	1.27518e-06	6.25399e-07	1.67931e-08	1.12147e-05	9.01187e-07	2.17595e-06	2.59072e-06	1.82468e-06	1.57486e-08	4.87087e-06	2.13956e-05	6.62214e-07	2.18883e-07	1.59145e-05
K00286	proC; pyrroline-5-carboxylate reductase [EC:1.5.1.2]	2.85551e-05	6.18792e-05	1.02013e-05	6.37755e-05	5.38913e-05	6.27323e-05	6.26667e-05	6.0799e-05	4.00911e-05	2.3656e-05	9.28094e-05	4.06467e-05	5.69805e-05	3.89205e-05	1.45146e-05	1.47662e-05	5.34192e-05	2.34472e-05	4.73254e-05	2.58364e-05	4.93778e-05	1.0201e-05	1.67839e-05	7.53601e-05	4.10282e-05	1.03714e-05	2.21656e-05	6.43076e-05	1.46388e-05	2.21821e-05	3.61715e-05	3.84091e-05	4.10981e-05	1.06247e-05	5.30282e-05	1.32456e-05	9.13207e-06	4.66363e-05
K00287	DHFR, folA; dihydrofolate reductase [EC:1.5.1.3]	3.5558e-05	5.7996e-05	1.25485e-05	2.8637e-05	3.20369e-05	5.65272e-05	9.44916e-05	4.5777e-05	4.33343e-05	6.88052e-05	3.20446e-05	3.04573e-05	2.91506e-05	0.000237068	9.70755e-06	2.53225e-05	3.56996e-05	3.2567e-05	4.80115e-05	6.59882e-05	4.7371e-05	4.99096e-05	4.29456e-05	3.82898e-05	3.75088e-05	4.91654e-05	4.21977e-05	2.91504e-05	2.33887e-05	4.37498e-05	5.61681e-05	5.18643e-05	6.96773e-05	1.64756e-05	7.07231e-05	1.6927e-05	5.3502e-05	3.0762e-05
K00288	MTHFD; methylenetetrahydrofolate dehydrogenase (NADP+) / methenyltetrahydrofolate cy clohydrolase / formyltetrahydrofolate synthetase [EC:1.5.1.5 3.5.4.9 6.3.4.3]	0	0	4.14035e-07	0	0	0	0	0	0	0	0	0	0	0	0	0	0	0	0	0	0	0	0	0	0	0	0	0	0	0	0	0	0	1.47162e-06	3.71856e-06	0	1.08997e-07	0
K00289	ALDH1L; formyltetrahydrofolate dehydrogenase [EC:1.5.1.6]	5.8506e-08	0	0	0	0	0	0	8.37076e-07	0	0	0	0	0	0	1.12103e-06	0	0	1.09585e-07	0	0	0	0	0	0	5.93264e-06	0	4.2058e-06	2.41002e-06	0	2.93487e-07	5.20059e-07	1.75844e-06	0	0	0	0	0	0
K00290	LYS1; saccharopine dehydrogenase (NAD+, L-lysine forming) [EC:1.5.1.7]	4.54892e-06	2.02988e-06	4.49471e-06	3.12101e-06	1.17484e-05	2.48996e-05	6.90324e-06	1.88031e-05	6.08406e-06	4.91767e-05	1.7428e-05	3.04412e-05	6.2162e-06	1.70585e-05	3.18265e-06	2.68625e-06	9.85705e-06	1.52054e-05	3.45012e-06	1.01999e-05	8.30063e-06	3.68992e-06	3.05889e-05	9.75335e-07	1.29006e-05	1.03228e-05	2.94059e-05	1.4742e-05	1.06199e-05	3.55281e-06	4.71835e-06	1.13528e-05	8.2991e-06	1.14649e-06	2.19795e-06	8.90276e-06	2.22457e-05	1.29258e-05
K00294	E1.2.1.88; 1-pyrroline-5-carboxylate dehydrogenase [EC:1.2.1.88]	5.76521e-06	2.01328e-06	5.88685e-08	9.81206e-07	5.28552e-06	4.07715e-06	6.04946e-06	3.17887e-06	4.96452e-06	2.4367e-06	4.45173e-06	9.33206e-06	6.92086e-06	7.99932e-06	3.48209e-07	5.3268e-07	7.61455e-06	7.87067e-06	5.83751e-07	3.21956e-06	3.70982e-06	2.09851e-06	1.07417e-06	0	6.05208e-06	8.82508e-06	1.13376e-06	1.29487e-06	6.51112e-06	2.49697e-07	2.38778e-06	3.34238e-06	2.4678e-06	1.54058e-06	0	1.64755e-06	5.93546e-07	1.38575e-06
K00295	MTD1; methylenetetrahydrofolate dehydrogenase (NAD+) [EC:1.5.1.15]	0	0	6.32807e-08	0	0	0	0	0	0	0	0	0	0	0	0	0	0	0	0	0	0	6.04424e-08	0	0	0	0	0	0	0	0	0	0	0	9.06964e-07	4.60711e-07	0	8.13015e-08	0
K00297	metF, MTHFR; methylenetetrahydrofolate reductase (NADPH) [EC:1.5.1.20]	3.69032e-05	3.82988e-05	1.20336e-05	3.95097e-05	4.10811e-05	5.06343e-05	6.56744e-05	4.36483e-05	5.17719e-05	5.95863e-05	5.45287e-05	5.3139e-05	6.57323e-05	1.96417e-05	1.59863e-05	1.7184e-05	3.98086e-05	3.54984e-05	8.22125e-05	1.67306e-05	3.10023e-05	2.44612e-05	3.836e-05	4.88083e-05	2.89818e-05	1.11841e-05	6.65628e-05	2.66707e-05	1.34955e-05	2.99118e-05	1.91994e-05	4.1224e-05	3.49365e-05	3.72473e-05	0.000121113	2.02366e-05	9.88631e-05	3.09554e-05
K00299	ssuE; FMN reductase [EC:1.5.1.38]	0	5.55557e-08	6.82327e-07	0	3.04165e-07	0	8.26405e-07	0	1.19178e-07	8.386e-08	6.22983e-06	3.98803e-08	2.27951e-05	3.37082e-08	1.95605e-07	0	8.52451e-07	1.13379e-07	1.27288e-05	7.74383e-07	0	8.72749e-07	8.65916e-07	3.55419e-06	7.89446e-07	2.09461e-07	3.7872e-08	2.66197e-06	1.36482e-06	2.0684e-06	1.60183e-06	1.25226e-06	2.09292e-07	2.66235e-06	1.00029e-05	1.10971e-06	1.53954e-08	7.35631e-08
K00302	soxA; sarcosine oxidase, subunit alpha [EC:1.5.3.1]	2.32081e-05	1.94967e-05	4.00984e-07	4.11107e-06	2.30935e-05	1.6498e-05	8.79158e-06	2.59243e-05	2.31307e-05	3.06917e-06	2.5997e-05	2.46066e-05	6.91929e-06	1.29815e-05	9.05787e-06	9.71654e-06	1.67828e-05	1.67323e-05	2.92086e-06	7.48168e-06	5.35925e-05	2.48523e-06	3.83633e-06	0	1.2861e-05	9.01369e-06	2.92282e-06	1.00511e-05	1.13307e-05	5.62301e-06	6.79378e-06	2.25967e-05	5.49261e-06	1.04669e-06	2.20635e-06	5.0264e-06	7.29363e-06	1.1836e-05
K00303	soxB; sarcosine oxidase, subunit beta [EC:1.5.3.1]	3.24725e-06	1.30517e-05	3.30351e-06	3.33173e-06	1.79308e-05	6.56282e-06	4.3605e-07	1.42554e-05	1.28682e-05	1.17397e-06	2.13111e-05	1.50226e-05	0	1.61124e-06	2.61425e-06	5.20643e-06	5.94092e-06	3.59774e-06	1.25337e-06	6.09793e-07	3.1382e-06	8.15054e-08	1.85774e-06	6.5869e-06	5.22784e-06	1.29159e-06	7.14699e-07	7.42374e-06	2.26285e-06	3.458e-06	6.07391e-06	1.50177e-05	1.70145e-06	0	1.52416e-06	1.09944e-06	4.98823e-06	5.48107e-06
K00306	PIPOX; sarcosine oxidase / L-pipecolate oxidase [EC:1.5.3.1 1.5.3.7]	5.83259e-08	2.41287e-07	0	9.55231e-08	1.46496e-08	0	2.42543e-07	0	0	3.594e-08	1.09571e-07	2.35601e-08	3.01102e-08	9.23757e-08	1.18769e-07	0	3.41182e-07	8.70808e-08	8.10103e-08	1.19745e-07	0	3.143e-08	0	0	2.95222e-07	5.05706e-08	2.89054e-08	0	0	1.68363e-07	0	0	1.92325e-07	0	2.75586e-06	1.52499e-07	0	4.34588e-08
K00311	ETFDH; electron-transferring-flavoprotein dehydrogenase [EC:1.5.5.1]	0	0	0	0	0	8.70023e-07	0	0	0	0	0	0	0	0	0	0	0	0	0	0	0	0	0	0	0	0	0	0	0	0	0	0	0	0	0	0	0	0
K00313	fixC; electron transfer flavoprotein-quinone oxidoreductase [EC:1.5.5.-]	0	0	0	5.34031e-08	2.41625e-08	0	9.70457e-08	2.40331e-07	0	1.34756e-06	5.62645e-07	3.51239e-08	1.89664e-07	0	9.03058e-08	3.97755e-07	0	0	0	5.7524e-08	3.07348e-07	0	0	2.38582e-05	6.91893e-08	1.14469e-06	8.16477e-08	3.29208e-08	0	1.44004e-07	0	1.27368e-07	0	5.91694e-06	2.24523e-06	0	1.1492e-05	1.29579e-07
K00315	DMGDH; dimethylglycine dehydrogenase [EC:1.5.8.4]	0	2.097e-08	0	3.04961e-08	0	0	2.07819e-08	0	0	0	2.63337e-07	0	0	2.54301e-08	0	0	0	5.74836e-08	0	0	0	0	0	3.36477e-08	4.44497e-08	2.5335e-07	0	1.05028e-07	0	2.05268e-08	0	0	0	0	7.12118e-06	0	0	0
K00318	PRODH, fadM, putB; proline dehydrogenase [EC:1.5.5.2]	1.71804e-06	9.04654e-07	0	6.84812e-07	1.64901e-06	2.41881e-06	2.51146e-06	1.11165e-06	1.25451e-06	9.15722e-07	2.61494e-06	3.8292e-06	1.59244e-06	7.25219e-06	3.77006e-07	1.81187e-07	2.83743e-06	3.83679e-06	0	1.68952e-06	3.85611e-06	1.48171e-06	1.18821e-06	0	6.99489e-07	0	2.59033e-07	2.14908e-06	8.17191e-07	5.31712e-08	2.7813e-06	2.1243e-06	1.56529e-06	0	0	1.38913e-06	3.68604e-07	3.51508e-06
K00322	sthA, udhA; NAD(P) transhydrogenase [EC:1.6.1.1]	0	9.09518e-07	7.09711e-07	0	3.60937e-07	5.65756e-08	2.1927e-06	0	1.66168e-07	8.76357e-07	1.2949e-05	2.1315e-07	4.53731e-05	5.54344e-08	2.35163e-07	4.15844e-08	1.76342e-06	1.05788e-06	3.07761e-05	8.06389e-07	2.74326e-08	2.05749e-05	5.52616e-07	2.35199e-05	2.04384e-06	6.33825e-07	1.24069e-07	1.49426e-05	1.56445e-06	3.88386e-06	2.59834e-06	3.49142e-06	8.76119e-08	5.00498e-06	3.11325e-05	1.74423e-06	1.68435e-07	1.85048e-05
K00324	pntA; H+-translocating NAD(P) transhydrogenase subunit alpha [EC:1.6.1.2 7.1.1.1]	3.70233e-08	6.32597e-07	1.06516e-06	0	7.64167e-07	0	1.3619e-05	1.99812e-06	5.73671e-06	1.57854e-07	1.89803e-06	2.46385e-06	0	0	0	2.61799e-07	7.79163e-07	1.35162e-06	7.26724e-06	2.98925e-05	8.63056e-06	3.204e-07	8.16192e-07	1.02693e-06	2.58062e-07	1.80896e-06	4.35655e-06	0	0	9.66803e-06	9.45991e-07	9.96375e-06	9.89255e-06	0	0	0	0	3.3905e-06
K00325	pntB; H+-translocating NAD(P) transhydrogenase subunit beta [EC:1.6.1.2 7.1.1.1]	2.37994e-07	9.94371e-08	7.43331e-07	7.16429e-07	2.59835e-06	9.51073e-08	1.27637e-05	5.5163e-07	3.59418e-06	5.16337e-06	6.93989e-06	1.77922e-07	3.42019e-05	1.38629e-07	1.45313e-07	8.62617e-07	1.79285e-06	1.394e-06	1.71181e-05	7.16856e-06	1.46034e-05	1.14292e-06	8.50493e-07	2.20089e-05	3.23815e-06	4.28449e-07	2.53399e-06	3.1285e-06	1.03016e-06	1.6036e-05	2.15014e-06	1.7697e-06	3.13603e-05	2.68109e-06	1.41867e-05	9.27067e-07	6.60847e-07	3.04196e-05
K00326	E1.6.2.2; cytochrome-b5 reductase [EC:1.6.2.2]	0	0	1.28849e-07	0	0	0	0	0	0	0	0	0	0	0	0	0	0	0	0	0	0	0	0	0	0	0	0	0	0	0	0	0	0	6.5954e-08	7.37058e-07	0	1.24156e-07	0
K00327	POR; NADPH-ferrihemoprotein reductase [EC:1.6.2.4]	0	0	0	0	0	0	0	0	0	0	2.14006e-06	0	0	0	0	0	0	0	0	0	0	0	0	0	0	0	0	0	0	0	0	0	0	0	0	0	0	0
K00329	E7.1.1.2; NADH dehydrogenase [EC:7.1.1.2]	0	0	0	0	0	0	0	0	0	0	0	0	0	0	0	0	0	0	0	0	0	0	0	0	0	0	0	4.03025e-06	0	0	0	0	0	0	0	0	0	0
K00330	nuoA; NADH-quinone oxidoreductase subunit A [EC:7.1.1.2]	2.22081e-05	9.21872e-05	0.000190715	1.54809e-05	2.29712e-05	8.29787e-05	3.1095e-05	8.99372e-05	1.15261e-05	0.000174699	4.67576e-05	5.39078e-05	0.000138411	3.84532e-05	0.000191587	8.39062e-05	6.74625e-05	9.64562e-05	0.000122271	3.64126e-05	3.5108e-05	9.21053e-05	0.000156488	9.45966e-06	3.88194e-05	4.86767e-05	0.000147407	1.66239e-05	9.45867e-05	0.000122677	0.000142945	3.59349e-05	8.02802e-05	3.78721e-05	2.4552e-05	0.000202766	8.10772e-05	7.51895e-06
K00331	nuoB; NADH-quinone oxidoreductase subunit B [EC:7.1.1.2]	1.75069e-06	1.12535e-05	2.6588e-06	7.36201e-05	4.38344e-05	9.906e-06	2.79781e-06	2.90888e-06	4.35281e-05	5.02525e-05	2.18033e-05	3.38239e-05	4.51643e-05	9.69671e-08	6.19542e-07	3.84624e-07	7.64071e-06	1.24202e-06	2.39156e-05	8.89635e-05	1.00047e-05	2.30047e-05	3.20184e-05	2.38255e-05	6.93935e-05	1.50586e-06	3.36249e-05	1.45609e-05	8.70399e-07	5.39257e-06	5.21582e-06	6.48112e-06	1.47286e-05	0.000232514	2.44797e-05	2.71637e-05	3.52689e-05	1.77399e-05
K00332	nuoC; NADH-quinone oxidoreductase subunit C [EC:7.1.1.2]	8.47357e-06	0	0	0	1.12238e-06	0	7.92394e-07	0	1.54736e-06	2.47145e-07	0	5.94811e-07	2.50273e-08	9.95687e-08	0	0	2.24879e-07	0	0	0	9.82635e-07	0	0	0	1.35639e-06	0	0	4.59183e-06	2.84557e-06	0	0	2.91759e-06	0	0	0	0	0	1.26399e-06
K00333	nuoD; NADH-quinone oxidoreductase subunit D [EC:7.1.1.2]	1.25606e-06	1.19822e-06	1.59396e-07	0	1.0101e-06	1.46894e-06	1.52141e-06	5.8006e-07	1.1623e-06	7.6441e-07	3.19204e-06	1.07008e-06	1.69213e-06	1.71999e-06	5.77e-07	1.25127e-07	1.43621e-06	3.16642e-06	1.16817e-06	2.58294e-06	1.25991e-06	5.07406e-07	6.22482e-07	6.27914e-06	1.83442e-06	1.02662e-06	5.39829e-07	3.44802e-06	1.35571e-06	6.44458e-07	1.16266e-06	1.20301e-06	1.42803e-06	1.23672e-07	1.84587e-06	6.04742e-07	0	4.36195e-06
K00334	nuoE; NADH-quinone oxidoreductase subunit E [EC:7.1.1.2]	1.08383e-05	1.78992e-05	5.94583e-06	3.53386e-05	1.34365e-05	1.7365e-05	2.55548e-05	1.67146e-05	2.17456e-05	8.32463e-06	2.59834e-05	9.95228e-06	4.03896e-05	1.46727e-05	9.59114e-06	6.37514e-06	1.6673e-05	6.01209e-06	3.54133e-05	8.71003e-06	1.82669e-05	1.69209e-05	6.5908e-06	5.91322e-05	1.63091e-05	1.46609e-05	9.2992e-06	4.82038e-05	5.60589e-06	1.26612e-05	7.53326e-06	1.14907e-05	7.33995e-06	5.73841e-06	8.30978e-05	4.48636e-06	4.06213e-06	4.01781e-05
K00335	nuoF; NADH-quinone oxidoreductase subunit F [EC:7.1.1.2]	2.73204e-05	3.95132e-05	1.01718e-05	9.88688e-05	3.20857e-05	4.15105e-05	3.75934e-05	4.09927e-05	4.7671e-05	2.22218e-05	3.606e-05	2.15764e-05	5.30619e-05	3.16339e-05	1.91115e-05	2.78488e-05	2.6381e-05	1.82442e-05	7.87106e-05	2.24043e-05	2.80377e-05	2.50161e-05	1.48914e-05	0.000113235	3.17245e-05	2.251e-05	2.3192e-05	3.83251e-05	1.3972e-05	2.20478e-05	1.21631e-05	3.72072e-05	3.00865e-05	8.99456e-06	0.000163394	1.12752e-05	1.92898e-05	3.7115e-05
K00336	nuoG; NADH-quinone oxidoreductase subunit G [EC:7.1.1.2]	6.67554e-05	8.21786e-05	1.67104e-05	0.000105408	7.6594e-05	9.60448e-05	0.00012846	4.91964e-05	9.10749e-05	4.42706e-05	8.62306e-05	8.28343e-05	5.98536e-05	4.91814e-05	4.09445e-05	2.75189e-05	8.64113e-05	4.90216e-05	7.2475e-05	5.20099e-05	0.000103444	4.50885e-05	3.12046e-05	0.000152263	5.59912e-05	2.99564e-05	6.37819e-05	0.00010462	3.18236e-05	4.36217e-05	2.4676e-05	8.36913e-05	5.13293e-05	5.47396e-05	0.000227443	3.06127e-05	0.000109706	0.000146873
K00337	nuoH; NADH-quinone oxidoreductase subunit H [EC:7.1.1.2]	1.59109e-05	9.36732e-05	0.000203875	4.78204e-06	2.19738e-05	8.9001e-05	1.27095e-05	9.90338e-05	9.619e-06	0.000169734	4.33354e-05	4.99372e-05	3.89331e-05	1.26911e-05	0.000150635	1.75381e-06	4.13065e-05	1.12165e-05	2.11577e-05	6.83205e-06	1.94535e-05	1.29423e-05	0.000184497	2.21938e-05	1.95284e-05	1.2136e-05	0.000149164	2.19358e-05	1.58e-05	1.78541e-05	0.000153357	3.19881e-05	8.40442e-05	4.21804e-06	1.95733e-05	0.00017661	8.99575e-05	1.09333e-05
K00338	nuoI; NADH-quinone oxidoreductase subunit I [EC:7.1.1.2]	4.55254e-06	0.000101321	0.000230336	6.29386e-07	9.97157e-06	8.15814e-05	2.51168e-06	9.87517e-05	4.45398e-06	0.000136053	1.80364e-05	4.53739e-05	1.05782e-05	0	0.000209319	4.99132e-07	2.40533e-05	3.50791e-07	7.43415e-06	3.69988e-06	7.21182e-06	1.66755e-05	0.000181249	1.664e-05	6.10729e-06	2.60245e-06	0.000139075	2.25567e-06	7.79501e-07	1.53412e-05	0.000164255	3.04474e-05	8.50604e-05	1.22921e-06	1.02552e-05	0.000201058	7.23682e-05	1.02909e-05
K00339	nuoJ; NADH-quinone oxidoreductase subunit J [EC:7.1.1.2]	4.54196e-07	8.22334e-05	0.000193511	0	5.12507e-07	7.19376e-05	7.3556e-07	8.51394e-05	2.51306e-07	0.00013235	6.64879e-06	2.92294e-05	4.21691e-05	7.65913e-08	0.000160833	2.79317e-07	1.35613e-05	8.37138e-07	2.05305e-05	1.33162e-06	1.98801e-07	1.38125e-06	0.000190038	7.12616e-06	6.05418e-07	9.54154e-07	0.00013081	3.37875e-06	8.82937e-07	1.2201e-05	0.000153271	1.9068e-05	7.35903e-05	3.20296e-06	1.55944e-05	0.00017194	9.63924e-05	0
K00340	nuoK; NADH-quinone oxidoreductase subunit K [EC:7.1.1.2]	3.7567e-06	3.1608e-06	5.81439e-07	8.85248e-07	8.04624e-06	3.91941e-06	3.39324e-06	5.4882e-06	4.63383e-06	2.74274e-06	1.66553e-05	1.23608e-05	3.70317e-05	0	1.04735e-06	3.40342e-07	9.86789e-06	7.92832e-07	1.98205e-05	2.64646e-06	6.63216e-06	1.00667e-05	1.2178e-06	1.36544e-05	4.75199e-06	2.19985e-06	8.08908e-07	3.12167e-06	9.18496e-07	2.00439e-06	3.61296e-06	1.22202e-05	7.54829e-06	4.59133e-06	1.9427e-05	1.15937e-06	1.98172e-07	7.63266e-06
K00341	nuoL; NADH-quinone oxidoreductase subunit L [EC:7.1.1.2]	5.85112e-07	9.63797e-05	0.000213142	1.26405e-08	2.37768e-07	7.67839e-05	7.56412e-07	9.69348e-05	2.28843e-07	0.000129403	8.0457e-06	2.78379e-05	4.26166e-05	1.74891e-07	0.000173397	1.6935e-07	1.38814e-05	6.55214e-07	2.40696e-05	7.81999e-07	2.76131e-07	1.98518e-06	0.000192459	1.056e-05	1.04044e-06	7.96508e-07	0.000126353	2.94168e-06	1.06461e-06	1.27191e-05	0.000172276	1.524e-05	7.20574e-05	3.715e-06	1.98189e-05	0.000172597	0.000112091	2.25514e-05
K00342	nuoM; NADH-quinone oxidoreductase subunit M [EC:7.1.1.2]	4.41514e-06	1.45334e-06	5.46271e-07	4.00821e-07	6.52758e-06	2.58159e-06	3.72752e-06	4.17465e-06	3.80584e-06	2.79907e-06	1.59732e-05	1.05106e-05	3.61923e-05	2.94409e-07	3.76503e-07	6.68948e-07	7.99805e-06	9.85778e-07	2.14978e-05	1.04338e-06	3.72605e-06	3.09596e-05	1.49711e-06	2.2379e-05	5.6962e-06	2.99803e-06	9.96171e-06	4.12277e-06	1.30357e-06	2.84213e-06	7.27818e-06	9.88474e-06	6.45095e-06	4.26598e-06	2.01195e-05	2.13883e-06	8.50224e-06	1.32185e-05
K00343	nuoN; NADH-quinone oxidoreductase subunit N [EC:7.1.1.2]	2.44691e-06	9.2962e-05	0.000195452	2.3884e-07	7.77205e-06	7.82574e-05	1.74202e-06	8.28589e-05	3.84779e-06	0.000152407	1.73427e-05	5.00323e-05	4.00384e-05	1.57979e-06	0.000174356	6.01428e-07	1.9753e-05	8.16326e-06	2.50419e-05	5.41159e-06	1.24998e-05	6.08129e-06	0.00018778	1.47298e-05	1.32833e-05	3.6447e-06	0.000145846	1.43332e-05	6.02432e-06	1.29103e-05	0.000139283	2.3528e-05	7.54237e-05	3.75498e-06	2.13953e-05	0.000166561	9.45103e-05	6.35674e-06
K00344	qor, CRYZ; NADPH:quinone reductase [EC:1.6.5.5]	2.35477e-07	1.90991e-06	2.03351e-06	2.36624e-08	1.62901e-06	1.28672e-05	6.65931e-06	1.19073e-06	5.25382e-06	2.9847e-06	3.02598e-05	1.31267e-06	9.10425e-05	1.75966e-06	7.68695e-07	2.11488e-06	7.74536e-06	1.70105e-06	5.9386e-05	5.1936e-06	4.34048e-07	2.16367e-05	1.82567e-06	5.37778e-05	4.64449e-06	3.09193e-06	2.29672e-06	2.43336e-05	3.68599e-06	6.30927e-06	9.27403e-06	9.05429e-06	1.03249e-06	1.2835e-05	6.14237e-05	3.34011e-06	1.67824e-07	3.13947e-05
K00346	nqrA; Na+-transporting NADH:ubiquinone oxidoreductase subunit A [EC:7.2.1.1]	1.88228e-05	8.65031e-05	0.000181461	1.06819e-05	1.95733e-05	8.59705e-05	4.39859e-05	9.10526e-05	9.46965e-06	0.000153125	4.08687e-05	4.7187e-05	6.30026e-05	4.40984e-05	0.000165547	6.78103e-05	6.82048e-05	7.58767e-05	6.05655e-05	3.46082e-05	3.44694e-05	8.15903e-05	0.000174504	8.04817e-06	4.28626e-05	4.29298e-05	0.000143074	1.5356e-05	6.79422e-05	9.37239e-05	0.000146989	4.52083e-05	7.23559e-05	2.62621e-05	1.02135e-06	0.000165613	0.000107296	1.56588e-05
K00347	nqrB; Na+-transporting NADH:ubiquinone oxidoreductase subunit B [EC:7.2.1.1]	1.49358e-05	8.73658e-05	0.000188899	5.82707e-07	3.55898e-06	7.79133e-05	5.58e-06	9.02869e-05	2.23589e-06	0.000132789	1.10928e-05	3.11626e-05	1.56827e-05	1.64554e-05	0.000164843	1.65213e-06	1.96184e-05	1.29513e-05	1.84285e-06	3.25914e-06	4.59122e-06	1.76225e-05	0.000157383	1.60087e-05	9.25128e-06	9.33462e-06	0.000124569	1.70039e-05	9.04843e-06	1.10732e-05	0.000149337	3.06724e-05	7.63014e-05	1.16386e-06	8.05149e-06	0.000171041	6.97326e-05	2.28512e-05
K00348	nqrC; Na+-transporting NADH:ubiquinone oxidoreductase subunit C [EC:7.2.1.1]	7.81681e-06	4.22181e-06	7.15572e-06	9.74379e-07	1.58445e-05	1.78219e-05	7.98274e-06	1.60082e-05	6.98956e-06	4.48155e-05	2.07602e-05	3.46794e-05	7.55905e-06	1.0817e-05	2.36565e-06	2.46798e-06	1.30606e-05	1.05903e-05	2.32168e-07	9.10238e-06	1.12632e-05	1.41105e-05	2.42244e-05	1.0433e-05	1.66383e-05	2.37106e-05	2.56087e-05	3.65507e-05	8.80327e-06	4.01073e-06	2.24642e-05	1.6499e-05	9.86094e-06	1.50834e-06	8.28589e-06	3.46193e-06	2.82297e-05	2.8542e-05
K00349	nqrD; Na+-transporting NADH:ubiquinone oxidoreductase subunit D [EC:7.2.1.1]	4.21248e-06	8.06464e-05	0.000191232	5.83065e-07	8.54357e-06	7.30297e-05	5.4078e-06	9.1629e-05	2.28424e-06	0.000116114	9.23192e-06	3.62227e-05	6.60903e-06	1.32229e-05	0.00013279	2.87104e-06	1.66566e-05	7.75764e-06	4.32055e-07	6.0746e-06	8.17611e-06	4.35391e-06	0.000146941	0	4.05717e-06	5.07773e-06	9.09542e-05	4.83535e-06	5.73962e-06	7.87795e-06	0.000143582	2.21041e-05	7.01215e-05	6.66848e-07	0	0.000169047	8.08826e-05	8.85781e-06
K00350	nqrE; Na+-transporting NADH:ubiquinone oxidoreductase subunit E [EC:7.2.1.1]	4.21967e-05	1.82061e-05	7.5995e-06	6.46977e-05	7.35375e-05	1.16266e-05	6.18638e-05	1.54612e-05	4.51486e-05	1.3956e-05	6.15165e-05	7.12675e-05	6.73561e-05	4.1719e-05	9.9829e-06	8.54971e-05	5.22928e-05	8.20505e-05	5.81574e-05	0.00011291	4.82933e-05	8.0449e-05	2.4078e-05	5.92807e-06	9.6642e-05	9.21588e-05	9.24878e-06	9.26066e-05	9.12188e-05	0.000102065	2.3396e-05	3.61322e-05	2.14293e-05	0.000177789	1.11788e-07	3.24771e-05	4.12891e-05	2.15384e-05
K00351	nqrF; Na+-transporting NADH:ubiquinone oxidoreductase subunit F [EC:7.2.1.1]	2.18838e-05	9.16748e-05	0.000190226	1.30686e-05	6.67699e-06	8.59365e-05	2.39087e-05	9.91239e-05	9.06926e-06	0.000161565	1.57399e-05	4.50229e-05	4.34146e-06	2.26235e-05	0.00016443	4.24658e-06	2.83051e-05	5.54565e-06	1.09082e-05	3.886e-06	1.06557e-05	1.01968e-05	0.000177167	3.10288e-05	1.80726e-05	6.88869e-06	0.000154391	2.75553e-05	6.90034e-06	1.44965e-05	0.0001452	2.50012e-05	6.79717e-05	6.28004e-07	1.43213e-07	0.000166762	9.10321e-05	1.24241e-05
K00354	E1.6.99.1; NADPH2 dehydrogenase [EC:1.6.99.1]	2.65489e-08	0	0	0	3.22523e-06	4.19378e-07	2.76615e-06	1.43957e-07	1.8814e-07	0	3.41981e-06	8.31471e-08	5.48224e-08	0	5.02327e-06	6.25402e-07	5.27937e-07	9.37776e-06	0	2.21578e-06	0	0	0	0	1.39385e-07	1.5861e-06	6.02608e-09	2.00272e-07	1.81792e-06	9.78244e-08	2.04484e-06	1.22301e-06	3.15768e-06	0	2.08749e-06	5.7594e-07	0	0
K00355	NQO1; NAD(P)H dehydrogenase (quinone) [EC:1.6.5.2]	6.04977e-07	1.57607e-06	6.1617e-07	5.83069e-07	4.98275e-07	2.34227e-07	5.11473e-06	1.32942e-06	4.24357e-07	4.69087e-07	1.43276e-05	2.6705e-07	1.95423e-06	3.06465e-07	1.02309e-06	3.44325e-08	9.05072e-07	5.18779e-08	0	7.81868e-07	7.37889e-07	5.97647e-06	7.86085e-07	1.5342e-05	2.6717e-06	5.58891e-06	1.28527e-06	8.92164e-06	5.35667e-06	3.40233e-06	2.31676e-06	4.21856e-06	4.3873e-06	1.89443e-06	2.14041e-05	1.02854e-06	1.01917e-06	1.47933e-07
K00356	E1.6.99.3; NADH dehydrogenase [EC:1.6.99.3]	0	0	0	0	0	0	0	0	0	0	0	0	0	0	0	0	0	0	0	0	0	0	0	0	0	0	0	4.03025e-06	0	0	0	0	0	0	0	0	0	0
K00362	nirB; nitrite reductase (NADH) large subunit [EC:1.7.1.15]	2.87896e-06	2.60796e-06	0	5.02571e-07	4.9744e-06	7.16303e-06	1.97779e-05	3.63113e-06	9.15573e-06	9.36706e-07	3.20648e-06	1.05289e-05	1.3481e-06	3.5232e-06	1.86603e-08	9.38316e-07	5.46097e-06	1.31017e-05	1.67861e-07	1.1471e-06	9.29294e-06	3.52099e-06	2.34354e-07	1.26734e-05	4.67598e-06	5.90788e-06	2.25891e-05	1.18567e-05	1.75897e-06	4.32997e-07	2.42804e-06	1.41998e-06	1.66347e-06	1.92793e-05	2.63147e-06	7.84069e-06	5.19947e-05	7.57478e-06
K00364	E1.7.1.7, guaC; GMP reductase [EC:1.7.1.7]	1.36782e-06	2.29934e-05	9.4127e-07	1.60578e-07	4.20746e-06	1.92335e-07	5.17379e-06	8.07138e-06	4.66883e-07	1.23681e-05	1.53179e-05	1.14324e-05	4.56795e-05	1.89847e-06	3.41849e-06	1.29192e-05	7.37861e-06	5.72231e-06	3.21526e-05	5.88908e-06	8.15874e-06	1.59523e-05	3.73134e-06	8.54823e-05	6.2239e-06	5.10702e-07	1.57519e-06	1.71728e-05	2.25366e-06	3.37575e-06	1.2001e-05	4.37692e-06	2.85825e-06	1.30248e-05	9.72285e-05	2.20268e-06	1.40734e-05	2.12664e-05
K00366	nirA; ferredoxin-nitrite reductase [EC:1.7.7.1]	0	2.07787e-06	3.33871e-07	2.25764e-07	4.55816e-08	3.7549e-07	6.79471e-07	6.53972e-08	2.67247e-07	9.33706e-07	6.86327e-07	4.45175e-08	2.07807e-07	0	1.01567e-06	1.37997e-07	1.50693e-07	4.64652e-07	1.00935e-06	2.85434e-08	2.28863e-07	0	6.45341e-08	8.68574e-06	0	6.14222e-07	4.57905e-08	8.31819e-08	1.34694e-08	5.43318e-06	9.04262e-08	3.38793e-07	1.0131e-07	7.00186e-07	6.44554e-06	3.34945e-08	0	3.28468e-07
K00367	narB; ferredoxin-nitrate reductase [EC:1.7.7.2]	0	4.50989e-07	0	0	4.86037e-08	0	9.02829e-07	0	0	7.10003e-07	2.64155e-06	7.18417e-08	3.48046e-06	0	0	0	3.06897e-08	0	0	0	0	1.05034e-05	0	1.17562e-05	6.49913e-07	1.98316e-08	1.67738e-08	9.05025e-06	7.316e-08	6.17529e-07	8.28383e-08	8.08424e-07	0	7.83854e-07	7.44454e-06	5.03393e-07	9.64579e-08	1.56145e-05
K00368	nirK; nitrite reductase (NO-forming) [EC:1.7.2.1]	0	0	0	0	0	0	0	0	0	0	0	0	0	0	0	0	0	0	0	0	0	0	0	0	0	0	0	3.77998e-06	0	0	0	0	0	0	0	0	0	0
K00370	narG, narZ, nxrA; nitrate reductase / nitrite oxidoreductase, alpha subunit [EC:1.7. 5.1 1.7.99.-]	1.15748e-06	1.66377e-06	1.27208e-06	1.18741e-07	7.34401e-06	5.64549e-08	4.61481e-06	9.15905e-08	2.83503e-07	9.33605e-07	2.08455e-05	7.38591e-07	5.61039e-05	1.19962e-06	3.07682e-06	2.59389e-08	7.25636e-06	5.55745e-06	3.49507e-05	4.95624e-06	7.06212e-07	1.36981e-05	1.02271e-06	4.01706e-05	3.63091e-06	1.5204e-06	1.31808e-06	1.51725e-05	2.5263e-06	5.9881e-06	4.62073e-06	4.99338e-06	3.06929e-06	6.94311e-06	9.89681e-05	2.29157e-06	1.5772e-07	1.50379e-05
K00371	narH, narY, nxrB; nitrate reductase / nitrite oxidoreductase, beta subunit [EC:1.7.5 .1 1.7.99.-]	1.95422e-08	6.08044e-07	3.65173e-06	2.34031e-08	1.7646e-06	8.4354e-08	5.08696e-06	3.22151e-08	3.11385e-07	7.9595e-07	1.74011e-05	2.58704e-07	8.70041e-05	1.13298e-07	3.48309e-06	4.17776e-08	3.58397e-06	5.1027e-06	3.93625e-05	2.4555e-06	4.01003e-07	9.01745e-06	5.73385e-07	4.23424e-05	2.12869e-06	2.00163e-06	1.9981e-07	1.29386e-05	2.14468e-06	5.40102e-06	4.94554e-06	3.18466e-06	1.29872e-06	7.66871e-06	4.81079e-05	2.0938e-06	2.41408e-07	1.30278e-05
K00372	nasA; assimilatory nitrate reductase catalytic subunit [EC:1.7.99.-]	0	7.10847e-07	3.55106e-07	1.81964e-07	1.11281e-07	5.08039e-07	0	5.12897e-08	2.10259e-07	5.48048e-08	2.26121e-06	2.16384e-07	8.81702e-06	1.85443e-08	1.67908e-07	1.79182e-06	0	1.01291e-06	3.82986e-06	8.32952e-08	6.31085e-08	1.86088e-05	0	8.58314e-06	1.08826e-08	1.9214e-06	1.84396e-07	8.95769e-07	4.45206e-06	2.54462e-07	2.76248e-07	1.57899e-06	1.36728e-07	2.89688e-07	3.20083e-08	5.93298e-06	0	8.12899e-08
K00373	narJ, narW; nitrate reductase molybdenum cofactor assembly chaperone NarJ/NarW	2.26787e-06	2.71113e-06	5.81618e-06	0	4.01514e-06	7.43202e-08	2.64155e-06	0	1.98026e-07	3.00641e-07	9.8544e-06	8.67029e-07	3.38614e-05	3.26191e-06	3.32264e-08	1.12913e-07	9.19853e-06	3.54076e-07	2.34742e-05	6.69444e-06	1.41527e-06	6.23252e-07	3.04967e-07	6.84109e-06	3.57239e-06	3.48266e-07	2.69601e-06	5.73021e-06	4.17974e-07	1.99139e-06	1.67833e-06	3.834e-06	1.55767e-06	3.60926e-06	0.000112582	1.13525e-06	1.15949e-07	3.22694e-06
K00374	narI, narV; nitrate reductase gamma subunit [EC:1.7.5.1 1.7.99.-]	8.46247e-08	5.32137e-07	5.70563e-07	0	2.78454e-07	0	2.50435e-06	0	5.77386e-08	1.2259e-06	8.42115e-06	2.30599e-07	5.09762e-06	8.55326e-08	5.7761e-07	0	4.53032e-07	1.46634e-07	2.87953e-07	4.90345e-07	1.91245e-07	1.3339e-05	4.14055e-07	3.91251e-05	1.5015e-06	1.06766e-06	2.41198e-07	1.16628e-05	5.94476e-07	2.98329e-06	1.67334e-06	2.34076e-06	0	4.51214e-06	2.35474e-05	1.15784e-06	3.82987e-07	1.51087e-05
K00375	K00375; GntR family transcriptional regulator / MocR family aminotransferase	2.61829e-05	4.15032e-05	6.78904e-06	4.90338e-05	4.12239e-05	4.97042e-05	3.69646e-05	2.12524e-05	4.82941e-05	2.57176e-05	4.92467e-05	2.76537e-05	1.84829e-05	2.86231e-05	1.73501e-05	1.5666e-05	4.18897e-05	2.14119e-05	4.4054e-05	2.19544e-05	3.86512e-05	7.21083e-05	1.0457e-05	0.000107069	2.99281e-05	1.94905e-05	2.06885e-05	7.50901e-05	1.16751e-05	1.7915e-05	1.19569e-05	3.5746e-05	2.28457e-05	4.94905e-06	8.03502e-05	1.24701e-05	1.19687e-05	0.000124541
K00380	cysJ; sulfite reductase (NADPH) flavoprotein alpha-component [EC:1.8.1.2]	2.38151e-07	8.12521e-07	1.26074e-06	8.45778e-07	9.03243e-06	2.02493e-07	9.47215e-06	0	5.09839e-07	7.14607e-07	2.26995e-05	5.60396e-07	8.65545e-05	1.31193e-06	3.59506e-07	8.70956e-07	2.39737e-05	8.77918e-07	4.60961e-05	1.00278e-06	1.96818e-06	5.3837e-05	1.13947e-06	2.25627e-05	1.8787e-06	4.34785e-06	1.46641e-07	1.65285e-05	4.51937e-06	4.86852e-06	1.18317e-05	1.96011e-05	2.04015e-06	7.50785e-06	4.1907e-05	5.69752e-06	1.01848e-06	1.88123e-05
K00381	cysI; sulfite reductase (NADPH) hemoprotein beta-component [EC:1.8.1.2]	8.92621e-06	5.7191e-07	5.90298e-07	0	1.64507e-06	5.52159e-08	2.63183e-06	2.69638e-08	1.66242e-06	2.61539e-06	1.09577e-05	1.04603e-06	4.65616e-05	1.66623e-07	9.48665e-08	0	1.46196e-06	2.88391e-07	2.80608e-05	7.9928e-07	3.1298e-08	2.60183e-05	9.43916e-07	2.87613e-05	1.57009e-06	1.14694e-06	5.23463e-08	1.1447e-05	9.92832e-07	1.57017e-06	2.29823e-06	6.29247e-06	3.58273e-08	3.75422e-06	2.15806e-05	6.71444e-07	3.29318e-07	1.91674e-05
K00382	DLD, lpd, pdhD; dihydrolipoamide dehydrogenase [EC:1.8.1.4]	9.17962e-06	3.31195e-05	2.37133e-06	4.17924e-06	2.57941e-05	1.27189e-05	2.91139e-05	1.74646e-05	2.02469e-05	2.19221e-05	5.72987e-05	3.17256e-05	8.5252e-05	7.57359e-06	7.82659e-06	4.71214e-06	2.69897e-05	1.01026e-05	6.46739e-05	2.40676e-05	2.30093e-05	3.52926e-05	6.12774e-06	9.76319e-05	1.49438e-05	3.20048e-05	1.25965e-05	4.33589e-05	2.84199e-06	2.54019e-05	1.45731e-05	3.14159e-05	4.41819e-05	1.16955e-05	0.000108244	3.82701e-06	4.20041e-06	5.84865e-05
K00383	GSR, gor; glutathione reductase (NADPH) [EC:1.8.1.7]	3.77403e-07	5.09692e-06	4.38382e-07	5.66911e-07	1.5474e-07	6.3574e-07	8.69158e-06	1.62645e-07	2.73549e-06	1.86796e-07	6.47216e-06	8.82963e-07	9.07269e-06	1.64325e-07	1.3597e-06	1.87236e-06	1.15147e-06	2.80792e-07	1.45592e-07	3.33264e-07	1.13775e-07	1.94525e-05	3.79572e-07	6.25489e-05	6.07284e-07	1.41254e-06	6.8683e-06	2.46947e-07	7.39426e-09	2.91611e-06	0	1.21232e-06	2.89414e-06	1.36182e-07	2.302e-05	5.65517e-06	9.99586e-07	1.05142e-07
K00384	trxB, TRR; thioredoxin reductase (NADPH) [EC:1.8.1.9]	6.05563e-05	0.000200356	0.000215428	0.000143914	7.64799e-05	0.000174217	0.000107727	0.000155325	7.33575e-05	0.000234382	0.000108815	0.000119382	3.37759e-05	5.02434e-05	0.000233022	3.94805e-05	8.2062e-05	4.74496e-05	7.33229e-05	5.36024e-05	7.4972e-05	4.87445e-05	0.000207928	0.00028862	5.52302e-05	6.53705e-05	0.000216054	9.88086e-05	3.93433e-05	6.94359e-05	0.000177647	8.91393e-05	0.000153339	3.33576e-05	0.000301262	0.000208524	0.000112222	9.71871e-05
K00385	asrC; anaerobic sulfite reductase subunit C	0	2.57835e-06	1.49517e-07	4.80573e-08	3.26157e-08	3.81725e-07	2.71972e-07	0	6.76014e-07	1.47342e-06	3.38463e-07	2.37059e-08	2.82012e-08	0	8.17368e-07	2.1436e-07	0	4.03848e-07	2.17959e-06	0	2.19328e-08	0	1.54642e-07	5.92836e-07	4.66974e-08	1.38916e-07	0	6.93797e-08	2.99236e-06	3.84547e-07	1.58384e-07	4.1709e-07	0	9.82403e-07	1.37745e-07	0	0	4.08518e-07
K00389	yidH; putative membrane protein	0	9.19542e-08	3.35357e-07	0	4.10594e-07	1.01946e-07	1.51493e-06	0	5.57476e-08	0	9.46744e-06	6.60088e-08	3.88997e-05	0	6.7885e-08	5.58043e-08	2.22963e-06	5.04468e-07	3.54763e-05	9.19296e-07	5.52199e-08	1.71259e-06	1.52945e-06	1.02565e-05	5.54686e-07	1.17889e-06	3.76108e-07	3.33476e-06	1.21911e-06	2.36428e-06	3.24925e-06	1.5485e-06	1.17571e-07	5.66227e-06	2.68535e-05	2.20838e-06	0	0
K00390	cysH; phosphoadenosine phosphosulfate reductase [EC:1.8.4.8 1.8.4.10]	1.59273e-05	1.62097e-05	1.03057e-06	8.35025e-06	3.31723e-05	5.45734e-05	5.28981e-06	2.15764e-05	1.01662e-05	5.99839e-06	1.86793e-05	2.36788e-06	3.7825e-05	3.99707e-06	9.31475e-07	2.84351e-06	3.57121e-05	6.11843e-06	4.03418e-05	2.13628e-06	1.32345e-05	4.22494e-05	5.43143e-06	2.15462e-05	5.88007e-06	2.82055e-05	6.80845e-06	2.51e-05	5.46558e-06	7.54357e-06	2.64531e-05	1.56535e-05	1.33681e-06	1.5335e-05	2.55968e-05	8.64539e-06	1.39831e-06	5.24236e-05
K00392	sir; sulfite reductase (ferredoxin) [EC:1.8.7.1]	6.36903e-06	6.5718e-06	9.4611e-07	1.54838e-05	4.85101e-06	6.00344e-06	2.17517e-05	7.12854e-06	7.34034e-06	4.65545e-06	4.56256e-06	5.31346e-06	2.61231e-06	2.1348e-06	2.19554e-06	3.24103e-06	3.57632e-06	4.29503e-06	5.07124e-06	1.08239e-05	6.19222e-06	4.68185e-06	1.56697e-06	2.94449e-05	2.72022e-06	0	6.25566e-06	1.74994e-06	3.72469e-06	3.85524e-06	1.96527e-06	4.56997e-06	7.19134e-06	2.49087e-06	0	3.77056e-06	1.10243e-05	6.4236e-06
K00394	aprA; adenylylsulfate reductase, subunit A [EC:1.8.99.2]	1.37012e-05	1.18266e-05	7.97433e-07	9.26924e-06	2.55928e-05	1.28986e-05	1.59393e-05	1.11211e-05	2.04691e-05	3.46009e-06	1.56872e-05	1.20631e-05	7.93897e-07	1.95144e-06	7.11855e-06	3.15882e-06	2.18641e-05	3.23103e-06	1.01495e-05	7.73345e-06	2.01094e-05	1.02212e-06	3.16792e-06	1.45086e-05	7.0702e-06	0	2.87328e-06	4.05234e-06	5.70301e-06	3.90172e-06	3.21607e-06	1.90931e-05	3.92712e-06	1.02597e-06	1.0312e-08	1.73018e-06	5.95376e-06	3.02699e-05
K00395	aprB; adenylylsulfate reductase, subunit B [EC:1.8.99.2]	1.4575e-05	8.10122e-06	7.1157e-07	7.92409e-06	1.70258e-05	9.37635e-06	1.22383e-05	4.61769e-06	1.9677e-05	2.80053e-06	1.46297e-05	1.14058e-05	9.70492e-07	1.62888e-06	6.70923e-06	3.50231e-06	1.87624e-05	2.50154e-06	6.83113e-06	6.8098e-06	1.86035e-05	1.37287e-06	3.67931e-06	1.74469e-05	7.32695e-06	8.18762e-08	3.73149e-06	4.76316e-06	6.04524e-06	4.48204e-06	3.11165e-06	1.26442e-05	8.5515e-06	1.02256e-06	0	2.0172e-06	3.71639e-06	2.73658e-05
K00412	CYTB, petB; ubiquinol-cytochrome c reductase cytochrome b subunit	0	8.33962e-08	1.5931e-05	0	0	1.70772e-07	1.12484e-06	4.76534e-08	5.47256e-07	7.59712e-08	1.68167e-08	8.29843e-07	8.5324e-07	3.12216e-07	1.27011e-07	0	0	1.45169e-06	2.10027e-08	1.21455e-06	7.77419e-07	5.15499e-07	1.09498e-07	1.37546e-06	0	1.19072e-07	2.22535e-07	0	7.27791e-07	8.53453e-08	1.11049e-07	0	0	1.32853e-05	1.0196e-05	3.61573e-08	3.17534e-06	3.9125e-08
K00413	CYC1, CYT1, petC; ubiquinol-cytochrome c reductase cytochrome c1 subunit	0	0	0	0	0	0	0	0	1.28008e-07	2.04906e-08	2.76882e-07	0	0	0	3.67975e-08	0	0	0	0	2.27893e-06	2.01431e-08	0	3.26803e-07	1.04599e-06	7.59043e-08	0	0	0	0	0	8.03351e-07	3.72155e-07	3.41583e-07	0	0	0	5.46722e-08	2.16448e-06
K00415	QCR2, UQCRC2; ubiquinol-cytochrome c reductase core subunit 2	0	0	0	0	0	0	0	0	0	0	0	0	0	0	0	0	0	0	0	0	0	0	0	0	0	0	0	0	0	0	0	0	0	1.03566e-06	9.01855e-07	0	0	0
K00417	QCR7, UQCRB; ubiquinol-cytochrome c reductase subunit 7	0	0	2.43055e-07	0	0	0	0	0	0	0	0	0	0	0	0	0	0	0	0	0	0	0	0	0	0	0	0	0	0	0	0	0	0	3.31768e-07	1.01117e-06	0	3.12272e-07	0
K00425	cydA; cytochrome bd ubiquinol oxidase subunit I [EC:7.1.1.7]	4.69382e-06	0.000132671	0.000241508	6.53587e-05	5.02382e-05	9.49202e-05	4.8697e-05	0.000109134	4.68162e-05	0.000230525	2.11172e-05	0.00010134	4.66053e-05	1.58043e-05	0.000210728	1.37826e-05	2.67315e-05	4.39226e-05	2.27369e-05	9.17355e-05	1.56946e-05	2.23101e-05	0.000229267	3.59789e-05	6.97762e-05	8.16894e-06	0.000229895	1.7411e-05	1.01501e-05	2.56954e-05	0.000176425	3.02795e-05	0.000100842	0.000256906	2.66286e-05	0.000284197	0.000237559	1.4846e-05
K00426	cydB; cytochrome bd ubiquinol oxidase subunit II [EC:7.1.1.7]	2.19119e-06	1.05643e-06	4.01144e-06	1.12321e-06	2.95775e-05	1.53065e-05	4.53825e-05	7.07062e-06	1.40774e-05	3.80434e-05	4.32129e-05	2.55674e-05	7.43935e-05	1.46562e-06	1.63872e-06	3.6842e-07	2.54735e-05	2.43057e-05	4.88985e-05	5.48506e-06	1.7771e-05	8.51843e-06	2.35152e-05	1.4141e-05	1.15783e-05	1.83691e-06	5.39766e-05	2.78158e-05	2.07624e-06	7.57815e-06	9.41489e-06	8.95676e-06	4.62346e-06	4.60591e-05	9.93281e-05	1.51502e-05	0.00010024	9.63251e-06
K00427	lldP, lctP; L-lactate permease	0	0	2.09802e-08	0	4.22731e-08	0	2.01101e-07	0	8.46326e-08	3.38872e-08	2.94891e-06	2.77428e-08	4.61879e-05	0	1.42657e-08	1.37266e-07	2.11822e-06	5.89195e-07	3.77754e-05	7.86224e-08	1.16042e-08	6.1661e-07	1.09446e-07	6.81801e-06	2.03912e-07	2.42336e-07	3.95186e-08	2.1698e-07	1.08515e-07	2.58701e-06	8.83071e-07	1.85319e-07	0	1.02326e-06	1.9586e-05	1.89302e-07	4.1228e-08	0
K00428	E1.11.1.5; cytochrome c peroxidase [EC:1.11.1.5]	2.66771e-05	3.19371e-06	1.6052e-07	3.16732e-06	5.59639e-06	7.89443e-06	9.06566e-06	2.24458e-06	6.22967e-06	3.2421e-06	7.5767e-06	9.18156e-06	2.90229e-06	2.71601e-05	1.5207e-06	9.14673e-07	1.48271e-05	7.56834e-06	2.93708e-06	2.96559e-06	1.42174e-05	3.04139e-06	2.11203e-06	7.80852e-08	8.71086e-06	1.5068e-05	6.33508e-07	2.33275e-05	1.88477e-05	5.40836e-07	1.84689e-06	9.54385e-06	3.20244e-06	3.50962e-07	0	3.83146e-06	1.95916e-06	1.54211e-05
K00430	E1.11.1.7; peroxidase [EC:1.11.1.7]	3.90269e-07	4.14543e-07	0	2.02956e-07	0	0	4.35564e-07	0	1.90198e-08	0	5.91091e-07	0	1.43909e-07	6.53277e-07	2.31608e-08	0	3.18182e-07	1.93272e-07	0	1.01098e-07	1.40502e-07	6.00868e-08	1.4691e-07	0	3.10538e-07	3.03424e-07	0	4.90586e-06	3.80179e-07	6.14596e-08	0	0	1.29171e-06	0	6.03795e-07	3.02413e-08	0	8.30831e-08
K00432	gpx; glutathione peroxidase [EC:1.11.1.9]	4.81857e-06	0.000102198	0.000170761	9.89282e-07	4.65292e-06	5.40503e-05	1.51942e-05	6.17514e-05	2.71563e-06	0.000120383	2.47687e-05	2.82378e-05	3.11606e-05	1.79387e-05	0.000150981	9.96129e-07	3.18483e-05	1.06718e-05	1.72837e-05	6.8037e-06	4.35656e-06	2.59666e-05	6.87817e-05	4.24106e-05	4.38174e-06	7.56379e-06	0.000115182	2.30998e-05	1.10076e-05	8.8164e-06	7.57731e-05	1.41191e-05	8.85326e-05	4.48353e-06	3.5647e-05	0.000155087	5.80566e-07	2.17395e-05
K00433	cpo; non-heme chloroperoxidase [EC:1.11.1.10]	4.71083e-06	1.1038e-05	3.802e-06	7.34502e-06	7.06892e-06	1.58798e-05	8.04326e-06	1.0429e-06	4.15808e-06	1.89103e-06	3.41271e-06	2.10874e-06	6.92721e-07	1.04969e-06	1.07847e-06	1.26587e-06	2.07655e-06	9.29164e-07	1.39291e-06	3.82899e-06	2.30238e-06	8.55271e-07	7.24729e-07	2.08383e-05	1.80555e-06	2.69328e-06	1.52444e-06	5.17038e-06	1.24367e-06	1.07602e-06	4.42302e-07	9.74277e-06	1.86389e-05	3.93829e-07	3.42415e-06	9.57793e-07	3.20492e-06	7.85254e-06
K00436	hoxH; NAD-reducing hydrogenase large subunit [EC:1.12.1.2]	0	7.36265e-08	8.8141e-08	1.59935e-07	3.47303e-07	2.41949e-08	0	0	1.25036e-07	0	3.90263e-06	0	2.68841e-08	0	2.16337e-08	0	0	0	2.82598e-06	0	0	1.96988e-07	0	9.41027e-08	0	0	0	0	0	8.6111e-08	3.12391e-07	2.58196e-06	0	2.40623e-07	0	2.37406e-08	0	0
K00441	frhB; coenzyme F420 hydrogenase subunit beta [EC:1.12.98.1]	0.00010845	1.23036e-05	4.94246e-05	9.13771e-05	1.86058e-05	5.54057e-05	0.000156387	9.77031e-05	5.77462e-05	3.96326e-06	8.3551e-05	5.8755e-05	9.93962e-06	5.05712e-05	1.59352e-05	5.82236e-05	3.37752e-05	5.30449e-05	0.000102495	6.29096e-05	1.88839e-05	0.000148818	0.00012308	3.37109e-05	2.51821e-05	3.59582e-05	3.43959e-05	2.14344e-05	4.23202e-05	2.1591e-05	0.000104297	5.04592e-05	0.000118121	6.05537e-05	0	0.000101254	0.00011167	3.03737e-05
K00442	frhD; coenzyme F420 hydrogenase subunit delta	0	0	0	0	0	0	0	0	0	0	0	0	0	0	0	0	0	0	0	0	0	0	2.37854e-07	0	0	0	0	0	0	0	0	3.75116e-07	0	0	0	0	0	0
K00448	pcaG; protocatechuate 3,4-dioxygenase, alpha subunit [EC:1.13.11.3]	0	4.63769e-07	0	0	0	0	8.65901e-07	0	3.12402e-08	4.33256e-07	2.38017e-06	8.77822e-08	1.76843e-06	6.25311e-08	0	0	3.21353e-08	0	0	0	0	7.3861e-06	0	7.57818e-06	7.13586e-07	0	0	7.46883e-06	0	5.04741e-08	0	2.87042e-07	0	3.1876e-07	6.82213e-06	0	0	1.3897e-05
K00449	pcaH; protocatechuate 3,4-dioxygenase, beta subunit [EC:1.13.11.3]	0	0	0	0	0	0	0	0	0	0	1.07894e-07	0	0	0	0	0	0	0	0	0	0	0	0	8.79389e-07	0	0	0	0	0	0	0	0	0	0	0	0	0	0
K00450	E1.13.11.4; gentisate 1,2-dioxygenase [EC:1.13.11.4]	7.28447e-07	7.187e-07	1.31327e-06	7.11539e-06	0	7.99981e-07	1.36475e-06	3.21145e-07	2.10898e-06	1.23123e-06	5.10823e-07	2.694e-07	1.46704e-07	2.14233e-06	1.44216e-07	6.61759e-07	1.04324e-07	4.89083e-07	4.40482e-06	2.41916e-08	2.82463e-06	3.3491e-08	8.27814e-07	1.83355e-05	1.58325e-06	1.75705e-06	7.03894e-07	3.00544e-07	3.85796e-07	2.05537e-07	6.68772e-08	0	5.83401e-06	2.6935e-07	1.16669e-05	0	2.96211e-07	2.19664e-07
K00455	hpaD, hpcB; 3,4-dihydroxyphenylacetate 2,3-dioxygenase [EC:1.13.11.15]	0	0	0	0	2.3466e-08	0	3.72464e-08	0	0	0	3.28105e-06	2.69613e-08	0	0	2.77277e-08	0	2.18448e-07	7.08005e-07	0	8.93966e-07	2.25546e-08	6.83191e-07	5.8626e-08	2.01296e-06	4.51436e-07	3.44942e-07	6.48905e-08	3.18853e-06	4.89451e-08	7.35784e-08	1.13633e-06	6.7723e-08	0	4.62607e-07	2.01679e-05	7.57394e-07	4.83801e-08	0
K00457	HPD, hppD; 4-hydroxyphenylpyruvate dioxygenase [EC:1.13.11.27]	8.14074e-06	6.0808e-06	1.03257e-06	2.1821e-05	2.28191e-06	5.06517e-06	1.03063e-05	5.34903e-06	3.60127e-06	6.17436e-07	4.42475e-06	4.36891e-06	1.37548e-06	2.31375e-06	2.12485e-06	2.46208e-06	2.07517e-06	9.09823e-07	9.36795e-06	3.20812e-06	3.74999e-06	4.7631e-07	9.75584e-07	3.91167e-05	4.27531e-06	1.59463e-06	3.60356e-06	4.52039e-06	2.73409e-06	2.67877e-06	4.81028e-07	1.60302e-06	1.84267e-06	1.51012e-07	1.00379e-05	8.15679e-07	2.08507e-06	5.62424e-06
K00459	ncd2, npd; nitronate monooxygenase [EC:1.13.12.16]	5.26247e-06	2.70423e-05	1.83822e-06	6.89971e-06	3.46521e-06	5.99686e-06	6.94036e-06	1.34239e-05	1.07276e-05	1.50122e-05	1.12981e-05	1.19128e-05	4.11855e-06	5.40924e-06	4.59949e-06	1.24454e-05	1.00595e-05	8.02196e-06	1.15276e-05	5.25978e-06	8.36306e-06	1.01802e-05	4.1969e-06	7.77472e-07	6.1032e-06	1.77472e-05	3.21677e-06	2.83954e-06	8.32191e-06	1.11146e-05	8.10643e-06	5.68138e-06	4.94174e-06	1.83046e-05	5.81918e-05	2.25962e-06	1.8948e-05	5.36334e-06
K00476	ASPH; aspartate beta-hydroxylase [EC:1.14.11.16]	0	0	0	0	0	0	0	1.03644e-06	5.65477e-07	0	0	0	0	7.75086e-08	0	0	0	0	0	0	0	0	0	0	0	0	2.0249e-08	0	0	0	0	0	0	0	0	0	0	0
K00480	E1.14.13.1; salicylate hydroxylase [EC:1.14.13.1]	0	0	0	0	0	0	0	0	0	6.2895e-08	0	8.97307e-08	1.14283e-06	0	0	0	0	0	0	0	0	0	0	6.69011e-08	3.0395e-07	0	0	0	0	4.0813e-07	0	0	0	0	0	0	0	0
K00481	pobA; p-hydroxybenzoate 3-monooxygenase [EC:1.14.13.2]	0	0	0	0	0	0	0	0	0	0	7.15754e-07	0	0	0	0	0	0	0	0	0	0	2.58601e-08	0	1.77265e-06	1.90927e-08	0	0	0	0	0	0	0	0	0	0	0	0	0
K00483	hpaB; 4-hydroxyphenylacetate 3-monooxygenase [EC:1.14.14.9]	0	6.09525e-08	1.35373e-07	0	2.00664e-08	5.03254e-08	1.4104e-07	0	0	2.03365e-06	9.55155e-06	4.27766e-08	3.72793e-08	0	0	0	1.69256e-07	7.24512e-07	0	8.28219e-07	0	6.53097e-06	3.17139e-08	2.02787e-05	1.07795e-06	4.66169e-07	6.35932e-08	2.4502e-06	6.61924e-08	1.87306e-07	1.53659e-06	9.86802e-07	2.59776e-08	4.14985e-07	2.24292e-05	1.74857e-06	5.23427e-08	2.97593e-07
K00484	hpaC; flavin reductase (NADH) [EC:1.5.1.36]	0	7.10824e-07	9.9948e-08	0	1.84822e-07	0	1.32466e-06	0	3.78171e-08	1.02852e-06	5.92444e-06	8.95558e-08	3.23519e-06	0	0	0	2.97267e-07	6.84424e-07	0	1.19007e-06	0	1.40229e-05	1.94734e-07	1.75182e-05	2.24078e-06	6.30049e-07	4.2523e-08	1.46244e-05	1.84998e-07	1.15143e-06	1.3757e-06	1.30796e-06	3.9878e-08	8.7478e-07	3.14422e-05	6.30545e-07	2.00877e-07	1.94068e-05
K00499	CMO; choline monooxygenase [EC:1.14.15.7]	0	8.53335e-08	4.95388e-07	0	3.89131e-07	2.34852e-08	1.09334e-06	0	9.49427e-08	0	4.78252e-06	0	2.02952e-06	5.89769e-08	1.04996e-07	0	1.09703e-06	7.04915e-07	2.41951e-08	4.28527e-07	7.89124e-09	7.03052e-07	3.13938e-07	6.72157e-06	6.21175e-07	2.34012e-07	3.87809e-08	2.52327e-06	5.144e-07	1.21511e-06	1.47564e-06	8.58504e-07	0	3.08098e-06	1.63588e-05	5.62011e-07	6.34233e-08	0
K00504	PAM, PHM; peptidylglycine monooxygenase [EC:1.14.17.3]	0	0	0	0	1.34202e-07	0	0	0	3.29514e-07	0	1.0438e-07	1.32018e-07	0	7.11599e-07	1.50471e-07	0	1.91149e-08	0	0	0	8.13351e-07	0	0	0	9.60717e-08	5.92897e-07	0	0	0	3.00234e-08	4.33069e-08	0	1.95952e-08	0	0	0	0	0
K00507	SCD, desC; stearoyl-CoA desaturase (Delta-9 desaturase) [EC:1.14.19.1]	0	0	2.62119e-07	0	0	0	0	0	0	0	0	0	0	0	0	0	0	0	0	0	0	0	0	0	0	0	0	0	0	0	0	4.29054e-08	0	4.83016e-07	1.25405e-06	0	6.73527e-08	0
K00510	HMOX1; heme oxygenase 1 [EC:1.14.14.18]	0	0	3.66666e-07	0	0	0	0	0	3.7766e-06	0	0	0	0	3.69827e-08	0	0	0	0	0	0	0	0	0	0	0	0	0	0	0	0	0	0	0	3.1281e-07	1.58898e-06	0	3.9257e-08	0
K00517	CYP81F; indol-3-yl-methylglucosinolate hydroxylase [EC:1.14.-.-]	0	6.37424e-07	0	0	0	0	6.22662e-07	0	5.89671e-08	5.43605e-07	2.26072e-06	6.31257e-08	2.4642e-06	0	0	0	9.10439e-09	0	0	0	0	7.18153e-06	0	6.06653e-06	5.30754e-07	0	0	7.96365e-06	2.11252e-08	4.51631e-07	2.06662e-08	3.91852e-07	0	1.09372e-06	6.66551e-06	1.31331e-07	4.17628e-08	1.41717e-05
K00520	merA; mercuric reductase [EC:1.16.1.1]	1.72719e-07	2.44312e-06	2.48674e-07	4.74737e-07	5.09965e-07	1.28078e-07	2.23353e-05	1.57247e-08	1.26885e-06	1.78493e-07	4.33948e-06	2.4483e-07	6.16954e-09	2.95631e-07	1.22367e-06	3.92853e-08	1.04407e-06	1.5042e-07	3.9505e-05	2.28401e-07	1.10349e-06	2.17165e-07	1.04759e-06	3.16518e-06	1.78747e-06	8.42266e-07	4.52331e-06	1.73261e-07	3.5102e-08	8.79332e-06	0	1.73652e-07	1.09332e-06	1.24378e-07	1.26827e-05	1.98932e-07	3.68488e-07	3.87222e-07
K00521	E1.16.1.7; ferric-chelate reductase [EC:1.16.1.7]	0	0	5.23963e-07	0	0	0	0	0	0	0	0	0	0	0	0	0	0	0	0	0	0	0	0	0	0	0	0	0	0	0	0	0	0	1.05477e-06	1.53793e-06	0	1.68294e-07	0
K00525	E1.17.4.1A, nrdA, nrdE; ribonucleoside-diphosphate reductase alpha chain [EC:1.17.4. 1]	5.07869e-05	9.65555e-05	8.02074e-05	1.96944e-05	3.15703e-05	3.23473e-05	6.65408e-05	5.0636e-05	3.58595e-05	6.89452e-05	8.44983e-05	5.99964e-05	0.000262161	0.000278989	3.2657e-05	8.26285e-05	7.6088e-05	9.99231e-05	0.000115286	5.45889e-05	5.28299e-05	0.000142984	3.0904e-05	0.000173859	7.5283e-05	0.000140622	4.04076e-05	9.08566e-05	0.000129259	0.000113382	3.83879e-05	5.85372e-05	7.01453e-05	4.78202e-05	6.51621e-05	2.32643e-05	4.6304e-05	4.72966e-05
K00526	E1.17.4.1B, nrdB, nrdF; ribonucleoside-diphosphate reductase beta chain [EC:1.17.4.1 ]	1.24735e-05	4.52775e-06	1.85892e-05	9.3269e-06	8.17135e-06	9.96738e-06	4.46214e-05	1.79683e-06	6.4204e-06	1.25977e-05	4.89434e-05	7.74548e-06	0.000187121	3.38862e-05	8.61129e-06	5.46566e-05	5.25751e-05	6.05973e-05	0.00010052	3.70282e-05	3.54843e-05	0.000115111	4.35257e-06	5.41728e-05	2.93527e-05	4.37413e-05	0.000144247	2.76816e-05	7.35492e-05	8.76516e-05	3.451e-05	2.18394e-05	1.62407e-05	2.3721e-05	0.000226625	1.39756e-05	1.31535e-05	3.56449e-05
K00527	rtpR; ribonucleoside-triphosphate reductase (thioredoxin) [EC:1.17.4.2]	6.55764e-05	0.000165123	0.000193719	0.000109215	7.57252e-05	0.000198551	0.00011735	0.000172894	0.000161723	0.00020627	0.000123229	0.000112832	3.01208e-05	0.000198041	0.000199117	5.9877e-05	9.24895e-05	6.16271e-05	6.11185e-05	3.9246e-05	0.000121097	3.73778e-05	0.000234488	0.000153053	6.16978e-05	3.12291e-05	0.000238452	5.85742e-05	3.96486e-05	6.71371e-05	0.0001918	0.000119424	0.000129129	4.74019e-05	4.12412e-05	0.000219268	0.0002126	0.000135021
K00528	fpr; ferredoxin/flavodoxin---NADP+ reductase [EC:1.18.1.2 1.19.1.1]	3.31403e-05	4.7003e-05	7.16328e-06	6.61912e-05	7.16515e-05	7.4664e-05	5.74777e-05	5.29684e-05	6.96353e-05	2.15427e-05	7.00204e-05	5.73674e-05	6.09685e-05	3.80425e-05	2.14062e-05	3.42196e-05	7.36641e-05	3.65095e-05	9.17254e-05	2.87144e-05	7.09096e-05	4.18224e-05	1.74633e-05	9.06665e-05	4.64094e-05	1.34331e-05	4.64682e-05	4.80899e-05	1.35075e-05	2.46953e-05	3.71558e-05	6.64442e-05	3.4728e-05	5.05133e-05	0.000117425	2.44401e-05	0.000103435	0.000114581
K00529	hcaD; 3-phenylpropionate/trans-cinnamate dioxygenase ferredoxin reductase component [EC:1.18.1.3]	0	1.36752e-07	8.75456e-07	0	1.90584e-06	1.50546e-07	2.6833e-06	7.35166e-08	2.87307e-07	2.05509e-07	1.37515e-05	1.4161e-07	5.15769e-05	1.10632e-07	3.71275e-06	0	2.60184e-06	6.18837e-06	3.63078e-05	2.22205e-06	2.10319e-08	9.62334e-06	9.54528e-07	2.9138e-05	1.39353e-06	1.04992e-06	8.03764e-08	3.84041e-06	5.77676e-06	1.94427e-06	3.68233e-06	3.80294e-06	2.30001e-06	6.32339e-06	1.98759e-05	2.33771e-06	1.76153e-07	5.06241e-08
K00532	E1.12.7.2; ferredoxin hydrogenase [EC:1.12.7.2]	2.25498e-07	8.49557e-08	0	0	0	0	1.91193e-07	1.41308e-06	5.56506e-07	1.6983e-07	0	5.25473e-07	4.93853e-07	0	1.44489e-07	0	1.97634e-07	0	0	3.05662e-07	1.10022e-06	0	0	0	0	4.96982e-07	0	1.10334e-06	3.69405e-07	0	1.1321e-07	2.43263e-08	4.77188e-07	0	0	0	0	1.29579e-07
K00533	E1.12.7.2L; ferredoxin hydrogenase large subunit [EC:1.12.7.2]	1.66683e-05	3.49977e-05	4.79026e-06	8.11988e-05	7.97547e-05	4.75517e-05	2.39243e-05	4.86233e-05	8.58843e-05	2.97664e-05	5.74402e-05	8.21033e-05	1.75005e-05	2.71663e-05	1.2317e-05	4.8242e-05	6.65778e-05	1.91213e-05	7.22844e-06	9.03804e-05	5.92003e-05	1.88382e-05	1.5686e-05	9.3978e-06	0.000120048	3.03011e-05	3.39617e-05	1.03513e-05	7.0145e-06	3.50036e-05	2.88717e-05	6.82598e-05	2.94907e-05	0.00017568	0.000102284	3.25847e-05	4.99943e-05	5.95325e-05
K00537	arsC1, arsC; arsenate reductase (glutaredoxin) [EC:1.20.4.1]	1.75984e-05	3.02223e-05	5.98017e-06	3.91671e-05	4.16473e-05	1.68029e-05	4.28933e-05	1.47465e-05	2.6805e-05	1.1383e-05	8.13322e-05	2.45448e-05	8.37315e-05	1.09605e-05	1.75019e-05	7.99356e-06	4.72215e-05	6.95038e-06	5.69037e-05	1.9021e-05	2.56308e-05	2.21455e-05	1.13253e-05	0.000239606	3.61638e-05	9.25684e-06	2.46008e-05	4.78413e-05	1.32601e-05	1.95839e-05	1.43068e-05	1.71359e-05	2.57493e-05	1.63618e-05	8.35903e-05	6.73461e-06	8.3767e-06	4.65245e-05
K00540	fqr; F420H(2)-dependent quinone reductase [EC:1.1.98.-]	0.000142568	0.000156715	0.000214996	0.000239785	0.000195247	0.000152076	0.000174995	0.000150129	0.000152392	0.000253055	0.000238078	0.000178409	0.00053678	0.000276436	0.000237618	0.000248803	0.000254244	0.000305242	0.000318926	0.000287168	0.000181117	0.000298784	0.000224005	0.000274688	0.000235195	0.000269472	0.000213372	0.00018845	0.00032302	0.000340934	0.000237927	0.000167483	0.000176905	0.000555355	0.000381101	0.00025654	0.000254373	0.000183102
K00545	COMT; catechol O-methyltransferase [EC:2.1.1.6]	5.33774e-07	5.12136e-06	1.84534e-06	1.42085e-07	9.95325e-07	2.68346e-06	2.02138e-06	2.3447e-06	8.30187e-06	9.21643e-08	1.49006e-06	3.48046e-08	8.70314e-07	8.8524e-08	3.57939e-08	0	0	5.38257e-07	0	8.72255e-07	0	2.2172e-06	2.62233e-06	0	2.58865e-06	2.22809e-06	0	3.3716e-06	3.3438e-06	2.77084e-07	3.45138e-07	1.19355e-07	5.14867e-08	1.95593e-06	0	2.6711e-07	2.80418e-06	0
K00547	mmuM, BHMT2; homocysteine S-methyltransferase [EC:2.1.1.10]	3.20088e-07	1.57948e-06	1.34946e-07	2.56497e-07	1.05042e-06	1.38911e-07	4.72785e-06	5.42677e-08	3.46523e-06	1.51271e-07	5.57035e-06	2.77358e-07	1.54416e-07	4.97457e-07	8.71029e-07	6.12616e-08	4.0209e-07	9.46278e-08	0	1.94633e-07	9.34986e-09	1.93339e-07	2.74323e-07	2.49343e-06	7.14413e-07	5.01134e-07	3.6555e-06	1.46046e-07	0	1.81091e-06	2.72091e-07	1.48675e-06	3.96051e-06	1.3815e-07	1.32102e-05	2.72605e-08	4.36697e-07	2.76393e-06
K00548	metH, MTR; 5-methyltetrahydrofolate--homocysteine methyltransferase [EC:2.1.1.13]	0.000158156	0.000269723	0.000382869	0.000263568	0.000158068	0.000270007	0.000209164	0.000254064	0.000167137	0.000378571	0.000170654	0.000186577	0.000237701	0.000145479	0.000389263	0.000193965	0.000215816	0.000185114	0.000242738	0.000175113	0.000141474	0.000213894	0.000403982	0.00021093	0.000191417	0.000102796	0.000373425	0.000136982	0.000196992	0.000203211	0.000330225	0.000180536	0.000267508	0.000237086	0.000240007	0.000414854	0.000268033	0.000132905
K00549	metE; 5-methyltetrahydropteroyltriglutamate--homocysteine methyltransferase [EC:2.1. 1.14]	1.59633e-05	2.51816e-05	8.98408e-06	1.46313e-05	2.71613e-05	6.86377e-05	4.54533e-05	6.86637e-05	2.08387e-05	2.27437e-05	4.07945e-05	1.45558e-05	4.85762e-05	7.90163e-06	1.06864e-05	5.39897e-06	4.08079e-05	4.2588e-06	4.24658e-05	1.46464e-05	2.88292e-05	4.16334e-05	0.000106067	0.00013116	1.85611e-05	1.01441e-05	3.52209e-05	2.43292e-05	8.06855e-06	2.71019e-05	9.41809e-05	2.81907e-05	0.000122065	6.78449e-06	0.000134688	2.50375e-05	9.77895e-05	5.54481e-05
K00552	GNMT; glycine N-methyltransferase [EC:2.1.1.20]	0	0	0	0	2.72084e-06	1.09512e-06	0	0	2.63488e-07	0	2.79417e-08	0	0	0	0	0	1.06601e-06	0	0	0	0	0	0	0	0	0	2.7967e-08	0	0	0	1.21257e-07	3.86372e-06	0	0	0	0	0	6.2038e-06
K00554	trmD; tRNA (guanine37-N1)-methyltransferase [EC:2.1.1.228]	6.7827e-05	0.000151578	0.000185768	0.000125671	0.000108557	0.000163671	8.8714e-05	0.00013063	0.000113432	0.00017878	0.000130789	0.000114723	0.000119013	0.000106574	0.000193726	8.22763e-05	0.000125964	9.48921e-05	0.000104925	0.000167317	0.00012558	9.77521e-05	0.00020136	6.75906e-05	0.000134032	0.000110016	0.000187828	6.70481e-05	0.000101651	0.000107919	0.000170021	0.000100565	0.000122057	0.000181537	0.000227634	0.000234465	0.000125153	7.92254e-05
K00556	trmH; tRNA (guanosine-2'-O-)-methyltransferase [EC:2.1.1.34]	0	0	5.82493e-06	0	0	1.07978e-05	0	0	0	4.80398e-05	3.81425e-06	8.65351e-07	2.49288e-06	0	0	3.53732e-08	2.52429e-07	0	0	9.8468e-07	0	7.48099e-07	3.45331e-05	1.18391e-06	0	0	2.6337e-05	1.77945e-07	1.29369e-06	2.15174e-06	1.9059e-06	1.80615e-06	0	4.00235e-06	3.06209e-07	4.23607e-08	9.97393e-06	0
K00557	trmA; tRNA (uracil-5-)-methyltransferase [EC:2.1.1.35]	1.60668e-07	3.69346e-07	0	2.25402e-07	4.78857e-08	4.00315e-08	1.19492e-06	1.98842e-06	6.68971e-08	9.82836e-08	4.52175e-06	0	2.853e-08	0	4.11323e-07	0	5.0497e-07	0	3.02439e-07	0	2.91159e-08	1.95685e-07	7.89887e-08	3.06051e-06	3.96382e-07	9.68824e-08	1.18515e-07	0	0	5.28601e-07	0	3.9785e-08	2.04623e-06	4.45835e-08	3.76349e-06	5.49927e-08	4.00204e-07	3.38302e-07
K00558	DNMT1, dcm; DNA (cytosine-5)-methyltransferase 1 [EC:2.1.1.37]	0.000249594	0.000420976	0.000229787	0.00050654	0.000407589	0.000547165	0.000365489	0.000461848	0.000523272	0.000434296	0.000284808	0.000405678	0.000225648	0.000294199	0.000408494	0.000309899	0.00053568	0.000171572	0.000217207	0.000286722	0.000533245	0.000214543	0.000364645	0.000554978	0.000385266	0.000231679	0.000280588	0.000202157	0.000121708	0.000187016	0.000400911	0.000398537	0.000323572	0.000214973	0.000308785	0.000154005	0.000358533	0.000653949
K00559	E2.1.1.41, SMT1, ERG6; sterol 24-C-methyltransferase [EC:2.1.1.41]	7.11205e-06	1.79082e-06	5.29786e-07	1.95386e-05	7.96464e-07	2.92909e-06	2.32181e-06	1.18092e-06	6.13817e-06	7.05476e-07	2.24873e-06	3.41313e-06	1.1074e-06	5.8199e-06	1.17316e-06	3.6725e-06	2.35699e-06	9.04066e-07	3.24041e-07	7.30431e-07	1.94529e-06	2.55523e-06	1.2598e-06	0	2.62369e-06	1.82329e-06	2.77462e-06	6.59789e-06	4.3438e-07	2.27182e-06	2.24052e-07	1.93148e-06	2.25323e-06	3.30101e-07	8.94301e-07	6.96624e-07	3.32567e-07	2.76447e-06
K00560	thyA, TYMS; thymidylate synthase [EC:2.1.1.45]	0.000229228	4.35635e-05	8.04078e-06	0.000116681	3.65403e-05	5.98287e-05	0.000123196	3.56687e-05	7.13389e-05	5.9644e-05	4.05459e-05	5.67249e-05	0.000114026	0.000448482	3.86151e-05	0.000273295	4.45815e-05	2.6085e-05	3.61962e-05	0.000200429	4.99648e-05	3.50413e-05	4.10735e-05	0.000131463	0.000155528	1.36684e-05	6.38246e-05	0.000182599	0.000336693	9.86306e-05	2.17162e-05	8.19867e-05	5.65037e-05	3.4269e-05	0.000114332	1.46668e-05	5.30985e-05	5.34298e-05
K00561	ermC, ermA; 23S rRNA (adenine-N6)-dimethyltransferase [EC:2.1.1.184]	3.45477e-05	0.000198327	8.81178e-06	0.000219505	0.000103839	0.000117587	4.22082e-05	0.000104217	0.000111902	2.53839e-05	7.89951e-05	5.56567e-05	1.89099e-05	4.4503e-05	2.79977e-05	2.90676e-05	5.72837e-05	2.14233e-05	7.23422e-05	1.96367e-05	9.79556e-05	9.30975e-05	0.000200542	0.000108037	3.66069e-05	2.27474e-05	0.000148802	4.8072e-05	3.29459e-05	4.1915e-05	0.000136817	6.61297e-05	0.000232833	5.82819e-05	2.86038e-05	1.12042e-05	4.03586e-05	6.9497e-05
K00563	rlmA1; 23S rRNA (guanine745-N1)-methyltransferase [EC:2.1.1.187]	6.0225e-06	2.7129e-05	4.12394e-06	2.44664e-05	3.28678e-05	3.20741e-05	1.80254e-05	3.87489e-05	3.44299e-05	6.74678e-06	3.30572e-05	2.80911e-05	9.09394e-06	1.04713e-05	9.07682e-06	1.78018e-05	3.64199e-05	1.1984e-05	3.87701e-07	9.11159e-06	2.06992e-05	2.39509e-05	7.20379e-06	9.12986e-06	2.1009e-05	3.65808e-06	1.43817e-05	1.01858e-05	3.90103e-06	1.14945e-05	1.57794e-05	4.20443e-05	1.33549e-05	2.55852e-07	4.47124e-05	9.74171e-06	7.6764e-06	2.90907e-05
K00564	rsmC; 16S rRNA (guanine1207-N2)-methyltransferase [EC:2.1.1.172]	1.04729e-07	8.3049e-07	9.46608e-07	6.00847e-08	4.59209e-07	3.93984e-07	6.33198e-06	1.88627e-06	4.88911e-07	1.49616e-06	1.54816e-05	4.23617e-07	4.16794e-05	5.12293e-08	8.16038e-07	7.93312e-08	1.94209e-06	7.65995e-07	2.0314e-05	1.09882e-06	6.91917e-08	1.75884e-05	9.71077e-07	2.8099e-05	3.34388e-06	1.03666e-06	8.92355e-07	1.80541e-05	1.22555e-06	3.49265e-06	2.87576e-06	2.83956e-06	1.53534e-06	5.21169e-06	4.02298e-05	1.4718e-06	1.01518e-06	1.94876e-05
K00566	mnmA, trmU; tRNA-uridine 2-sulfurtransferase [EC:2.8.1.13]	5.75511e-05	0.000154691	0.000216553	0.000112697	0.000127506	0.000140679	8.63853e-05	0.00013531	8.46818e-05	0.000188815	0.000111512	0.000113425	0.000158294	7.82e-05	0.000224191	0.000135825	0.0001449	0.0001476	0.000152448	0.000145993	9.00031e-05	0.000167687	0.000194686	2.14702e-05	0.000126061	7.61484e-05	0.000200743	5.255e-05	0.000136625	0.000151574	0.000191947	9.18246e-05	0.000129729	0.000348771	0.000116297	0.00024225	0.000207409	8.6588e-05
K00567	ogt, MGMT; methylated-DNA-[protein]-cysteine S-methyltransferase [EC:2.1.1.63]	3.51039e-05	8.80546e-05	8.926e-06	2.23061e-05	7.81034e-05	5.14839e-05	8.28939e-05	3.8151e-05	6.21543e-05	3.22904e-05	0.00010936	7.4404e-05	7.37382e-05	3.81148e-05	2.49275e-05	2.51998e-05	8.35439e-05	4.60852e-05	4.436e-05	3.97225e-05	7.75442e-05	4.11368e-05	1.63406e-05	9.20745e-05	6.99246e-05	4.23673e-05	2.61176e-05	5.1999e-05	4.08359e-05	2.52188e-05	3.11249e-05	7.59671e-05	3.08157e-05	2.20568e-05	0.000179603	2.34928e-05	1.83966e-05	8.1388e-05
K00568	ubiG; 2-polyprenyl-6-hydroxyphenyl methylase / 3-demethylubiquinone-9 3-methyltransf erase [EC:2.1.1.222 2.1.1.64]	5.16155e-05	1.11367e-05	0.000169172	1.58258e-05	3.18033e-05	1.3428e-05	3.09032e-05	3.90803e-05	1.29555e-05	5.90142e-06	5.03051e-05	6.72162e-05	6.9222e-05	5.19186e-05	0.000176886	8.06103e-05	5.38748e-05	9.14246e-05	6.82347e-05	3.57605e-05	4.2125e-05	8.46991e-05	4.69893e-06	9.82649e-06	4.77089e-05	9.68366e-05	3.81857e-06	8.49961e-05	0.000109719	9.92909e-05	5.09345e-05	3.83416e-05	1.61402e-05	1.37443e-05	9.20449e-06	8.76859e-06	2.85345e-05	2.19216e-05
K00570	pmtA; phosphatidylethanolamine/phosphatidyl-N-methylethanolamine N-methyltransferase [EC:2.1.1.17 2.1.1.71]	2.84666e-07	0	9.66365e-07	0	0	0	0	0	0	1.43647e-08	0	8.5671e-07	0	0	0	0	8.50652e-07	0	0	0	0	0	0	0	0	0	0	0	0	0	8.19178e-08	3.108e-06	0	0	0	0	0	1.76735e-07
K00571	E2.1.1.72; site-specific DNA-methyltransferase (adenine-specific) [EC:2.1.1.72]	7.63727e-05	9.35992e-05	0.00017858	8.43917e-05	0.000378718	0.000203312	0.000121001	0.000172314	0.000164918	8.17178e-05	0.000135648	0.000261963	0.000240272	0.000121524	5.2207e-05	8.05039e-05	0.00017993	2.42872e-05	0.000107492	0.000129946	0.000106002	4.51331e-05	4.76681e-05	0.000120928	0.000165703	9.87371e-05	7.56792e-05	8.53806e-05	5.61869e-05	4.56233e-05	0.000139833	0.000180245	4.46405e-05	0.000229006	0.000171191	5.61523e-05	0.000115492	0.000163121
K00573	E2.1.1.77, pcm; protein-L-isoaspartate(D-aspartate) O-methyltransferase [EC:2.1.1.77 ]	2.76742e-07	9.84268e-06	1.12835e-06	5.41856e-06	1.03956e-05	1.28958e-05	5.90345e-06	1.04663e-05	2.22691e-05	8.33543e-06	1.30221e-05	3.91609e-06	4.12145e-05	2.10872e-05	3.79952e-06	1.36749e-05	5.93205e-06	4.15684e-06	5.02177e-05	3.51806e-06	1.63874e-05	9.24846e-06	1.87999e-06	9.14802e-05	1.23662e-05	9.01281e-07	5.58528e-06	3.18072e-06	6.85273e-06	6.22393e-06	3.99628e-06	9.47598e-06	6.84716e-06	5.21814e-06	2.27962e-05	3.5444e-06	1.82237e-06	2.90059e-05
K00574	cfa; cyclopropane-fatty-acyl-phospholipid synthase [EC:2.1.1.79]	1.20955e-05	2.00521e-05	3.32446e-06	4.29256e-05	3.28443e-05	2.28291e-05	3.26167e-05	1.6651e-05	2.43546e-05	9.76648e-06	1.92439e-05	1.69706e-05	7.3424e-06	2.22683e-05	1.07457e-05	8.99806e-06	3.81084e-05	5.81666e-06	2.58869e-05	1.89002e-05	3.18934e-05	1.88488e-05	8.38967e-06	9.58287e-05	1.1133e-05	4.12399e-06	1.19424e-05	5.72117e-05	4.89806e-06	9.83597e-06	6.04074e-06	2.52692e-05	1.70463e-05	2.09646e-06	1.59381e-05	4.01606e-06	2.86757e-06	4.66458e-05
K00575	cheR; chemotaxis protein methyltransferase CheR [EC:2.1.1.80]	2.0104e-06	4.01816e-06	8.19497e-08	6.37429e-06	3.61735e-06	1.47367e-05	1.72988e-06	8.45443e-06	1.14425e-05	1.26336e-06	1.15349e-05	1.03195e-06	3.65331e-07	3.52689e-06	1.61543e-06	1.42511e-06	6.92048e-06	1.76359e-06	1.85708e-05	6.21211e-08	9.18895e-06	1.82914e-06	1.90702e-06	2.48138e-07	7.19405e-06	7.97067e-07	4.20733e-07	1.7954e-06	3.28631e-07	1.10513e-06	5.19336e-07	1.14667e-05	2.26674e-06	0	4.39596e-06	1.26388e-06	4.80418e-08	2.94804e-06
K00586	DPH5; diphthine methyl ester synthase [EC:2.1.1.314]	0	0	0	0	0	0	0	0	0	0	0	0	0	0	0	0	0	0	0	0	0	0	0	0	0	0	0	0	0	0	0	7.34097e-07	0	0	0	0	0	0
K00587	ICMT, STE14; protein-S-isoprenylcysteine O-methyltransferase [EC:2.1.1.100]	4.66245e-06	1.64213e-06	2.52915e-07	4.75539e-06	1.05877e-06	4.52154e-06	1.65063e-06	8.28942e-07	3.30207e-06	2.54625e-06	4.93499e-06	2.98744e-06	1.43724e-07	1.02249e-06	7.87018e-07	5.54072e-07	2.11544e-06	4.25199e-07	0	3.74036e-07	1.59102e-06	7.25526e-06	1.18127e-06	0	8.01773e-07	1.79813e-06	2.01792e-06	2.43619e-06	2.08979e-07	1.13181e-07	2.58771e-06	3.02118e-06	2.28696e-06	9.00602e-07	1.05932e-06	1.45678e-06	2.30887e-07	3.38981e-06
K00588	E2.1.1.104; caffeoyl-CoA O-methyltransferase [EC:2.1.1.104]	9.16689e-06	1.17887e-05	2.11694e-06	2.89392e-05	1.43008e-05	2.34235e-05	2.69594e-05	1.60178e-05	1.38946e-05	5.34591e-05	1.49843e-05	1.42423e-05	3.50484e-06	1.06631e-05	5.66295e-06	6.85029e-06	1.09501e-05	2.65081e-06	1.13782e-05	1.13119e-05	2.07325e-05	9.88397e-06	4.36233e-06	4.08465e-05	1.29421e-05	6.23875e-08	3.27043e-05	3.32413e-05	3.19721e-06	2.06728e-05	2.27028e-06	8.56043e-06	1.81273e-05	8.31483e-07	6.27019e-06	2.83473e-06	1.73095e-05	2.80487e-05
K00590	E2.1.1.113; site-specific DNA-methyltransferase (cytosine-N4-specific) [EC:2.1.1.113 ]	5.32544e-06	1.42101e-05	9.86863e-07	2.19137e-05	6.16357e-06	9.15173e-06	1.91372e-05	8.59774e-06	1.46482e-05	3.72428e-06	1.62143e-05	1.00397e-05	1.22014e-05	4.6703e-05	5.21952e-06	1.15458e-05	1.05546e-05	1.16813e-05	1.78175e-06	8.87163e-06	1.60273e-05	4.54209e-06	2.40902e-06	0	5.96195e-06	4.99348e-06	9.45801e-06	1.03218e-05	1.13802e-05	2.29949e-06	4.2595e-06	1.47663e-05	1.66834e-06	2.36401e-06	2.84306e-06	3.64498e-05	7.37215e-07	1.51419e-05
K00591	COQ3; polyprenyldihydroxybenzoate methyltransferase / 3-demethylubiquinol 3-O-methyl transferase [EC:2.1.1.114 2.1.1.64]	0	3.0964e-07	0	0	2.00266e-07	0	0	3.68203e-07	5.87884e-08	1.0978e-07	0	0	0	6.34132e-07	0	1.77937e-07	4.43185e-08	4.91331e-08	0	0	0	0	0	0	1.0284e-07	0	0	0	0	0	1.69693e-07	3.9785e-08	1.28753e-07	0	0	0	0	1.89544e-07
K00595	cobL; precorrin-6Y C5,15-methyltransferase (decarboxylating) [EC:2.1.1.132]	3.89848e-05	4.32932e-05	4.65042e-06	4.95394e-05	3.47797e-05	5.13691e-05	3.56794e-05	6.06577e-05	4.1742e-05	1.8761e-05	3.87532e-05	2.94038e-05	1.88416e-05	3.85837e-05	2.13992e-05	2.57515e-05	4.20242e-05	2.65223e-05	5.05639e-05	2.06471e-05	5.46954e-05	3.21727e-05	1.67194e-05	3.77147e-05	3.02222e-05	1.51377e-05	2.35408e-05	4.39429e-05	1.59931e-05	2.32699e-05	1.63056e-05	4.45538e-05	1.39413e-05	7.53817e-06	6.71674e-05	9.54682e-06	4.68706e-06	3.47309e-05
K00597	MTRR; methionine synthase reductase [EC:1.16.1.8]	0	1.42223e-07	3.9689e-07	0	2.93892e-07	0	1.37797e-06	0	3.75018e-07	5.36704e-08	8.15522e-06	0	4.47828e-05	0	5.24978e-08	9.79658e-08	1.41709e-06	3.79756e-07	0	9.99837e-07	4.27034e-08	1.04842e-06	1.01398e-06	7.51529e-06	7.79843e-07	1.07091e-06	4.84762e-08	3.67029e-06	1.7746e-06	1.99594e-06	2.75331e-06	1.68316e-06	9.09217e-08	3.88867e-06	2.02435e-05	1.17763e-06	2.63292e-07	2.82482e-07
K00598	tam; trans-aconitate 2-methyltransferase [EC:2.1.1.144]	1.46378e-07	6.42754e-06	7.42901e-07	7.29559e-07	1.62381e-06	1.27593e-06	4.37414e-06	1.59478e-07	2.04323e-06	0	7.03564e-06	6.05298e-08	3.20938e-06	9.92452e-08	3.11252e-08	7.46366e-07	2.64157e-06	1.99971e-06	2.87316e-05	6.50834e-07	4.77455e-06	1.01962e-06	4.60469e-07	8.08001e-06	8.25973e-07	7.54836e-07	1.09298e-06	2.64299e-06	9.21802e-07	5.14734e-06	1.91897e-06	5.35368e-06	1.84934e-05	3.62181e-06	1.64754e-05	1.17299e-06	2.93662e-07	1.13583e-06
K00600	glyA, SHMT; glycine hydroxymethyltransferase [EC:2.1.2.1]	1.25034e-05	3.69038e-05	9.51388e-06	2.39463e-05	2.89686e-05	6.27782e-05	0.000127969	3.10514e-05	7.80781e-05	2.00659e-05	4.83854e-05	6.08824e-05	4.40837e-05	1.21137e-05	9.21251e-06	1.777e-05	3.46754e-05	6.48151e-05	3.61835e-05	1.10822e-05	3.64782e-05	1.96805e-05	9.02859e-06	6.18575e-05	3.13188e-05	2.18948e-05	7.83743e-05	9.17785e-06	4.7533e-06	2.15661e-05	3.22543e-05	4.25801e-05	1.2833e-05	0.000112883	0.000220983	3.58092e-05	0.000262439	2.64237e-05
K00601	E2.1.2.2; phosphoribosylglycinamide formyltransferase [EC:2.1.2.2]	0	0	0	0	0	0	0	0	0	0	0	0	0	0	0	0	0	0	0	0	0	0	7.45887e-07	0	0	0	0	0	0	0	0	2.08507e-06	0	0	0	0	0	0
K00602	purH; phosphoribosylaminoimidazolecarboxamide formyltransferase / IMP cyclohydrolase [EC:2.1.2.3 3.5.4.10]	4.24507e-05	0.000334218	0.00056008	0.000137075	0.000122625	0.000289054	0.000121303	0.000287417	0.000112088	0.000470615	9.4335e-05	0.000166179	7.2245e-05	3.88002e-05	0.000448726	5.07763e-05	0.000126508	6.29383e-05	9.75609e-05	0.000114958	6.16843e-05	5.71019e-05	0.000481636	9.85469e-05	0.000133492	4.82739e-05	0.00043437	3.13434e-05	4.37767e-05	6.89139e-05	0.000415826	0.000112512	0.000257285	0.000255344	0.000188345	0.000471781	0.000339265	8.66481e-05
K00603	fctD; glutamate formiminotransferase / 5-formyltetrahydrofolate cyclo-ligase [EC:2.1 .2.5 6.3.3.2]	4.92323e-06	9.19091e-06	2.72845e-07	1.08296e-06	1.02332e-05	1.00903e-05	1.07777e-05	4.57136e-06	5.39835e-06	3.15516e-06	8.46931e-06	1.04549e-05	1.28693e-05	1.88671e-05	1.63976e-06	6.96705e-07	1.69548e-05	1.42502e-05	2.34044e-06	4.86049e-06	6.57213e-06	4.37549e-06	2.12373e-06	1.25669e-07	5.2786e-06	9.6672e-06	1.72577e-06	6.32852e-06	1.0879e-05	9.01378e-06	4.89645e-06	8.75717e-06	7.36863e-06	2.15992e-06	3.39954e-06	3.87722e-06	6.16454e-07	1.97841e-05
K00604	MTFMT, fmt; methionyl-tRNA formyltransferase [EC:2.1.2.9]	3.48602e-05	0.000141146	0.00021873	2.09054e-05	4.38818e-05	0.000151398	4.86508e-05	0.000119359	5.04409e-05	0.000185383	7.02788e-05	5.6672e-05	5.26802e-05	2.68031e-05	0.000197146	1.53264e-05	6.5029e-05	3.12286e-05	4.53462e-05	2.01921e-05	4.7049e-05	3.34127e-05	0.000177606	0.000113119	3.99883e-05	2.1173e-05	0.000182347	2.79004e-05	1.70873e-05	3.20605e-05	0.000157516	7.76718e-05	0.000122172	8.69945e-06	6.58267e-05	0.000192874	0.000108326	9.95513e-05
K00605	gcvT, AMT; aminomethyltransferase [EC:2.1.2.10]	3.31549e-06	2.01343e-05	1.06584e-06	4.97498e-07	1.09051e-05	6.83654e-06	7.27446e-06	3.86746e-06	4.1374e-06	9.2118e-06	1.69436e-05	1.86182e-05	4.77546e-05	8.31735e-06	6.8267e-07	1.86726e-06	9.17087e-06	7.23632e-06	2.76831e-05	4.70926e-06	1.60813e-06	3.15901e-06	2.58582e-06	8.29953e-06	3.09874e-06	7.56409e-06	1.21017e-06	1.94224e-05	7.04628e-06	1.52272e-05	6.25741e-06	9.01906e-06	1.06564e-06	6.59687e-06	2.09527e-05	3.43461e-06	5.87096e-07	1.33874e-05
K00606	panB; 3-methyl-2-oxobutanoate hydroxymethyltransferase [EC:2.1.2.11]	6.33145e-06	0.000103802	0.00017794	1.54216e-06	3.37507e-05	8.98754e-05	2.96397e-05	9.27696e-05	2.61563e-05	0.000156627	5.39325e-05	7.20237e-05	4.98844e-05	1.25988e-06	0.000182801	1.18648e-06	5.02767e-05	5.7552e-06	5.25832e-05	6.0803e-06	2.88848e-05	1.93698e-05	0.000154185	1.68986e-05	2.64957e-05	1.99047e-05	0.000163141	4.44182e-05	6.37114e-06	1.22955e-05	0.000156901	3.38753e-05	7.63361e-05	4.76954e-06	1.30615e-05	0.000177198	9.1195e-05	3.70265e-05
K00609	pyrB, PYR2; aspartate carbamoyltransferase catalytic subunit [EC:2.1.3.2]	5.00257e-05	0.000158591	0.000188084	0.000131888	9.18542e-05	0.00018153	6.66957e-05	0.000209889	0.000109741	0.000164851	0.000106478	0.000102301	5.7401e-05	6.01983e-05	0.00020467	4.15034e-05	0.00011703	3.49257e-05	8.59755e-05	3.64601e-05	6.85932e-05	4.32405e-05	0.000204616	0.000172232	5.7326e-05	1.93892e-05	0.000188688	6.04826e-05	2.05414e-05	5.701e-05	0.00016864	0.00010376	0.000123433	1.30214e-05	0.000161585	0.000172128	0.000127649	0.000119399
K00610	pyrI; aspartate carbamoyltransferase regulatory subunit	5.7035e-05	0.000143264	0.000178301	0.00016774	8.79228e-05	0.000148002	0.00010429	0.000147924	0.000114908	0.000224124	0.000100127	9.58376e-05	0.000128521	0.0001056	0.000213552	0.00012021	0.000123322	0.00011576	0.000155613	0.00011163	5.90632e-05	0.000138138	0.000185275	0.000104186	0.000132166	8.66053e-05	0.000189289	8.16105e-05	0.000110215	0.000120785	0.000139728	0.000100331	0.000136599	0.000185396	0.000130759	0.000200661	0.000130019	6.83013e-05
K00611	OTC, argF, argI; ornithine carbamoyltransferase [EC:2.1.3.3]	4.9901e-05	8.23543e-05	1.65639e-05	0.000140354	7.46414e-05	0.000109438	0.000148295	8.14942e-05	0.000104597	3.2877e-05	0.000102376	8.37836e-05	3.39118e-05	6.90396e-05	3.47306e-05	4.76528e-05	8.28775e-05	6.19411e-05	8.61941e-05	6.18853e-05	7.68573e-05	5.19842e-05	2.67686e-05	0.00018201	6.51716e-05	1.82855e-05	7.55143e-05	9.83582e-05	2.5954e-05	4.42263e-05	4.64111e-05	7.55175e-05	7.83383e-05	8.09698e-05	0.000258554	3.09354e-05	0.000114089	7.11102e-05
K00612	E2.1.3.-; carbamoyltransferase [EC:2.1.3.-]	3.95387e-06	2.73504e-07	4.27778e-07	2.497e-06	1.25154e-06	2.49665e-06	1.42583e-06	7.72264e-07	5.34104e-06	6.79835e-08	3.33577e-07	2.61539e-06	1.87708e-07	7.40664e-06	0	8.02955e-07	3.41172e-06	3.33269e-06	0	5.40402e-07	1.38015e-07	8.58841e-07	6.83616e-07	0	1.10906e-07	0	1.59461e-08	1.57218e-06	9.03776e-07	8.60924e-08	0	8.76961e-07	5.25914e-06	0	0	0	2.28319e-07	9.77838e-06
K00613	GATM; glycine amidinotransferase [EC:2.1.4.1]	0	0	0	0	0	0	0	0	0	0	1.88308e-06	0	0	0	0	0	0	0	0	0	0	0	0	0	0	0	0	0	0	0	0	0	0	0	0	0	0	1.38139e-06
K00614	CSKMT, METTL12; citrate synthase lysine N-methyltransferase [EC:2.1.1.-]	5.10559e-06	1.56012e-05	2.16974e-06	3.26451e-05	1.87327e-05	1.71058e-05	2.67381e-05	1.31932e-05	2.95722e-05	5.57949e-06	1.49518e-05	1.29647e-05	6.09558e-06	6.09792e-06	5.19727e-06	3.51907e-06	1.3009e-05	1.41956e-05	3.90434e-06	6.58361e-06	8.16112e-06	1.04735e-05	2.94242e-06	1.46997e-05	8.14462e-06	5.54084e-06	2.1732e-05	5.10058e-06	3.80075e-07	5.46076e-06	2.72764e-06	1.96826e-05	4.53008e-06	1.98222e-05	0.000157085	5.3113e-06	4.09795e-05	7.36359e-06
K00615	E2.2.1.1, tktA, tktB; transketolase [EC:2.2.1.1]	6.22742e-05	0.000240078	0.000281675	0.000157915	7.78614e-05	0.000255849	0.000141142	0.000218212	0.000160353	0.000160518	0.000130874	0.000107847	0.000108659	7.11581e-05	0.000210518	4.07413e-05	0.000111575	6.08229e-05	0.000163657	4.99486e-05	7.57325e-05	0.00013777	0.000259421	0.000230603	7.70019e-05	4.90064e-05	0.000169103	0.00012	2.94896e-05	7.46603e-05	0.000243749	0.000143672	0.00017873	3.04599e-05	0.000439294	0.000212248	0.000212543	0.000201634
K00616	E2.2.1.2, talA, talB; transaldolase [EC:2.2.1.2]	7.61038e-05	6.75667e-05	1.08904e-05	8.69184e-05	6.42548e-05	4.51561e-05	0.00011923	3.05177e-05	5.59822e-05	4.04448e-05	0.000113836	6.11288e-05	0.000153013	0.000114036	2.92415e-05	9.23415e-05	0.000114354	9.02549e-05	0.000159786	6.86175e-05	7.6047e-05	0.00012797	2.00251e-05	0.000106793	7.07911e-05	0.000119231	3.86772e-05	0.000114617	0.000113203	0.000103734	2.8048e-05	5.4684e-05	7.74072e-05	6.15425e-05	0.000186594	2.71232e-05	2.94325e-05	6.33365e-05
K00619	argA; amino-acid N-acetyltransferase [EC:2.3.1.1]	1.03325e-06	1.72687e-07	0	7.61886e-07	2.69589e-06	8.25307e-06	1.89434e-05	5.77175e-06	5.43847e-06	8.35951e-07	2.38455e-07	1.05798e-05	1.59803e-06	1.46253e-06	8.1556e-07	9.93779e-07	4.69952e-06	1.1982e-05	0	0	3.45134e-06	0	1.94156e-06	0	3.76225e-06	4.32669e-06	1.21052e-05	6.65098e-06	1.57795e-06	9.31123e-08	1.10273e-06	5.4029e-08	0	1.73785e-05	0	5.06046e-06	4.29029e-05	2.42498e-06
K00620	argJ; glutamate N-acetyltransferase / amino-acid N-acetyltransferase [EC:2.3.1.35 2. 3.1.1]	3.65205e-05	7.0298e-05	5.40679e-06	4.6325e-05	4.20158e-05	5.43848e-05	6.9593e-05	4.21515e-05	6.49829e-05	2.82667e-05	4.54348e-05	4.9046e-05	1.5732e-05	2.37016e-05	1.29606e-05	1.23007e-05	4.90445e-05	4.30441e-05	4.48577e-05	2.64805e-05	4.97561e-05	1.85421e-05	9.78311e-06	3.14246e-05	2.41302e-05	2.36246e-05	5.0726e-05	8.8461e-06	1.05119e-05	1.05822e-05	1.3077e-05	3.76747e-05	3.08804e-05	5.03791e-05	0.000174482	2.35033e-05	0.000114863	5.87393e-05
K00621	GNPNAT1, GNA1; glucosamine-phosphate N-acetyltransferase [EC:2.3.1.4]	0	0	0	0	0	1.59902e-06	0	5.91515e-07	1.74319e-06	0	0	0	0	1.3161e-07	0	0	0	0	0	0	0	0	0	0	0	0	0	6.26552e-06	0	0	0	2.13697e-07	0	0	0	0	0	0
K00624	E2.3.1.7; carnitine O-acetyltransferase [EC:2.3.1.7]	0	0	4.52017e-07	0	0	0	0	0	0	0	0	0	0	2.70794e-08	0	0	0	0	0	0	0	0	0	0	0	0	0	0	0	0	0	0	0	9.20839e-07	2.11083e-06	0	2.88908e-07	0
K00625	E2.3.1.8, pta; phosphate acetyltransferase [EC:2.3.1.8]	2.87857e-05	4.96818e-05	9.76013e-06	8.07571e-05	4.6341e-05	7.33357e-05	5.86889e-05	4.76175e-05	4.84959e-05	2.28555e-05	4.86593e-05	3.68665e-05	2.04941e-05	6.44691e-05	1.95307e-05	2.67372e-05	4.72073e-05	3.07808e-05	6.65314e-05	3.09885e-05	3.80847e-05	2.49345e-05	3.79017e-05	0.000142489	2.97689e-05	1.73467e-05	2.52639e-05	3.79076e-05	2.0477e-05	3.35354e-05	2.01767e-05	4.93165e-05	5.96294e-05	1.12871e-05	9.14924e-05	1.69867e-05	1.77831e-05	7.53001e-05
K00626	E2.3.1.9, atoB; acetyl-CoA C-acetyltransferase [EC:2.3.1.9]	1.18167e-05	2.82582e-05	2.75994e-06	6.71118e-06	1.93227e-05	4.22816e-05	1.19703e-05	4.45391e-05	1.81642e-05	1.36276e-05	3.51194e-05	1.23618e-05	8.77316e-05	1.43254e-05	6.03272e-06	5.13628e-06	2.8229e-05	1.6536e-05	7.67881e-05	1.16698e-05	1.35486e-05	2.25186e-05	8.24273e-06	5.10317e-05	1.65571e-05	1.08789e-05	7.94969e-06	2.03866e-05	1.30014e-05	1.42952e-05	1.23441e-05	2.72558e-05	9.64652e-06	1.49749e-05	7.08302e-05	9.09521e-06	4.28686e-06	4.25672e-05
K00627	DLAT, aceF, pdhC; pyruvate dehydrogenase E2 component (dihydrolipoamide acetyltransferase) [EC:2.3.1.12]	3.67416e-07	4.01962e-06	1.01644e-06	8.84917e-07	2.69767e-06	6.2778e-07	5.05164e-06	1.28794e-06	5.11964e-06	2.91629e-06	1.95373e-05	1.68126e-06	4.59037e-05	7.05035e-07	6.55236e-07	8.00376e-07	2.44157e-06	1.21168e-06	2.66091e-05	2.43259e-06	1.7885e-06	2.27564e-05	1.44877e-06	3.11872e-05	3.03693e-06	2.95657e-06	6.23394e-06	1.69379e-05	1.03615e-06	3.76859e-06	5.6504e-06	7.99667e-06	1.53688e-06	5.71664e-06	2.84952e-05	1.84425e-06	3.37102e-07	1.70714e-05
K00631	plsB; glycerol-3-phosphate O-acyltransferase [EC:2.3.1.15]	0	1.01649e-06	7.87262e-07	0	5.45043e-07	5.44984e-08	3.24582e-06	0	2.16056e-07	1.69466e-06	1.31071e-05	2.84295e-07	5.15717e-05	1.28158e-07	1.41155e-07	0	2.18958e-06	5.22623e-07	3.55708e-05	1.00493e-06	7.92761e-09	1.96824e-05	7.83037e-07	2.38751e-05	2.11793e-06	1.1128e-06	8.17493e-08	1.50011e-05	1.51839e-06	3.99288e-06	2.47284e-06	3.52075e-06	1.6879e-08	7.28962e-06	3.55339e-05	1.91008e-06	3.74108e-07	2.0379e-05
K00632	fadA, fadI; acetyl-CoA acyltransferase [EC:2.3.1.16]	0	5.48632e-07	7.10676e-07	0	8.62813e-07	1.35399e-07	3.01912e-06	0	3.11753e-07	1.10412e-06	1.69161e-05	1.84428e-07	4.27354e-05	8.34017e-08	1.95816e-07	1.66838e-08	2.51901e-06	6.03403e-07	2.71918e-05	7.91117e-07	3.56931e-08	1.44717e-05	1.00166e-06	3.56085e-05	2.6729e-06	1.51438e-06	7.49632e-08	1.41986e-05	1.43432e-06	5.10233e-06	4.14129e-06	4.31723e-06	0	5.52395e-06	4.66303e-05	2.88387e-06	1.21476e-07	1.24657e-05
K00633	lacA; galactoside O-acetyltransferase [EC:2.3.1.18]	2.55436e-05	1.54821e-05	3.52491e-06	1.33887e-05	2.18976e-05	1.64209e-05	5.43864e-05	1.93738e-05	2.85769e-05	4.36193e-05	2.65641e-05	2.38059e-05	6.94405e-05	3.14581e-05	1.00008e-05	2.51664e-05	4.67279e-05	2.44552e-05	4.53151e-05	1.15707e-05	4.37378e-05	2.37557e-05	6.01751e-06	2.58456e-05	1.5003e-05	1.38314e-05	1.11558e-05	2.93505e-05	9.35611e-06	2.36947e-05	1.48731e-05	4.82852e-05	2.39369e-05	1.25577e-05	8.77359e-05	1.13656e-05	3.11585e-06	6.23101e-05
K00634	ptb; phosphate butyryltransferase [EC:2.3.1.19]	1.53405e-06	0	3.87669e-07	1.00754e-06	1.64035e-05	3.27238e-07	6.44961e-06	4.29319e-06	3.51144e-06	1.09191e-06	2.39218e-05	2.96904e-06	6.39176e-07	0	8.06356e-07	3.36297e-07	1.91439e-05	6.70057e-07	0	1.43657e-07	1.16512e-05	3.77573e-07	1.38104e-07	0	6.57797e-06	8.61977e-07	3.63792e-06	1.14352e-05	0	2.77576e-07	2.54599e-06	5.92261e-06	2.30478e-06	0	3.69531e-08	9.55746e-07	3.47503e-07	8.20835e-06
K00637	SOAT; sterol O-acyltransferase [EC:2.3.1.26]	0	0	5.53014e-07	0	0	0	0	0	0	0	0	0	0	0	0	0	0	0	0	0	0	0	0	0	0	0	0	4.22161e-08	0	0	0	0	0	2.40663e-06	4.04277e-06	0	4.59337e-07	0
K00638	catB; chloramphenicol O-acetyltransferase type B [EC:2.3.1.28]	5.68096e-06	0	0	3.76164e-06	2.14354e-07	1.00124e-06	0	1.66211e-07	9.52377e-07	6.61345e-07	6.75798e-08	4.58504e-08	0	2.53515e-06	0	1.18277e-06	0	2.57771e-07	0	8.41875e-07	6.96232e-06	1.49484e-07	0	1.23471e-06	0	3.60686e-06	6.35967e-07	0	0	0	2.8085e-07	6.43176e-07	1.33093e-06	0	0	9.66731e-07	0	3.5224e-07
K00639	kbl, GCAT; glycine C-acetyltransferase [EC:2.3.1.29]	5.9959e-05	1.08262e-05	3.96911e-06	1.6096e-05	5.70659e-05	2.36546e-05	4.39295e-05	2.63798e-05	1.95473e-05	5.55157e-05	9.21226e-05	6.56521e-05	0.000179939	6.98372e-05	1.93987e-05	7.29989e-05	0.000159569	0.000164358	0.000223441	3.86863e-05	0.00013711	0.000195996	3.21969e-05	3.97561e-05	7.76082e-05	0.000357141	4.96245e-05	0.000252134	9.89994e-05	9.70249e-05	2.79842e-05	5.06474e-05	3.41038e-05	2.35597e-05	2.72599e-05	7.09448e-05	4.42109e-05	2.87272e-05
K00640	cysE; serine O-acetyltransferase [EC:2.3.1.30]	7.0127e-05	0.000148724	0.000329593	8.47269e-05	7.07234e-05	0.000153372	7.09369e-05	0.000121078	8.87e-05	0.000192452	9.08481e-05	0.000137893	7.96053e-05	6.41617e-05	0.000231691	4.24864e-05	0.000102109	5.79605e-05	9.86225e-05	3.42308e-05	7.92376e-05	8.38438e-05	0.000137984	0.000134799	6.85774e-05	3.437e-05	0.000196429	5.36892e-05	5.28441e-05	5.66832e-05	0.000117797	9.04065e-05	0.000142946	4.4033e-05	0.000136529	0.00022478	7.62754e-05	0.000147138
K00641	metX; homoserine O-acetyltransferase/O-succinyltransferase [EC:2.3.1.31 2.3.1.46]	0	0	1.82292e-07	0	5.75975e-07	0	1.51662e-07	0	2.63356e-06	1.34176e-07	1.78358e-07	0	0	0	0	0	0	0	0	0	0	0	0	0	0	0	0	0	0	0	7.06195e-08	1.95374e-07	0	4.97653e-07	6.9518e-07	0	3.9034e-08	3.71867e-07
K00643	E2.3.1.37, ALAS; 5-aminolevulinate synthase [EC:2.3.1.37]	0	0	5.71895e-08	0	0	0	0	0	0	0	0	0	0	0	0	0	0	0	0	0	0	0	0	0	0	0	0	0	0	0	0	0	0	3.51284e-07	1.07065e-06	0	7.34757e-08	0
K00645	fabD, MCAT, MCT1; [acyl-carrier-protein] S-malonyltransferase [EC:2.3.1.39]	3.15487e-05	0.000122518	0.000199918	6.96433e-05	3.81822e-05	0.000127786	7.27662e-05	0.000139494	6.4097e-05	0.000165567	6.97368e-05	7.83428e-05	5.00833e-05	3.24462e-05	0.000183111	2.07184e-05	5.42964e-05	4.67943e-05	7.25067e-05	2.02121e-05	5.11475e-05	1.65473e-05	0.000199563	9.8082e-05	3.71401e-05	1.62022e-05	0.000195338	3.5056e-05	1.30583e-05	4.62377e-05	0.000171332	5.91386e-05	0.000104483	4.20128e-05	4.40163e-05	0.000196653	0.000167377	5.71675e-05
K00647	fabB; 3-oxoacyl-[acyl-carrier-protein] synthase I [EC:2.3.1.41]	2.00152e-05	2.25136e-05	8.60755e-07	1.93163e-05	1.45207e-05	1.43164e-05	3.85211e-05	3.01435e-05	9.8264e-06	1.65124e-05	4.12242e-05	1.84003e-05	0.000154263	5.39666e-05	1.50863e-05	9.71126e-05	5.31502e-05	0.000115858	0.000146065	3.01196e-05	3.39995e-05	0.000124391	4.88711e-06	2.68243e-05	4.62539e-05	6.83009e-05	3.82794e-06	3.13931e-05	0.00011691	0.000128237	4.70228e-05	2.26288e-05	4.08776e-06	2.736e-05	2.79503e-05	1.02561e-05	1.8996e-05	3.08921e-05
K00648	fabH; 3-oxoacyl-[acyl-carrier-protein] synthase III [EC:2.3.1.180]	0.000157097	0.000191795	0.000240124	0.000221984	0.000165972	0.000182393	0.000106678	0.000185828	0.000165071	0.000244296	0.000172192	0.000216049	0.00022097	0.000160759	0.000225245	0.00013299	0.00015066	0.000226917	0.00017824	0.000165499	0.000104716	0.000290147	0.000249551	0.000149561	0.000155535	0.00015498	0.000214325	8.04285e-05	0.00021116	8.55777e-05	0.000256335	0.000168575	0.000178648	0.000253956	0.00014359	0.000259225	0.000181442	0.000108248
K00651	metA; homoserine O-succinyltransferase/O-acetyltransferase [EC:2.3.1.46 2.3.1.31]	2.99538e-05	3.71274e-05	6.84852e-06	9.7019e-06	5.17778e-05	5.47441e-05	6.60274e-05	1.98709e-05	5.07801e-05	5.50695e-05	4.18068e-05	4.24568e-05	1.11629e-05	2.03257e-05	1.04576e-05	1.48047e-05	3.62959e-05	4.3642e-05	2.83685e-05	1.57078e-05	3.78671e-05	2.06094e-05	2.88921e-05	7.3848e-05	1.71153e-05	2.54817e-05	5.92065e-05	7.29061e-06	1.88723e-05	1.07302e-05	1.77713e-05	3.63413e-05	8.20375e-06	4.6256e-05	6.23207e-05	2.19601e-05	0.000114707	4.97262e-05
K00652	bioF; 8-amino-7-oxononanoate synthase [EC:2.3.1.47]	5.65362e-06	1.38539e-06	1.31122e-06	1.42439e-06	1.16857e-05	4.85805e-06	7.95127e-06	2.62605e-06	7.40124e-06	7.4747e-06	1.44073e-05	7.96976e-06	4.17423e-05	1.74204e-05	1.45341e-06	4.23409e-06	9.30056e-06	1.14092e-05	1.86198e-05	6.31298e-06	5.58582e-06	7.19582e-06	2.76309e-06	1.53925e-05	8.5289e-06	6.98539e-06	3.07672e-06	8.64864e-06	8.15426e-06	2.45254e-06	5.20987e-06	1.96883e-05	1.43854e-05	5.45411e-06	1.90467e-05	4.99916e-06	1.03724e-06	1.22873e-05
K00654	SPT; serine palmitoyltransferase [EC:2.3.1.50]	0	0	1.70656e-07	0	0	0	0	0	0	0	0	0	0	0	0	0	0	0	0	0	0	0	0	0	0	0	0	0	0	0	0	0	0	5.82359e-07	7.69135e-07	0	7.30849e-08	0
K00655	plsC; 1-acyl-sn-glycerol-3-phosphate acyltransferase [EC:2.3.1.51]	5.47729e-05	0.000228815	0.000210434	0.000119554	7.93108e-05	0.000207882	0.000114807	0.000200298	0.000125792	0.000165175	9.02587e-05	0.000118635	7.26109e-05	6.43596e-05	0.00023058	3.15429e-05	9.50807e-05	3.85499e-05	0.000120695	8.36205e-05	7.50582e-05	6.3219e-05	0.000200024	0.000234688	4.93243e-05	7.27072e-05	0.000201495	6.53677e-05	3.43597e-05	5.86053e-05	0.000173621	0.000131953	0.000179042	4.55237e-05	0.000376578	0.000199445	0.000156355	0.000155029
K00656	E2.3.1.54, pflD; formate C-acetyltransferase [EC:2.3.1.54]	5.36778e-05	4.70809e-05	7.70162e-06	6.97412e-05	5.27301e-05	0.00011027	0.000103144	4.91419e-05	9.05827e-05	3.2636e-05	0.000102948	6.3579e-05	6.73012e-05	5.40255e-05	2.56035e-05	2.66074e-05	5.61838e-05	5.53113e-05	6.91996e-05	3.04401e-05	5.4149e-05	0.000141546	2.18835e-05	0.000191442	5.71018e-05	3.06058e-05	5.11197e-05	7.70992e-05	2.21336e-05	5.30101e-05	2.51898e-05	6.40024e-05	5.75256e-05	3.55409e-05	9.85145e-05	2.56265e-05	8.35416e-05	9.76799e-05
K00657	speG, SAT; diamine N-acetyltransferase [EC:2.3.1.57]	5.19686e-06	9.02358e-05	0.000177802	2.49272e-06	6.07622e-06	6.8236e-05	5.46551e-06	9.16045e-05	5.77569e-06	0.000163306	8.80478e-06	3.67521e-05	5.93792e-06	1.61011e-05	0.000175943	3.74072e-06	2.23687e-05	7.35964e-06	1.09637e-06	3.62547e-06	5.20417e-06	7.38995e-06	0.00020364	1.60266e-06	5.04119e-06	5.41289e-06	0.000146226	4.33113e-06	1.38448e-05	1.78746e-05	0.000136734	2.09953e-05	7.76828e-05	1.34154e-06	9.84284e-05	0.000178584	9.93856e-05	9.71292e-06
K00658	DLST, sucB; 2-oxoglutarate dehydrogenase E2 component (dihydrolipoamide succinyltransferase) [EC:2.3.1.61]	3.62992e-06	3.44744e-06	1.82688e-06	2.5264e-07	5.11877e-06	5.41441e-06	1.31348e-05	5.24687e-06	6.17594e-06	1.21833e-06	1.49116e-05	6.52097e-06	4.53563e-05	8.95837e-06	2.45318e-06	3.17542e-07	4.45332e-06	1.13667e-05	2.24301e-05	4.35878e-05	3.99928e-06	3.50762e-06	1.58428e-06	9.36644e-06	3.10696e-06	5.81447e-06	1.24816e-05	4.28023e-06	7.2641e-06	2.82204e-06	6.45679e-06	8.50313e-06	2.15009e-06	6.10041e-06	2.03929e-05	4.34625e-06	1.81884e-06	7.39756e-06
K00661	maa; maltose O-acetyltransferase [EC:2.3.1.79]	0.000301203	0.000132659	0.000294501	0.000159538	0.00012673	0.000126299	0.000246972	0.000191817	0.000129032	8.97621e-05	0.000140283	0.000205642	0.000218789	0.000179558	4.30069e-05	0.000329992	0.000145822	0.000270228	0.000281645	0.000285468	0.000150805	0.000243167	0.000299196	0.00018463	0.000143657	0.000245625	3.71657e-05	0.000211157	0.000433709	0.000155335	0.000133581	0.000215347	8.70009e-05	4.55973e-05	3.22209e-05	0.000172972	7.09646e-05	0.000130714
K00662	aacC; aminoglycoside 3-N-acetyltransferase [EC:2.3.1.81]	6.63489e-06	3.97052e-07	3.44422e-06	7.40627e-07	3.05382e-07	0	1.70872e-06	1.31428e-07	1.28711e-06	7.68044e-07	1.90814e-06	1.02397e-06	4.82753e-05	6.64731e-06	2.79963e-07	2.52154e-07	4.09773e-06	2.0752e-06	3.36043e-08	1.71978e-07	1.1262e-06	7.1183e-08	8.62232e-07	4.79691e-06	5.13011e-06	2.28638e-06	9.59924e-08	3.42192e-06	3.59622e-07	3.3232e-06	9.94073e-06	3.04972e-08	1.32871e-06	1.04667e-05	7.17938e-06	3.55704e-08	1.20879e-07	6.31772e-07
K00663	aacA; aminoglycoside 6'-N-acetyltransferase [EC:2.3.1.82]	2.75577e-05	2.26365e-05	4.63934e-06	3.42605e-05	3.64781e-05	8.12225e-06	3.4127e-05	7.71669e-06	2.98988e-05	7.63881e-06	1.65341e-05	1.65445e-05	3.13228e-06	4.90335e-06	5.27609e-06	5.15203e-06	1.19715e-05	6.82666e-06	1.15196e-05	4.72281e-06	3.27394e-05	6.55412e-06	3.60539e-06	8.38706e-06	3.76716e-05	1.34605e-05	5.9148e-06	2.68245e-05	2.17452e-05	4.17992e-06	3.6099e-06	9.47352e-06	1.94186e-05	4.3576e-06	1.30417e-05	8.50926e-07	3.96946e-06	1.63414e-05
K00666	ACSF2; fatty-acyl-CoA synthase [EC:6.2.1.-]	9.25654e-06	3.16499e-06	7.25058e-07	1.41979e-06	4.60599e-06	1.0479e-05	1.08899e-05	3.93973e-06	3.88116e-06	3.46315e-06	1.0761e-05	1.12672e-05	1.25566e-05	1.97734e-05	1.5433e-06	3.3058e-06	1.07139e-05	1.28467e-05	8.3401e-07	6.62625e-06	7.90815e-06	1.62688e-05	2.53186e-06	6.29135e-06	8.26201e-06	1.09326e-05	4.11437e-06	1.40498e-05	7.91935e-06	4.49197e-07	4.03167e-06	5.69141e-06	1.62216e-05	2.45055e-06	5.93729e-06	4.70549e-06	4.19418e-06	1.94861e-05
K00667	FAS2; fatty acid synthase subunit alpha, fungi type [EC:2.3.1.86]	5.88584e-07	6.22517e-08	6.81703e-07	1.25295e-06	3.25554e-06	3.84865e-08	1.71919e-05	1.86634e-07	4.78672e-06	4.29445e-08	1.94347e-06	3.23613e-07	1.34111e-07	1.52079e-07	3.18812e-08	1.42148e-06	9.61228e-07	1.15965e-06	0	6.46534e-06	2.05056e-05	7.03806e-07	8.38098e-07	2.25439e-05	1.34862e-06	4.03325e-08	4.05418e-06	1.71359e-07	5.03796e-08	2.16937e-05	2.28826e-07	1.04234e-06	3.85396e-05	2.05287e-06	5.04615e-06	3.3042e-07	1.24165e-06	7.96763e-06
K00668	FAS1; fatty acid synthase subunit beta, fungi type [EC:2.3.1.86]	5.88584e-07	6.22517e-08	1.93135e-07	1.25295e-06	3.25554e-06	3.84865e-08	1.71919e-05	1.86634e-07	4.78672e-06	4.29445e-08	1.94347e-06	3.23613e-07	1.34111e-07	1.52079e-07	3.18812e-08	1.42148e-06	9.61228e-07	1.15965e-06	0	6.46534e-06	2.05056e-05	6.56074e-07	8.85669e-07	2.25439e-05	1.34862e-06	4.03325e-08	4.05418e-06	7.16821e-08	5.03796e-08	2.16937e-05	2.28826e-07	1.04234e-06	3.85396e-05	1.08049e-06	1.70558e-06	3.3042e-07	8.97182e-07	7.96763e-06
K00669	AANAT; arylalkylamine N-acetyltransferase [EC:2.3.1.87]	9.81473e-06	6.45487e-06	1.04831e-06	1.78149e-05	2.33237e-06	3.94042e-06	1.83451e-05	7.94474e-06	4.59376e-06	3.68677e-06	6.19425e-06	4.8478e-06	2.24486e-06	1.75701e-05	2.79991e-06	3.75713e-06	3.73087e-06	1.35324e-06	1.45909e-05	3.26897e-06	4.39547e-06	9.75447e-07	3.25291e-06	5.30623e-05	6.13906e-06	0	4.91867e-06	2.9044e-05	3.96693e-06	6.4637e-06	7.17745e-07	2.27913e-06	2.89116e-06	3.79712e-07	0	1.64952e-06	2.67408e-06	6.48372e-06
K00670	NAA30, MAK3; N-alpha-acetyltransferase 30 [EC:2.3.1.256]	0	0	0	0	0	0	0	0	0	0	1.96012e-06	0	0	0	0	0	0	5.87533e-08	0	0	0	0	1.003e-07	0	0	0	8.76076e-08	0	0	6.29406e-08	0	1.24327e-06	0	0	1.34011e-07	0	0	0
K00671	NMT; glycylpeptide N-tetradecanoyltransferase [EC:2.3.1.97]	0	0	0	0	0	0	0	0	0	0	0	0	0	0	0	0	0	0	0	0	0	0	0	0	0	0	0	0	0	0	0	0	0	2.0369e-07	7.2428e-07	0	6.39068e-08	0
K00673	astA; arginine N-succinyltransferase [EC:2.3.1.109]	0	0	0	0	0	0	1.65307e-06	0	0	0	0	0	0	0	0	0	0	0	0	0	0	0	0	0	0	0	0	0	0	0	0	0	0	0	0	0	0	0
K00674	dapD; 2,3,4,5-tetrahydropyridine-2,6-dicarboxylate N-succinyltransferase [EC:2.3.1.1 17]	3.78363e-06	6.96426e-06	2.99634e-06	2.33189e-06	7.69259e-06	5.75948e-06	3.39164e-05	1.25001e-05	2.009e-05	2.69372e-06	3.02057e-05	1.32476e-05	4.25882e-05	1.60405e-06	1.13815e-06	9.1303e-06	1.20583e-05	4.2794e-06	3.60264e-05	5.00594e-05	2.5543e-05	2.24293e-05	4.77965e-06	4.42389e-05	7.8248e-06	8.6322e-06	1.35855e-05	1.75886e-05	1.26686e-06	2.31511e-05	1.48293e-05	2.74078e-05	4.51256e-05	5.7345e-06	3.69503e-05	2.51693e-06	3.55982e-06	4.50109e-05
K00675	nhoA; N-hydroxyarylamine O-acetyltransferase [EC:2.3.1.118]	1.8682e-07	2.93381e-06	0	2.98396e-06	4.79509e-07	1.86911e-06	3.42136e-06	1.0329e-06	2.38739e-06	1.08317e-06	2.65551e-06	2.09391e-06	4.26922e-07	4.8845e-08	1.99961e-06	2.48019e-07	2.98312e-06	0	3.42383e-08	2.47297e-06	9.23045e-07	8.65293e-07	7.16883e-07	6.70267e-06	8.44869e-07	0	5.8382e-07	1.17974e-06	9.59758e-07	6.95254e-07	7.14544e-08	2.83336e-07	0	4.38219e-07	4.92163e-08	0	0	1.03424e-06
K00677	lpxA; UDP-N-acetylglucosamine acyltransferase [EC:2.3.1.129]	4.88921e-05	0.000136924	0.00021871	6.78849e-05	7.16032e-05	0.000103425	0.00010627	0.000102984	6.45493e-05	0.000224234	7.26036e-05	0.000106917	7.63093e-05	4.54072e-05	0.000209105	8.02659e-06	7.31269e-05	4.74457e-05	3.45604e-05	9.77167e-05	3.6845e-05	3.32529e-05	0.000178547	2.61494e-05	0.000113942	2.98548e-05	0.000225363	5.05175e-05	3.77819e-05	2.65594e-05	0.000178864	8.29811e-05	0.000156462	0.0002254	7.82899e-05	0.000240093	0.00020243	4.33372e-05
K00678	LRAT; phosphatidylcholine-retinol O-acyltransferase [EC:2.3.1.135]	3.08227e-07	0	0	0	0	0	0	0	0	0	8.5695e-08	0	0	0	0	0	0	0	0	0	0	0	0	0	0	3.86595e-06	0	7.4229e-08	0	0	0	0	0	0	0	0	0	0
K00680	ytmI; uncharacterized N-acetyltransferase [EC:2.3.1.-]	0.000117447	4.15e-05	8.24756e-06	5.71206e-05	5.54931e-05	7.28238e-05	0.000104533	3.57018e-05	0.000118076	2.35255e-05	7.20921e-05	2.66883e-05	7.75823e-05	3.90698e-05	2.34026e-05	9.79278e-05	6.71732e-05	9.42187e-05	8.94411e-05	7.9235e-05	0.000107402	6.36856e-05	3.07437e-05	0.000144172	5.01741e-05	7.50955e-05	4.52283e-05	5.11901e-05	4.86184e-05	6.40577e-05	4.44615e-05	8.00271e-05	4.65929e-05	5.69053e-05	0.000126749	3.15178e-05	8.59304e-05	0.000124612
K00681	ggt; gamma-glutamyltranspeptidase / glutathione hydrolase [EC:2.3.2.2 3.4.19.13]	1.14005e-06	1.70614e-05	7.47292e-07	2.95964e-06	4.42256e-06	2.75437e-06	3.91471e-06	2.50129e-06	4.53367e-06	1.11984e-05	7.06939e-06	6.7094e-06	4.72744e-08	5.85686e-07	9.72317e-07	6.83442e-07	2.32314e-06	1.27155e-06	3.01603e-06	7.40834e-07	3.39655e-07	1.79446e-06	7.77656e-07	3.82159e-05	2.10505e-06	1.63563e-05	1.09511e-06	2.6867e-06	4.59162e-07	2.82086e-06	8.56458e-07	1.12789e-06	2.12323e-06	3.87864e-07	8.01303e-06	4.42757e-07	1.05248e-06	7.30772e-06
K00682	GGCT; gamma-glutamylcyclotransferase [EC:4.3.2.9]	1.66982e-06	1.45839e-06	7.9408e-08	4.84143e-06	7.95274e-06	7.96505e-06	5.75547e-06	1.43111e-06	1.14131e-05	5.69581e-07	2.23463e-06	5.51856e-06	6.64006e-07	7.24615e-07	1.38215e-06	1.25098e-06	7.987e-06	1.92364e-07	5.45506e-07	1.47403e-06	2.74056e-06	6.04424e-08	8.50914e-07	2.22745e-07	1.75985e-07	5.13703e-07	1.56688e-06	0	2.8824e-07	2.2075e-08	3.81373e-06	1.0836e-05	4.16197e-06	0	8.42084e-06	2.37744e-08	2.24656e-07	9.02201e-06
K00683	QPCT; glutaminyl-peptide cyclotransferase [EC:2.3.2.5]	8.26411e-05	7.76599e-06	8.33374e-06	6.39225e-06	1.575e-05	1.02342e-05	3.5602e-05	1.52236e-05	1.94363e-05	1.23816e-05	3.04015e-05	3.49216e-05	2.59147e-05	1.76175e-05	7.18964e-06	5.1045e-05	2.48917e-05	6.98434e-05	1.82471e-05	1.32795e-05	1.81831e-05	3.57404e-05	3.24654e-06	0	3.51657e-05	2.36387e-05	1.23274e-05	4.18853e-05	4.8871e-05	1.60374e-06	2.98618e-05	4.77052e-05	4.66466e-06	8.81255e-07	0	9.30972e-06	2.27909e-05	1.64134e-05
K00684	aat; leucyl/phenylalanyl-tRNA---protein transferase [EC:2.3.2.6]	9.29008e-06	7.87987e-07	7.55459e-07	0	1.53089e-06	2.38908e-07	1.84916e-06	1.99539e-06	1.96126e-06	1.11014e-06	6.97849e-06	1.68332e-06	3.90227e-05	4.66708e-07	8.46553e-08	1.21987e-07	2.65383e-06	2.10129e-06	2.21267e-05	1.90408e-06	1.14947e-06	1.40314e-06	6.56191e-07	7.53007e-06	3.49489e-06	1.5463e-06	1.2234e-07	7.86663e-06	4.29219e-06	1.81812e-06	2.1316e-06	3.8741e-06	5.15912e-07	3.96782e-06	1.69038e-05	8.94783e-07	0	1.42829e-06
K00687	pbp2B, penA; penicillin-binding protein 2B	0	1.14875e-06	0	1.10089e-08	0	4.99684e-08	7.53267e-08	0	8.22385e-07	3.42577e-08	3.38313e-06	1.51324e-08	0	0	1.00528e-07	0	4.71907e-07	7.11901e-08	6.62274e-08	1.4514e-07	9.08583e-09	0	3.54251e-08	1.648e-06	8.79074e-07	6.27519e-08	3.14586e-06	7.27444e-08	0	9.10838e-08	0	2.9713e-08	1.15777e-06	0	3.38605e-07	0	1.54858e-07	1.95393e-07
K00688	PYG, glgP; glycogen phosphorylase [EC:2.4.1.1]	7.74224e-05	0.000181464	0.000220301	0.000228382	8.36217e-05	0.000205278	9.37054e-05	0.000200524	0.000126082	0.000191773	0.000130981	8.3679e-05	7.53829e-05	0.000101843	0.000199573	5.03681e-05	0.000119171	3.93046e-05	0.00012626	4.48047e-05	0.000103761	7.21965e-05	0.000199865	0.000292248	6.23574e-05	3.19785e-05	0.000182829	0.000114476	3.44638e-05	6.75656e-05	0.000180279	0.000127418	0.000139771	1.77987e-05	0.000234444	0.000187469	0.000114069	0.000139548
K00689	E2.4.1.5; dextransucrase [EC:2.4.1.5]	2.68938e-05	3.20384e-05	6.3842e-06	1.94545e-05	6.11416e-06	7.2167e-06	0.000121962	9.22596e-06	2.94145e-05	9.03868e-06	8.83244e-05	1.43435e-05	1.96575e-05	6.27566e-06	1.95758e-05	4.52813e-05	1.29045e-05	7.25111e-06	9.12234e-07	1.78874e-05	1.85123e-05	1.7493e-05	1.0912e-05	8.65225e-07	9.33842e-06	1.15226e-05	2.22528e-05	7.90108e-06	1.14117e-05	4.49196e-05	1.20751e-06	8.60335e-06	4.55621e-05	9.49401e-06	0.000399699	3.85456e-06	2.414e-05	5.21731e-06
K00690	E2.4.1.7; sucrose phosphorylase [EC:2.4.1.7]	1.73101e-05	1.46104e-05	3.06988e-06	1.65737e-05	2.53019e-05	1.66985e-05	3.45641e-06	5.78732e-05	2.12989e-05	1.01025e-05	8.93988e-06	9.04105e-06	2.31377e-06	6.88277e-06	1.25478e-05	9.42515e-06	1.05403e-05	7.43914e-06	2.92372e-07	1.09529e-05	3.70625e-05	1.91228e-05	8.4111e-06	7.00995e-05	1.17376e-05	5.48533e-06	1.65618e-05	9.21032e-07	3.26306e-06	1.03236e-05	2.76767e-06	2.09224e-05	1.66495e-06	1.30443e-07	0.000153135	2.07385e-06	2.82409e-07	7.72265e-06
K00691	mapA; maltose phosphorylase [EC:2.4.1.8]	1.25536e-08	0	0	0	4.18604e-08	0	2.80211e-08	1.13926e-07	5.03721e-06	0	0	0	0	8.85358e-09	0	0	1.26954e-06	0	0	0	0	1.35295e-08	0	3.28097e-08	0	0	9.63103e-09	0	0	3.67105e-07	2.16133e-07	6.39222e-06	1.47913e-07	0	2.86702e-06	3.43374e-08	0	3.97362e-06
K00693	GYS; glycogen synthase [EC:2.4.1.11]	0	0	7.95125e-08	0	0	0	0	0	0	0	0	0	0	0	0	0	0	0	0	0	0	0	0	0	0	0	0	0	0	0	0	0	0	4.07002e-07	1.28182e-06	0	1.02156e-07	0
K00694	bcsA; cellulose synthase (UDP-forming) [EC:2.4.1.12]	3.66102e-07	4.57798e-07	0	0	1.35053e-06	0	0	1.38838e-06	1.80383e-08	1.63074e-06	2.21964e-06	0	3.31906e-06	0	0	0	6.38308e-07	0	0	0	0	1.15833e-06	0	7.20702e-06	3.04098e-08	2.39805e-08	0	0	0	0	0	4.00638e-08	0	0	8.30209e-07	0	0	0
K00696	E2.4.1.14; sucrose-phosphate synthase [EC:2.4.1.14]	6.17633e-05	0	0	2.26986e-07	2.72717e-06	0	1.46213e-05	0	8.25017e-06	1.19799e-06	1.23495e-06	6.38778e-07	7.61286e-06	5.09604e-08	3.74522e-06	3.88214e-05	0	4.74205e-05	1.08297e-05	0	0	3.1995e-06	2.53092e-07	0	2.68157e-07	1.42389e-05	7.29159e-07	1.18828e-05	1.63957e-05	1.9196e-07	3.77483e-07	7.30932e-06	6.00033e-07	0	0	2.23868e-06	7.48507e-07	7.49048e-08
K00697	otsA; trehalose 6-phosphate synthase [EC:2.4.1.15 2.4.1.347]	0	2.24966e-07	8.86861e-07	0	2.55602e-07	0	7.02365e-07	1.81083e-08	1.36142e-07	5.08457e-08	5.11846e-06	4.83601e-08	2.90726e-05	5.45008e-08	1.98939e-07	2.7256e-08	1.30715e-06	3.69589e-07	1.76273e-05	5.37144e-07	0	8.67757e-07	2.47682e-07	6.36425e-06	5.60137e-07	3.98028e-07	0	2.5036e-06	8.93539e-07	1.31452e-06	1.63698e-06	1.09341e-06	1.43561e-08	3.77259e-06	1.47315e-05	9.48593e-07	3.64042e-07	2.9735e-08
K00698	CHS1; chitin synthase [EC:2.4.1.16]	0	0	0	0	0	0	0	0	0	0	0	0	0	4.52585e-08	0	0	0	0	0	0	0	0	0	0	0	0	0	0	0	0	0	0	0	6.89057e-07	9.33388e-07	0	9.60836e-08	0
K00699	UGT; glucuronosyltransferase [EC:2.4.1.17]	0	0	0	0	0	1.18373e-07	0	0	1.73837e-07	0	2.34349e-07	0	6.21532e-05	2.49883e-08	0	0	0	0	4.07055e-06	0	1.72191e-08	0	0	4.11967e-06	7.71303e-07	1.15551e-07	0	2.77094e-08	0	0	0	0	1.8331e-08	5.45267e-07	2.68029e-06	0	0	0
K00700	GBE1, glgB; 1,4-alpha-glucan branching enzyme [EC:2.4.1.18]	0.00014162	0.000161731	0.000185485	0.000119321	0.000130823	0.000193564	0.000139707	0.000182854	0.00012061	0.000194483	0.000120581	0.000120299	4.8825e-05	8.18162e-05	0.000196854	7.9185e-05	0.000130409	0.000106749	0.000111378	5.37453e-05	0.000118327	7.44684e-05	0.000203148	0.000130161	8.07868e-05	3.33846e-05	0.000199932	0.000130105	7.66414e-05	5.08118e-05	0.000173322	0.000130127	0.000132843	5.76872e-05	0.000203885	0.000202196	0.000187093	0.000223251
K00701	cgt; cyclomaltodextrin glucanotransferase [EC:2.4.1.19]	0	1.37521e-06	0	1.03622e-08	0	6.51136e-07	0	0	2.76282e-07	2.02062e-07	0	1.11252e-08	0	0	2.52048e-06	0	7.10494e-08	0	0	0	0	0	4.62562e-08	0	2.0648e-07	3.33695e-06	4.22179e-07	0	0	0	1.71133e-07	5.14054e-07	0	0	0	5.10306e-08	9.1722e-09	0
K00702	E2.4.1.20; cellobiose phosphorylase [EC:2.4.1.20]	5.52593e-05	0.000208441	0.000278037	0.000158423	8.96587e-05	0.000200633	4.36164e-05	0.000227108	0.000110925	0.00015846	7.42419e-05	6.62627e-05	1.17531e-05	4.21002e-05	0.000229257	4.77711e-05	0.000100185	3.50507e-05	7.096e-05	4.15215e-05	0.000114202	2.91055e-05	0.000239671	0.000104944	7.0407e-05	1.41486e-05	0.000175608	2.91058e-05	1.8696e-05	3.89171e-05	0.00019393	0.000124091	0.000152879	8.33466e-06	0.000172294	0.000199598	0.000128078	7.79983e-05
K00703	glgA; starch synthase [EC:2.4.1.21]	3.1505e-05	0.000124795	0.0001834	5.11958e-05	5.6053e-05	0.000136881	6.19869e-05	0.000128741	5.91618e-05	0.000170378	7.43456e-05	8.33644e-05	2.12525e-05	2.86359e-05	0.000189398	1.78391e-05	5.73019e-05	4.56956e-05	4.7004e-05	1.87164e-05	4.70266e-05	1.94478e-05	0.000195854	3.67181e-05	2.41385e-05	9.40182e-06	0.000205037	1.06707e-05	1.2709e-05	3.00065e-05	0.000159413	7.33901e-05	0.000110701	3.39427e-05	8.15722e-05	0.000199575	0.000177989	5.49811e-05
K00705	malQ; 4-alpha-glucanotransferase [EC:2.4.1.25]	0.000106576	0.000190628	0.000228248	0.000189587	0.000171725	0.000240708	0.00012113	0.000187064	0.000171689	0.000234281	0.000181236	0.000143395	0.000147836	0.000112877	0.000317266	0.000142463	0.000215835	0.000132315	0.000189624	0.000134603	0.000215305	0.000137687	0.000240757	9.04613e-05	0.000133404	6.00207e-05	0.000290708	6.1954e-05	0.000125469	0.000159086	0.000211105	0.000188082	0.00017982	3.23236e-05	5.51993e-05	0.000254184	0.000147699	0.000238797
K00706	E2.4.1.34; 1,3-beta-glucan synthase [EC:2.4.1.34]	0	0	1.36492e-06	0	0	0	0	0	0	0	0	0	0	2.88927e-08	0	0	0	0	0	0	0	4.81828e-08	4.04121e-08	0	0	0	0	0	0	0	0	0	0	4.42896e-06	5.57886e-06	0	7.2056e-07	0
K00709	ABO; histo-blood group ABO system transferase [EC:2.4.1.40 2.4.1.37]	5.18863e-05	4.04959e-06	0	3.2679e-07	2.69891e-06	0	3.24909e-05	0	0	1.31547e-06	0	2.45177e-06	3.80648e-06	4.99766e-08	0	4.30257e-05	0	4.91505e-05	1.14508e-05	6.09913e-06	0	7.5414e-06	4.2278e-07	0	2.27543e-06	0	5.70108e-07	0	2.68347e-08	1.21021e-07	1.26227e-07	7.27712e-07	6.48549e-07	0	0	0	1.44631e-07	2.8432e-06
K00710	GALNT; polypeptide N-acetylgalactosaminyltransferase [EC:2.4.1.41]	0	8.22258e-06	0	4.0718e-06	9.52404e-07	3.82064e-06	2.17963e-06	0	5.00065e-06	1.02883e-07	1.70132e-07	6.21307e-08	3.19798e-07	0	0	0	1.27514e-07	0	0	1.02775e-05	0	0	0	2.10915e-06	0	0	2.32314e-08	0	0	2.75263e-06	0	6.94145e-07	5.83856e-06	0	0	1.38045e-07	4.57999e-08	0
K00712	tagE; poly(glycerol-phosphate) alpha-glucosyltransferase [EC:2.4.1.52]	4.73629e-05	4.80327e-05	1.53971e-05	1.52722e-05	6.89502e-06	8.90682e-06	2.31392e-05	5.11268e-06	2.91886e-05	0.00011786	2.48102e-05	6.21469e-06	4.92637e-05	1.08235e-06	1.94603e-05	8.24599e-05	1.71831e-05	1.16106e-05	7.22657e-07	1.40309e-05	2.40648e-05	6.10557e-05	1.32165e-05	1.92876e-05	9.21608e-06	3.50016e-05	2.73391e-05	1.63302e-05	8.82686e-06	1.0677e-05	1.274e-05	4.00436e-05	5.63223e-05	3.25714e-06	6.35565e-05	5.03712e-06	2.70517e-05	2.09633e-05
K00718	FUT1_2; galactoside 2-L-fucosyltransferase 1/2 [EC:2.4.1.69]	6.57186e-05	5.93158e-06	0	7.10041e-06	1.72515e-05	1.41948e-07	5.67829e-05	1.09711e-06	6.59447e-06	4.49839e-06	3.16372e-05	8.05718e-06	6.88566e-05	4.17523e-05	1.01331e-05	0.000103777	3.69386e-05	0.000112424	6.75643e-05	2.81418e-05	2.59285e-05	7.71109e-05	2.23648e-06	9.6945e-07	2.7645e-05	7.00173e-05	2.0027e-06	1.31415e-05	9.40757e-05	6.89228e-05	4.01193e-06	1.26174e-05	4.14652e-06	1.10871e-05	0	4.5838e-06	2.23532e-05	1.62202e-05
K00720	UGCG; ceramide glucosyltransferase [EC:2.4.1.80]	2.48766e-08	2.98779e-07	1.34996e-07	2.24078e-07	2.76505e-08	1.12526e-07	3.50136e-06	8.2494e-08	6.49563e-08	2.11301e-08	1.89275e-06	1.20583e-07	1.26728e-07	0	2.28941e-07	0	5.44172e-07	3.4942e-08	1.01751e-07	1.19431e-07	0	5.18516e-08	8.81767e-08	0	3.56297e-07	7.2258e-08	2.86277e-07	0	1.8242e-08	1.00748e-06	0	1.48711e-07	1.57895e-07	0	6.07715e-06	2.26813e-08	0	3.70712e-08
K00721	DPM1; dolichol-phosphate mannosyltransferase [EC:2.4.1.83]	9.96088e-05	7.70741e-05	2.0788e-05	0.000170257	0.000200629	9.4978e-05	0.000183736	7.4125e-05	0.000166468	8.49883e-05	0.000172994	0.000157205	0.000102179	0.000120247	5.07525e-05	0.00012771	0.000184814	0.00017755	0.00010932	0.00017281	0.00014658	0.000155736	6.41812e-05	4.67954e-05	0.000164358	0.000110526	0.000116456	9.22557e-05	0.000170118	0.000138782	5.95822e-05	0.000166072	0.000110555	0.000318264	7.06059e-05	7.50593e-05	0.000239762	0.000119677
K00722	GBGT1; globoside alpha-N-acetylgalactosaminyltransferase [EC:2.4.1.88]	2.63279e-06	2.54331e-06	1.69454e-07	6.44662e-06	9.10517e-07	4.4101e-06	0	3.18711e-06	6.32749e-06	2.35356e-06	2.7091e-06	2.00606e-06	1.74725e-07	2.67274e-08	4.80884e-06	1.05255e-05	8.03151e-06	4.63599e-06	0	1.69272e-06	4.63979e-06	1.64724e-06	2.60694e-06	3.55268e-07	7.90901e-06	2.51423e-06	2.1838e-06	1.73122e-06	2.70436e-08	2.87384e-07	1.25381e-06	3.5097e-06	7.28834e-06	0	0	4.89658e-06	9.83671e-08	5.49382e-06
K00725	B4GALNT1, GALGT; (N-Acetylneuraminyl)-galactosylglucosylceramide N-acetylgalactosami nyltransferase [EC:2.4.1.92]	0	8.41864e-07	0	0	2.19482e-05	6.35282e-06	0	0	0	9.96224e-07	0	5.12175e-07	0	0	0	0	0	0	0	0	0	0	0	0	5.04457e-08	0	0	0	0	0	0	0	0	0	0	0	0	0
K00728	POMT, pmt; dolichyl-phosphate-mannose-protein mannosyltransferase [EC:2.4.1.109]	2.81244e-06	3.5509e-06	3.15069e-07	7.00197e-06	3.50948e-06	7.72288e-06	4.52309e-06	2.77576e-06	8.90571e-06	1.09193e-06	2.74204e-07	7.19255e-07	0	1.35551e-06	6.57154e-07	1.26831e-06	3.89019e-06	3.70071e-07	2.30704e-06	5.29552e-07	1.16123e-06	3.46468e-07	6.31549e-07	0	3.93268e-06	0	2.50223e-06	0	2.56222e-07	7.80154e-07	5.10841e-07	1.16796e-05	3.08968e-06	2.01325e-06	2.42992e-06	2.80478e-07	5.11182e-07	9.85505e-06
K00729	ALG5; dolichyl-phosphate beta-glucosyltransferase [EC:2.4.1.117]	3.57448e-05	2.00482e-05	2.188e-06	4.34275e-05	3.33037e-05	4.69417e-05	3.67088e-05	2.63556e-05	2.54356e-05	2.52205e-05	4.23014e-05	3.55818e-05	0.00010838	8.15913e-05	2.83238e-05	0.000106994	6.55264e-05	0.000142317	0.000125138	4.34598e-05	4.19061e-05	0.000101105	1.35564e-05	6.13573e-05	5.3536e-05	7.68695e-05	1.66279e-05	3.73591e-05	0.000123719	0.000102872	2.18014e-05	4.10721e-05	1.23755e-05	2.86441e-05	2.55399e-06	1.74496e-05	5.16692e-05	5.60625e-05
K00737	MGAT3; beta-1,4-mannosyl-glycoprotein beta-1,4-N-acetylglucosaminyltransferase [EC:2 .4.1.144]	0	0	0	0	0	0	2.739e-05	0	0	0	0	0	0	0	0	0	0	9.62572e-08	0	0	0	0	0	0	0	0	1.38187e-05	0	0	0	0	0	0	0	0	0	2.24764e-08	9.23145e-08
K00745	E2.4.1.166; raffinose-raffinose alpha-galactotransferase [EC:2.4.1.166]	8.50007e-05	2.3096e-05	9.74865e-06	0.000122577	3.71818e-05	5.93006e-05	5.14075e-05	3.6439e-05	8.40784e-05	2.18477e-05	6.0365e-05	3.15828e-05	7.56021e-05	8.59704e-05	1.89311e-05	8.11532e-05	5.60165e-05	5.56941e-05	0.000131717	7.07125e-05	3.42241e-05	2.01985e-05	3.68514e-05	4.58794e-05	6.41171e-05	6.78209e-05	3.08968e-05	5.22407e-05	0.000115627	1.34403e-05	7.22809e-05	9.26603e-05	2.72269e-05	2.11605e-05	4.19607e-06	1.58467e-05	8.4246e-05	0.000101804
K00748	lpxB; lipid-A-disaccharide synthase [EC:2.4.1.182]	8.28799e-06	2.0141e-05	3.52922e-06	2.64803e-06	9.72788e-06	1.09891e-05	4.27776e-05	1.15758e-05	1.83191e-05	1.21971e-05	1.61531e-05	3.12195e-05	4.5643e-05	1.56219e-05	1.86966e-06	8.87717e-06	1.14927e-05	2.96474e-05	2.55692e-05	5.90009e-06	1.52769e-05	8.19986e-06	3.85631e-06	5.01611e-05	1.24573e-05	2.10963e-05	2.06226e-05	7.05774e-06	8.33786e-06	6.35321e-06	2.67224e-05	1.78901e-05	4.14685e-06	4.09828e-05	2.45891e-05	1.22509e-05	7.82209e-05	6.3377e-06
K00750	GYG1, GYG2; glycogenin [EC:2.4.1.186]	5.41517e-07	1.52472e-06	6.78116e-07	1.94204e-06	4.78803e-06	2.97657e-06	8.88113e-06	4.2687e-08	3.46927e-06	2.29777e-07	6.08778e-06	4.47992e-06	1.73612e-06	2.35624e-07	1.19195e-06	3.92596e-06	1.38292e-06	5.18634e-07	4.50281e-08	6.2017e-07	4.78487e-06	1.36102e-07	1.23827e-06	2.67132e-05	7.79394e-07	7.4029e-07	2.01488e-06	3.46212e-07	3.31747e-08	5.22377e-06	6.33135e-07	1.40433e-06	2.21314e-05	5.37737e-07	1.21267e-05	2.14431e-08	1.42949e-06	3.56893e-06
K00752	hasA; hyaluronan synthase [EC:2.4.1.212]	3.4533e-06	7.42461e-08	0	0	2.9912e-07	0	5.98865e-07	8.49525e-08	8.95364e-07	3.97559e-07	4.25364e-06	3.21406e-07	9.22327e-06	1.50162e-08	0	0	2.14155e-06	2.89774e-06	0	3.19776e-09	0	3.67445e-06	0	0	4.19936e-06	7.97866e-08	0	3.72115e-06	4.04342e-07	1.55465e-07	0	1.09864e-05	1.68374e-08	2.54022e-08	0	0	3.44073e-06	9.83117e-08
K00753	E2.4.1.214; glycoprotein 3-alpha-L-fucosyltransferase [EC:2.4.1.214]	0	0	0	0	1.08348e-06	0	3.17206e-06	0	0	1.305e-07	0	0	0	0	0	0	0	0	0	8.2794e-08	0	0	0	0	0	0	0	0	0	0	5.59098e-07	0	6.16186e-08	0	0	0	0	0
K00754	bshA; L-malate glycosyltransferase [EC:2.4.1.-]	0.000273488	0.000188847	0.000143481	0.000329234	0.000257934	0.000200782	0.00022623	0.000275481	0.000298483	0.000343423	0.000210524	0.0002029	0.000190871	0.000224671	0.000275986	0.000261492	0.000232503	0.000307034	0.00024755	0.000288274	0.000260945	0.000174476	0.00020732	0.000207385	0.00024106	0.000127682	0.000134008	0.000286674	0.000336404	0.00019882	0.00013924	0.000269605	0.000135638	0.000403109	9.67899e-05	0.000181973	0.000226184	0.000281588
K00756	pdp; pyrimidine-nucleoside phosphorylase [EC:2.4.2.2]	1.1868e-06	1.02919e-05	1.89684e-06	1.45156e-06	4.27133e-06	8.66094e-06	8.04952e-06	1.26865e-06	7.72261e-06	6.51584e-06	2.68869e-05	1.38048e-05	4.23747e-05	7.78287e-07	4.83444e-06	7.78379e-07	1.07962e-05	3.86606e-06	5.00531e-05	2.12685e-06	2.77326e-06	1.07049e-05	3.51446e-06	6.54857e-05	5.88555e-06	2.87991e-06	7.54129e-06	4.10415e-06	1.40618e-06	8.45599e-06	6.5384e-06	1.00311e-05	4.28667e-06	7.42898e-06	4.49721e-05	3.22209e-06	9.29997e-07	1.48812e-05
K00757	udp, UPP; uridine phosphorylase [EC:2.4.2.3]	5.00939e-05	0.000125949	0.000161886	0.000110221	3.94062e-05	0.000118035	4.15166e-05	0.000133917	5.53672e-05	0.000138298	4.89844e-05	7.41153e-05	3.56478e-05	6.19015e-05	0.000169538	2.78102e-05	7.35253e-05	3.31156e-05	5.30757e-05	2.7185e-05	7.46827e-05	5.49882e-05	0.000172073	0.000155197	3.5133e-05	2.88437e-05	0.000147519	5.52174e-05	2.44872e-05	2.80289e-05	0.000161303	7.65163e-05	0.000110775	6.26108e-06	7.38606e-05	0.000178722	9.13632e-05	4.78577e-05
K00758	deoA, TYMP; thymidine phosphorylase [EC:2.4.2.4]	4.7628e-08	1.20938e-07	7.75487e-07	3.51984e-08	2.60039e-07	2.45171e-08	1.07535e-06	1.95044e-08	2.46863e-06	5.45182e-06	7.07709e-06	6.21798e-08	4.19112e-05	1.03496e-07	2.29407e-07	2.93574e-08	1.79597e-06	6.43182e-07	3.0417e-05	9.54108e-07	1.4525e-08	1.29274e-06	5.91872e-07	8.73599e-06	2.602e-06	8.73246e-07	4.94655e-08	3.86562e-06	1.28032e-06	2.82448e-06	2.59358e-06	1.48106e-06	4.63886e-08	5.02577e-06	2.53433e-05	1.46872e-06	1.35711e-07	2.4575e-05
K00759	APRT, apt; adenine phosphoribosyltransferase [EC:2.4.2.7]	6.23411e-05	5.32566e-05	1.44892e-05	8.97467e-05	5.73614e-05	7.89727e-05	5.51778e-05	6.38559e-05	7.56459e-05	2.59338e-05	8.10447e-05	4.41057e-05	7.80322e-05	7.95062e-05	2.3436e-05	3.15306e-05	7.15503e-05	2.8951e-05	7.38838e-05	5.99975e-05	7.62436e-05	1.96469e-05	1.76925e-05	0.000160217	5.95667e-05	6.60982e-05	4.20214e-05	5.59264e-05	4.42226e-05	4.05968e-05	3.44783e-05	8.20574e-05	5.59598e-05	9.57888e-06	3.32695e-05	1.517e-05	3.93794e-05	9.50675e-05
K00760	hprT, hpt, HPRT1; hypoxanthine phosphoribosyltransferase [EC:2.4.2.8]	7.23372e-05	6.20329e-05	1.48872e-05	8.75979e-05	6.98345e-05	0.000103648	8.68578e-05	0.000108455	8.61645e-05	8.05396e-05	8.54994e-05	5.65804e-05	8.05639e-05	7.7436e-05	2.88674e-05	2.98598e-05	9.16511e-05	6.07608e-05	7.02741e-05	3.82582e-05	8.05805e-05	4.55338e-05	0.000179879	0.000190816	7.45974e-05	5.27426e-05	7.06105e-05	6.40722e-05	4.26697e-05	3.73298e-05	0.000137815	8.36309e-05	6.56646e-05	3.04979e-05	4.15454e-05	2.46626e-05	0.000130586	8.76944e-05
K00761	upp, UPRT; uracil phosphoribosyltransferase [EC:2.4.2.9]	2.97781e-05	3.96809e-05	2.27611e-05	0.000106205	3.92487e-05	0.000103448	8.31015e-05	5.98457e-05	7.2778e-05	2.02069e-05	6.65774e-05	5.69091e-05	5.33892e-05	5.03449e-05	2.77673e-05	4.44421e-05	4.86366e-05	5.20429e-05	8.87853e-05	3.34038e-05	6.07303e-05	3.61758e-05	4.64141e-05	0.000141525	4.43691e-05	2.41475e-05	3.71569e-05	4.49852e-05	2.31513e-05	4.45612e-05	3.92123e-05	4.6078e-05	5.77017e-05	4.58404e-05	0.000140922	2.48862e-05	0.000118064	4.55286e-05
K00762	pyrE; orotate phosphoribosyltransferase [EC:2.4.2.10]	3.70855e-05	0.000158812	0.000258512	7.21516e-05	4.57892e-05	0.000165698	5.11556e-05	0.000172031	5.15682e-05	0.000210289	6.06774e-05	7.0484e-05	1.4945e-05	3.76888e-05	0.000220876	1.63673e-05	6.13407e-05	1.59718e-05	4.05997e-05	2.61419e-05	4.33781e-05	9.30972e-06	0.000182986	0.00015663	2.39098e-05	1.40769e-05	0.000202064	4.44635e-05	1.17661e-05	3.29901e-05	0.000184996	6.3512e-05	0.00011133	5.23718e-06	5.27588e-05	0.000211633	0.000135063	5.38081e-05
K00763	pncB, NAPRT1; nicotinate phosphoribosyltransferase [EC:6.3.4.21]	1.363e-05	2.93878e-05	5.80681e-06	3.91473e-05	1.89763e-05	3.21965e-05	3.33708e-05	2.28601e-05	3.79565e-05	1.07986e-05	4.35966e-05	1.21252e-05	4.59375e-05	0.0002023	1.83946e-05	1.48808e-05	2.70808e-05	9.27406e-06	3.88271e-05	1.85308e-05	1.8495e-05	9.85225e-06	8.93852e-06	0.000112635	2.10298e-05	3.49934e-06	1.37524e-05	7.84925e-06	8.7321e-06	2.06342e-05	8.43843e-06	2.79564e-05	3.43522e-05	6.88031e-06	4.59544e-05	8.89065e-06	1.10758e-05	1.37812e-05
K00764	purF, PPAT; amidophosphoribosyltransferase [EC:2.4.2.14]	6.01602e-05	0.000156758	0.000201717	0.000106243	7.34743e-05	0.000162211	6.88426e-05	0.000167834	8.42184e-05	0.000203486	9.50172e-05	8.99624e-05	7.07947e-05	7.12255e-05	0.00021173	2.4272e-05	9.14954e-05	4.84129e-05	8.77848e-05	4.70607e-05	0.000101477	5.06372e-05	0.000210645	0.000226293	6.77315e-05	3.46826e-05	0.00020426	7.38077e-05	4.37545e-05	4.8883e-05	0.000183636	8.23551e-05	0.000131912	1.41316e-05	0.000189757	0.000198941	0.000114463	0.000100177
K00765	hisG; ATP phosphoribosyltransferase [EC:2.4.2.17]	0.000109416	0.000148101	0.000177304	8.54449e-05	7.10629e-05	0.000139059	0.000111651	0.000137777	9.86712e-05	0.000157532	8.18233e-05	0.000100317	6.77285e-05	0.000168924	0.000195656	7.29553e-05	7.31165e-05	0.000100404	9.54258e-05	5.14173e-05	8.81318e-05	4.92516e-05	0.000177599	9.79348e-05	5.12344e-05	4.12904e-05	0.000174919	6.9312e-05	4.17336e-05	3.99078e-05	0.000163016	7.57015e-05	0.000116746	3.46823e-05	0.000108769	0.000179965	0.000174084	8.07866e-05
K00766	trpD; anthranilate phosphoribosyltransferase [EC:2.4.2.18]	2.12803e-05	3.14258e-05	8.83635e-06	1.88556e-05	4.60577e-05	2.64952e-05	0.000125008	1.21514e-05	4.00782e-05	1.47227e-05	4.3644e-05	4.26542e-05	1.29275e-05	2.22287e-05	1.03868e-05	9.03669e-06	4.10607e-05	4.99225e-05	2.91006e-05	1.93991e-05	3.34639e-05	2.64527e-05	8.219e-06	5.18731e-05	3.20777e-05	8.41455e-06	4.12756e-05	2.29036e-05	1.59923e-05	1.99052e-05	9.20348e-06	3.13947e-05	5.75082e-05	4.33773e-05	4.85206e-05	2.21816e-05	0.000110773	5.64803e-05
K00767	nadC, QPRT; nicotinate-nucleotide pyrophosphorylase (carboxylating) [EC:2.4.2.19]	4.24595e-05	0.000131245	0.000188533	9.42216e-05	7.49007e-05	0.000136211	5.21753e-05	0.000157819	7.61642e-05	0.000156514	8.10208e-05	7.36511e-05	2.25543e-05	3.97221e-05	0.000170412	1.70539e-05	8.44659e-05	5.09244e-05	6.70622e-05	2.85263e-05	7.64197e-05	2.68766e-05	0.000160709	0.000101848	4.94411e-05	1.59737e-05	0.000184929	6.9193e-05	3.23174e-05	2.44469e-05	0.000154738	6.44891e-05	9.73845e-05	5.94814e-05	0.00014483	0.000155334	0.000215019	7.6487e-05
K00768	E2.4.2.21, cobU, cobT; nicotinate-nucleotide--dimethylbenzimidazole phosphoribosyltr ansferase [EC:2.4.2.21]	3.19858e-05	6.89413e-05	1.4616e-05	0.000101868	8.1779e-05	7.61172e-05	0.000126895	5.78903e-05	9.4381e-05	4.08502e-05	7.22134e-05	6.61994e-05	5.97453e-05	4.14582e-05	2.80543e-05	2.91909e-05	6.14841e-05	7.15637e-05	8.89561e-05	6.90176e-05	5.23435e-05	2.44352e-05	1.88225e-05	0.00019964	4.34817e-05	2.12269e-05	7.15252e-05	6.03796e-05	1.78078e-05	3.79354e-05	2.21116e-05	5.58143e-05	9.91427e-05	7.12767e-05	0.000112677	3.53692e-05	0.000145612	5.41515e-05
K00769	gpt; xanthine phosphoribosyltransferase [EC:2.4.2.22]	0	2.78868e-07	6.69317e-07	0	6.00172e-07	5.75617e-08	9.62704e-07	0	0	1.05236e-07	9.68458e-06	0	4.57109e-05	1.26901e-07	1.02937e-07	0	1.56901e-06	4.35704e-07	3.06811e-05	1.26572e-06	0	1.23209e-06	4.83129e-07	8.80867e-06	8.41905e-07	8.78741e-07	4.75257e-08	3.97981e-06	1.63442e-06	2.05926e-06	3.39949e-06	1.80635e-06	0	5.06526e-06	2.17916e-05	1.48757e-06	3.59215e-07	9.23145e-08
K00771	XYLT; protein xylosyltransferase [EC:2.4.2.26]	1.58458e-06	0	7.13173e-07	0	4.94994e-06	4.3957e-07	3.22763e-06	2.61388e-05	2.35939e-06	2.41693e-06	9.75145e-08	3.6232e-07	3.96519e-05	1.97889e-06	1.32125e-07	3.12229e-06	6.35293e-06	1.04497e-07	7.89026e-05	1.67674e-05	2.69081e-05	8.60705e-05	2.71351e-06	0	1.66324e-06	9.74733e-07	8.27652e-06	0	8.51229e-05	1.11345e-06	8.04368e-05	1.96045e-05	0	9.45069e-07	0	3.21067e-05	2.28239e-08	0
K00772	mtaP, MTAP; 5'-methylthioadenosine phosphorylase [EC:2.4.2.28]	1.19142e-06	9.43123e-06	3.05372e-06	5.85755e-08	5.90005e-06	3.05881e-06	3.65109e-05	5.94661e-06	5.97738e-06	2.12914e-06	4.6703e-06	1.16784e-05	4.20276e-07	1.38508e-06	1.99588e-06	7.2726e-06	2.90897e-06	1.61115e-05	2.20521e-06	5.28513e-06	8.57002e-06	2.01757e-06	2.28924e-06	2.9297e-06	2.60583e-06	0	1.43252e-05	1.15689e-06	6.79063e-07	9.66903e-06	8.98978e-06	4.40261e-06	1.86676e-05	2.82583e-05	4.66831e-05	7.04472e-06	5.75033e-05	1.73979e-06
K00773	tgt, QTRT1; queuine tRNA-ribosyltransferase [EC:2.4.2.29]	1.69303e-05	0.000125424	0.000194916	2.53443e-05	5.545e-05	0.000129332	2.57052e-05	0.000137401	5.2178e-05	0.000132724	4.30473e-05	5.85971e-05	4.94865e-05	2.34404e-05	0.000184101	1.04368e-05	5.76777e-05	2.33586e-05	5.12412e-05	1.51024e-05	2.11263e-05	1.60659e-05	0.000199842	2.98285e-05	2.53815e-05	1.5557e-05	0.000131748	1.74254e-05	1.31358e-05	3.05745e-05	0.000155493	6.06795e-05	9.91756e-05	6.78903e-06	7.15278e-05	0.00018365	8.2857e-05	4.25555e-05
K00777	#N/A	0	0	0	0	0	0	0	1.69236e-07	6.10797e-06	0	0	0	0	0	0	0	1.49473e-06	0	0	0	0	2.70949e-08	0	0	0	0	0	0	0	1.38569e-07	1.88267e-07	7.55445e-06	0	0	0	2.2922e-08	0	2.757e-06
K00782	lldG; L-lactate dehydrogenase complex protein LldG	1.91564e-06	1.41807e-06	5.80381e-07	1.29056e-06	2.64991e-05	5.91181e-06	3.79888e-05	2.68671e-06	1.23966e-05	1.83306e-06	4.66057e-05	3.0538e-05	3.65338e-05	7.22208e-06	2.41662e-06	4.84415e-07	2.46831e-05	1.71238e-05	2.49423e-05	5.2455e-06	1.50331e-05	3.97832e-06	1.79358e-06	2.23111e-05	1.72063e-05	4.72464e-06	1.99686e-05	3.74845e-05	5.98583e-06	6.78612e-06	6.71922e-06	1.09052e-05	5.81556e-06	2.66221e-05	2.17117e-05	9.62464e-06	5.36605e-05	1.21952e-05
K00783	rlmH; 23S rRNA (pseudouridine1915-N3)-methyltransferase [EC:2.1.1.177]	3.52937e-05	0.000145067	0.000211932	4.6405e-05	4.00193e-05	0.000143523	4.77633e-05	0.000132166	6.27164e-05	0.000149414	4.73933e-05	6.6707e-05	6.19781e-05	3.2363e-05	0.000182666	1.67749e-05	6.56952e-05	2.38873e-05	5.77734e-05	2.73191e-05	2.82655e-05	3.91972e-05	0.000179386	0.000156418	3.75799e-05	4.19721e-05	0.000137874	3.18407e-05	2.20216e-05	3.26078e-05	0.000160201	6.53119e-05	0.000130799	1.76586e-05	0.000140697	0.000197665	9.08504e-05	4.12893e-05
K00784	rnz; ribonuclease Z [EC:3.1.26.11]	8.85209e-05	0.000158275	0.00019387	0.000203538	0.000126407	0.000170333	0.000107027	0.000160185	0.000139575	0.000188652	6.50751e-05	0.000115645	5.01786e-05	7.97771e-05	0.000182627	4.09056e-05	8.09876e-05	5.42976e-05	7.3401e-05	0.000120514	6.42739e-05	5.94923e-05	0.00019304	0.000235702	0.000142482	2.59114e-05	0.000204006	0.000106696	4.47101e-05	5.00672e-05	0.000154644	8.70994e-05	0.000143672	0.000239724	0.000180004	0.000201593	0.000184336	0.00011304
K00786	E2.4.-.-; glycosyltransferase [EC:2.4.-.-]	2.01374e-05	1.22165e-05	1.84487e-06	1.92408e-05	2.30593e-05	1.56528e-05	8.59564e-06	2.27159e-05	2.95054e-05	4.62312e-06	1.4408e-05	8.80147e-06	8.19818e-06	1.12772e-05	6.15011e-06	1.3742e-05	2.04757e-05	7.64889e-06	3.20093e-06	1.79363e-05	1.24059e-05	3.88826e-06	4.27833e-06	1.14124e-05	2.06726e-05	2.86355e-06	5.07514e-06	9.51688e-06	1.2512e-05	3.15614e-05	3.41954e-05	1.5347e-05	5.45475e-06	1.13111e-06	7.13051e-06	2.9317e-06	1.93072e-06	2.6073e-05
K00788	thiE; thiamine-phosphate pyrophosphorylase [EC:2.5.1.3]	0.000113422	0.000112568	0.000183422	3.08058e-05	7.09711e-05	0.000130419	9.97701e-05	0.000124827	6.43675e-05	0.000160181	5.22959e-05	8.58927e-05	3.10401e-05	3.4279e-05	0.000155823	6.0768e-05	5.09228e-05	9.58069e-05	5.82371e-05	2.58961e-05	4.67512e-05	2.9502e-05	0.000186618	9.3952e-05	3.95255e-05	3.60739e-05	0.000150675	3.41128e-05	5.13299e-05	2.38846e-05	0.000165102	6.80209e-05	9.67365e-05	4.71694e-05	0.000112811	0.000162374	0.000194891	5.606e-05
K00789	metK; S-adenosylmethionine synthetase [EC:2.5.1.6]	4.34538e-05	0.000187682	0.000293838	4.90964e-05	6.77599e-05	0.000156966	5.70625e-05	0.000174894	9.23943e-05	0.000220781	9.00101e-05	8.1338e-05	0.000108876	0.000115054	0.000229183	2.55193e-05	0.000102468	3.44524e-05	8.41031e-05	2.82129e-05	0.000116814	3.52376e-05	0.000289166	7.60805e-05	6.04913e-05	5.32719e-05	0.000248461	0.000114014	3.7796e-05	5.61408e-05	0.000217413	9.1026e-05	0.000167841	1.12102e-05	0.000142343	0.000204521	0.000147821	0.000132265
K00790	murA; UDP-N-acetylglucosamine 1-carboxyvinyltransferase [EC:2.5.1.7]	5.35182e-05	0.000219572	0.000290338	0.000172831	0.000116264	0.000204733	0.000112779	0.000180538	0.000119766	0.000252906	9.48216e-05	0.000146137	6.93987e-05	7.45592e-05	0.000242597	4.18525e-05	8.59889e-05	8.80363e-05	7.47338e-05	0.000122331	6.14196e-05	3.91093e-05	0.000253399	0.000226107	0.000115186	4.73109e-05	0.00026158	6.18099e-05	4.52318e-05	6.25472e-05	0.000223893	9.89569e-05	0.000154152	0.000291886	0.000163891	0.000265371	0.000281559	8.01276e-05
K00791	miaA, TRIT1; tRNA dimethylallyltransferase [EC:2.5.1.75]	5.80644e-05	5.1484e-05	9.77639e-06	7.74451e-05	7.75771e-05	0.000103329	7.60156e-05	8.03404e-05	8.33372e-05	2.26049e-05	8.41289e-05	8.08283e-05	6.69957e-05	8.78412e-05	2.15274e-05	3.88532e-05	0.000100668	5.13355e-05	7.39835e-05	3.86399e-05	7.69063e-05	2.05017e-05	3.62623e-05	0.000159325	5.7231e-05	3.67302e-05	4.6636e-05	6.05852e-05	2.74515e-05	3.52888e-05	4.46308e-05	9.21585e-05	4.94557e-05	2.79582e-05	0.000175172	2.84001e-05	6.43818e-05	0.000100141
K00793	ribE, RIB5; riboflavin synthase [EC:2.5.1.9]	7.65518e-06	2.05058e-05	5.09473e-06	2.0291e-05	2.66826e-05	3.18477e-05	1.31672e-05	1.8018e-05	2.37433e-05	4.92693e-05	2.45891e-05	2.6503e-05	4.00567e-05	2.53093e-05	1.37949e-05	8.52553e-06	2.76936e-05	2.49846e-05	5.28551e-05	2.38076e-05	1.57738e-05	1.0844e-05	3.05701e-05	8.85473e-05	1.08916e-05	8.24585e-06	3.59414e-05	1.93497e-05	1.22334e-05	8.41611e-06	2.03277e-05	2.12028e-05	1.52067e-05	8.24636e-06	9.26054e-05	9.86078e-06	1.83617e-05	2.34406e-05
K00794	ribH, RIB4; 6,7-dimethyl-8-ribityllumazine synthase [EC:2.5.1.78]	5.23302e-06	0.000121594	0.000228026	2.27701e-05	4.69276e-05	0.000100538	4.84787e-05	0.000100187	2.51859e-05	0.000176681	5.74782e-05	7.96381e-05	5.86092e-05	1.59075e-05	0.000184597	5.47932e-06	5.00716e-05	3.35085e-05	7.12025e-05	2.0157e-05	2.56235e-05	2.10475e-05	0.000183859	9.98647e-05	3.58011e-05	1.16013e-05	0.000185533	4.7391e-05	1.35913e-05	2.33004e-05	0.000170688	4.11169e-05	0.000106586	3.29741e-05	0.000104157	0.000181528	0.000168574	4.66491e-05
K00795	ispA; farnesyl diphosphate synthase [EC:2.5.1.1 2.5.1.10]	0	1.80456e-05	9.07542e-07	4.22522e-07	1.38372e-06	0	2.18284e-06	9.05336e-07	6.62439e-06	9.362e-06	1.11043e-05	7.21937e-06	4.01928e-05	2.60078e-08	1.31244e-07	4.20301e-07	1.70021e-06	6.03986e-07	2.45007e-05	7.38626e-07	0	1.6105e-05	1.25627e-06	2.22549e-05	1.87387e-06	2.02097e-05	1.45429e-07	1.28437e-05	1.00446e-06	2.33143e-06	2.31234e-06	4.11959e-06	1.04679e-07	5.31674e-06	2.68239e-05	1.79861e-06	4.48658e-07	1.47354e-05
K00796	folP; dihydropteroate synthase [EC:2.5.1.15]	5.13058e-05	0.00018881	0.000272622	0.000142355	8.84995e-05	0.000154098	0.000112426	0.000181474	9.27381e-05	0.000276725	8.166e-05	0.00013945	0.000166495	8.14577e-05	0.000231486	0.000101145	9.50355e-05	0.000127993	0.000133793	0.000134459	7.95926e-05	0.000113182	0.000256782	0.000134478	0.000141549	8.22753e-05	0.000243985	6.89051e-05	0.000126408	0.000143469	0.000238464	8.08089e-05	0.000142612	0.000258708	0.000126729	0.000239282	0.000245693	5.70508e-05
K00797	speE, SRM; spermidine synthase [EC:2.5.1.16]	8.29589e-06	1.32495e-05	3.58836e-06	2.44146e-05	7.05545e-06	2.17843e-05	1.69644e-05	2.17774e-05	1.80029e-05	7.32698e-06	3.19447e-05	9.1686e-06	4.26504e-05	7.7489e-06	8.37811e-06	5.24032e-06	1.49895e-05	5.02703e-06	3.9357e-05	1.51964e-05	1.20649e-05	1.77224e-05	6.33389e-06	7.58205e-05	7.22464e-06	8.89104e-07	1.00213e-05	1.41885e-05	2.05292e-06	1.23802e-05	6.51371e-06	1.99159e-05	4.51429e-05	6.37532e-06	3.17946e-05	4.8983e-06	7.80156e-06	2.49089e-05
K00798	MMAB, pduO; cob(I)alamin adenosyltransferase [EC:2.5.1.17]	0.000108953	2.75371e-05	8.4302e-06	2.26574e-05	3.49909e-05	2.49465e-05	0.00010831	1.77665e-05	4.96352e-05	1.92916e-05	5.62109e-05	5.04546e-05	0.000142731	8.05383e-05	2.20922e-05	0.000115251	8.07299e-05	0.000154348	8.53185e-05	4.51631e-05	5.83067e-05	0.000134785	3.7459e-05	4.23741e-05	5.06529e-05	7.48894e-05	2.59709e-05	5.39828e-05	0.000123628	9.17106e-05	2.21082e-05	5.73631e-05	5.04377e-05	4.63637e-05	0.000116192	2.56044e-05	7.51875e-05	6.17305e-05
K00799	GST, gst; glutathione S-transferase [EC:2.5.1.18]	1.78293e-06	4.8312e-06	3.10342e-06	1.60936e-06	2.08777e-06	8.69285e-07	9.71777e-06	1.16269e-06	4.51648e-06	7.6262e-06	3.16569e-05	3.74326e-07	0.000150158	5.97372e-07	1.62548e-06	1.15231e-06	6.15061e-06	1.26786e-06	8.29725e-05	2.83892e-06	9.9811e-06	2.74134e-05	2.01712e-06	0.000109527	9.58628e-06	2.29879e-06	5.40378e-06	3.24793e-05	4.42307e-06	1.06827e-05	8.52227e-06	1.04125e-05	2.9689e-06	1.49373e-05	7.83925e-05	4.45331e-06	8.19447e-07	5.40558e-05
K00800	aroA; 3-phosphoshikimate 1-carboxyvinyltransferase [EC:2.5.1.19]	0.000115329	0.000166607	0.000240394	8.80069e-05	8.04229e-05	0.000177819	0.000128125	0.000160536	8.00909e-05	0.000213566	9.93337e-05	0.000125758	4.1784e-05	5.69956e-05	0.000214435	7.0759e-05	9.55359e-05	0.000109177	7.35693e-05	3.50415e-05	6.96862e-05	3.02882e-05	0.000229116	0.000166056	4.89907e-05	1.73477e-05	0.000224199	5.25452e-05	5.23121e-05	4.19077e-05	0.000192358	9.9827e-05	0.000123548	4.09424e-05	0.000166366	0.000212099	0.000209379	0.000116171
K00803	AGPS, agpS; alkyldihydroxyacetonephosphate synthase [EC:2.5.1.26]	1.38441e-07	0	6.16987e-08	4.91187e-07	2.4141e-06	2.43059e-06	3.85831e-07	2.11067e-06	7.14896e-06	7.58045e-07	1.76353e-06	1.69282e-06	1.72685e-05	3.1281e-07	1.0367e-07	5.32782e-08	8.65136e-07	0	1.90792e-05	2.9049e-08	3.49739e-07	1.47126e-07	3.53724e-07	4.67513e-08	6.51746e-07	3.99456e-07	1.63122e-06	2.71902e-05	3.00317e-07	2.25291e-07	1.51312e-06	2.72687e-06	1.79305e-07	2.30492e-08	1.69798e-06	1.17768e-07	1.59424e-06	4.57605e-06
K00805	hepST; heptaprenyl diphosphate synthase [EC:2.5.1.30]	4.23188e-05	5.13954e-05	5.97813e-06	9.00603e-05	6.34062e-05	8.0678e-05	8.60238e-05	4.8419e-05	7.91613e-05	2.05126e-05	5.7199e-05	6.49513e-05	1.29476e-05	3.60037e-05	2.16309e-05	3.47198e-05	4.90915e-05	5.71332e-05	5.73185e-05	2.67429e-05	5.57031e-05	1.48779e-05	1.68233e-05	7.05302e-05	3.42229e-05	1.21939e-05	6.08931e-05	3.01982e-05	1.33385e-05	2.95445e-05	2.62344e-05	5.16578e-05	5.9308e-05	5.77641e-05	4.09252e-05	2.76747e-05	0.000136475	6.04644e-05
K00806	uppS; undecaprenyl diphosphate synthase [EC:2.5.1.31]	4.90856e-05	5.0031e-05	1.21256e-05	5.72063e-05	7.30145e-05	9.90243e-05	6.84026e-05	4.90216e-05	6.67155e-05	3.33467e-05	6.92865e-05	6.43524e-05	7.16285e-05	5.40871e-05	2.35805e-05	1.97768e-05	6.71283e-05	4.78383e-05	8.23671e-05	2.40884e-05	6.0129e-05	6.0871e-05	4.85698e-05	0.00014376	4.81403e-05	1.73235e-05	3.96487e-05	7.13322e-05	3.59695e-05	2.68974e-05	3.70262e-05	7.44563e-05	3.73098e-05	3.69176e-05	0.00010818	2.91934e-05	5.81792e-05	0.000101124
K00809	DHPS, dys; deoxyhypusine synthase [EC:2.5.1.46]	1.92446e-06	5.54265e-07	0	4.55206e-08	2.16625e-06	8.418e-07	3.42752e-07	1.45301e-06	2.13209e-06	1.42953e-07	2.18252e-06	5.58658e-06	2.21735e-07	0	3.72896e-07	0	5.45688e-06	8.29438e-07	0	2.60717e-07	1.65963e-06	0	1.38633e-07	0	5.30789e-07	9.50226e-07	5.61768e-07	1.02007e-06	6.41294e-07	9.49359e-08	4.89666e-07	1.40402e-06	1.78644e-07	0	0	5.21328e-07	8.45536e-08	7.59409e-07
K00812	aspB; aspartate aminotransferase [EC:2.6.1.1]	9.81788e-05	0.000233575	0.000463004	1.84492e-05	7.33929e-05	0.000228607	8.27488e-05	0.000213262	3.70544e-05	0.0003363	0.00010928	0.000111923	9.58008e-05	7.69802e-05	0.000409186	0.000131653	0.000142916	0.000141614	8.87825e-05	4.95013e-05	7.45886e-05	0.000110813	0.000421837	4.62231e-05	6.18014e-05	9.28245e-05	0.000306414	7.34591e-05	0.000132087	0.000117939	0.000354635	0.000103538	0.000184026	3.18122e-05	9.6481e-06	0.000393877	0.00021217	6.71964e-05
K00813	aspC; aspartate aminotransferase [EC:2.6.1.1]	0	6.78486e-07	5.80066e-07	0	3.20955e-07	0	1.26834e-06	1.66503e-07	5.57354e-08	6.08355e-08	7.09346e-06	2.84244e-07	4.35327e-05	4.89066e-08	1.89921e-07	1.278e-06	1.28243e-06	4.32098e-07	2.19157e-05	6.24652e-07	0	1.94779e-05	3.98421e-07	6.17401e-06	1.12818e-06	2.94056e-06	1.83159e-08	2.80561e-06	1.23319e-06	2.14802e-06	2.41856e-06	2.78968e-06	0	4.29712e-06	1.54815e-05	7.06038e-06	6.92189e-08	3.55771e-08
K00814	GPT, ALT; alanine transaminase [EC:2.6.1.2]	0	0	0	0	0	0	0	1.7554e-08	0	0	0	0	0	0	0	0	0	0	0	0	0	0	0	0	0	0	0	0	0	0	0	2.91442e-06	0	0	0	0	0	0
K00815	TAT; tyrosine aminotransferase [EC:2.6.1.5]	2.23309e-07	1.63959e-05	4.8052e-06	4.17939e-07	3.33026e-06	1.79091e-06	3.03385e-06	2.65256e-06	3.18802e-06	1.0683e-07	1.87781e-06	4.07288e-08	5.20522e-08	2.69369e-07	1.0265e-06	9.81728e-07	5.56572e-06	1.36267e-07	0	3.19217e-06	2.43236e-06	3.19196e-07	4.59482e-07	0	1.54586e-06	2.66077e-06	6.56817e-07	0	5.50004e-07	3.09535e-06	4.45418e-06	6.28309e-06	2.50945e-05	0	0	0	0	4.64838e-06
K00817	hisC; histidinol-phosphate aminotransferase [EC:2.6.1.9]	0.000110959	0.00014598	0.000185249	0.000113403	7.83938e-05	0.000124332	0.000120596	0.000123663	9.86581e-05	0.000138677	8.5703e-05	0.000104188	8.12092e-05	5.55611e-05	0.000191881	7.81598e-05	9.24605e-05	0.000103848	0.000110498	4.60645e-05	7.86575e-05	6.05931e-05	0.000187364	0.000229472	4.92153e-05	2.64249e-05	0.000170583	7.13766e-05	6.12911e-05	4.0766e-05	0.000146366	8.37041e-05	0.000134887	4.58256e-05	0.000134041	0.000181006	0.000156957	8.79272e-05
K00818	E2.6.1.11, argD; acetylornithine aminotransferase [EC:2.6.1.11]	0.000111083	0.000174442	0.000209055	5.70655e-05	3.9561e-05	0.00012012	0.000141367	0.000161125	7.11847e-05	0.000165729	4.06739e-05	8.97553e-05	4.0724e-05	7.3056e-05	0.00020631	7.33847e-05	6.52019e-05	9.72836e-05	4.72833e-05	6.8404e-05	7.83644e-05	4.05946e-05	0.000193252	4.00197e-05	4.28912e-05	5.37929e-05	0.000174166	4.25569e-05	5.37447e-05	4.73275e-05	0.000180272	6.54137e-05	0.00013129	4.20281e-06	9.77827e-05	0.000215335	0.000105986	4.88069e-05
K00819	rocD, OAT; ornithine--oxo-acid transaminase [EC:2.6.1.13]	1.80754e-06	0	3.30075e-07	4.31327e-07	2.43151e-06	1.93053e-06	3.46251e-06	1.20501e-06	1.01661e-06	1.25258e-06	3.07924e-06	2.19848e-06	6.05181e-06	8.96641e-06	3.19871e-07	2.15889e-07	2.72906e-06	7.16356e-06	8.81199e-07	3.84831e-06	8.57383e-07	2.44933e-06	6.74147e-07	0	1.24752e-06	7.23715e-06	5.69326e-07	9.57866e-07	7.26293e-06	6.28943e-08	7.81054e-07	5.86409e-07	7.40228e-07	2.81012e-06	1.51056e-06	1.47653e-06	4.80599e-07	6.03663e-07
K00820	glmS, GFPT; glutamine---fructose-6-phosphate transaminase (isomerizing) [EC:2.6.1.16 ]	8.48731e-05	0.000187153	0.000269934	6.51535e-05	6.762e-05	0.000163861	0.000105162	0.000184772	0.000126052	0.000184856	0.000108013	0.000110337	7.91125e-05	7.98717e-05	0.000216159	5.52807e-05	0.000136336	5.13963e-05	0.000102757	0.000111055	9.41112e-05	4.11307e-05	0.000285576	0.000241238	0.000114304	7.05613e-05	0.00028185	0.000116636	4.70805e-05	7.27667e-05	0.000206494	0.000103544	0.000149925	4.75248e-05	9.87893e-05	0.000270258	0.000162063	0.000110766
K00821	argD; acetylornithine/N-succinyldiaminopimelate aminotransferase [EC:2.6.1.11 2.6.1. 17]	1.01449e-05	4.1612e-05	9.85174e-06	4.93605e-05	2.15067e-05	3.32125e-05	5.46084e-05	2.97378e-05	6.19592e-05	9.72789e-06	4.78054e-05	2.62064e-05	4.94878e-05	1.90885e-05	1.40274e-05	1.27178e-05	2.84207e-05	3.59923e-05	4.47986e-05	1.86498e-05	3.04331e-05	2.15082e-05	8.83982e-06	8.50169e-05	2.11802e-05	5.90211e-06	3.76562e-05	1.48784e-05	2.19097e-06	1.85071e-05	1.68277e-05	3.78065e-05	5.04207e-05	5.24507e-05	3.10134e-05	1.68341e-05	0.000114795	4.25099e-05
K00823	puuE; 4-aminobutyrate aminotransferase [EC:2.6.1.19]	8.2897e-07	1.22991e-06	5.50273e-08	8.55575e-08	2.37873e-06	2.14853e-06	1.19174e-06	2.66695e-06	5.81845e-06	1.20763e-06	1.81931e-06	1.94005e-06	2.16022e-08	8.02329e-07	1.03254e-06	1.37859e-06	1.58892e-06	3.53024e-07	1.70751e-06	1.02537e-06	4.42304e-07	1.5486e-07	5.81002e-07	8.90549e-06	6.20547e-07	1.27617e-06	4.63994e-08	4.87359e-07	1.45706e-08	7.54553e-08	3.01302e-06	4.49694e-06	1.15017e-06	0	0	1.00953e-07	1.17622e-07	8.4549e-07
K00824	dat; D-alanine transaminase [EC:2.6.1.21]	5.06933e-07	8.06947e-06	3.54142e-06	8.86187e-08	1.94604e-07	8.47673e-07	4.91808e-06	1.83471e-07	5.90734e-07	0	3.18172e-06	3.58371e-07	2.9855e-07	9.07751e-08	5.23885e-07	5.24498e-07	2.4637e-07	6.54567e-08	8.82263e-07	2.06491e-06	8.54627e-07	1.93834e-08	0	2.76065e-05	8.22989e-08	3.78314e-06	1.78938e-07	3.15507e-06	1.19442e-06	2.65879e-06	1.89879e-06	3.45172e-06	1.76413e-05	1.16886e-07	6.85264e-06	0	0	1.12915e-06
K00825	AADAT, KAT2; kynurenine/2-aminoadipate aminotransferase [EC:2.6.1.7 2.6.1.39]	4.49184e-07	8.39953e-07	6.48259e-07	1.88794e-06	1.76047e-06	4.33512e-07	7.58384e-06	1.82621e-08	3.09309e-06	8.74899e-07	1.00439e-05	1.93637e-06	3.52477e-05	9.59545e-07	2.17789e-07	1.08289e-07	3.10357e-06	1.54402e-06	1.90617e-05	6.62758e-06	3.77011e-07	8.84824e-06	1.40378e-06	9.31108e-05	2.02834e-06	1.03205e-06	2.76093e-06	1.22667e-05	1.09155e-06	3.33123e-06	2.54686e-06	2.75104e-06	1.53355e-05	3.73042e-06	2.25424e-05	1.97734e-06	5.58062e-07	1.56803e-05
K00826	E2.6.1.42, ilvE; branched-chain amino acid aminotransferase [EC:2.6.1.42]	4.79566e-05	0.000177372	0.0002568	9.90537e-05	5.75343e-05	0.000140432	9.10421e-05	0.000153449	8.83417e-05	0.00018548	8.49655e-05	8.01253e-05	7.32514e-05	4.85143e-05	0.000235348	2.3063e-05	7.51782e-05	5.16748e-05	0.000104992	4.09261e-05	5.70404e-05	6.38996e-05	0.000212641	0.000211914	4.16505e-05	3.59622e-05	0.000204131	6.13266e-05	2.55824e-05	3.65525e-05	0.000187613	8.35042e-05	0.000143399	4.55064e-05	0.000176644	0.000245971	0.00019519	9.14509e-05
K00830	AGXT; alanine-glyoxylate transaminase / serine-glyoxylate transaminase / serine-pyru vate transaminase [EC:2.6.1.44 2.6.1.45 2.6.1.51]	1.16198e-05	5.58868e-05	0.000152643	3.89629e-05	8.76676e-06	6.64277e-05	9.76157e-06	3.46729e-05	1.45644e-05	0.000127117	5.30719e-06	1.85208e-05	1.4176e-05	6.17224e-06	1.67422e-05	2.56775e-05	1.39406e-05	1.04584e-05	3.02783e-05	1.66064e-05	9.10934e-06	3.1774e-05	0.000112677	2.79519e-05	1.21491e-05	4.28658e-06	0.000160565	1.39644e-06	6.58771e-06	6.34956e-06	7.67159e-05	1.56011e-05	0.0001065	4.27489e-06	1.04631e-05	8.47937e-05	4.30861e-06	2.79315e-05
K00831	serC, PSAT1; phosphoserine aminotransferase [EC:2.6.1.52]	3.38821e-05	0.00010953	0.000143593	3.60748e-05	6.79108e-05	9.04356e-05	2.58579e-05	8.27974e-05	4.7962e-05	0.000161132	6.93188e-05	8.52976e-05	5.14597e-05	2.59667e-05	0.000302072	2.46052e-05	7.03561e-05	2.61733e-05	5.16708e-05	2.57866e-05	5.63639e-05	2.54267e-05	7.94904e-05	1.97637e-05	3.85122e-05	1.15913e-05	0.00024941	2.3885e-05	1.76404e-05	1.84967e-05	8.87036e-05	5.4594e-05	0.000110769	1.15619e-05	5.60966e-05	0.000170771	3.22369e-05	9.84231e-05
K00832	tyrB; aromatic-amino-acid transaminase [EC:2.6.1.57]	1.6727e-06	2.40583e-05	1.94036e-06	4.0477e-08	8.04408e-06	4.56181e-06	5.20554e-05	7.83234e-06	1.31575e-05	1.2932e-05	1.74638e-05	2.54589e-05	4.45061e-05	1.44461e-06	3.93441e-06	9.22773e-06	6.65137e-06	2.69106e-05	3.32616e-05	4.78871e-06	1.02824e-05	1.32342e-05	3.12103e-06	3.38057e-05	4.38367e-06	1.79511e-05	2.24777e-05	1.31829e-05	5.88935e-06	1.26657e-05	1.36692e-05	5.01319e-06	3.27814e-06	4.02235e-05	0.000107813	1.13523e-05	9.00512e-05	1.5115e-05
K00833	bioA; adenosylmethionine---8-amino-7-oxononanoate aminotransferase [EC:2.6.1.62]	2.1259e-05	1.4797e-05	2.40711e-06	1.87355e-05	1.01013e-05	1.41066e-05	2.49942e-05	1.25017e-05	1.73877e-05	9.18422e-06	2.55695e-05	2.25637e-05	4.70233e-05	2.5268e-05	6.56395e-06	8.99185e-06	2.01685e-05	1.46665e-05	6.17097e-05	1.0745e-05	1.23841e-05	1.16233e-05	8.41244e-06	7.03451e-05	2.36911e-05	9.76817e-06	1.14402e-05	4.01656e-05	1.05606e-05	9.52651e-06	6.62074e-06	1.23038e-05	2.32973e-05	4.80558e-06	1.91351e-05	7.66105e-06	3.10392e-06	1.11766e-05
K00835	avtA; valine--pyruvate aminotransferase [EC:2.6.1.66]	0	0	0	0	0	0	0	0	0	0	0	0	6.59717e-07	0	0	0	0	0	0	0	0	0	0	0	0	0	0	4.03187e-08	0	0	0	0	0	0	0	0	0	0
K00836	ectB, dat; diaminobutyrate-2-oxoglutarate transaminase [EC:2.6.1.76]	1.76501e-06	1.28726e-06	0	1.65265e-07	6.6436e-07	5.71711e-07	2.99025e-06	1.40337e-06	8.24354e-07	5.73222e-07	2.75692e-06	3.44911e-08	0	1.2027e-07	5.34887e-07	1.01771e-06	6.9861e-07	2.8801e-08	4.54516e-07	3.32362e-08	1.70729e-07	0	6.43971e-08	0	1.8229e-07	0	8.60471e-07	0	2.06529e-07	9.89024e-07	8.02992e-08	9.81619e-07	2.70356e-06	0	4.18153e-08	0	8.74096e-08	2.09444e-06
K00837	ISS1, VAS1; aromatic aminotransferase [EC:2.6.1.-]	1.21067e-06	1.85394e-05	5.96738e-06	1.74766e-06	4.97082e-06	6.27764e-06	1.13238e-05	6.4614e-06	1.10488e-05	2.06117e-06	1.05224e-05	1.90913e-06	5.67806e-06	2.58235e-06	8.31126e-07	1.27997e-06	4.65073e-06	9.74004e-07	0	7.08217e-06	6.87577e-06	1.72006e-05	5.01947e-06	4.51966e-05	7.10902e-06	6.61352e-06	6.02933e-06	1.55023e-05	1.68377e-06	1.35572e-05	3.51739e-06	1.35534e-05	4.4197e-05	9.042e-07	1.26445e-05	2.03023e-06	3.55578e-06	2.73941e-05
K00839	pucG; (S)-ureidoglycine---glyoxylate transaminase [EC:2.6.1.112]	0	0	0	0	0	0	0	0	0	1.34999e-06	1.56582e-06	0	0	0	1.90209e-08	0	0	0	0	0	0	8.54294e-06	0	6.39989e-06	3.04108e-08	0	0	0	0	0	0	6.0292e-07	0	0	0	0	0	0
K00841	patA; aminotransferase [EC:2.6.1.-]	5.98139e-06	1.21735e-05	2.91022e-07	7.96088e-05	4.71437e-05	2.00135e-06	2.39692e-05	7.77939e-07	3.90505e-05	1.56243e-05	3.08527e-05	3.23996e-05	8.31052e-05	2.08175e-05	1.06546e-05	7.32319e-05	3.5311e-05	6.44434e-05	7.39765e-05	0.000110967	2.93182e-05	9.13688e-05	6.42446e-06	6.91254e-05	9.38942e-05	1.67476e-05	1.56838e-05	7.11868e-06	6.90503e-05	0.000101669	3.98696e-06	1.48805e-05	1.49711e-05	0.000238865	8.46589e-06	3.62272e-05	3.30235e-05	4.82577e-06
K00842	E2.6.1.-E, patB; aminotransferase [EC:2.6.1.-]	0	0	0	0	0	0	0	0	0	0	0	0	0	0	0	0	0	0	0	0	0	0	0	0	0	0	0	5.43692e-08	3.34864e-06	0	0	0	0	0	0	0	0	0
K00844	HK; hexokinase [EC:2.7.1.1]	1.91718e-06	0	4.16734e-06	1.87924e-07	7.70756e-06	1.11278e-05	4.65325e-05	6.56503e-06	1.72231e-05	1.57451e-06	6.96628e-06	1.9662e-05	3.94216e-06	6.28816e-06	1.94407e-06	4.99583e-07	4.40488e-06	3.13643e-05	2.85596e-07	2.03339e-06	1.14342e-05	1.80591e-06	6.60016e-07	0	1.26621e-06	4.28739e-06	3.02009e-05	1.67681e-08	5.18656e-06	1.50902e-07	4.14018e-06	4.81139e-06	2.63685e-06	4.66033e-05	6.39811e-07	1.36462e-05	9.92272e-05	1.11201e-05
K00845	glk; glucokinase [EC:2.7.1.2]	9.51797e-05	9.8095e-05	8.34604e-06	9.23768e-05	0.000132219	0.000181465	6.42694e-05	9.13013e-05	0.000130231	0.000188683	0.000146596	0.000202965	6.58157e-05	7.27009e-05	2.58862e-05	4.37114e-05	8.95189e-05	6.29254e-05	0.000128654	0.000126663	8.88075e-05	7.02451e-05	0.000144697	0.000237447	0.000125127	0.000125169	7.44808e-05	0.000161201	8.16902e-05	6.41758e-05	8.65116e-05	9.37085e-05	0.00022367	0.000219734	0.000168612	0.00038359	4.38097e-05	0.000144239
K00846	KHK; ketohexokinase [EC:2.7.1.3]	0	0	0	0	1.07499e-07	1.00079e-07	0	2.44359e-07	1.09978e-07	7.31247e-08	6.83213e-08	4.35058e-08	0	0	4.47424e-08	3.25343e-07	1.01342e-06	0	0	0	0	0	0	1.43571e-06	0	0	1.23945e-07	0	7.89795e-08	0	0	0	3.0582e-07	0	0	0	0	2.40752e-07
K00847	E2.7.1.4, scrK; fructokinase [EC:2.7.1.4]	0.000138096	0.000201463	0.000255144	0.000140676	7.71528e-05	0.000183512	9.1121e-05	0.000180503	9.61379e-05	0.000285786	0.000125532	0.000103258	0.000101675	7.2553e-05	0.000209976	7.27888e-05	8.99868e-05	0.000102155	0.000129371	4.45437e-05	6.84451e-05	9.96557e-05	0.000275449	7.13186e-05	7.33612e-05	3.46472e-05	0.000233852	7.65399e-05	6.80246e-05	5.42824e-05	0.000202487	0.000120118	0.000151562	1.00292e-05	0.00012256	0.000217437	0.000179515	7.85832e-05
K00848	rhaB; rhamnulokinase [EC:2.7.1.5]	4.17443e-05	3.32136e-05	7.14206e-06	6.61924e-05	3.60818e-05	6.79858e-05	4.26673e-05	2.55193e-05	3.95615e-05	2.91496e-05	4.60093e-05	5.53363e-05	2.93676e-05	6.20254e-05	2.84788e-05	3.11948e-05	4.45407e-05	1.65315e-05	4.9277e-05	2.90581e-05	3.01193e-05	5.61641e-05	1.36277e-05	0.00014961	5.27361e-05	1.4502e-05	4.47947e-05	0.000107379	1.80799e-05	3.07568e-05	1.02775e-05	3.96788e-05	4.90614e-05	7.72465e-06	7.67418e-05	1.86431e-05	1.46611e-05	3.15242e-05
K00849	galK; galactokinase [EC:2.7.1.6]	3.48964e-05	0.000107759	0.000183599	5.19097e-05	2.74505e-05	9.07542e-05	4.11479e-05	9.79815e-05	3.92473e-05	0.000118454	3.66015e-05	5.07296e-05	4.19559e-05	2.1095e-05	0.000182454	1.17731e-05	4.41819e-05	9.25775e-06	7.46821e-05	3.05039e-05	3.3191e-05	5.21467e-06	0.000165169	0.000159942	2.52371e-05	5.61709e-06	0.000136164	4.16894e-05	9.39451e-06	2.27452e-05	0.00014248	4.62261e-05	0.000109379	5.87533e-06	4.67934e-05	0.000163768	7.45317e-05	3.34071e-05
K00850	pfkA, PFK; 6-phosphofructokinase 1 [EC:2.7.1.11]	0.000153324	0.000179661	3.53106e-05	0.000356577	0.000188923	0.000180146	0.000232665	0.000169889	0.000273054	8.81031e-05	0.00018808	0.000194669	0.000139395	0.000160197	8.65603e-05	0.000107959	0.000195392	0.000136235	0.000191904	0.000207503	0.000167743	0.000118825	6.44007e-05	0.000205298	0.000235216	7.29963e-05	0.000163406	0.000130234	7.98754e-05	0.000101363	7.11126e-05	0.000164359	0.000139727	0.000395196	0.000407614	0.000101001	0.000250401	0.000167548
K00851	E2.7.1.12, gntK, idnK; gluconokinase [EC:2.7.1.12]	4.15406e-07	4.17289e-07	5.82527e-07	0	1.44026e-06	1.46286e-07	1.80279e-05	8.59062e-07	4.21452e-06	1.14175e-06	1.44083e-05	1.56956e-07	7.67648e-05	2.94333e-07	5.62725e-07	7.28374e-07	2.33092e-06	9.9984e-07	5.1937e-05	3.99855e-06	1.83371e-05	1.56097e-05	1.9342e-06	2.51521e-05	3.55226e-06	1.5264e-06	1.52269e-06	2.52075e-06	1.33599e-06	2.50689e-05	2.5975e-06	3.03646e-06	1.96998e-05	5.83435e-06	4.87883e-05	1.77347e-06	4.79849e-07	7.65101e-06
K00852	rbsK, RBKS; ribokinase [EC:2.7.1.15]	0.000121886	3.9467e-05	8.49325e-06	5.77488e-05	5.30175e-05	8.18901e-05	0.000104785	5.20825e-05	5.64433e-05	2.73545e-05	8.53823e-05	6.79592e-05	0.00010379	0.000127974	2.03282e-05	6.01682e-05	5.0328e-05	0.000101909	0.000112302	7.79296e-05	6.18691e-05	4.49741e-05	1.81028e-05	0.000245396	4.42309e-05	6.27243e-05	2.37434e-05	9.44986e-05	7.96018e-05	5.07304e-05	2.89849e-05	6.26284e-05	0.000101819	5.64608e-05	0.000155814	3.22321e-05	0.00011267	5.69796e-05
K00853	araB; L-ribulokinase [EC:2.7.1.16]	1.31781e-05	2.85753e-06	1.77575e-06	5.95023e-06	8.78639e-06	3.19485e-06	4.75126e-06	2.32511e-06	1.16944e-05	3.93135e-06	2.57922e-05	2.65107e-05	4.54993e-05	1.06725e-05	2.5457e-06	9.84353e-07	1.05812e-05	2.5686e-06	3.17567e-05	6.52503e-06	1.6617e-05	1.94162e-05	2.53881e-06	1.79901e-05	2.41018e-05	6.15016e-06	1.56967e-06	1.91037e-05	5.98933e-06	3.26862e-06	5.5136e-06	1.15609e-05	3.96629e-06	9.26714e-06	2.45227e-05	3.05585e-06	3.80058e-07	1.20806e-05
K00854	xylB, XYLB; xylulokinase [EC:2.7.1.17]	0.000137861	0.000186609	0.000195159	0.000235669	0.000205919	0.000168253	0.000216836	0.00016727	0.000216563	0.000256145	0.000168483	0.000186207	0.000112578	8.41945e-05	0.00020784	0.000106642	0.000140206	0.000140081	0.000156536	0.000243759	0.000141774	0.000105319	0.000192091	0.000149828	0.000160551	2.77179e-05	0.000264043	0.000191869	6.3033e-05	9.73705e-05	0.000185314	0.000167928	0.00018372	0.000385251	0.000166379	0.000250155	0.000212387	0.000154131
K00855	PRK, prkB; phosphoribulokinase [EC:2.7.1.19]	0	2.94254e-07	8.46703e-07	0	3.75491e-07	0	8.37186e-07	0	1.65458e-07	8.32817e-08	7.66991e-06	5.2807e-08	4.21417e-05	2.94774e-08	8.1462e-08	4.48894e-09	2.13364e-06	5.84e-07	2.99557e-05	9.83934e-07	7.08677e-09	1.42432e-06	6.59467e-07	8.51784e-06	8.12921e-07	1.01406e-06	8.17814e-08	4.13301e-06	1.28278e-06	2.43623e-06	2.5966e-06	1.79787e-06	2.35142e-08	4.94451e-06	1.96431e-05	1.50313e-06	7.10687e-08	9.74077e-08
K00856	E2.7.1.20, ADK; adenosine kinase [EC:2.7.1.20]	0	1.51015e-05	3.01097e-06	7.03407e-05	3.42713e-05	1.30131e-05	2.94076e-05	4.13198e-07	4.05218e-05	5.99403e-05	4.42857e-06	3.44171e-05	3.30602e-08	1.61755e-06	8.57902e-08	4.68165e-07	8.6725e-06	3.11793e-07	6.13051e-08	8.31227e-05	9.17348e-06	5.86332e-06	3.12637e-05	2.70992e-08	8.56511e-05	1.58797e-06	3.91499e-05	9.31159e-06	1.08194e-05	1.31603e-05	1.82747e-06	2.56137e-06	1.20235e-05	0.000199327	0	3.06991e-05	4.55361e-05	3.2755e-06
K00857	tdk, TK; thymidine kinase [EC:2.7.1.21]	1.14279e-05	0.000124557	0.000240538	3.85787e-05	2.3275e-05	0.000103913	1.73004e-05	0.000114844	3.54993e-05	0.00016162	3.82316e-05	5.00923e-05	4.32151e-05	1.44433e-05	0.000208344	1.77987e-05	4.76781e-05	6.03736e-06	3.67899e-05	1.14549e-05	2.62997e-05	3.11863e-05	0.000196148	5.68591e-05	3.38547e-05	3.6048e-06	0.000163494	1.64597e-05	1.60778e-06	2.48163e-05	0.000171031	5.30834e-05	0.000109943	4.3952e-06	3.50046e-05	0.000210113	0.000123789	4.79029e-05
K00858	ppnK, NADK; NAD+ kinase [EC:2.7.1.23]	0.000101829	0.000169166	0.000251187	0.000135912	0.000129022	0.00016157	0.000103629	0.000152995	0.000122281	0.000192663	9.7727e-05	0.000118134	4.01897e-05	4.91872e-05	0.000226698	8.20306e-05	9.66625e-05	0.00010438	4.27706e-05	0.000112587	8.74555e-05	3.93287e-05	0.000174039	0.000108074	0.000135675	3.88516e-05	0.000219459	3.31884e-05	4.81131e-05	4.15183e-05	0.000179506	7.77905e-05	0.000160284	0.000282325	0.000118282	0.000225532	0.000206766	6.92756e-05
K00859	coaE; dephospho-CoA kinase [EC:2.7.1.24]	0.00013251	0.000270582	0.000418468	0.000125707	0.000137327	0.00023647	0.000164674	0.000243067	0.000126054	0.000394802	0.000143462	0.00017723	0.000139232	0.000138549	0.000395707	0.000107191	0.000173538	0.000146827	0.000127184	0.000159375	0.000111256	9.66233e-05	0.000366876	0.00017586	0.00016807	0.00012993	0.000355949	0.000111658	0.000141552	0.000117612	0.000338156	0.00013048	0.000241951	0.000235097	0.000152401	0.000408281	0.000247219	9.77574e-05
K00860	cysC; adenylylsulfate kinase [EC:2.7.1.25]	3.71994e-06	4.20849e-06	4.86111e-08	6.17408e-07	6.01909e-06	3.27408e-06	4.72225e-06	1.06925e-06	2.36214e-06	1.50273e-06	2.73455e-06	4.74358e-06	5.62984e-06	6.33552e-06	4.4725e-07	3.89774e-07	3.61776e-06	5.06763e-06	2.24085e-07	2.08586e-06	2.34724e-06	1.65741e-06	1.45797e-06	0	4.65105e-06	6.14538e-06	5.85434e-07	1.33103e-06	4.62166e-06	3.75361e-07	1.61793e-06	1.73003e-06	5.15087e-06	7.05831e-07	0	8.86565e-07	4.47839e-07	4.31476e-06
K00861	RFK, FMN1; riboflavin kinase [EC:2.7.1.26]	1.70928e-05	2.4396e-05	4.94939e-06	4.49806e-05	2.89823e-05	5.14155e-05	8.91606e-05	2.81976e-05	4.74517e-05	1.37551e-05	4.209e-05	2.66038e-05	5.54984e-05	3.15093e-05	1.03471e-05	2.3336e-05	2.02104e-05	2.54786e-05	6.24449e-05	1.1852e-05	4.21847e-05	2.32853e-05	7.59079e-06	9.3377e-05	1.84948e-05	7.76755e-06	3.02155e-05	7.63346e-05	6.93161e-06	1.81084e-05	1.96929e-05	2.09261e-05	2.15793e-05	3.61909e-05	3.38805e-05	1.52131e-05	9.70483e-05	7.6874e-05
K00863	DAK, TKFC; triose/dihydroxyacetone kinase / FAD-AMP lyase (cyclizing) [EC:2.7.1.28 2 .7.1.29 4.6.1.15]	1.70124e-06	5.40542e-08	2.1844e-07	5.54851e-07	0	4.45605e-06	3.84766e-07	1.21222e-06	1.88303e-07	7.46633e-07	4.91224e-06	6.2782e-07	0	6.67779e-07	0	3.59158e-07	6.36066e-07	0	2.89819e-07	0	3.46244e-08	7.94577e-06	0	2.5889e-05	8.89011e-06	3.01795e-07	2.05134e-07	2.42457e-08	1.17402e-08	2.22507e-08	4.57768e-08	1.62929e-06	2.28338e-07	3.10592e-07	9.78685e-06	1.09347e-06	9.74465e-08	5.53317e-07
K00864	glpK, GK; glycerol kinase [EC:2.7.1.30]	1.76883e-05	3.098e-05	4.88028e-06	2.38766e-05	2.67004e-05	6.3902e-05	2.71459e-05	3.38089e-05	4.0627e-05	1.29891e-05	4.53344e-05	3.13362e-05	1.61925e-05	2.83001e-05	1.51817e-05	8.38546e-06	4.97012e-05	1.95958e-05	3.5522e-05	1.68562e-05	3.79728e-05	1.04491e-05	1.30638e-05	8.73416e-07	2.35551e-05	1.93899e-05	1.22456e-05	9.00275e-06	9.74987e-06	1.47232e-05	1.75221e-05	4.83121e-05	2.94377e-05	4.66423e-06	1.3254e-05	1.13927e-05	7.92287e-06	4.40174e-05
K00865	glxK, garK; glycerate 2-kinase [EC:2.7.1.165]	0.000127311	0.000158225	0.00020033	9.95253e-05	8.35617e-05	0.000169638	0.000130412	0.000168494	7.50046e-05	0.000142109	7.31404e-05	7.38228e-05	3.2389e-05	6.45451e-05	0.000200776	6.6954e-05	5.66661e-05	9.55181e-05	8.93935e-05	4.63399e-05	8.01145e-05	4.45277e-05	0.00021952	0.000134767	5.30862e-05	4.46033e-05	0.000176196	3.3201e-05	6.10335e-05	7.04086e-05	0.000192686	8.44005e-05	8.21123e-05	6.69499e-06	0.000122054	0.000190254	0.000116761	6.90631e-05
K00866	CKI1; choline kinase [EC:2.7.1.32]	0	0	6.44243e-08	0	0	0	0	0	0	0	0	0	0	3.89878e-08	0	0	0	0	0	0	0	0	0	0	0	0	0	0	0	0	0	0	0	1.97869e-07	8.04063e-07	0	1.24156e-07	0
K00867	coaA; type I pantothenate kinase [EC:2.7.1.33]	2.1611e-07	1.21646e-06	2.16976e-06	6.70007e-07	7.77523e-07	2.73083e-07	7.81353e-06	2.28306e-07	4.65929e-07	1.26834e-06	1.98659e-05	3.54622e-07	5.6792e-05	2.08966e-07	1.11135e-06	1.47646e-07	4.15075e-06	5.85058e-07	3.82198e-05	1.02038e-06	2.15855e-06	9.90329e-06	1.66141e-06	2.08062e-05	2.08964e-06	1.47024e-06	8.35782e-07	6.18437e-06	2.0754e-06	5.08161e-06	7.28947e-06	5.50617e-06	4.41946e-06	7.38892e-06	4.01301e-05	2.06233e-06	5.43277e-07	5.42392e-07
K00868	pdxK, pdxY; pyridoxine kinase [EC:2.7.1.35]	3.98244e-05	0.000147213	0.000211648	5.05335e-05	4.67133e-05	0.000127151	5.90453e-05	0.000151093	6.24253e-05	0.000139578	7.44604e-05	6.52231e-05	6.2637e-05	3.59372e-05	0.000189552	1.32196e-05	6.66965e-05	2.91958e-05	5.30312e-05	3.22812e-05	4.88767e-05	1.94162e-05	0.000162129	0.000203298	4.08781e-05	1.39306e-05	0.000165346	4.52375e-05	1.9653e-05	3.01016e-05	0.00017404	6.70283e-05	0.000141073	1.42695e-05	0.000145035	0.000194625	8.92401e-05	6.94375e-05
K00869	E2.7.1.36, MVK, mvaK1; mevalonate kinase [EC:2.7.1.36]	2.74999e-07	2.80854e-06	3.824e-07	1.00452e-06	3.97877e-07	3.60694e-07	4.72413e-06	3.34116e-07	1.13152e-06	2.11484e-07	7.28143e-06	4.4016e-07	3.33987e-08	9.17359e-07	1.61895e-06	1.03101e-07	1.60312e-06	2.17713e-07	1.35697e-07	2.73471e-07	1.42011e-07	3.12748e-07	3.88236e-07	6.29561e-05	1.39097e-06	5.76392e-07	4.3268e-06	5.02265e-07	2.44725e-08	2.22143e-06	1.2584e-08	1.03422e-06	3.28352e-06	2.07718e-07	2.62743e-05	1.22858e-07	1.16316e-06	2.07821e-07
K00872	thrB1; homoserine kinase [EC:2.7.1.39]	3.20202e-08	1.50054e-05	5.48152e-06	5.71048e-07	7.49094e-06	1.32971e-05	2.57053e-05	8.2165e-06	2.08924e-05	8.65839e-07	2.3919e-05	8.12835e-06	4.84192e-05	6.41195e-07	3.94259e-07	2.65645e-07	5.80052e-06	1.32927e-05	2.87511e-05	1.86238e-06	1.2425e-05	1.3378e-05	2.87026e-06	8.68498e-05	5.19165e-06	1.524e-06	2.03192e-05	1.29098e-05	1.11748e-06	6.67088e-06	6.54004e-06	1.15963e-05	1.65128e-05	2.72176e-05	3.74672e-05	8.08506e-06	5.82685e-05	2.38448e-05
K00873	PK, pyk; pyruvate kinase [EC:2.7.1.40]	2.26476e-05	3.55974e-05	7.69354e-06	7.57034e-05	3.17902e-05	4.41067e-05	9.35061e-05	4.44188e-05	3.99149e-05	2.51107e-05	6.41573e-05	5.14362e-05	6.36434e-05	4.70013e-05	2.02095e-05	2.69924e-05	3.66407e-05	3.8135e-05	6.14772e-05	3.51593e-05	4.31366e-05	2.81983e-05	1.29265e-05	8.84143e-05	2.89091e-05	1.7117e-05	2.93878e-05	4.42123e-05	1.82936e-05	3.31297e-05	1.92928e-05	3.01055e-05	3.7023e-05	4.82097e-05	0.000108639	1.92066e-05	5.70052e-05	7.02038e-05
K00874	kdgK; 2-dehydro-3-deoxygluconokinase [EC:2.7.1.45]	2.89793e-06	0.000131901	0.000300702	5.73817e-06	1.4099e-05	0.000130641	8.49058e-05	0.000124462	1.59588e-05	0.000270229	9.72619e-06	4.63804e-05	3.98916e-06	4.26343e-06	0.000384628	4.58579e-07	1.50988e-05	1.88403e-05	4.39024e-06	2.94015e-06	8.04983e-06	2.78086e-05	0.000240011	8.50001e-05	4.55684e-06	9.14321e-06	0.000297674	1.79991e-05	8.19271e-07	1.24315e-05	0.000198306	2.89449e-05	0.000165471	3.00735e-05	1.59796e-05	0.000244394	0.000151809	2.50223e-05
K00876	udk, UCK; uridine kinase [EC:2.7.1.48]	5.50099e-05	0.000296731	0.000471738	0.000183199	9.80206e-05	0.000254568	7.82345e-05	0.000295995	0.0001253	0.000376212	9.03272e-05	0.000146342	6.96886e-05	7.02781e-05	0.000395381	3.30921e-05	0.000117019	5.42318e-05	7.76267e-05	0.000115221	6.5284e-05	3.77412e-05	0.000435378	0.000117778	0.000121817	3.52301e-05	0.000352419	5.50978e-05	2.88176e-05	5.3767e-05	0.000350043	0.000113884	0.000259572	0.000196945	0.000114272	0.000423629	0.000256226	9.42513e-05
K00877	THI20; hydroxymethylpyrimidine/phosphomethylpyrimidine kinase / thiaminase [EC:2.7.1 .49 2.7.4.7 3.5.99.2]	0	0	1.99896e-07	8.132e-07	0	2.41873e-08	3.70002e-06	1.21643e-07	0	0	5.21633e-08	0	0	0	2.18741e-07	0	1.33303e-07	0	0	3.41594e-08	0	0	0	5.96945e-08	3.70018e-06	7.96019e-08	6.45317e-07	0	3.21768e-08	1.85341e-06	3.14777e-08	4.05218e-08	1.13438e-07	6.62719e-07	1.35041e-06	0	2.88033e-07	0
K00878	thiM; hydroxyethylthiazole kinase [EC:2.7.1.50]	7.54473e-06	1.39266e-05	1.36667e-06	6.304e-06	1.4367e-05	1.39552e-05	5.92662e-05	1.00671e-05	1.88397e-05	5.09887e-06	1.29607e-05	1.09556e-05	6.14301e-06	1.87312e-06	8.17968e-06	5.32605e-06	1.57357e-05	7.23596e-06	2.68657e-05	6.11634e-06	2.24587e-05	1.8818e-05	4.67492e-06	8.50878e-05	7.85019e-06	6.58048e-06	7.17493e-06	1.37009e-05	2.65687e-06	2.40234e-05	3.22029e-06	1.63191e-05	2.26252e-05	1.88152e-06	1.18437e-05	4.79096e-06	2.1824e-06	3.86818e-05
K00880	lyxK; L-xylulokinase [EC:2.7.1.53]	0	7.84345e-07	0	8.14863e-08	6.05788e-07	1.7334e-06	2.61341e-07	0	4.14823e-06	9.50187e-08	3.95904e-08	4.36267e-07	4.55154e-08	1.90371e-06	9.84114e-08	4.52435e-07	1.32725e-06	0	0	0	1.04722e-07	0	4.47575e-08	0	8.10928e-08	3.99861e-08	9.34377e-08	1.5573e-06	3.18816e-08	2.42701e-06	3.32027e-07	3.25106e-06	3.6662e-08	0	1.73809e-05	0	2.78701e-08	1.60497e-06
K00881	alsK; allose kinase [EC:2.7.1.55]	5.68271e-06	3.23206e-06	6.74752e-07	7.43529e-07	1.62804e-06	6.11638e-06	1.31121e-06	2.49183e-07	9.83785e-07	9.85915e-07	1.20274e-05	9.0599e-06	3.76386e-05	1.04047e-06	1.63312e-06	1.57711e-07	5.02754e-06	1.28231e-07	3.34863e-05	1.1494e-06	2.06474e-06	4.59756e-07	1.88688e-06	1.01982e-07	1.07972e-06	3.48924e-06	9.38614e-07	3.58019e-06	1.8708e-06	8.82678e-07	1.47421e-06	2.097e-06	5.25132e-06	4.28568e-06	7.17605e-07	1.66426e-06	0	9.13195e-07
K00882	fruK; 1-phosphofructokinase [EC:2.7.1.56]	1.54571e-05	2.96965e-05	4.48149e-06	5.77305e-05	2.25101e-05	4.86053e-05	2.63378e-05	5.12288e-05	4.05772e-05	1.07926e-05	4.73782e-05	3.48957e-05	4.65379e-05	2.51912e-05	1.35506e-05	2.55292e-05	2.98269e-05	1.06274e-05	4.68805e-05	2.28468e-05	2.8066e-05	1.70741e-05	9.86588e-06	9.24331e-05	2.00536e-05	3.72831e-06	1.12517e-05	2.95697e-05	7.81101e-06	1.92386e-05	6.08841e-06	3.30674e-05	2.23043e-05	1.11006e-05	0.000132406	6.94475e-06	1.4665e-05	2.32084e-05
K00883	dgoK; 2-dehydro-3-deoxygalactonokinase [EC:2.7.1.58]	9.71174e-07	2.51971e-07	6.19744e-07	2.04307e-06	2.68695e-07	3.25628e-06	1.91942e-06	2.59084e-06	1.51149e-07	6.4503e-07	4.77466e-07	1.39762e-06	2.91244e-07	4.40565e-07	6.78344e-07	6.92633e-07	6.15056e-07	1.222e-06	0	4.90191e-07	6.272e-07	3.33623e-07	3.09073e-07	4.39862e-06	1.04701e-06	1.9981e-06	1.64469e-06	0	3.67603e-06	8.01825e-07	2.37833e-07	2.23363e-06	1.72399e-06	2.87447e-07	0	1.95803e-06	7.76662e-07	4.2657e-07
K00884	NAGK, nagK; N-acetylglucosamine kinase [EC:2.7.1.59]	0	0	0	0	0	0	0	0	0	0	0	0	0	0	0	0	0	0	0	0	0	0	0	0	0	0	0	1.09357e-07	3.55129e-06	0	0	0	0	0	0	0	0	0
K00886	ppgK; polyphosphate glucokinase [EC:2.7.1.63]	0	0	0	0	0	0	0	0	0	0	0	0	0	0	0	0	0	0	0	0	0	0	0	0	0	0	0	0	0	0	0	1.46037e-06	0	0	0	0	0	0
K00888	PI4KA; phosphatidylinositol 4-kinase A [EC:2.7.1.67]	6.12793e-05	4.74145e-06	5.26361e-07	1.49394e-06	3.04833e-05	4.42536e-06	4.22596e-05	4.2223e-06	1.82025e-05	9.15108e-06	3.33559e-05	1.78351e-05	2.40848e-05	1.37493e-05	5.49096e-06	4.34909e-05	2.47087e-05	5.78404e-05	9.45964e-06	1.07355e-05	1.66906e-05	1.1987e-05	2.36258e-06	0	1.33026e-05	5.77476e-06	6.81296e-06	1.8542e-05	2.59306e-05	2.38533e-06	6.26647e-06	1.92843e-05	6.31642e-06	2.08437e-06	1.5253e-06	6.63002e-06	1.80718e-06	1.20304e-05
K00889	PIP5K; 1-phosphatidylinositol-4-phosphate 5-kinase [EC:2.7.1.68]	1.52591e-05	5.05854e-06	1.99122e-05	1.02172e-05	1.59959e-05	2.24862e-05	2.47062e-05	1.90767e-05	1.08742e-05	4.04812e-06	2.94856e-05	1.04429e-05	5.51339e-05	3.0961e-05	7.01935e-06	5.27373e-05	3.88842e-05	6.2579e-05	5.56996e-05	1.75342e-05	2.43374e-05	6.88503e-05	2.44456e-05	6.07319e-05	2.56146e-05	3.7493e-05	6.25182e-06	9.88599e-06	6.30426e-05	6.43983e-05	3.09845e-05	2.62359e-05	6.74373e-06	1.22455e-05	1.30717e-05	4.21734e-06	2.4065e-05	1.01324e-05
K00891	E2.7.1.71, aroK, aroL; shikimate kinase [EC:2.7.1.71]	6.07671e-05	8.39574e-05	1.36185e-05	8.38904e-05	7.4224e-05	9.27945e-05	7.80628e-05	8.58998e-05	7.24422e-05	6.68664e-05	9.90356e-05	5.25773e-05	9.79507e-05	3.09681e-05	3.56906e-05	2.8711e-05	6.35128e-05	3.59277e-05	0.000119296	3.64298e-05	4.48241e-05	6.74513e-05	5.05603e-05	0.00010947	4.54174e-05	1.33352e-05	5.49372e-05	6.567e-05	2.50819e-05	3.99497e-05	2.67371e-05	7.72752e-05	5.27022e-05	2.47195e-05	0.000229148	1.77233e-05	4.76694e-05	6.671e-05
K00892	gsk; inosine kinase [EC:2.7.1.73]	0	7.35634e-08	6.41271e-07	0	5.14213e-07	2.02458e-08	1.76825e-06	0	2.00852e-07	3.70141e-08	7.54626e-06	9.1714e-08	4.027e-05	8.35297e-08	5.4308e-08	0	1.84917e-06	3.72141e-07	2.63388e-05	1.05483e-06	1.47253e-08	1.97827e-06	4.45706e-07	6.84148e-06	6.32525e-07	8.12257e-07	1.67159e-08	2.812e-06	9.85798e-07	2.03593e-06	2.13192e-06	1.77261e-06	2.53718e-09	4.07293e-06	1.80839e-05	1.76235e-06	1.1706e-07	6.49385e-08
K00894	ETNK, EKI; ethanolamine kinase [EC:2.7.1.82]	0	3.46884e-08	7.95663e-08	0	9.41033e-07	9.44798e-07	9.02032e-08	0	1.77301e-06	3.85761e-07	2.95318e-07	0	8.07185e-08	0	1.06391e-06	1.51395e-06	1.47476e-06	5.32953e-08	2.20071e-06	6.0895e-08	6.63057e-06	4.98281e-08	4.54907e-07	1.14941e-06	0	1.39789e-08	0	0	2.13278e-06	2.02222e-07	4.42394e-07	4.42263e-07	4.73891e-08	2.44366e-07	9.70018e-07	2.6748e-06	4.20284e-07	3.67367e-06
K00895	pfp, PFP; diphosphate-dependent phosphofructokinase [EC:2.7.1.90]	3.63512e-06	9.16727e-07	4.36335e-07	7.69287e-07	3.41862e-06	3.43936e-06	5.86175e-06	1.54751e-06	1.89135e-06	1.77879e-06	4.41464e-06	5.30049e-06	6.73688e-06	1.4995e-05	5.35041e-07	4.92902e-07	3.70315e-06	1.00951e-05	5.16176e-07	4.37804e-06	4.65057e-06	2.99483e-06	2.19397e-06	0	2.16577e-06	5.8608e-06	6.54587e-07	2.95154e-06	6.70001e-06	4.7152e-07	1.1526e-05	6.53813e-06	2.37461e-06	1.04515e-06	0	2.8486e-06	6.97808e-07	3.70647e-06
K00897	aphA; kanamycin kinase [EC:2.7.1.95]	0	0	0	0	0	0	0	0	1.29306e-06	0	0	0	0	0	0	0	0	0	0	0	0	0	0	0	0	0	0	0	0	0	0	0	0	0	0	0	0	0
K00899	mtnK; 5-methylthioribose kinase [EC:2.7.1.100]	3.34365e-07	1.04709e-06	6.18176e-08	1.7999e-08	1.63142e-06	1.89547e-06	9.28066e-07	9.56979e-07	9.92511e-07	8.99193e-07	3.41918e-06	1.34274e-06	4.23628e-08	6.44926e-07	7.19801e-07	3.06395e-07	1.97592e-06	6.1555e-07	0	1.83543e-07	1.41852e-06	2.46139e-08	3.4979e-07	0	4.97113e-07	3.04638e-07	6.23096e-07	9.43085e-07	3.45781e-08	1.02333e-07	1.57994e-06	1.73728e-06	5.64711e-07	0	0	3.25225e-07	2.38227e-07	2.20445e-06
K00901	dgkA, DGK; diacylglycerol kinase (ATP) [EC:2.7.1.107]	1.80518e-05	2.27352e-05	3.09783e-06	6.82621e-05	6.57781e-05	2.02964e-05	1.74392e-05	1.33206e-05	5.59064e-05	1.46403e-05	4.73303e-05	4.11428e-05	4.95316e-05	8.99393e-06	1.00859e-05	3.73617e-06	2.90878e-05	1.62275e-05	4.8487e-05	9.14636e-05	2.61798e-05	4.33291e-06	8.82989e-06	1.49533e-05	9.5541e-05	9.77668e-06	1.066e-05	1.1123e-05	1.33043e-05	9.21161e-06	7.67019e-06	2.54598e-05	2.13171e-05	0.000185366	3.99247e-05	2.91663e-05	2.01319e-05	3.21009e-05
K00906	aceK; isocitrate dehydrogenase kinase/phosphatase [EC:2.7.11.5 3.1.3.-]	0	0	0	0	0	0	0	0	0	1.94994e-07	2.27925e-06	0	4.85247e-07	0	0	0	0	0	0	0	0	2.34547e-06	0	4.34309e-06	8.79857e-07	0	0	0	0	0	0	1.45878e-07	0	0	3.68397e-07	6.84745e-08	0	0
K00912	lpxK; tetraacyldisaccharide 4'-kinase [EC:2.7.1.130]	7.2153e-06	0.000116687	0.000206871	7.54614e-05	6.36488e-05	8.23389e-05	1.90964e-05	9.17877e-05	4.95546e-05	0.000175902	4.56515e-05	7.00663e-05	4.23194e-05	6.85663e-06	0.000164628	3.88751e-06	4.02985e-05	8.82777e-06	2.38278e-05	9.61034e-05	1.94911e-05	1.39593e-05	0.000161405	1.76578e-05	8.75606e-05	1.0822e-05	0.000161167	3.5076e-05	1.51573e-05	1.39606e-05	0.000148805	2.93825e-05	0.000105708	0.000248303	2.65046e-05	0.000190128	0.00010581	2.68803e-05
K00914	PIK3C3, VPS34; phosphatidylinositol 3-kinase [EC:2.7.1.137]	0	0	2.70062e-07	0	0	0	0	0	0	0	0	0	0	0	0	0	0	0	0	0	0	0	0	0	0	0	0	0	0	0	0	0	0	4.97653e-07	8.98818e-07	0	1.04091e-07	0
K00917	lacC; tagatose 6-phosphate kinase [EC:2.7.1.144]	5.65461e-06	6.87571e-06	2.39107e-06	5.02821e-06	3.25701e-06	6.86867e-06	8.79797e-06	6.01207e-06	1.11018e-05	2.48706e-06	1.29391e-05	5.81263e-06	9.07279e-06	6.2558e-06	3.35493e-06	4.24262e-06	7.53772e-06	3.57722e-06	5.22843e-06	1.12951e-05	2.10539e-06	1.29253e-05	1.31572e-06	1.90972e-06	6.40189e-06	0	8.13705e-06	2.05626e-06	8.68676e-07	3.24593e-06	3.796e-06	3.38265e-06	1.98587e-05	7.83906e-06	8.24387e-05	1.71012e-06	4.75176e-06	6.88808e-06
K00918	pfkC; ADP-dependent phosphofructokinase/glucokinase [EC:2.7.1.146 2.7.1.147]	0	0	0	0	0	0	0	0	0	5.66632e-06	0	0	0	0	0	0	0	0	0	0	0	0	0	0	1.7624e-06	0	0	0	0	0	3.06269e-08	0	0	0	0	0	0	2.56447e-05
K00919	ispE; 4-diphosphocytidyl-2-C-methyl-D-erythritol kinase [EC:2.7.1.148]	4.124e-05	0.000121578	0.000182028	5.72344e-05	4.89855e-05	0.000132298	8.61838e-05	0.000122965	4.71695e-05	0.000126228	4.87865e-05	8.62774e-05	2.47107e-05	3.84487e-05	0.000153528	1.18127e-05	6.16052e-05	4.64699e-05	5.59892e-05	2.0398e-05	4.16114e-05	2.82587e-05	0.00017176	8.03346e-05	3.32979e-05	2.1807e-05	0.00014359	5.83376e-05	2.0525e-05	2.94073e-05	0.000159773	5.66524e-05	8.69838e-05	4.70732e-05	0.000116823	0.000179104	0.000193219	5.11241e-05
K00921	PIKFYVE, FAB1; 1-phosphatidylinositol-3-phosphate 5-kinase [EC:2.7.1.150]	0	0	5.16639e-08	0	0	0	0	0	0	0	0	0	0	0	0	0	0	0	0	0	0	0	0	0	0	0	0	0	0	0	0	0	0	4.23125e-07	1.02094e-06	0	1.32753e-07	0
K00924	E2.7.1.-; kinase [EC:2.7.1.-]	4.55748e-06	2.2512e-06	6.46899e-08	6.72148e-07	5.16633e-06	1.04977e-05	2.14037e-06	3.60172e-06	6.01833e-06	5.37605e-06	1.93405e-05	1.30829e-05	1.50292e-05	9.0571e-07	4.47541e-06	9.44893e-06	6.96125e-06	1.68535e-05	0	8.30743e-06	9.92379e-07	2.10792e-05	1.72464e-06	1.05467e-05	7.89593e-06	1.70906e-05	1.76736e-07	1.37915e-05	1.24212e-05	9.17317e-06	2.86793e-06	1.93443e-05	2.24923e-06	1.22883e-05	8.2303e-06	8.41322e-07	2.43625e-05	1.61987e-05
K00925	ackA; acetate kinase [EC:2.7.2.1]	1.49109e-05	0.000175609	0.000319552	1.50535e-05	4.64636e-05	0.000160662	2.3632e-05	0.000155267	3.56026e-05	0.000166834	3.69119e-05	6.17029e-05	4.61239e-05	1.04042e-05	0.000217826	9.3292e-06	5.85176e-05	1.35026e-05	4.69689e-05	5.1899e-06	1.3703e-05	3.12707e-05	0.000202627	5.39731e-05	2.45711e-05	7.04732e-06	0.000161933	2.07885e-05	6.4444e-06	3.19452e-05	0.000215936	5.5202e-05	0.000119743	5.67058e-06	5.54023e-05	0.00020774	0.000111067	5.98699e-05
K00926	arcC; carbamate kinase [EC:2.7.2.2]	4.50887e-05	4.99797e-05	7.95978e-06	0.000112175	2.51034e-05	5.16923e-05	4.93348e-05	4.40432e-05	6.03916e-05	1.97505e-05	4.51547e-05	3.60437e-05	2.2819e-05	4.71036e-05	2.35055e-05	2.80165e-05	4.23054e-05	2.22029e-05	7.13635e-05	3.08014e-05	3.95407e-05	3.227e-05	1.59036e-05	0.000148599	4.30765e-05	6.82454e-06	2.77497e-05	5.6479e-05	1.32867e-05	3.34739e-05	9.10115e-06	2.54403e-05	6.25075e-05	1.30985e-05	0.00013552	1.38221e-05	1.76615e-05	4.08246e-05
K00927	PGK, pgk; phosphoglycerate kinase [EC:2.7.2.3]	0.000101865	5.72408e-05	1.19301e-05	6.57745e-05	6.31535e-05	6.67417e-05	8.60722e-05	4.90599e-05	7.38962e-05	2.90983e-05	8.84437e-05	6.44943e-05	0.000100654	9.2111e-05	2.68124e-05	6.55889e-05	6.60904e-05	8.11559e-05	9.24059e-05	4.67097e-05	7.10056e-05	6.62894e-05	1.63173e-05	0.000186967	6.5239e-05	8.05122e-05	4.63381e-05	6.20551e-05	7.26015e-05	3.64364e-05	1.8927e-05	7.5858e-05	5.76898e-05	1.96263e-05	0.000185416	2.696e-05	1.59765e-05	8.76548e-05
K00928	lysC; aspartate kinase [EC:2.7.2.4]	9.49354e-05	0.000128792	0.000182172	0.000125372	8.42898e-05	0.000176353	8.37659e-05	0.000147035	9.25975e-05	0.000178235	0.000136081	0.000123479	0.000109658	0.000122754	0.000198217	3.54331e-05	0.000117432	5.95406e-05	0.000110827	4.02778e-05	0.000107894	7.93735e-05	0.000192227	0.000265892	8.18903e-05	7.07286e-05	0.000189085	0.000125159	6.76941e-05	5.04146e-05	0.000171169	0.000123028	0.000128834	1.66294e-05	0.000175604	0.000190585	0.000118538	0.000132427
K00929	buk; butyrate kinase [EC:2.7.2.7]	1.79529e-06	1.53173e-06	1.54227e-07	1.00701e-06	1.7396e-06	8.82944e-06	1.95382e-06	7.42658e-07	1.40324e-06	1.61276e-06	2.05377e-06	1.96059e-06	5.5644e-07	1.03097e-06	8.18839e-07	1.31076e-06	6.12872e-06	2.1758e-06	4.03791e-06	1.16705e-06	1.25615e-06	7.88272e-07	3.22728e-07	6.29334e-06	1.82516e-06	4.95011e-06	6.0265e-07	2.2999e-06	1.55201e-06	3.26921e-07	2.31279e-06	3.75291e-06	6.63497e-07	2.16493e-07	2.61795e-06	5.84815e-07	1.77152e-05	2.92563e-06
K00930	argB; acetylglutamate kinase [EC:2.7.2.8]	8.46848e-05	0.000227722	0.000303472	0.000190735	0.00011546	0.000158234	0.000167446	0.000167164	0.000113732	0.000222638	0.000121001	0.000144667	0.000128046	0.00015017	0.000265738	0.000110453	0.000158835	0.000163989	0.00014566	0.000166879	0.000108599	0.000163143	0.000195527	0.000207929	0.000159865	0.000124804	0.000175439	9.18926e-05	0.000139292	0.000144606	0.000216425	0.000106917	0.000167221	0.000333629	0.000112993	0.000281767	0.000270974	0.000109143
K00931	proB; glutamate 5-kinase [EC:2.7.2.11]	0.00011853	0.000182324	0.000295882	5.10715e-05	8.01428e-05	0.000154087	0.000129	0.000154492	7.2859e-05	0.000224848	7.09775e-05	9.075e-05	7.80474e-05	8.40792e-05	0.000237006	9.18967e-05	8.41207e-05	0.000130364	8.51379e-05	3.84792e-05	6.43435e-05	4.09196e-05	0.000240161	4.77988e-05	5.4264e-05	4.84335e-05	0.000193503	3.72701e-05	7.91717e-05	4.62189e-05	0.000256549	8.90421e-05	0.00014426	4.4113e-05	0.000125833	0.000227313	0.00020702	6.13422e-05
K00932	tdcD; propionate kinase [EC:2.7.2.15]	0	0	0	0	0	5.89503e-08	2.67599e-07	0	0	6.37471e-07	5.50241e-06	0	5.47379e-06	0	0	2.54942e-08	2.12945e-07	0	2.23991e-07	0	0	5.00906e-06	5.31802e-07	9.20085e-06	0	3.96306e-07	0	1.6939e-06	0	0	0	2.05167e-07	0	1.42078e-07	6.74515e-07	1.81802e-06	0	0
K00936	pdtaS; two-component system, sensor histidine kinase PdtaS [EC:2.7.13.3]	0.00031607	0.000259381	0.000202296	0.000275668	0.000179091	0.000227151	0.000243478	0.000235716	0.000219879	0.000193208	0.000291637	0.000325402	0.000242903	0.000444138	0.000256333	0.000329866	0.000219687	0.000359153	0.00023459	0.000164322	0.000248563	0.000174091	0.000254154	0.000297216	0.000228051	0.000537812	0.000214129	0.000381893	0.000394448	0.000260874	0.000222389	0.000228045	0.000227786	8.16382e-05	8.4527e-05	0.000209965	0.000263094	0.000251082
K00937	ppk; polyphosphate kinase [EC:2.7.4.1]	6.86119e-05	8.73675e-05	0.000114079	2.10265e-05	5.0164e-05	5.11381e-05	7.51145e-05	6.93174e-05	4.2785e-05	5.05494e-05	7.80151e-05	5.90134e-05	0.000103424	8.79839e-05	0.000180032	5.84471e-05	0.000108423	8.9305e-05	0.000101756	3.87484e-05	5.01306e-05	0.000103883	1.41317e-05	4.9922e-05	4.49317e-05	9.64532e-05	0.00013837	6.80925e-05	0.000126167	3.24941e-05	1.95834e-05	5.69766e-05	5.05464e-05	1.74804e-05	2.64609e-05	0.000113875	8.82147e-06	7.85027e-05
K00938	E2.7.4.2, mvaK2; phosphomevalonate kinase [EC:2.7.4.2]	4.90771e-07	2.80251e-06	8.46878e-07	9.34217e-07	1.03519e-07	4.26329e-07	5.1948e-06	1.36337e-07	1.51114e-06	2.15793e-07	1.02998e-05	6.95629e-07	7.74674e-08	2.97425e-07	1.50294e-06	1.94979e-08	1.26621e-06	2.8973e-07	5.44128e-08	5.77312e-07	4.19977e-08	1.9977e-07	1.96956e-07	6.28071e-05	1.28592e-06	3.54357e-07	4.6612e-06	5.95915e-07	0	4.37103e-06	3.38268e-08	3.13729e-07	2.69043e-06	3.48131e-07	3.42422e-05	0	7.81698e-07	3.85781e-07
K00939	adk, AK; adenylate kinase [EC:2.7.4.3]	3.43645e-05	0.000166223	0.000221639	7.41983e-05	7.38452e-05	0.0001579	7.92569e-05	0.000167727	7.35108e-05	0.000201873	9.03182e-05	8.58509e-05	5.82132e-05	2.70782e-05	0.000196895	2.84574e-05	8.30682e-05	2.65773e-05	7.33067e-05	2.14718e-05	7.13462e-05	2.52375e-05	0.000180803	0.000153308	4.25689e-05	1.31526e-05	0.000174485	6.04569e-05	1.20223e-05	4.52176e-05	0.000183059	8.03585e-05	0.000113249	1.64326e-05	0.000101897	0.00019335	0.000124268	6.97447e-05
K00940	ndk, NME; nucleoside-diphosphate kinase [EC:2.7.4.6]	3.71067e-06	9.21477e-06	5.23027e-06	2.09107e-06	1.01619e-05	9.64665e-06	4.49777e-05	2.8486e-06	1.44544e-05	1.05305e-05	2.44125e-05	2.00443e-05	4.95533e-05	1.00611e-05	8.79173e-07	8.25426e-07	7.57506e-06	2.63838e-05	2.96012e-05	9.15344e-06	6.17566e-06	3.44602e-05	2.31357e-06	0.000112319	1.50952e-05	7.26088e-06	2.42961e-05	1.87532e-05	7.16351e-06	7.82898e-06	8.55251e-06	1.03404e-05	2.17956e-05	3.84851e-05	8.53243e-05	1.15753e-05	6.75383e-05	6.11583e-05
K00941	thiD; hydroxymethylpyrimidine/phosphomethylpyrimidine kinase [EC:2.7.1.49 2.7.4.7]	5.70732e-05	0.00031688	0.000543047	9.14856e-05	7.18743e-05	0.000261138	0.000105981	0.000319433	8.41297e-05	0.000360314	9.77932e-05	0.000130152	6.18526e-05	0.000104536	0.000443687	7.38612e-05	9.97965e-05	4.59404e-05	0.00010734	5.93593e-05	0.000203429	3.92151e-05	0.000432948	0.000142465	9.38805e-05	4.05596e-05	0.000353267	6.39237e-05	3.72831e-05	8.76347e-05	0.000385477	0.000110822	0.000282551	2.41549e-05	0.000102642	0.000437484	0.000259573	8.48381e-05
K00942	E2.7.4.8, gmk; guanylate kinase [EC:2.7.4.8]	7.00593e-05	0.000189637	0.000288468	8.47652e-05	8.2681e-05	0.000186531	6.75957e-05	0.000160231	8.77272e-05	0.000210417	0.000109409	0.000104183	0.000147143	7.87731e-05	0.000252039	0.000116827	0.000145391	0.000114851	0.000165185	6.66062e-05	0.000117828	0.000132612	0.00023392	4.55388e-05	8.90612e-05	6.65522e-05	0.000181499	3.57074e-05	0.000105893	0.000147567	0.000224486	0.000154088	0.000159733	4.7298e-05	0.000175376	0.000240212	0.000156763	0.000119415
K00943	tmk, DTYMK; dTMP kinase [EC:2.7.4.9]	1.15689e-05	2.15885e-05	8.18378e-06	1.18072e-05	4.84318e-05	3.46284e-05	5.3497e-05	2.43638e-05	5.8305e-05	9.42457e-06	4.93001e-05	4.53353e-05	3.7851e-05	4.67069e-06	6.80615e-06	6.22611e-07	3.13293e-05	2.26991e-05	3.88344e-05	4.76552e-05	3.46912e-05	1.1068e-06	7.11e-06	3.02337e-05	1.97563e-05	2.82319e-06	3.3637e-05	1.28741e-05	7.69049e-06	1.5475e-05	1.63212e-05	4.22264e-05	5.74049e-06	3.6462e-05	9.22266e-05	1.1449e-05	8.09132e-05	0.000114138
K00945	cmk; CMP/dCMP kinase [EC:2.7.4.25]	3.97424e-05	0.000176674	0.000238163	7.26815e-05	7.81562e-05	0.000192888	8.6136e-05	0.000192872	9.03102e-05	0.000161622	0.000100214	0.00011425	6.04046e-05	5.89259e-05	0.000208661	3.08222e-05	0.00011361	3.36855e-05	5.31781e-05	3.12948e-05	5.5757e-05	3.35747e-05	0.000218541	5.82885e-05	7.02563e-05	1.57752e-05	0.00017054	6.73494e-05	2.20851e-05	3.58694e-05	0.00019379	8.28142e-05	0.000130961	8.11917e-06	6.72107e-05	0.000204909	0.000102582	6.2298e-05
K00946	thiL; thiamine-monophosphate kinase [EC:2.7.4.16]	4.05099e-06	0.000103881	0.000218717	6.32845e-07	5.6672e-06	8.90791e-05	5.48134e-06	9.97822e-05	2.33362e-06	0.000177421	6.60038e-06	3.72216e-05	7.07993e-06	1.47541e-05	0.000188156	5.716e-07	2.17332e-05	8.53761e-06	5.58149e-07	4.60792e-06	4.21491e-06	3.83416e-06	0.000198826	7.50639e-07	2.19419e-06	6.2345e-06	0.000157187	3.31438e-06	6.66119e-06	1.31424e-05	0.000166603	2.15168e-05	8.91396e-05	1.27709e-06	5.05291e-06	0.000180332	0.000103931	1.01186e-05
K00948	PRPS, prsA; ribose-phosphate pyrophosphokinase [EC:2.7.6.1]	0.000131323	0.000138254	2.44892e-05	0.000250095	0.000149364	0.000136321	0.000208433	0.000119082	0.000199031	0.000114609	0.000162228	0.000170103	0.000149286	0.000159073	6.85113e-05	0.000147424	0.000165871	0.000160143	0.000198533	0.000188231	0.000174451	0.000171742	6.82416e-05	0.000177873	0.000182708	0.000120643	0.000135489	0.000121678	0.000139402	0.000154717	6.12922e-05	0.000137715	0.000100518	0.000250961	0.000399419	7.50597e-05	0.000208603	0.000142215
K00949	thiN, TPK1, THI80; thiamine pyrophosphokinase [EC:2.7.6.2]	4.08787e-05	4.67971e-05	2.46152e-05	4.70885e-05	5.16159e-05	9.7266e-05	5.6442e-05	7.32252e-05	6.02238e-05	5.74531e-05	5.49786e-05	4.10049e-05	2.2064e-05	4.01817e-05	1.63099e-05	1.22259e-05	4.69339e-05	3.26128e-05	2.58975e-05	2.72238e-05	5.37827e-05	2.39612e-05	1.13509e-05	5.07404e-05	2.58026e-05	1.63224e-05	5.34842e-05	4.66423e-05	2.26607e-05	1.63073e-05	2.61162e-05	4.69252e-05	3.93218e-05	2.86642e-05	0.0001019	1.69669e-05	8.15628e-05	7.60084e-05
K00950	folK; 2-amino-4-hydroxy-6-hydroxymethyldihydropteridine diphosphokinase [EC:2.7.6.3]	7.30548e-06	9.06689e-05	0.000164529	2.4183e-06	2.62593e-05	6.38189e-05	1.6361e-05	7.39554e-05	1.09835e-05	0.000159285	3.44786e-05	4.48123e-05	1.40562e-05	1.51561e-05	0.000153802	7.84561e-07	4.05635e-05	1.19459e-05	8.96123e-06	7.17821e-06	1.76416e-05	4.07964e-06	0.000177351	9.7259e-05	1.47753e-05	1.68326e-05	0.000134665	1.61534e-05	1.47502e-05	1.20989e-05	0.000116949	2.16113e-05	7.33071e-05	6.16698e-06	2.19566e-06	0.000183005	7.46509e-05	7.075e-06
K00951	relA; GTP pyrophosphokinase [EC:2.7.6.5]	6.14656e-05	0.000172651	0.000299263	6.62545e-05	6.43843e-05	0.000221592	0.000128439	0.000200403	7.93332e-05	0.00029931	7.1661e-05	0.000114344	4.65366e-05	6.92262e-05	0.000289005	2.57213e-05	9.38758e-05	6.10972e-05	2.80118e-05	4.27408e-05	5.66748e-05	4.91436e-05	0.000278282	7.65879e-05	6.06108e-05	4.13553e-05	0.000252701	4.2935e-05	4.85107e-05	7.00786e-05	0.000215508	9.3175e-05	0.000221381	3.38206e-05	5.16109e-05	0.000267642	0.000196719	0.000120551
K00952	nadM; nicotinamide-nucleotide adenylyltransferase [EC:2.7.7.1]	9.79694e-08	5.93956e-06	7.20297e-07	3.16372e-06	1.1506e-06	1.4568e-06	1.01469e-07	2.60812e-06	1.31605e-06	7.48793e-07	1.17025e-06	2.84859e-07	1.09896e-06	1.87993e-07	6.28426e-07	4.33341e-07	1.05478e-06	1.55387e-07	7.80814e-07	1.51578e-06	1.38879e-06	4.87683e-07	3.97877e-07	0	1.55874e-06	1.95941e-06	9.44636e-07	1.05344e-06	4.99612e-07	2.28573e-06	3.28603e-07	4.30284e-07	2.26985e-06	0	0	1.83611e-07	0	1.23239e-06
K00953	FLAD1; FAD synthetase [EC:2.7.7.2]	0	6.40727e-07	0	0	0	0	1.29951e-06	0	0	6.10688e-07	2.27676e-06	7.67621e-08	2.48973e-06	0	0	6.43062e-09	5.0015e-08	0	0	0	0	1.12206e-05	0	9.65785e-06	5.42185e-07	4.30928e-08	0	1.0124e-05	0	2.61858e-08	0	9.15338e-07	0	6.85987e-07	8.06157e-06	2.16581e-08	7.48018e-08	1.56595e-05
K00954	E2.7.7.3A, coaD, kdtB; pantetheine-phosphate adenylyltransferase [EC:2.7.7.3]	2.96828e-05	6.95518e-05	1.65946e-05	4.95673e-05	4.19612e-05	6.33381e-05	0.000110387	5.62257e-05	5.06796e-05	6.38627e-05	7.13644e-05	5.54406e-05	1.71323e-05	2.6149e-05	1.61034e-05	1.4309e-05	6.13907e-05	3.62871e-05	3.03104e-05	1.95133e-05	3.7674e-05	4.83663e-05	3.7501e-05	0.000109773	3.65628e-05	1.17784e-05	7.58993e-05	2.94796e-05	1.6744e-05	2.36284e-05	2.68004e-05	6.75379e-05	5.1445e-05	2.13103e-05	0.000117547	2.75406e-05	9.28056e-05	5.04766e-05
K00955	cysNC; bifunctional enzyme CysN/CysC [EC:2.7.7.4 2.7.1.25]	8.28803e-05	2.84332e-05	4.15495e-06	5.91472e-05	4.51891e-05	3.51602e-05	6.37206e-05	2.76481e-05	4.43185e-05	1.86034e-05	4.10944e-05	3.36844e-05	1.60882e-05	2.68638e-05	1.9885e-05	6.21542e-05	3.74532e-05	6.06471e-05	4.63697e-05	2.49869e-05	3.94016e-05	1.00842e-05	1.26523e-05	8.99765e-05	2.71451e-05	1.56495e-05	1.73091e-05	5.49103e-05	4.27231e-05	2.16494e-05	1.0252e-05	3.84103e-05	1.964e-05	1.03062e-06	1.97214e-08	9.66462e-06	1.68047e-05	5.1948e-05
K00956	cysN; sulfate adenylyltransferase subunit 1 [EC:2.7.7.4]	4.25568e-06	4.19058e-06	2.09614e-06	7.73186e-07	5.18918e-06	3.53699e-05	6.34197e-06	3.45902e-06	4.10712e-06	2.90967e-06	1.17396e-05	6.14919e-06	4.59977e-05	7.50477e-06	7.83683e-07	7.24137e-07	1.16211e-05	9.18045e-06	4.47494e-05	3.71115e-06	2.36325e-06	5.54041e-06	2.74151e-06	9.1777e-06	6.52883e-06	6.63007e-06	1.4566e-06	3.63798e-06	6.10947e-06	6.89132e-06	3.1084e-05	7.06944e-06	5.55346e-06	6.10123e-06	2.15627e-05	4.81527e-06	6.6152e-07	6.01779e-06
K00957	cysD; sulfate adenylyltransferase subunit 2 [EC:2.7.7.4]	8.17014e-05	2.35246e-05	4.71119e-06	6.36769e-05	3.05895e-05	6.20657e-05	7.67385e-05	1.96097e-05	4.37506e-05	1.04056e-05	6.12279e-05	2.43985e-05	5.05756e-05	2.27576e-05	1.60072e-05	4.94641e-05	3.30299e-05	5.64295e-05	6.50107e-05	2.31777e-05	4.43179e-05	2.49744e-05	7.69726e-06	8.34471e-05	1.91189e-05	7.54544e-07	1.20181e-05	5.23483e-05	3.99143e-05	1.93591e-05	3.35208e-05	2.8345e-05	1.85578e-05	5.12636e-06	2.04851e-05	1.03833e-05	9.7847e-06	4.72166e-05
K00962	pnp, PNPT1; polyribonucleotide nucleotidyltransferase [EC:2.7.7.8]	3.13917e-05	0.000219484	0.000372163	1.24083e-05	5.90114e-05	0.000190376	8.30065e-05	0.000194346	6.34818e-05	0.000226312	7.24123e-05	0.00010579	7.85629e-05	3.27403e-05	0.000222341	9.70568e-06	8.39543e-05	5.73937e-05	6.72772e-05	6.08786e-05	5.85944e-05	6.05965e-05	0.000272928	5.16192e-05	3.15547e-05	2.65501e-05	0.000239306	4.56959e-05	2.04571e-05	2.79923e-05	0.000243992	9.44071e-05	0.00011695	6.26042e-05	0.000221782	0.000238511	0.000267245	9.13689e-05
K00963	UGP2, galU, galF; UTP--glucose-1-phosphate uridylyltransferase [EC:2.7.7.9]	6.61094e-06	3.57787e-05	2.9224e-06	1.38973e-05	5.62961e-06	7.27913e-06	4.63256e-06	1.27231e-05	5.84608e-06	1.58317e-05	2.12021e-05	2.18265e-05	6.9698e-05	9.913e-06	6.91189e-06	1.00695e-05	1.93817e-05	5.24516e-06	5.82729e-05	5.61627e-06	3.56335e-06	4.10494e-06	5.7447e-06	3.43845e-05	8.29624e-06	4.93019e-06	3.01807e-06	9.04637e-06	3.07373e-06	1.22518e-05	8.79829e-06	1.62979e-05	2.49086e-06	1.07474e-05	9.96907e-05	4.52292e-06	5.03229e-06	1.13094e-05
K00965	galT, GALT; UDPglucose--hexose-1-phosphate uridylyltransferase [EC:2.7.7.12]	4.56395e-05	6.106e-05	1.49742e-05	0.000119305	3.65171e-05	7.41251e-05	5.5261e-05	5.7485e-05	7.56622e-05	2.30955e-05	7.25419e-05	3.05645e-05	1.61782e-05	4.57164e-05	2.46168e-05	2.5375e-05	4.80615e-05	2.87324e-05	6.96594e-05	2.35043e-05	5.13565e-05	3.21619e-05	2.01642e-05	0.000204895	4.11731e-05	9.46018e-06	2.54596e-05	5.72367e-05	1.35625e-05	2.72101e-05	1.63426e-05	5.23786e-05	4.53074e-05	9.20696e-06	0.000135693	1.54803e-05	1.65178e-05	4.82243e-05
K00966	GMPP; mannose-1-phosphate guanylyltransferase [EC:2.7.7.13]	5.34224e-05	1.72657e-05	3.0206e-06	4.55651e-05	2.78417e-05	1.6287e-05	2.65893e-05	7.55782e-06	3.06391e-05	1.3699e-05	2.09565e-05	1.81775e-05	6.79735e-06	1.29931e-05	1.26301e-05	4.51164e-05	1.32274e-05	4.89435e-05	1.52058e-05	1.91166e-05	3.70237e-05	2.22096e-05	4.34213e-06	3.4677e-05	1.36393e-05	1.59586e-06	1.6753e-05	5.72514e-06	1.92073e-05	7.84526e-06	6.46155e-06	2.16874e-05	8.87206e-06	3.69379e-07	0	6.93156e-06	2.51654e-06	1.26979e-05
K00968	PCYT1; choline-phosphate cytidylyltransferase [EC:2.7.7.15]	1.64963e-06	1.47731e-06	3.7647e-07	1.5511e-07	1.53408e-06	5.23247e-06	2.51139e-06	1.50206e-06	3.53854e-06	1.97562e-06	6.53634e-06	3.02875e-06	1.78572e-06	8.16096e-06	5.23338e-07	9.82683e-08	2.74668e-06	4.50274e-06	0	1.24931e-06	3.5885e-06	2.30612e-06	1.20768e-06	0	1.01752e-06	6.16931e-07	1.01044e-07	2.03322e-06	9.54426e-07	3.89233e-07	1.7474e-06	1.94827e-06	5.74857e-07	0	0	1.50616e-06	3.30869e-07	2.39519e-06
K00969	nadD; nicotinate-nucleotide adenylyltransferase [EC:2.7.7.18]	2.06242e-05	2.60435e-05	7.67122e-06	2.21155e-05	5.52585e-05	4.7373e-05	5.70766e-05	2.91257e-05	5.24784e-05	6.70837e-05	8.6331e-05	4.76093e-05	1.77098e-05	2.99647e-05	1.44516e-05	1.36605e-05	6.36555e-05	3.52606e-05	2.71282e-05	1.52851e-05	7.43093e-05	2.46921e-05	3.78767e-05	8.30821e-05	3.00768e-05	1.97061e-05	6.55773e-05	3.3821e-05	1.43851e-05	1.91549e-05	1.63386e-05	4.81699e-05	3.63907e-05	3.11015e-05	0.000111437	1.81502e-05	9.13306e-05	6.61882e-05
K00970	pcnB; poly(A) polymerase [EC:2.7.7.19]	2.75553e-05	2.75716e-05	2.13164e-07	1.43348e-05	2.05768e-05	1.90349e-06	7.02477e-05	1.02666e-05	1.10281e-05	1.96124e-05	3.03711e-05	2.08988e-05	0.000104113	5.3591e-05	2.26826e-05	9.57834e-05	5.84511e-05	0.00010109	9.24381e-05	3.57233e-05	3.54991e-05	0.000104352	5.49351e-06	1.07011e-05	5.0621e-05	6.82919e-05	3.35289e-06	1.98537e-05	9.11487e-05	0.000126216	1.33969e-05	2.04116e-05	7.43913e-06	4.26384e-05	1.46354e-07	1.12102e-05	3.03985e-05	1.15801e-05
K00971	manC, cpsB; mannose-1-phosphate guanylyltransferase [EC:2.7.7.13]	2.00253e-05	0.000234153	0.000471417	5.94736e-06	2.20949e-05	0.000216004	1.06709e-05	0.000219623	9.05074e-06	0.000383282	2.00254e-05	6.97281e-05	4.34003e-05	8.59692e-05	0.000414031	2.47231e-06	4.0001e-05	0.000132712	4.47056e-05	2.11878e-05	2.75064e-05	1.82602e-05	0.00040706	3.11557e-05	1.90207e-05	4.38913e-06	0.000352455	3.12383e-05	0.000140867	0.000183837	0.000328607	8.33624e-05	0.000173921	8.94047e-06	2.41206e-05	0.000393328	0.000231227	4.11039e-05
K00972	UAP1; UDP-N-acetylglucosamine/UDP-N-acetylgalactosamine diphosphorylase [EC:2.7.7.23 2.7.7.83]	4.50988e-06	1.44455e-05	6.60592e-07	6.7095e-06	2.28526e-05	4.43552e-05	7.18467e-07	6.51275e-05	2.87363e-05	7.75263e-06	4.37234e-06	9.02064e-06	2.54325e-06	1.95701e-06	7.45427e-06	1.27711e-05	1.29775e-05	1.37736e-05	3.96435e-05	6.44167e-07	4.57918e-06	1.13745e-05	6.47034e-06	2.43988e-07	2.44107e-06	5.1392e-08	5.20479e-06	6.05453e-06	3.24312e-06	5.52939e-06	1.03833e-05	2.78025e-05	3.7373e-06	4.37934e-07	8.8983e-07	5.14135e-06	1.70982e-07	6.07927e-05
K00973	E2.7.7.24, rfbA, rffH; glucose-1-phosphate thymidylyltransferase [EC:2.7.7.24]	0.000126609	0.00057046	0.000724142	0.000272932	0.000227707	0.000403668	0.000228853	0.000635449	0.000252073	0.000794173	0.00032284	0.000295196	0.000384678	0.00019238	0.000346639	0.000269416	0.000393682	0.000190495	0.000330703	9.64309e-05	0.000241735	0.000273789	0.000417908	0.000312439	0.000185208	8.18896e-05	0.000677601	0.000176678	7.4598e-05	0.000182474	0.00100856	0.000277917	0.000606389	7.47989e-05	0.00024754	0.00045116	0.000414059	0.000332746
K00974	cca; tRNA nucleotidyltransferase (CCA-adding enzyme) [EC:2.7.7.72 3.1.3.- 3.1.4.-]	7.47437e-05	0.000143493	2.13617e-05	0.000123657	0.000148062	0.000150856	9.1256e-05	0.000127546	0.000160108	6.37387e-05	0.000142261	7.44978e-05	0.000117876	6.05344e-05	5.11643e-05	7.2675e-05	0.00016471	6.47765e-05	0.000144255	6.60546e-05	0.000150482	7.28112e-05	4.41348e-05	9.26353e-05	8.40772e-05	3.6148e-05	7.19911e-05	8.09173e-05	3.86707e-05	5.13056e-05	4.92491e-05	0.000144314	8.23482e-05	3.07902e-05	0.000268773	3.30266e-05	4.4627e-05	0.000168128
K00975	glgC; glucose-1-phosphate adenylyltransferase [EC:2.7.7.27]	6.89343e-05	9.68079e-05	1.71482e-05	0.000131291	8.76081e-05	0.0001045	0.000111619	9.21624e-05	9.56018e-05	3.78547e-05	0.000106168	7.4411e-05	7.76391e-05	5.8289e-05	3.71101e-05	3.54879e-05	8.31406e-05	5.2183e-05	0.00010615	3.77806e-05	6.83285e-05	6.13421e-05	2.94067e-05	0.000128155	5.28662e-05	1.66886e-05	5.89823e-05	8.91096e-05	2.66011e-05	4.33655e-05	2.57891e-05	6.41733e-05	8.53096e-05	6.56427e-05	0.000323407	3.06862e-05	0.00010213	8.19643e-05
K00978	rfbF; glucose-1-phosphate cytidylyltransferase [EC:2.7.7.33]	1.8052e-05	8.45991e-06	3.24572e-07	1.66133e-05	2.68959e-05	3.22578e-06	1.17393e-06	1.52119e-06	7.53224e-06	3.50251e-06	2.09252e-05	2.98668e-06	3.24007e-05	2.51854e-05	1.73158e-06	2.533e-06	1.18226e-05	8.38734e-05	2.6353e-06	6.98556e-06	3.87396e-06	0.000135751	4.11005e-07	1.72857e-05	2.01603e-06	3.55837e-05	1.28291e-06	9.28472e-06	8.01946e-08	8.67247e-07	2.85594e-06	2.07575e-05	1.50643e-06	2.15301e-05	6.14345e-06	9.67444e-07	0	2.67663e-07
K00979	kdsB; 3-deoxy-manno-octulosonate cytidylyltransferase (CMP-KDO synthetase) [EC:2.7.7 .38]	8.45353e-06	2.36914e-05	7.51231e-06	6.5612e-05	6.27475e-05	1.344e-05	2.09381e-05	8.14629e-06	4.05338e-05	1.71863e-05	3.05835e-05	4.81661e-05	4.83212e-05	1.77067e-05	4.74899e-06	1.12811e-05	1.70728e-05	1.9452e-05	2.24436e-05	0.000104583	1.1257e-05	1.70019e-05	3.61556e-05	2.86347e-05	9.25149e-05	1.73481e-05	1.72365e-05	3.00355e-05	2.08163e-05	1.70419e-05	2.04025e-05	1.69196e-05	3.83636e-05	0.000212539	3.68901e-05	3.05446e-05	1.82391e-05	3.49338e-05
K00980	tagD; glycerol-3-phosphate cytidylyltransferase [EC:2.7.7.39]	1.33953e-05	2.69431e-05	1.50084e-06	2.0139e-05	9.1776e-06	3.34058e-05	2.1075e-05	1.82844e-05	7.53689e-06	0.000113676	2.21067e-05	1.91383e-05	1.00332e-05	1.90666e-05	5.82382e-06	2.88277e-06	1.2923e-05	1.37046e-05	1.16329e-05	1.03201e-05	7.02791e-06	4.74575e-06	4.20352e-06	3.41509e-05	9.31929e-06	7.76158e-06	7.63735e-06	2.06781e-05	1.61902e-05	8.48856e-06	3.54456e-06	1.12788e-05	4.54705e-06	7.62012e-07	1.20819e-05	5.85334e-06	1.91758e-06	1.19375e-05
K00981	E2.7.7.41, CDS1, CDS2, cdsA; phosphatidate cytidylyltransferase [EC:2.7.7.41]	4.01298e-05	0.000137071	0.000207245	7.64259e-05	3.3423e-05	0.000118876	7.03065e-05	0.000126632	5.59333e-05	0.000154303	7.11745e-05	7.37837e-05	8.38925e-05	6.86367e-05	0.000231288	2.24517e-05	6.15914e-05	5.44689e-05	8.38812e-05	2.67569e-05	4.86158e-05	4.68118e-05	0.000202996	9.77437e-05	4.82811e-05	4.20321e-05	0.000183862	6.06787e-05	3.77207e-05	4.821e-05	0.000180226	7.83074e-05	0.000124521	3.43249e-05	0.000183973	0.000231436	0.000158809	9.27998e-05
K00982	glnE; [glutamine synthetase] adenylyltransferase / [glutamine synthetase]-adenylyl-L -tyrosine phosphorylase [EC:2.7.7.42 2.7.7.89]	1.0801e-07	1.0346e-08	8.2983e-08	0	8.31467e-07	0	8.99591e-06	2.50284e-08	1.66426e-06	0	4.77304e-07	3.71339e-08	3.79663e-08	0	0	5.49895e-07	2.34047e-07	5.09063e-07	0	1.34622e-06	1.03547e-05	3.90956e-07	3.22983e-08	0	7.99343e-07	8.33851e-09	1.34935e-06	0	0	1.0394e-05	0	2.54686e-08	1.06729e-05	0	0	4.19088e-08	1.86805e-07	3.87795e-06
K00983	neuA; N-acylneuraminate cytidylyltransferase [EC:2.7.7.43]	2.53355e-05	1.55475e-05	1.83721e-06	1.78214e-05	1.53436e-05	2.4935e-05	1.12892e-05	4.24164e-05	1.52607e-05	1.02685e-05	4.36614e-05	2.46677e-05	3.08148e-05	4.46714e-05	1.38558e-06	8.58321e-05	1.9148e-05	8.91865e-05	1.48828e-05	2.34808e-05	1.76334e-05	3.25005e-05	1.12314e-05	1.21799e-06	2.39553e-05	3.78201e-05	1.79156e-05	4.66977e-05	2.48176e-05	1.11659e-05	3.20281e-05	1.77593e-05	1.27043e-05	5.80869e-06	8.74737e-07	9.87984e-06	5.50855e-06	1.14469e-05
K00984	aadA; streptomycin 3"-adenylyltransferase [EC:2.7.7.47]	0	5.01042e-07	4.03564e-08	0	1.64986e-06	6.08152e-07	2.98084e-07	4.58358e-07	2.64683e-06	5.93275e-07	3.47352e-06	1.10028e-06	7.38551e-08	0	5.96574e-08	2.44276e-08	8.11323e-07	1.12528e-06	4.09524e-05	1.59442e-06	4.0402e-07	3.65706e-07	8.02691e-07	1.34725e-05	2.63435e-06	2.27337e-07	1.59303e-07	0	0	7.04002e-07	9.02138e-06	4.46054e-08	5.08134e-07	6.65557e-06	8.25245e-07	3.28577e-08	7.79705e-08	1.72608e-06
K00986	ltrA; RNA-directed DNA polymerase [EC:2.7.7.49]	0.000431429	0.00046371	0.000534404	0.000611589	0.000553884	0.000175335	0.000551339	0.000553344	0.00055628	0.000442631	0.00048104	0.000363958	0.000352089	0.00126088	0.000146039	0.000351385	0.000835269	0.000481355	0.000633497	0.000822316	0.000926564	0.000402377	0.000231724	0.000550054	0.000561858	0.000353234	0.000283291	0.000703946	0.000512724	0.0002987	0.000267483	0.000506726	0.000283345	0.00191561	0.000477394	0.000318834	0.000189017	0.000325
K00988	APA1_2; sulfate adenylyltransferase (ADP) / ATP adenylyltransferase [EC:2.7.7.5 2.7. 7.53]	0	0	1.09127e-07	0	0	0	0	0	0	0	0	0	0	0	0	0	0	0	0	0	0	0	0	0	0	0	0	0	0	0	0	0	0	4.46872e-07	7.94491e-07	0	3.50509e-07	0
K00989	rph; ribonuclease PH [EC:2.7.7.56]	1.76361e-06	2.41867e-05	4.2678e-06	2.67967e-06	1.36796e-05	1.06451e-05	5.96267e-05	1.23315e-05	2.64362e-05	1.55158e-05	2.49028e-05	2.86703e-05	5.24614e-05	2.7399e-06	1.73123e-06	1.49236e-05	1.15591e-05	2.08593e-05	3.50601e-05	4.9361e-05	3.38112e-05	2.58307e-05	6.67493e-06	6.87208e-05	1.33973e-05	2.0982e-05	2.89109e-05	1.91094e-05	2.23487e-06	3.25022e-05	1.57039e-05	2.65614e-05	4.40511e-05	4.4023e-05	4.61513e-05	1.0256e-05	7.83461e-05	3.74027e-05
K00990	glnD; [protein-PII] uridylyltransferase [EC:2.7.7.59]	0	0	0	0	0	0	0	0	0	7.63087e-08	1.2993e-06	0	9.97859e-07	0	0	0	0	0	0	0	0	8.04999e-07	0	1.18299e-06	0	0	0	0	0	4.45482e-07	3.63592e-08	0	0	0	9.83487e-08	1.67595e-07	0	7.62154e-08
K00991	ispD; 2-C-methyl-D-erythritol 4-phosphate cytidylyltransferase [EC:2.7.7.60]	4.76477e-05	0.000202525	0.000345652	6.19441e-05	6.50571e-05	0.000187316	8.20679e-05	0.00024966	9.32828e-05	0.000479993	0.000121245	0.000107511	9.86831e-05	5.42928e-05	0.000382688	7.93918e-05	7.00215e-05	4.73616e-05	0.000131599	0.000102358	8.40097e-05	0.000146251	0.000388132	0.000175639	3.64541e-05	5.96904e-05	0.00028918	4.39688e-05	3.64663e-05	5.69134e-05	0.000348587	0.0001158	0.000199103	3.03233e-05	0.00017514	0.000318738	0.000308765	0.000108428
K00994	CHPT1, CPT1; diacylglycerol cholinephosphotransferase [EC:2.7.8.2]	0	0	2.43055e-07	0	0	0	0	0	0	0	0	0	0	0	0	0	0	0	0	0	0	0	0	0	0	0	0	0	0	0	0	0	0	1.05751e-06	6.31981e-07	0	3.9034e-08	0
K00995	pgsA, PGS1; CDP-diacylglycerol---glycerol-3-phosphate 3-phosphatidyltransferase [EC: 2.7.8.5]	0.000113571	0.000186339	0.000148768	0.0001709	0.000150627	0.000200689	9.2386e-05	0.0001532	0.000131636	0.00023283	0.000141237	0.000100567	7.6127e-05	7.62877e-05	0.000225727	5.61113e-05	0.000151476	7.17356e-05	0.000119521	6.00592e-05	0.000151183	8.1364e-05	0.000149878	0.000214641	9.31985e-05	4.59465e-05	0.000209859	5.54192e-05	6.86074e-05	8.08844e-05	0.000104325	0.000121155	0.000189131	1.3113e-05	0.000132264	0.000208919	4.53164e-05	0.000221511
K00996	rfbP; undecaprenyl-phosphate galactose phosphotransferase [EC:2.7.8.6]	3.5181e-05	5.87416e-05	1.15515e-05	4.01567e-05	3.44232e-05	3.88752e-05	6.82529e-05	4.14038e-05	7.02719e-05	1.3735e-05	8.96984e-05	4.3851e-05	7.00505e-05	7.34271e-05	1.64374e-05	9.51353e-05	7.99388e-05	8.05453e-05	5.39756e-05	4.57863e-05	5.34964e-05	7.40285e-05	9.53132e-06	4.79507e-05	4.55366e-05	7.05403e-05	3.25265e-05	2.81227e-05	8.50502e-05	9.35632e-05	2.42969e-05	5.85234e-05	7.40128e-05	5.49324e-05	9.97208e-06	2.17028e-05	3.19376e-05	6.55205e-05
K00997	acpS; holo-[acyl-carrier protein] synthase [EC:2.7.8.7]	1.58225e-05	3.92499e-05	1.16785e-05	4.86556e-05	4.17052e-05	3.40328e-05	5.4701e-05	4.30774e-05	6.59747e-05	1.63623e-05	6.42552e-05	3.68073e-05	1.27579e-05	2.49159e-05	1.48595e-05	4.11345e-05	5.97003e-05	3.1321e-05	1.63165e-05	2.42892e-05	5.48325e-05	7.63685e-06	1.04028e-05	0.000110056	3.41789e-05	1.63975e-05	4.94265e-05	7.97897e-06	6.34682e-06	3.79897e-05	2.05455e-05	5.36414e-05	4.55005e-05	2.95856e-05	6.52901e-05	1.84431e-05	7.6717e-05	6.92017e-05
K01000	mraY; phospho-N-acetylmuramoyl-pentapeptide-transferase [EC:2.7.8.13]	5.35646e-05	0.000165726	0.000274895	0.000136609	0.000108657	0.000164823	5.46178e-05	0.000165792	0.00013968	0.000232571	0.000110653	0.000102665	7.78835e-05	5.64817e-05	0.000222504	4.67816e-05	8.89071e-05	4.66849e-05	5.13133e-05	0.000118898	0.000126538	3.64946e-05	0.000242442	8.61278e-05	0.000133522	4.50184e-05	0.000203815	3.20601e-05	2.099e-05	6.37862e-05	0.000223825	0.00011597	0.000181586	0.000212315	9.44928e-05	0.000225433	0.00017714	0.00010513
K01001	ALG7; UDP-N-acetylglucosamine--dolichyl-phosphate N-acetylglucosaminephosphotransfer ase [EC:2.7.8.15]	0	0	1.63274e-07	0	0	0	0	0	0	0	0	0	0	0	0	0	0	0	0	0	0	0	0	0	0	0	0	0	0	0	0	3.28193e-06	0	7.1039e-07	6.36806e-07	0	2.35992e-07	0
K01002	mdoB; phosphoglycerol transferase [EC:2.7.8.20]	3.89091e-06	1.98154e-06	6.71199e-08	3.86763e-06	3.86154e-07	5.92139e-07	9.50833e-07	3.58627e-07	2.49224e-06	2.09419e-06	8.62248e-06	1.3128e-05	2.08983e-06	8.86564e-07	1.72445e-06	3.47786e-07	5.24863e-06	3.84428e-07	2.02321e-06	4.22257e-07	2.07928e-06	1.4887e-06	4.00913e-06	3.34659e-06	1.61983e-06	1.16807e-07	3.7925e-07	4.96077e-07	3.58842e-07	7.99257e-07	1.08698e-06	3.03412e-06	1.81689e-06	2.9751e-08	1.45081e-06	8.15075e-07	1.53343e-07	1.07347e-05
K01003	bcpA; oxaloacetate decarboxylase [EC:4.1.1.112]	3.09737e-08	2.89794e-06	2.37484e-07	1.02017e-07	4.92586e-06	1.22799e-07	5.63084e-07	7.04875e-06	1.21204e-06	1.33404e-07	2.69875e-07	2.95247e-07	0	3.70279e-06	0	1.00649e-06	3.95393e-07	1.76664e-07	0	7.60001e-07	2.63434e-06	0	2.77968e-07	0	9.92009e-07	2.67256e-07	2.92801e-07	2.09834e-06	4.74469e-08	2.12691e-07	4.90328e-07	3.70236e-06	8.81895e-06	0	0	1.36785e-07	0	8.68194e-07
K01006	ppdK; pyruvate, orthophosphate dikinase [EC:2.7.9.1]	6.26407e-05	0.000163422	0.000281059	5.61573e-05	2.63507e-05	0.00013408	6.85364e-05	0.000125739	4.32513e-05	0.000240634	4.64324e-05	9.9495e-05	2.8278e-05	8.95564e-05	0.000360806	1.70109e-05	6.42146e-05	2.75797e-05	3.39558e-05	2.28381e-05	4.91538e-05	2.20356e-05	0.000238165	3.47495e-05	4.33846e-05	7.49154e-05	0.00033335	5.53038e-05	3.70378e-05	4.07259e-05	0.0001915	8.20402e-05	0.000101212	2.8316e-06	6.44717e-05	0.000275144	0.000100295	6.91997e-05
K01007	pps, ppsA; pyruvate, water dikinase [EC:2.7.9.2]	1.59262e-07	1.76058e-05	6.48803e-08	6.50025e-05	3.72383e-05	2.57659e-06	2.47104e-06	1.09064e-05	4.19537e-05	1.07704e-05	5.66616e-06	2.93265e-05	4.86098e-07	3.70226e-06	8.26309e-08	7.53309e-07	2.5804e-06	4.26764e-07	5.93281e-08	8.00065e-05	9.44511e-07	0	4.18915e-06	2.78608e-05	8.15995e-05	3.50335e-06	8.60342e-06	1.55607e-06	9.36684e-08	2.5767e-06	1.32716e-06	4.60085e-06	1.37302e-05	0.000209287	4.22843e-06	2.28465e-05	1.83161e-05	2.20559e-06
K01008	selD, SEPHS; selenide, water dikinase [EC:2.7.9.3]	4.74688e-05	5.7131e-05	1.20143e-05	0.00010393	4.30267e-05	3.96827e-05	8.50987e-05	3.32694e-05	7.78318e-05	2.15402e-05	6.41944e-05	4.83048e-05	1.62302e-05	4.3313e-05	3.229e-05	3.70517e-05	3.9039e-05	5.15567e-05	6.63829e-05	5.14306e-05	9.10546e-05	3.25175e-05	2.30268e-05	0.000122322	3.23095e-05	1.2256e-05	5.84916e-05	3.17881e-05	1.75724e-05	3.60727e-05	1.51949e-05	3.97767e-05	4.74992e-05	4.93771e-05	9.96969e-05	2.56245e-05	0.000112135	5.05329e-05
K01011	TST, MPST, sseA; thiosulfate/3-mercaptopyruvate sulfurtransferase [EC:2.8.1.1 2.8.1. 2]	1.29497e-06	2.10419e-05	1.54483e-06	2.3511e-06	3.62886e-06	2.20039e-06	4.41292e-06	2.45482e-06	5.73428e-06	9.86809e-06	1.72813e-05	8.77362e-06	6.80031e-05	1.56507e-06	3.15085e-06	4.07642e-07	6.52824e-06	4.16555e-06	4.09619e-05	6.46859e-06	2.573e-06	2.43679e-06	1.31446e-06	1.34486e-05	2.96165e-06	1.33332e-05	1.88658e-06	9.22989e-06	3.35207e-06	3.66585e-06	5.81482e-06	6.0575e-06	4.58643e-06	7.87041e-06	9.02203e-05	2.89031e-06	7.30849e-08	2.5265e-06
K01012	bioB; biotin synthase [EC:2.8.1.6]	8.65147e-05	0.000120433	2.93103e-05	5.62271e-05	0.000128107	7.32277e-05	7.60736e-05	6.70321e-05	9.79712e-05	5.44679e-05	0.000127837	7.40745e-05	8.24727e-05	9.02545e-05	3.7519e-05	4.42523e-05	0.000120669	5.16447e-05	0.000132997	5.54364e-05	9.18942e-05	6.29363e-05	3.20418e-05	0.000184051	9.31938e-05	8.11841e-05	3.58292e-05	7.78504e-05	5.69057e-05	6.80422e-05	4.13141e-05	0.000119927	0.000120145	2.54927e-05	0.000208332	2.7602e-05	3.02324e-05	0.000116898
K01023	assT; arylsulfate sulfotransferase [EC:2.8.2.22]	3.44131e-06	2.93851e-06	1.90641e-07	1.03638e-05	1.23702e-05	8.89083e-07	2.23714e-06	3.77567e-06	2.31179e-06	6.73275e-07	4.47356e-06	1.30019e-06	1.44333e-08	2.51627e-06	3.88382e-06	1.70237e-06	1.73405e-06	5.33824e-06	7.60798e-06	1.86289e-06	1.84355e-06	1.41409e-07	6.23577e-07	3.56483e-07	3.11888e-06	0	1.75865e-06	0	9.54043e-07	1.35271e-06	1.5541e-06	3.59023e-06	2.49977e-06	0	0	1.43035e-06	8.65238e-07	3.94365e-06
K01026	pct; propionate CoA-transferase [EC:2.8.3.1]	4.45176e-06	5.7368e-06	2.33684e-06	7.71782e-06	1.80348e-06	6.04622e-06	2.65613e-05	6.62319e-06	1.00975e-05	5.63251e-06	1.26086e-05	4.82116e-06	8.16225e-05	3.89988e-06	3.42878e-06	4.22223e-06	5.8713e-06	9.53288e-07	6.61189e-05	4.26778e-06	4.94882e-06	4.56555e-06	2.6321e-06	2.40502e-06	2.89193e-06	3.18692e-06	4.15709e-06	7.17465e-06	3.03352e-06	5.90166e-06	2.16732e-06	4.95635e-06	9.9604e-06	8.37571e-06	1.53621e-06	2.38316e-06	2.07318e-05	1.36404e-06
K01027	OXCT; 3-oxoacid CoA-transferase [EC:2.8.3.5]	3.56986e-08	4.23281e-08	0	0	9.83384e-07	0	1.14791e-07	4.23487e-07	2.89988e-08	0	2.09148e-07	6.86728e-08	4.01752e-08	0	9.48175e-07	2.39101e-07	2.98296e-08	0	2.53122e-06	0	1.19506e-07	1.90574e-08	0	0	3.3819e-08	1.0967e-06	0	7.59651e-07	0	2.33014e-07	0	1.52348e-06	0	0	1.80702e-06	0	0	5.58218e-07
K01028	E2.8.3.5A, scoA; 3-oxoacid CoA-transferase subunit A [EC:2.8.3.5]	0	0	0	0	0	0	0	0	0	1.849e-07	6.15664e-08	0	0	0	0	0	0	0	0	0	0	4.32829e-07	0	1.96049e-06	0	0	0	0	0	0	0	0	0	0	0	0	0	0
K01029	E2.8.3.5B, scoB; 3-oxoacid CoA-transferase subunit B [EC:2.8.3.5]	6.61591e-07	4.74075e-08	4.8833e-08	4.13934e-07	1.07375e-06	0	1.19408e-07	0	4.0322e-07	0	3.91735e-07	1.89708e-06	1.16469e-06	9.34169e-07	0	2.93288e-07	2.58027e-06	7.88988e-07	0	0	7.52959e-07	0	0	1.60678e-06	2.97582e-06	2.24684e-06	1.69674e-06	3.98692e-06	7.90519e-07	0	0	3.89009e-08	0	8.06381e-07	0	7.68141e-08	5.44137e-07	1.35354e-06
K01034	atoD; acetate CoA/acetoacetate CoA-transferase alpha subunit [EC:2.8.3.8 2.8.3.9]	5.53984e-06	3.39474e-06	4.81502e-07	1.9721e-06	2.71075e-05	7.56451e-06	9.86258e-06	2.11271e-06	8.11399e-06	2.56084e-06	3.00305e-05	1.41083e-05	4.09029e-05	1.08092e-06	1.99513e-06	6.10712e-07	2.82583e-05	1.38157e-06	2.21875e-05	1.22674e-06	1.43574e-05	1.30147e-06	1.37963e-06	4.99065e-06	1.37071e-05	3.57162e-06	5.9251e-06	1.66151e-05	1.19162e-06	4.26504e-06	4.53422e-06	1.17419e-05	6.53897e-06	3.54174e-06	2.12426e-05	2.35038e-06	4.53978e-07	2.71546e-05
K01035	atoA; acetate CoA/acetoacetate CoA-transferase beta subunit [EC:2.8.3.8 2.8.3.9]	6.74024e-06	3.67919e-06	7.37134e-07	1.61284e-06	2.18987e-05	3.90619e-06	1.06657e-05	2.43839e-06	8.35983e-06	2.66581e-06	3.06954e-05	1.27453e-05	3.59762e-05	1.31268e-06	1.9158e-06	5.34159e-07	2.69746e-05	1.09478e-06	2.13119e-05	9.86389e-07	1.41019e-05	5.43223e-06	1.39685e-06	5.35201e-06	1.3798e-05	7.74822e-06	5.8476e-06	1.67524e-05	4.02074e-06	3.78977e-06	4.02336e-06	7.25663e-06	8.15047e-06	4.03532e-06	2.48286e-05	2.61144e-06	4.80105e-07	6.20235e-06
K01039	gctA; glutaconate CoA-transferase, subunit A [EC:2.8.3.12]	0	0	0	0	0	0	0	0	0	0	0	1.07352e-08	0	0	0	0	0	0	0	0	0	0	0	0	7.93685e-07	3.47548e-06	0	0	0	0	0	0	0	0	0	0	0	0
K01040	gctB; glutaconate CoA-transferase, subunit B [EC:2.8.3.12]	0	0	0	0	4.0627e-06	0	0	0	0	0	0	0	0	0	0	0	0	0	0	0	0	0	0	0	0	0	0	0	0	0	1.27324e-07	0	0	0	0	0	0	1.76873e-06
K01042	selA; L-seryl-tRNA(Ser) seleniumtransferase [EC:2.9.1.1]	1.25562e-06	8.98582e-06	5.40138e-07	3.87245e-07	5.10367e-06	2.17582e-06	2.85966e-06	1.77544e-06	1.52028e-06	4.62576e-06	1.02737e-05	2.93941e-06	4.8992e-06	6.07458e-08	1.15612e-06	8.62047e-07	4.98955e-06	5.51807e-07	4.04037e-06	5.21971e-07	8.20825e-06	1.93976e-05	6.74987e-07	2.37057e-05	2.61645e-06	8.01564e-06	4.61052e-07	1.25195e-05	2.76533e-07	1.28937e-06	1.35163e-06	5.91209e-06	3.17546e-06	2.61867e-06	9.05388e-06	3.16274e-07	3.66299e-07	2.62071e-05
K01046	lip, TGL2; triacylglycerol lipase [EC:3.1.1.3]	0	1.47472e-06	0	5.86005e-07	1.52218e-06	1.37067e-06	3.15761e-08	4.68768e-06	1.85227e-07	6.27549e-08	9.55925e-06	0	2.20899e-08	2.61203e-07	8.76911e-09	5.63766e-09	2.50793e-06	4.37376e-08	1.43368e-07	1.85985e-08	6.72507e-06	2.30581e-08	4.36425e-08	0	1.08865e-06	1.26934e-06	0	6.81643e-07	4.49992e-06	3.49047e-08	1.5348e-08	4.23525e-06	5.01044e-07	0	0	1.11467e-07	0	6.8819e-07
K01047	PLA2G, SPLA2; secretory phospholipase A2 [EC:3.1.1.4]	0	0	0	0	0	0	0	0	0	0	0	0	0	0	0	0	0	0	0	0	0	0	0	0	0	0	0	0	0	0	0	2.62815e-06	0	0	0	0	0	0
K01048	pldB; lysophospholipase [EC:3.1.1.5]	1.42166e-05	3.35012e-05	6.95701e-06	6.25754e-05	1.23108e-05	2.54237e-05	2.62612e-05	2.54691e-05	3.63761e-05	1.14624e-05	2.55062e-05	1.36379e-05	5.4461e-05	2.05352e-05	1.60227e-05	1.10642e-05	1.65647e-05	9.04043e-06	7.31448e-05	2.31026e-05	1.86036e-05	1.01979e-05	1.44949e-05	9.05753e-05	1.86013e-05	5.46469e-06	1.1617e-05	2.98059e-05	5.53662e-06	1.63559e-05	7.12917e-06	1.3863e-05	1.87645e-05	9.08007e-06	4.22117e-05	7.62925e-06	7.36508e-06	1.94644e-05
K01051	E3.1.1.11; pectinesterase [EC:3.1.1.11]	0.000304747	0.000201506	0.000322473	0.000221956	0.000134542	0.00014728	0.00024369	0.000195159	0.000139217	0.00019599	0.000123349	0.000131816	0.000304228	0.00024919	0.000221251	0.000335898	0.00018164	0.000427028	0.000386277	0.000279634	0.000117154	0.000378977	0.000312391	1.72357e-05	0.000230391	0.000244246	0.000176924	0.000120697	0.000436582	0.000252749	0.000287883	0.000160967	0.000141974	0.000512044	1.27015e-05	0.000342401	0.000292694	7.77276e-05
K01053	E3.1.1.17, gnl, RGN; gluconolactonase [EC:3.1.1.17]	5.25748e-06	4.19412e-06	1.04742e-07	2.47916e-06	3.88465e-06	9.2621e-06	3.47001e-06	1.86601e-06	1.83335e-06	2.52928e-06	3.70218e-06	1.07744e-05	4.51058e-06	1.05885e-05	5.97824e-07	8.49616e-07	5.21409e-06	3.74599e-06	5.60301e-07	1.17248e-06	4.99035e-06	1.12622e-05	1.67031e-06	6.59523e-06	2.48223e-06	2.9017e-07	1.04401e-06	1.1038e-05	5.16689e-06	1.00312e-06	2.77992e-06	5.69302e-06	5.3426e-06	9.44915e-07	6.88123e-06	3.33349e-06	1.02706e-06	1.80915e-05
K01054	MGLL; acylglycerol lipase [EC:3.1.1.23]	7.85901e-06	1.74393e-05	9.92085e-07	1.48981e-05	1.41628e-05	3.49147e-05	1.87786e-06	1.75781e-05	1.50843e-05	3.79644e-06	8.60604e-06	1.81917e-05	2.63737e-07	1.08826e-05	4.00039e-06	1.4537e-05	2.27712e-05	3.98294e-06	9.00763e-07	8.24665e-06	1.27827e-05	6.01204e-07	7.86025e-06	2.58521e-07	1.09912e-05	1.91986e-06	1.14246e-05	8.66844e-07	3.52618e-06	4.83949e-06	8.02286e-06	1.32901e-05	5.20866e-06	0	1.27826e-06	7.52533e-06	6.11435e-06	2.38111e-05
K01055	pcaD; 3-oxoadipate enol-lactonase [EC:3.1.1.24]	1.90125e-05	6.74461e-06	2.09926e-06	2.52677e-05	9.6917e-06	1.83156e-05	1.07055e-05	6.65331e-06	1.47315e-05	2.56531e-06	1.18877e-05	2.80684e-06	8.91641e-06	3.63496e-05	3.88945e-06	9.01028e-07	1.84756e-05	2.22761e-05	2.04222e-07	1.13871e-05	8.78395e-06	1.22045e-05	1.85041e-06	3.04464e-05	4.93494e-06	2.98291e-05	2.06667e-06	2.11139e-05	5.30876e-07	8.39248e-06	2.61009e-06	7.19449e-06	3.01006e-05	1.6908e-06	2.51542e-05	1.03548e-06	4.22388e-06	2.90612e-05
K01056	PTH1, pth, spoVC; peptidyl-tRNA hydrolase, PTH1 family [EC:3.1.1.29]	3.58126e-05	0.000167061	0.00021444	8.62896e-05	5.1593e-05	0.000157464	9.90782e-05	0.000156466	7.58709e-05	0.000148913	7.97907e-05	7.72047e-05	5.83668e-05	4.62593e-05	0.000200892	1.84816e-05	5.9182e-05	6.44876e-05	8.40372e-05	3.75315e-05	4.51784e-05	3.22654e-05	0.000224919	0.0001429	3.46383e-05	1.46108e-05	0.000199887	6.5793e-05	2.05597e-05	4.04639e-05	0.000176724	6.83151e-05	0.000146414	6.33011e-05	0.000198659	0.000196201	0.000206247	5.25214e-05
K01057	PGLS, pgl, devB; 6-phosphogluconolactonase [EC:3.1.1.31]	5.95482e-05	9.25631e-06	2.79517e-06	5.59668e-06	2.19616e-05	7.5955e-06	7.45313e-05	9.46735e-06	3.36896e-05	5.11272e-06	3.25016e-05	3.40923e-05	3.01869e-05	1.38712e-05	7.20014e-06	3.97194e-05	2.84523e-05	6.47458e-05	2.92653e-05	8.16747e-05	3.26759e-05	3.10824e-05	6.807e-06	4.12739e-05	2.42199e-05	1.44038e-05	1.50227e-05	2.998e-05	2.91276e-05	2.84815e-05	1.30604e-05	5.42089e-05	5.27152e-05	1.6026e-06	5.5371e-06	1.14509e-05	6.45532e-06	2.41797e-05
K01058	pldA; phospholipase A1/A2 [EC:3.1.1.32 3.1.1.4]	0	1.41872e-07	8.04597e-08	0	6.04212e-07	0	1.30201e-06	0	1.23393e-07	1.60074e-07	8.29846e-06	2.64035e-08	4.15796e-06	2.78964e-08	2.38182e-07	0	2.30972e-06	3.92283e-07	0	3.09292e-07	0	1.83014e-06	9.33147e-07	7.54503e-06	1.3935e-06	7.92256e-07	0	3.80275e-06	5.8969e-07	1.25096e-06	2.40558e-06	1.71353e-06	2.35142e-08	3.23771e-06	1.34119e-05	1.99226e-06	2.87107e-08	4.87039e-08
K01060	cah; cephalosporin-C deacetylase [EC:3.1.1.41]	8.26624e-05	1.22851e-05	1.72651e-06	1.84029e-05	2.44268e-05	2.82297e-05	6.8141e-05	6.98373e-06	4.15751e-05	8.06238e-06	3.64092e-05	1.49078e-05	9.82699e-05	7.9696e-05	1.88955e-05	0.000127654	5.52831e-05	0.000149006	0.000101173	3.9475e-05	4.81815e-05	9.81226e-05	5.50973e-06	7.90271e-05	3.86493e-05	9.93255e-05	1.09521e-05	2.58375e-05	0.000134278	0.000104757	9.8977e-06	3.65347e-05	1.659e-05	1.87067e-05	1.37855e-05	9.31685e-06	1.85491e-05	3.67653e-05
K01066	aes; acetyl esterase [EC:3.1.1.-]	4.73967e-05	8.0508e-05	0.000148541	0.000108151	5.28468e-05	9.29233e-05	5.03408e-05	7.79399e-05	6.2299e-05	0.000164125	8.47165e-05	7.2816e-05	7.05748e-05	6.08802e-05	0.000215667	2.96758e-05	4.05788e-05	4.00538e-05	7.46329e-05	3.41124e-05	5.76821e-05	2.67604e-05	9.52077e-05	0.000119631	5.29156e-05	4.79823e-05	0.000174392	3.33525e-05	2.22379e-05	2.39237e-05	8.38807e-05	8.19007e-05	0.000146687	1.16171e-05	9.36492e-05	9.03051e-05	4.39338e-05	5.87994e-05
K01067	E3.1.2.1, ACH1; acetyl-CoA hydrolase [EC:3.1.2.1]	0.000128174	4.76847e-05	2.95963e-06	0.000164345	0.000105825	1.43177e-05	0.00015216	8.19452e-06	9.58811e-05	4.06967e-05	6.97523e-05	8.94061e-05	0.000135441	0.00010517	2.434e-05	0.000148899	9.88283e-05	0.000191265	0.000128362	0.00022646	4.72758e-05	0.000159708	1.91741e-05	1.14669e-05	0.000211806	8.62799e-05	3.50056e-05	6.04461e-05	0.000173977	0.000131596	2.98538e-05	7.64908e-05	4.91116e-05	0.00048951	2.08381e-06	7.56562e-05	6.61733e-05	3.36961e-05
K01068	ACOT1_2_4; acyl-coenzyme A thioesterase 1/2/4 [EC:3.1.2.2]	0	0	1.63899e-07	0	0	0	0	0	0	0	0	0	0	0	0	0	0	0	0	0	0	0	0	0	0	0	0	0	0	0	0	0	0	2.51686e-07	1.06541e-06	0	1.31609e-07	0
K01069	gloB, gloC, HAGH; hydroxyacylglutathione hydrolase [EC:3.1.2.6]	9.86267e-05	0.000185603	0.000160694	0.000113474	9.28147e-05	0.000166701	0.000111981	0.000155492	0.000126009	0.000160886	0.000125588	0.000115721	8.9656e-05	6.59259e-05	0.000212861	4.7031e-05	0.000119716	3.34283e-05	9.26351e-05	5.63892e-05	0.000123267	3.91894e-05	9.51552e-05	0.00018677	0.00010285	6.27099e-05	0.000182632	5.45264e-05	2.89979e-05	5.39685e-05	0.000109431	9.60395e-05	0.000171444	1.53395e-05	0.000160142	0.000184548	4.11816e-05	9.39164e-05
K01070	frmB, ESD, fghA; S-formylglutathione hydrolase [EC:3.1.2.12]	7.55045e-05	1.91856e-05	2.66276e-06	1.42375e-05	2.32529e-05	7.49805e-06	7.17358e-05	6.05946e-06	2.36908e-05	1.93517e-05	5.37693e-05	4.99e-05	0.000173354	4.19217e-05	1.64114e-05	0.000114457	5.8913e-05	0.00012633	0.000137145	4.31304e-05	3.88596e-05	8.62895e-05	6.79622e-06	1.48315e-05	5.38964e-05	4.91439e-05	1.59633e-05	3.95871e-05	9.22438e-05	8.53944e-05	1.19026e-05	3.39093e-05	8.03618e-06	3.46251e-05	3.04304e-05	1.64218e-05	1.40853e-05	2.38141e-05
K01071	MCH; medium-chain acyl-[acyl-carrier-protein] hydrolase [EC:3.1.2.21]	2.07698e-06	3.54115e-06	3.70436e-07	1.27268e-06	6.52396e-06	4.56767e-06	5.49609e-06	1.15454e-05	5.74332e-06	1.62924e-06	2.32476e-05	2.12286e-05	5.08623e-07	1.47839e-06	2.30298e-06	2.78947e-07	1.16404e-05	1.28626e-06	1.40786e-05	4.12803e-06	1.51333e-05	2.9756e-07	1.51847e-06	6.05126e-05	1.30819e-05	3.5458e-06	5.64728e-06	1.05816e-05	3.67042e-06	5.03088e-06	3.37413e-06	8.85525e-06	4.80102e-06	5.28325e-06	1.79132e-05	5.97482e-07	1.05408e-06	9.19426e-06
K01073	E3.1.2.20; acyl-CoA hydrolase [EC:3.1.2.20]	1.31105e-05	1.21209e-05	2.56893e-06	2.63882e-05	1.39093e-05	2.40541e-05	1.90554e-05	1.53709e-05	1.5821e-05	4.64265e-06	8.53152e-06	9.63514e-06	1.8646e-06	1.373e-05	4.80891e-06	6.71003e-06	1.04175e-05	2.76616e-06	1.44181e-05	7.43361e-06	6.93233e-06	2.49447e-06	4.19578e-06	3.20879e-05	1.17699e-05	4.99913e-06	5.23917e-06	2.40407e-05	3.81225e-06	5.94057e-06	2.64958e-06	1.22639e-05	4.83359e-06	5.65507e-07	1.49437e-05	3.06164e-06	4.78781e-06	9.41295e-06
K01077	E3.1.3.1, phoA, phoB; alkaline phosphatase [EC:3.1.3.1]	8.24717e-06	1.98761e-05	1.21222e-05	5.93831e-06	5.29885e-05	2.84341e-05	4.68667e-05	1.45138e-05	1.73403e-05	7.316e-05	7.60717e-05	4.84555e-05	8.81676e-06	8.09745e-06	1.08828e-05	2.49454e-05	3.98829e-05	1.4946e-05	3.32949e-06	2.49789e-05	5.41216e-05	2.30769e-05	6.13195e-05	1.26645e-05	3.63549e-05	2.99624e-05	4.54006e-05	5.75168e-05	1.73266e-05	1.85801e-05	2.02019e-05	2.15373e-05	3.15332e-05	4.04315e-05	1.24826e-05	7.78192e-06	5.43159e-05	3.37811e-05
K01078	PHO; acid phosphatase [EC:3.1.3.2]	1.7883e-07	4.921e-07	1.57945e-06	2.34734e-06	5.39795e-07	4.82208e-07	1.15194e-05	5.03008e-08	0	0	5.31605e-06	0	6.7957e-08	3.30329e-08	1.18068e-06	3.01084e-08	6.53636e-07	0	0	1.62779e-07	5.51041e-08	1.06851e-07	1.08046e-07	1.17873e-06	1.0139e-05	1.35031e-07	1.25537e-06	9.46388e-08	3.40912e-06	9.456e-06	2.26322e-07	2.01351e-07	4.77799e-07	4.20757e-06	1.06515e-05	0	1.24672e-06	7.05194e-07
K01079	serB, PSPH; phosphoserine phosphatase [EC:3.1.3.3]	2.64379e-05	2.58963e-05	3.72292e-06	1.25003e-05	4.94645e-05	2.44593e-05	5.44394e-05	2.59014e-05	2.38312e-05	1.83023e-05	9.61457e-05	5.48909e-05	0.000134028	8.07557e-05	1.62414e-05	8.78913e-05	7.5327e-05	9.42581e-05	9.54413e-05	5.18068e-05	7.03915e-05	9.18984e-05	3.28924e-05	1.36459e-05	5.85226e-05	0.000110946	2.48765e-05	5.74254e-05	0.000112567	0.000108004	3.7585e-05	5.60266e-05	2.49485e-05	3.52585e-05	4.00786e-05	1.08794e-05	3.14944e-05	3.20796e-05
K01081	E3.1.3.5; 5'-nucleotidase [EC:3.1.3.5]	5.07618e-05	7.37569e-05	1.22147e-05	0.000151301	0.000114248	4.30397e-05	0.000137359	7.58716e-05	0.000103621	8.63241e-05	0.000122479	0.000128663	0.000112228	0.000104319	3.91467e-05	0.000138685	0.000139491	9.95662e-05	0.000132091	0.000155275	8.21872e-05	0.000108874	5.27929e-05	5.54383e-05	0.000167141	8.38754e-05	7.79158e-05	8.13565e-05	0.000121849	0.000145701	3.99794e-05	7.11012e-05	8.8936e-05	0.000255614	8.42105e-05	5.60543e-05	8.19127e-05	5.88386e-05
K01082	cysQ, MET22, BPNT1; 3'(2'), 5'-bisphosphate nucleotidase [EC:3.1.3.7]	3.23587e-06	1.21939e-06	6.57648e-07	5.26777e-07	5.9839e-06	3.60754e-06	7.68909e-06	2.60412e-06	2.41663e-06	1.87861e-06	1.56833e-05	6.98854e-06	5.12232e-05	1.48099e-05	9.17126e-07	3.62191e-07	7.86968e-06	1.09946e-05	3.28972e-05	5.06522e-06	4.20473e-06	4.35242e-06	2.80572e-06	1.36167e-05	3.71005e-06	7.26943e-06	8.27933e-07	7.01082e-06	8.55427e-06	2.15227e-06	5.81703e-06	6.23376e-06	1.7251e-06	6.33195e-06	2.04498e-05	4.09612e-06	1.12385e-06	4.38446e-06
K01083	E3.1.3.8; 3-phytase [EC:3.1.3.8]	0	0	0	0	0	0	0	0	0	3.34048e-08	3.79718e-07	0	0	0	0	0	0	0	0	0	0	1.35182e-06	0	2.80403e-06	3.12931e-08	0	0	0	0	0	0	0	0	0	0	0	0	0
K01085	agp; glucose-1-phosphatase [EC:3.1.3.10]	0	0	0	0	0	1.04093e-05	0	0	0	0	0	0	0	0	0	1.73653e-07	8.10122e-06	0	0	0	0	0	0	0	1.75796e-08	0	6.71264e-07	0	0	0	2.86404e-06	1.91075e-06	0	0	0	2.45092e-06	0	0
K01086	fbp-SEBP; fructose-1,6-bisphosphatase I / sedoheptulose-1,7-bisphosphatase [EC:3.1.3.11 3.1.3.37]	0	0	0	0	1.10617e-06	0	1.13788e-06	0	0	2.3748e-08	1.91382e-06	5.48177e-08	0	0	2.46417e-06	0	0	4.61348e-06	0	9.32202e-07	0	0	0	0	0	0	0	0	6.95852e-07	0	7.82e-07	6.56334e-07	1.44834e-06	0	0	1.27457e-07	0	0
K01087	otsB; trehalose 6-phosphate phosphatase [EC:3.1.3.12]	0	5.01961e-07	0	0	0	0	1.24396e-06	0	0	7.22068e-07	2.11423e-06	1.45571e-07	2.64471e-06	0	0	0	2.52928e-08	0	0	0	0	1.08592e-05	6.33072e-08	6.4461e-06	6.85124e-07	3.26882e-08	0	1.00694e-05	7.92798e-08	3.57541e-07	0	6.82273e-07	2.59283e-08	7.27624e-07	6.63307e-06	9.85732e-08	1.30608e-07	1.39954e-05
K01089	hisB; imidazoleglycerol-phosphate dehydratase / histidinol-phosphatase [EC:4.2.1.19 3.1.3.15]	3.98377e-05	9.94402e-05	0.000218555	1.84227e-05	3.14652e-05	8.19889e-05	4.96859e-05	0.000114902	1.37605e-05	0.000162613	6.48995e-05	7.33167e-05	0.000122471	7.99078e-05	0.000232935	0.000120716	9.53695e-05	0.000117685	0.000113952	4.65453e-05	5.77877e-05	0.000131964	0.000171967	1.03535e-05	5.88425e-05	7.34296e-05	0.000161354	4.73573e-05	0.000135874	0.000143285	0.000178913	5.05408e-05	8.67127e-05	4.63118e-05	1.05585e-05	0.000236195	0.000116549	1.64056e-05
K01090	E3.1.3.16; protein phosphatase [EC:3.1.3.16]	4.68449e-05	4.1484e-05	0.000158251	9.31888e-05	3.87965e-05	5.33409e-05	0.000106247	0.000112449	6.06391e-05	9.25848e-05	4.30336e-05	2.97901e-05	1.33278e-05	3.84074e-05	3.28142e-05	3.51173e-05	4.06292e-05	0.000100965	8.16747e-05	3.80364e-05	3.07705e-05	3.70873e-05	3.46234e-05	0.00015255	2.31944e-05	5.85999e-05	3.93706e-05	1.16516e-05	3.20774e-05	6.16198e-05	2.79438e-05	6.75871e-05	4.85052e-05	0.000169669	5.26885e-05	3.0667e-05	0.000158722	4.07532e-05
K01091	gph; phosphoglycolate phosphatase [EC:3.1.3.18]	0.00010457	0.000284423	0.000392136	0.000115549	0.00015047	0.000346923	0.000183445	0.000317414	0.000158967	0.000319011	0.000144855	0.000179152	7.63286e-05	6.60419e-05	0.000411253	8.35674e-05	0.000177954	0.00014253	0.000156882	6.53151e-05	0.000122257	5.88158e-05	0.000398868	0.00014748	0.000100153	9.20339e-05	0.000380378	9.26781e-05	5.32148e-05	9.08688e-05	0.000389047	0.000162234	0.00026798	0.000105495	0.000168126	0.000406713	0.000431443	0.000143627
K01092	E3.1.3.25, IMPA, suhB; myo-inositol-1(or 4)-monophosphatase [EC:3.1.3.25]	4.62132e-05	4.21353e-05	6.55529e-06	2.70789e-05	3.52564e-05	2.91559e-05	8.89993e-05	2.14428e-05	3.14413e-05	3.77758e-05	6.51012e-05	4.60484e-05	0.000133751	7.9273e-05	2.03442e-05	7.55287e-05	8.02777e-05	9.40035e-05	0.000108112	7.91109e-05	4.34457e-05	0.000121096	1.14138e-05	5.1015e-05	7.05455e-05	8.23454e-05	1.56825e-05	4.52706e-05	9.81581e-05	0.000102709	1.56707e-05	3.81679e-05	4.48545e-05	5.18113e-05	0.000296954	1.75253e-05	2.11806e-05	6.28258e-05
K01093	appA; 4-phytase / acid phosphatase [EC:3.1.3.26 3.1.3.2]	0	0	0	0	0	0	2.44861e-08	0	0	0	2.48144e-07	0	0	0	0	0	0	0	2.10027e-08	0	0	4.12098e-06	0	6.00308e-08	0	0	0	0	0	0	0	2.33987e-07	0	0	7.09678e-06	0	3.18055e-08	1.43727e-05
K01095	pgpA; phosphatidylglycerophosphatase A [EC:3.1.3.27]	2.4753e-06	7.18632e-05	0.000126971	3.39002e-07	3.78187e-06	5.30112e-05	4.07747e-06	6.70365e-05	5.7868e-06	0.000174371	9.16237e-06	3.88301e-05	4.01534e-05	7.2632e-06	0.000211958	1.02433e-05	1.36735e-05	9.20568e-06	2.54569e-05	4.15523e-06	7.83824e-06	7.03362e-06	0.00010452	5.11772e-06	2.99651e-06	1.55605e-05	0.000183728	3.26169e-06	2.72524e-06	1.4476e-05	7.24118e-05	3.89738e-06	8.68972e-05	1.05507e-05	1.33339e-05	0.000180736	2.66694e-05	7.50429e-06
K01096	pgpB; phosphatidylglycerophosphatase B [EC:3.1.3.27 3.1.3.81 3.1.3.4 3.6.1.27]	3.65514e-05	2.57885e-05	4.60773e-06	2.99167e-05	4.73242e-05	4.43625e-05	1.52291e-05	2.2549e-05	4.45567e-05	1.36141e-05	4.59738e-05	1.72031e-05	4.27495e-05	1.29822e-05	2.0126e-05	2.68496e-05	4.26447e-05	1.87381e-05	6.1772e-05	1.70405e-05	7.39832e-05	6.86652e-06	1.18977e-05	8.3419e-05	1.74032e-05	6.08103e-06	2.12018e-05	3.39504e-06	1.42217e-05	2.19763e-05	9.28255e-06	3.50127e-05	7.9833e-06	3.59942e-06	1.59646e-05	6.69897e-06	1.16375e-05	4.20755e-05
K01099	INPP5B_F; inositol polyphosphate 5-phosphatase INPP5B/F [EC:3.1.3.36]	0	0	0	0	0	0	0	0	0	0	0	0	0	0	0	0	0	0	0	0	0	0	0	0	0	0	0	0	0	0	0	2.68283e-06	0	0	0	0	0	0
K01101	E3.1.3.41; 4-nitrophenyl phosphatase [EC:3.1.3.41]	8.39166e-07	2.44999e-06	2.51522e-07	8.60954e-06	2.44383e-06	2.04621e-05	5.2509e-06	7.37134e-07	4.77343e-06	5.67089e-07	5.32876e-06	4.55502e-06	1.20144e-06	2.08978e-06	4.71297e-07	5.41408e-07	6.57471e-07	9.84491e-07	3.5581e-08	8.65558e-07	8.33923e-07	1.09031e-06	4.40976e-07	3.45864e-06	4.57182e-07	1.39627e-06	3.89715e-06	2.48785e-07	0	2.67e-06	1.54248e-07	5.44161e-06	1.64585e-06	1.28804e-07	5.02554e-05	6.22331e-07	2.19023e-06	6.1177e-06
K01102	PDP; pyruvate dehydrogenase phosphatase [EC:3.1.3.43]	0	0	0	0	0	0	0	0	0	0	0	0	0	0	0	0	0	0	0	0	0	0	0	0	0	0	0	0	0	0	0	1.30523e-06	0	0	0	0	0	0
K01104	E3.1.3.48; protein-tyrosine phosphatase [EC:3.1.3.48]	0.000113385	0.000169142	0.000211163	0.000146862	0.000108221	0.000205608	0.000101537	0.000181542	0.000141548	0.000167761	0.00012631	8.91617e-05	8.18323e-05	9.11081e-05	0.000258026	4.4917e-05	0.000122967	5.44057e-05	0.0001351	8.54826e-05	0.00013296	5.71796e-05	0.000244929	0.00033338	6.53916e-05	2.36281e-05	0.00022727	0.000101393	4.57279e-05	6.1269e-05	0.000222772	0.000145961	0.00016285	2.88199e-05	0.000233302	0.000191087	0.000151928	0.000103147
K01108	MTM1; myotubularin [EC:3.1.3.64 3.1.3.95]	0	0	0	0	0	0	0	0	0	0	0	0	0	0	0	0	0	0	0	0	0	0	0	0	0	0	0	0	0	0	0	8.22258e-07	0	0	0	0	0	0
K01113	phoD; alkaline phosphatase D [EC:3.1.3.1]	1.16598e-06	1.78276e-05	1.00638e-06	8.93288e-07	3.03514e-06	1.89421e-06	2.17116e-05	3.66556e-06	2.15822e-06	7.1447e-06	1.06071e-05	6.0112e-06	5.09526e-08	4.37444e-08	2.49663e-06	5.29669e-07	8.28962e-07	2.16314e-06	8.30056e-06	9.95168e-08	8.26926e-07	2.24085e-06	4.10898e-07	1.35501e-05	8.51026e-06	1.75418e-06	4.10083e-07	9.83168e-06	1.18032e-07	5.2865e-06	6.20624e-07	1.61857e-06	1.58193e-06	1.00082e-06	3.38702e-07	2.64271e-07	6.51972e-08	1.5269e-06
K01114	plc; phospholipase C [EC:3.1.4.3]	0	1.82649e-07	3.66248e-08	0	0	6.03215e-08	1.37196e-08	0	6.64389e-08	0	7.49596e-07	0	0	0	3.11368e-07	0	0	0	0	0	0	0	0	8.89868e-07	0	0	0	0	0	0	0	2.89154e-07	0	1.42e-08	0	0	0	0
K01115	PLD1_2; phospholipase D1/2 [EC:3.1.4.4]	0	9.46554e-07	0	1.14437e-06	8.22494e-07	2.60561e-06	4.68052e-08	3.76073e-06	5.03094e-06	2.52176e-07	1.05073e-05	1.48511e-07	8.66e-08	2.76764e-07	0	0	2.95944e-06	4.31551e-08	1.2044e-07	0	8.0975e-06	0	2.46707e-07	0	0	0	0	8.75331e-07	0	7.27445e-08	1.39363e-06	5.44799e-06	6.03463e-08	0	0	0	0	3.4197e-06
K01118	acpD, azoR; FMN-dependent NADH-azoreductase [EC:1.7.1.17]	6.70664e-07	3.84011e-06	4.81731e-07	3.71439e-06	2.60928e-06	3.18383e-06	6.57961e-07	7.53868e-06	4.25731e-06	1.99518e-06	2.34163e-06	2.24266e-06	2.77201e-05	6.64779e-07	2.20391e-06	1.10805e-06	5.42184e-06	7.93345e-07	3.34261e-05	1.88677e-06	6.25846e-07	5.90556e-07	7.65181e-07	0.000143764	9.88357e-07	8.85516e-07	2.21141e-07	6.47407e-07	8.95518e-07	1.69676e-06	2.81149e-06	4.14769e-06	8.42253e-07	9.00378e-07	6.27313e-06	5.43212e-07	2.29833e-06	3.43092e-06
K01119	cpdB; 2',3'-cyclic-nucleotide 2'-phosphodiesterase / 3'-nucleotidase [EC:3.1.4.16 3. 1.3.6]	2.91622e-05	0.000138332	0.000169533	0.000113237	6.20089e-05	0.000137335	3.51259e-05	0.000137882	7.77488e-05	0.000132461	6.19442e-05	9.26568e-05	1.28117e-05	4.42205e-05	0.000159157	2.63338e-05	8.32861e-05	3.02169e-05	7.87145e-05	8.73125e-05	3.40382e-05	2.30053e-05	0.000181348	5.18766e-05	0.000110129	1.38035e-05	0.000116838	2.83107e-05	1.45958e-05	3.10906e-05	0.000156025	6.41984e-05	0.000124887	0.000152501	4.56546e-06	0.000186734	0.000101687	6.85342e-05
K01125	NAGPA; N-acetylglucosamine-1-phosphodiester alpha-N-acetylglucosaminidase [EC:3.1.4. 45]	1.23893e-05	1.17724e-05	5.06285e-06	3.59274e-05	1.44569e-05	3.19619e-05	6.57102e-05	1.80833e-05	5.83495e-05	6.00709e-06	2.17911e-05	2.4944e-05	3.25449e-06	1.47797e-05	5.97664e-06	6.85632e-06	2.00979e-05	2.02463e-05	2.40312e-05	1.19167e-05	1.85672e-05	9.20742e-07	4.91106e-06	4.75717e-05	1.31034e-05	5.71385e-06	2.93174e-05	3.16689e-05	4.46054e-06	6.62395e-06	4.99554e-06	3.84529e-05	1.29357e-05	2.96959e-05	7.8818e-06	1.28961e-05	7.39453e-05	2.86881e-05
K01126	E3.1.4.46, glpQ, ugpQ; glycerophosphoryl diester phosphodiesterase [EC:3.1.4.46]	0.000147544	6.57817e-05	1.82383e-05	0.000163103	9.39583e-05	0.000100165	0.000144456	6.08048e-05	0.000125496	0.000130179	0.000139897	0.000105688	6.59179e-05	6.9827e-05	4.07216e-05	0.000124742	8.95318e-05	0.00011841	0.000153421	0.000156911	9.48558e-05	9.04116e-05	8.58408e-05	0.000251389	8.4546e-05	5.63409e-05	3.84805e-05	0.000119574	7.04342e-05	4.60319e-05	9.16264e-05	0.000148175	0.000103622	9.5418e-06	9.75786e-05	0.000123514	4.26702e-05	0.00014599
K01129	dgt; dGTPase [EC:3.1.5.1]	5.71963e-05	0.00010143	1.0754e-05	0.000122805	6.26297e-05	0.000104504	6.7344e-05	0.000121311	9.45705e-05	7.9414e-05	7.44485e-05	4.35883e-05	6.16038e-05	5.28498e-05	3.55616e-05	4.33875e-05	5.77318e-05	4.75364e-05	0.000110872	4.40449e-05	8.74014e-05	5.84294e-05	2.57443e-05	0.000149164	4.67377e-05	1.66589e-05	5.7728e-05	4.59896e-05	2.58534e-05	3.71498e-05	2.18092e-05	6.26055e-05	4.61659e-05	2.10996e-05	0.00030864	2.58272e-05	4.12967e-05	6.37052e-05
K01130	E3.1.6.1, aslA; arylsulfatase [EC:3.1.6.1]	9.5386e-05	8.80184e-05	0.00012452	6.98183e-05	3.93611e-05	0.000101255	6.32171e-05	0.000103315	4.86205e-05	0.000166894	2.83225e-05	7.73297e-05	5.92719e-05	0.000160651	8.752e-06	3.62972e-05	5.70575e-05	5.36648e-05	3.46079e-06	0.000103848	7.06949e-05	4.46775e-05	0.000216621	3.30251e-05	0.000131627	0.000110583	4.68532e-05	0.000130498	7.45572e-05	9.40534e-05	0.000177788	5.80347e-05	0.000107419	0.000186083	0	0.000207415	0.000155776	2.49869e-05
K01133	betC; choline-sulfatase [EC:3.1.6.6]	0.000222294	1.58413e-05	1.43837e-06	3.16916e-05	4.0601e-05	1.86006e-05	0.00017015	6.46127e-06	4.2622e-05	1.99121e-05	6.67044e-05	0.000107983	0.000204352	8.12973e-05	3.07213e-05	0.00024583	0.000105428	0.000292537	0.000192116	7.56695e-05	0.000116116	0.000235946	8.8508e-06	1.03115e-05	9.98101e-05	9.19164e-05	9.68756e-06	0.000145833	0.000232864	0.000217871	1.75713e-05	9.52093e-05	1.29638e-05	4.26306e-05	3.15894e-08	2.76326e-05	4.06101e-05	3.23429e-05
K01134	ARSA; arylsulfatase A [EC:3.1.6.8]	0.000146218	0.000112971	4.72425e-05	0.000206572	0.000139727	8.25546e-05	0.000145656	9.67039e-05	9.52038e-05	4.38924e-05	0.000141146	9.40204e-05	0.000302395	0.00037579	4.94924e-05	0.00020591	0.000177498	0.00029158	0.000203782	0.000273262	0.000136775	0.00031363	0.000171266	2.87019e-05	0.000225216	0.000325537	4.72226e-05	0.000128232	0.000316945	0.000333885	0.000159302	0.000154094	6.2471e-05	0.000551769	1.08997e-05	7.33415e-05	0.000237354	4.94016e-05
K01135	ARSB; arylsulfatase B [EC:3.1.6.12]	1.58064e-05	9.90315e-07	0	8.62569e-07	1.23266e-06	3.98675e-06	1.29564e-06	2.79056e-06	1.48497e-06	1.73067e-06	3.1029e-06	1.64712e-06	1.95723e-06	3.85073e-05	1.91425e-06	1.80881e-06	8.03141e-06	7.98524e-06	2.83678e-07	3.09324e-06	2.72881e-06	1.4644e-06	2.51596e-07	2.00437e-05	7.7022e-06	2.36847e-05	6.42817e-07	8.3014e-06	1.46476e-05	1.31026e-05	2.04936e-06	6.60813e-07	4.39882e-06	9.30889e-07	0	9.68636e-07	4.46628e-07	4.66567e-06
K01136	IDS; iduronate 2-sulfatase [EC:3.1.6.13]	7.03178e-05	8.20016e-06	1.70323e-07	1.06799e-05	1.74967e-05	1.1741e-05	1.98282e-05	7.01113e-06	7.08703e-06	7.62251e-06	1.74533e-05	2.39448e-05	4.40124e-05	0.00010921	3.63423e-06	9.07788e-06	2.68392e-05	5.07734e-05	1.77726e-06	1.35533e-05	2.42667e-05	1.56631e-05	4.8314e-06	2.43632e-05	1.50237e-05	0.000120433	3.20806e-06	4.7075e-05	5.56759e-05	4.3257e-05	7.43179e-06	2.63302e-05	2.13492e-05	8.99165e-06	7.39482e-05	9.49167e-06	4.71046e-06	3.20392e-05
K01137	GNS; N-acetylglucosamine-6-sulfatase [EC:3.1.6.14]	9.04156e-05	4.01307e-05	6.80564e-07	9.20371e-05	7.4173e-05	3.53029e-05	7.43407e-05	1.88332e-05	8.98316e-05	3.99375e-05	5.46535e-05	5.27367e-05	3.69079e-05	0.00013173	1.39287e-05	3.83397e-05	5.21857e-05	0.000106584	9.83873e-07	0.000170736	4.11372e-05	4.42388e-05	2.87628e-05	1.02713e-05	0.000106529	3.58668e-05	1.38139e-05	3.7497e-05	4.5728e-05	3.94547e-05	1.61222e-05	8.29953e-05	4.36842e-05	0.00040557	0	4.7927e-05	3.36408e-05	2.73386e-05
K01138	K01138; uncharacterized sulfatase [EC:3.1.6.-]	0.00038542	6.83064e-05	6.70966e-06	0.000224151	0.000176421	3.77708e-05	0.000175389	3.47565e-05	0.00011592	7.10317e-05	0.000179406	0.00022418	0.000251067	0.000421978	0.000182772	0.000293715	0.00015584	0.000431442	0.000241231	0.000331134	0.00015616	0.000315331	4.70229e-05	4.01131e-05	0.000167868	0.000376211	0.000209745	0.000258028	0.000394219	0.000298396	5.10514e-05	0.000120489	8.40775e-05	0.000580637	7.66795e-06	0.000123085	0.000111962	0.000116197
K01139	spoT; GTP diphosphokinase / guanosine-3',5'-bis(diphosphate) 3'-diphosphatase [EC:2. 7.6.5 3.1.7.2]	1.31092e-08	6.69922e-07	0	6.96077e-08	8.79382e-06	3.98258e-06	1.43689e-06	2.01056e-06	4.85335e-06	1.71655e-06	5.23246e-06	1.51809e-07	4.27427e-06	9.15413e-09	3.03063e-07	0	1.8275e-06	6.53984e-08	3.62298e-07	1.04363e-08	2.39813e-08	1.92226e-05	7.07318e-07	1.66712e-05	2.14471e-06	3.69569e-08	9.02589e-07	1.21053e-05	9.58027e-08	5.1849e-07	1.15949e-06	5.8054e-06	7.05843e-07	9.01506e-07	1.06654e-05	5.16695e-07	3.0838e-07	1.95737e-05
K01142	E3.1.11.2, xthA; exodeoxyribonuclease III [EC:3.1.11.2]	7.85447e-05	3.66329e-05	4.05638e-06	1.176e-05	3.56615e-05	4.12861e-05	7.40078e-05	2.12887e-05	3.89815e-05	5.8694e-05	2.0931e-05	4.70774e-05	1.30869e-05	2.84566e-05	7.42456e-06	5.94665e-05	2.03112e-05	8.15063e-05	3.4393e-05	1.65445e-05	3.51961e-05	1.58843e-05	3.11881e-05	3.69629e-05	1.55196e-05	5.76188e-05	5.06088e-05	1.45789e-05	3.29263e-05	1.96685e-05	2.06756e-05	2.88339e-05	9.7714e-06	4.25932e-05	5.7072e-05	1.96679e-05	0.000106969	2.84212e-05
K01143	E3.1.11.3; exodeoxyribonuclease (lambda-induced) [EC:3.1.11.3]	0	0	0	0	0	0	0	0	0	1.20102e-07	3.93911e-07	4.26957e-08	0	0	0	0	0	0	0	0	0	3.69662e-06	0	2.57532e-06	0	0	0	0	0	0	0	8.48768e-08	0	0	0	3.80687e-08	0	0
K01144	E3.1.11.5; exodeoxyribonuclease V [EC:3.1.11.5]	5.12968e-05	7.62115e-05	1.21262e-05	0.000137028	0.00022174	0.000107574	4.38862e-05	5.84465e-05	9.73184e-05	4.42513e-05	7.88169e-05	7.05992e-05	2.96846e-05	4.66945e-05	2.40293e-05	8.93161e-05	9.61867e-05	4.78227e-05	4.56138e-05	6.68511e-05	6.38898e-05	3.77519e-05	3.1198e-05	0.000148967	6.60867e-05	1.58168e-05	6.92557e-05	8.04072e-05	3.45468e-05	4.71633e-05	2.56262e-05	0.000110404	8.39993e-05	1.35694e-05	2.63038e-06	1.58153e-05	1.9061e-05	0.000239288
K01146	xni; protein Xni	0	2.10838e-07	4.34138e-07	0	1.80266e-07	0	1.15462e-06	0	1.83453e-07	8.56443e-08	6.96139e-06	1.39463e-07	4.02906e-05	6.88507e-08	0	0	1.95039e-06	2.42097e-07	2.66906e-05	9.16344e-07	2.27146e-08	1.65211e-06	5.57022e-07	6.83734e-06	7.82391e-07	4.98482e-07	2.57852e-08	2.73476e-06	1.22378e-06	2.44498e-06	2.81172e-06	1.66526e-06	0	4.02148e-06	1.96575e-05	1.36852e-06	8.50815e-08	5.00855e-08
K01147	rnb; exoribonuclease II [EC:3.1.13.1]	6.49978e-07	2.15491e-05	6.17027e-07	6.90422e-07	2.42226e-06	3.56287e-07	5.06461e-06	9.23547e-06	4.86372e-06	1.41118e-05	1.24132e-05	1.09745e-05	3.70449e-05	9.44682e-07	3.59179e-06	1.0313e-05	2.73475e-06	6.84565e-06	1.9823e-05	3.14742e-06	6.09256e-06	1.53733e-05	3.07103e-06	2.44008e-05	5.72921e-06	1.57043e-05	4.4356e-07	1.32892e-05	2.79366e-06	1.13981e-05	1.1078e-05	4.89611e-06	2.48282e-06	1.07192e-05	2.26745e-05	1.82992e-06	1.26877e-05	1.66639e-05
K01150	endA; deoxyribonuclease I [EC:3.1.21.1]	3.74623e-08	2.32413e-05	8.63796e-07	0	1.49772e-06	0	2.66364e-06	5.89817e-06	3.9951e-06	1.29389e-05	1.03618e-05	1.06583e-05	4.81178e-05	9.23897e-08	3.00676e-06	6.98617e-06	2.33437e-06	4.56263e-06	3.18186e-05	2.39136e-06	4.99863e-06	3.70259e-06	2.81411e-06	9.25314e-06	8.83496e-07	1.80642e-05	0	3.62967e-06	2.26846e-06	2.83992e-06	1.04967e-05	3.50068e-06	2.19603e-06	1.13706e-05	2.23363e-05	2.04517e-06	1.34192e-05	1.19696e-07
K01151	nfo; deoxyribonuclease IV [EC:3.1.21.2]	4.7378e-05	3.71218e-05	9.55794e-06	2.89321e-05	3.38382e-05	4.41782e-05	6.65662e-05	2.33379e-05	4.58479e-05	1.38511e-05	7.75228e-05	4.92728e-05	0.000129274	5.58892e-05	1.8993e-05	7.73836e-05	5.94713e-05	0.000107233	0.000125343	4.48888e-05	7.1125e-05	8.71339e-05	8.81374e-06	2.90572e-05	5.60305e-05	5.60713e-05	2.76596e-05	3.17015e-05	0.000102254	9.92205e-05	1.76472e-05	5.50273e-05	5.03732e-05	4.73666e-05	4.23953e-05	2.11254e-05	7.79339e-05	7.12459e-05
K01153	hsdR; type I restriction enzyme, R subunit [EC:3.1.21.3]	0.000365556	0.000371216	0.000282617	0.000330084	0.000386619	0.000360001	0.000316677	0.000344778	0.000314851	0.000591775	0.000325551	0.000223777	0.000108116	0.00038232	0.000240338	0.0004044	0.000341588	0.000241649	6.82596e-05	0.0001869	0.000174384	0.000272566	0.000347735	0.000183325	0.00032785	0.000543774	0.000448338	0.000318036	0.000284117	0.000244994	0.000246685	0.000328251	0.000506012	0.000429307	0.000159784	0.000540313	0.000363099	0.000229843
K01154	hsdS; type I restriction enzyme, S subunit [EC:3.1.21.3]	0.000234294	0.000314947	0.000164632	0.000240827	0.000178917	0.000255723	0.000221922	0.000269633	0.000274356	0.000424751	0.00018749	0.000187038	0.000132562	0.00017243	6.9272e-05	0.000136889	0.000297928	0.000189409	0.000161012	0.000276565	0.000170049	0.000308386	0.000140462	0.000110549	0.000310407	0.000297499	0.000304489	0.000170529	0.000285497	6.90578e-05	0.000200969	0.000224164	0.000266153	0.000432096	9.1216e-05	0.000336116	0.000313854	0.000267645
K01155	E3.1.21.4; type II restriction enzyme [EC:3.1.21.4]	0.000167272	5.88612e-05	4.81811e-05	6.76786e-05	0.000165227	7.64834e-05	0.000147592	7.8222e-05	0.00018109	6.40529e-05	0.000221756	0.000131632	0.000171424	0.000173462	0.000180074	0.000176796	0.000137846	7.1921e-05	5.40118e-05	5.86056e-05	0.000206991	0.000126839	3.92826e-05	2.21973e-05	0.000108117	0.000195594	8.35436e-05	0.000107375	8.08339e-05	0.000392693	4.39018e-05	0.000126356	0.000149094	1.61737e-05	5.41213e-06	0.000192233	6.38135e-05	6.23724e-05
K01156	res; type III restriction enzyme [EC:3.1.21.5]	4.62813e-05	6.7977e-05	5.62859e-05	2.85243e-05	2.78986e-05	0.000210528	7.62483e-05	0.00013909	4.66382e-05	4.21976e-05	7.48581e-05	6.43345e-05	4.53093e-05	2.41287e-05	0.000346722	2.39056e-05	8.31223e-05	8.24855e-05	0.000105881	3.33958e-05	4.37919e-05	7.12354e-05	0.000176396	7.93383e-05	1.53484e-05	3.35034e-05	0.00028631	3.15487e-05	0.000110223	4.08478e-05	0.000453967	6.14858e-05	0.000145384	0.000170898	1.2637e-05	0.000222986	0.000167765	3.27909e-05
K01159	ruvC; crossover junction endodeoxyribonuclease RuvC [EC:3.1.22.4]	1.69073e-05	4.47091e-05	7.19267e-06	1.1617e-05	4.71196e-05	5.61982e-05	7.22664e-05	3.9651e-05	4.64172e-05	6.15251e-05	4.20016e-05	4.91302e-05	6.16303e-05	2.92461e-05	8.54185e-06	1.10717e-05	6.45298e-05	2.92109e-05	2.41363e-05	1.72153e-05	3.50843e-05	2.74219e-05	2.93308e-05	2.647e-05	3.90088e-05	3.07278e-05	4.76557e-05	2.19721e-05	2.57601e-05	1.2865e-05	3.26121e-05	4.88314e-05	1.97861e-05	2.63842e-05	2.50117e-05	1.74622e-05	0.000103884	4.90048e-05
K01160	rusA; crossover junction endodeoxyribonuclease RusA [EC:3.1.22.4]	0	4.86023e-07	4.34423e-06	0	1.25982e-05	0	1.04506e-06	1.18556e-06	1.20268e-07	6.27977e-08	1.77563e-06	3.93002e-06	5.69718e-05	0	2.89576e-08	8.39047e-08	1.65796e-06	5.18538e-07	3.8903e-05	0	4.06089e-06	3.87774e-07	1.37602e-07	5.34981e-06	5.83802e-07	2.29763e-07	1.92164e-06	3.80882e-06	8.01066e-07	5.15636e-08	3.27484e-06	2.98884e-06	1.14069e-07	4.5927e-06	3.19944e-05	1.58029e-06	1.7033e-07	2.41148e-06
K01163	K01163; uncharacterized protein	0.000206763	0.000109748	2.25631e-05	0.00011345	0.000153988	0.000108179	0.000222124	0.000115305	0.00012856	5.55126e-05	0.000138857	0.000151394	0.000152238	0.000131755	4.35651e-05	0.000201795	0.000158753	0.000258971	0.000216683	0.000170621	0.000110136	0.00018048	3.18248e-05	3.2123e-05	0.000183376	0.000169331	6.94623e-05	9.12429e-05	0.000190441	0.000126555	6.91629e-05	0.000133148	9.00414e-05	0.000303628	0.000127508	7.54439e-05	0.000121933	0.000147349
K01164	POP1; ribonuclease P/MRP protein subunit POP1 [EC:3.1.26.5]	0	0	1.59618e-07	0	0	0	0	0	0	0	0	0	0	0	0	0	0	0	0	0	0	0	0	0	0	0	0	0	0	0	0	0	0	3.26817e-07	1.41111e-06	0	1.53806e-07	0
K01167	rnaSA; ribonuclease T1 [EC:3.1.27.3]	0	0	0	0	1.82817e-06	0	1.24683e-06	0	4.49748e-07	1.2944e-06	2.2262e-06	0	0	0	3.46443e-06	0	0	5.12685e-06	0	1.58761e-06	4.32805e-08	0	0	0	5.46216e-07	0	0	0	1.73234e-06	7.05955e-08	1.60315e-06	7.66114e-07	2.60436e-06	0	0	0	0	0
K01173	ENDOG; endonuclease G, mitochondrial	6.63544e-06	6.98079e-05	6.5585e-05	1.31264e-05	1.42735e-05	7.11453e-05	5.9918e-06	6.5366e-05	1.13687e-05	0.000221678	7.95874e-06	5.05183e-05	3.97389e-05	5.89683e-05	0.000202753	7.59097e-05	1.12822e-05	4.67772e-06	1.3542e-07	2.08019e-05	3.82684e-05	0.000108395	0.00010896	1.84881e-08	3.43563e-05	4.92246e-05	0.000182911	7.00076e-06	0.000103876	9.57451e-05	4.70603e-05	1.33317e-05	8.29947e-05	4.0564e-06	1.07437e-06	0.000192615	6.59056e-05	6.57443e-06
K01174	nuc; micrococcal nuclease [EC:3.1.31.1]	0	0	1.40716e-07	0	0	0	0	0	5.66422e-06	6.04278e-06	3.18633e-07	0	0	0	0	0	0	2.01752e-07	0	1.44606e-06	0	0	0	0	0	0	0	0	0	0	0	0	0	0	0	3.53153e-08	0	3.33261e-05
K01175	ybfF; esterase [EC:3.1.-.-]	0	1.52413e-07	5.24153e-07	1.52181e-07	3.71818e-07	6.9074e-08	5.03449e-07	0	8.27353e-08	6.31417e-08	5.5512e-06	6.0055e-08	1.20085e-05	1.25778e-08	1.54405e-07	0	7.57158e-07	4.02248e-07	7.23381e-06	7.7275e-07	0	7.22457e-07	5.54993e-07	5.54407e-06	7.26006e-07	4.24861e-07	6.38836e-08	2.65667e-06	1.27403e-06	1.28105e-06	2.00372e-06	1.87314e-06	0	3.96794e-06	1.22919e-05	1.0834e-06	0	0
K01176	AMY, amyA, malS; alpha-amylase [EC:3.2.1.1]	0.000137326	0.000147993	0.000338269	2.64177e-05	0.000210737	0.000318767	6.17192e-05	0.000261525	0.00010832	0.000549973	0.000190962	8.87812e-05	8.425e-05	4.89784e-05	0.00024067	8.68693e-06	0.00018676	3.16376e-05	0.000164411	3.03898e-05	0.000211441	4.0455e-05	0.000617142	0.000208781	0.000105439	5.21858e-05	0.000467026	3.21098e-05	7.3954e-05	7.60306e-05	0.000568865	0.000156289	0.000364331	1.2953e-05	0.000201832	0.000374583	0.000343073	0.000340997
K01178	SGA1; glucoamylase [EC:3.2.1.3]	9.1628e-07	3.80195e-06	9.74685e-07	1.75948e-06	7.72292e-06	8.10971e-06	6.46045e-06	3.59079e-07	3.58005e-06	3.27699e-06	6.73043e-06	7.19133e-06	7.8298e-08	4.19019e-06	3.41626e-06	4.13244e-06	1.89989e-06	3.93091e-07	1.0101e-07	3.99761e-07	1.53792e-07	5.58785e-07	8.63552e-07	1.9226e-06	7.26496e-07	2.38464e-07	6.69827e-06	1.27879e-05	2.2977e-06	3.03102e-06	1.05487e-06	9.36735e-06	6.77939e-06	2.55009e-06	4.15922e-05	6.37755e-08	2.75736e-06	2.73366e-06
K01179	E3.2.1.4; endoglucanase [EC:3.2.1.4]	0.000125455	0.000228048	0.000343534	0.000267434	9.86901e-05	0.000179799	0.000108215	0.00021582	0.000144447	0.000286094	0.000166011	0.000158461	6.73053e-05	0.000117125	0.000198936	5.90066e-05	9.84964e-05	4.20851e-05	9.87697e-05	5.34737e-05	0.000130466	4.02549e-05	0.000295502	0.000262854	7.74702e-05	7.65901e-05	0.000207437	0.00030011	0.000103666	8.13813e-05	0.000218379	0.000121138	0.000136788	1.89865e-05	0.000136036	0.00015499	0.000127479	0.000135814
K01180	E3.2.1.6; endo-1,3(4)-beta-glucanase [EC:3.2.1.6]	0	0	2.72507e-07	0	0	0	0	0	0	0	0	0	0	0	0	0	0	0	0	0	3.72053e-08	0	0	0	0	0	7.03914e-09	0	0	1.50534e-07	9.74992e-06	0	0	0	0	0	0	0
K01181	E3.2.1.8, xynA; endo-1,4-beta-xylanase [EC:3.2.1.8]	4.51022e-05	4.28344e-05	3.92084e-06	6.5463e-05	6.89258e-05	6.75517e-05	3.1634e-05	2.89532e-05	5.93136e-05	0.000160632	6.17827e-05	3.07752e-05	1.58695e-05	3.74228e-05	2.04551e-05	1.4873e-05	3.397e-05	4.20752e-05	8.85412e-05	2.39553e-05	6.18413e-05	2.83521e-05	6.3159e-05	5.53572e-05	2.02035e-05	3.10905e-05	1.30283e-05	7.77003e-05	2.64076e-05	2.86714e-05	2.3764e-05	6.48903e-05	2.43486e-05	2.44797e-06	3.09688e-06	9.46715e-05	8.65006e-06	4.74882e-05
K01182	IMA, malL; oligo-1,6-glucosidase [EC:3.2.1.10]	5.12635e-05	5.92066e-05	9.36485e-06	0.000108015	6.29812e-05	5.61102e-05	5.53482e-05	4.39401e-05	7.34943e-05	2.58213e-05	7.11407e-05	4.59943e-05	3.57226e-05	4.6391e-05	2.63697e-05	4.28629e-05	6.59694e-05	5.63667e-05	0.000116985	3.36493e-05	5.37619e-05	4.80789e-05	1.97672e-05	0.000238758	4.65588e-05	1.89272e-05	3.26612e-05	5.87291e-05	3.98076e-05	2.97257e-05	1.31778e-05	4.23305e-05	5.58958e-05	1.25709e-05	0.000157976	1.83322e-05	1.67713e-05	3.07515e-05
K01183	E3.2.1.14; chitinase [EC:3.2.1.14]	4.23043e-05	1.40788e-05	4.99291e-06	1.81422e-05	4.01869e-05	3.17523e-05	2.35863e-05	2.00466e-05	3.70493e-05	1.34417e-05	3.92736e-05	3.19268e-05	4.4413e-05	0.000116442	9.03856e-06	2.18104e-05	2.01502e-05	5.88239e-05	4.65271e-06	2.69977e-05	2.80433e-05	2.57335e-05	3.27034e-05	3.76692e-05	3.49505e-05	0.000118091	1.42442e-05	0.000105587	8.10369e-05	3.61756e-05	7.71614e-06	4.28269e-05	3.06718e-05	5.39665e-06	2.47836e-05	1.16244e-05	1.04974e-05	4.20782e-05
K01185	E3.2.1.17; lysozyme [EC:3.2.1.17]	0.000273125	0.000351035	0.00024429	0.000262658	0.000236243	0.000105903	0.000222214	0.000419342	0.00018494	0.00044587	0.000305887	0.000403041	0.000491045	0.000258791	6.01857e-05	0.000124213	0.00018546	0.000403942	0.000230488	0.000456572	0.000178747	0.000255611	0.000675223	0.000240193	0.000293323	0.000257046	0.000339159	0.000114037	0.000212522	0.000218378	0.000387224	0.000235963	0.000391542	0.000258742	8.71889e-05	0.000160968	0.000174718	0.000133133
K01186	NEU1; sialidase-1 [EC:3.2.1.18]	0.000129433	8.89826e-05	0.000109836	0.00010598	0.000104068	0.000121125	7.87435e-05	9.40038e-05	0.000107775	0.000180457	0.000130414	8.90212e-05	0.000144551	0.000219879	3.95508e-05	0.000155614	0.000126515	0.000179405	0.000101162	0.000140622	0.000142591	0.000125187	0.000181656	7.61779e-05	0.000109318	0.000195224	0.000141429	8.98394e-05	0.000192685	0.000156965	0.000120892	0.000106558	9.0097e-05	0.000353503	9.42462e-05	0.000139506	0.000247464	6.81451e-05
K01187	malZ; alpha-glucosidase [EC:3.2.1.20]	0.000386238	0.000630285	0.000977373	0.000665293	0.000394712	0.000448549	0.000296134	0.000616669	0.000359669	0.000552502	0.000361315	0.000437899	0.000492038	0.000489707	0.000672176	0.00056646	0.000390142	0.000473179	0.000382377	0.000711403	0.000353888	0.000418474	0.000628593	0.000206742	0.000544785	0.000546145	0.000609302	0.000333317	0.00051712	0.00060893	0.000686592	0.000350473	0.000433911	0.00105876	0.000120886	0.000831256	0.000508186	0.000241259
K01190	lacZ; beta-galactosidase [EC:3.2.1.23]	0.000752663	0.000850847	0.00125582	0.00115926	0.000748953	0.000881176	0.000714428	0.000817607	0.00078569	0.00095875	0.000819272	0.000840535	0.00107559	0.00128469	0.000928205	0.00114201	0.00102139	0.00141426	0.00106065	0.00119922	0.000734165	0.00117889	0.00128189	0.00029503	0.00108541	0.00133712	0.000880232	0.000824495	0.00151592	0.00126624	0.00129493	0.000746367	0.000935327	0.00184353	0.000119722	0.00145281	0.00116939	0.000501519
K01191	MAN2C1; alpha-mannosidase [EC:3.2.1.24]	8.63149e-05	3.30358e-05	3.01425e-06	8.19257e-05	5.32797e-05	0.000101674	5.85008e-05	2.61224e-05	5.32992e-05	2.41145e-05	0.000102887	7.21545e-05	0.000114584	0.000151416	3.37267e-05	0.000118342	0.000100435	0.00014284	0.000172526	7.33689e-05	9.11651e-05	0.000140878	2.10944e-05	7.20372e-05	7.56271e-05	0.00011217	2.08762e-05	6.97481e-05	0.000150201	0.000125033	2.30122e-05	0.00011063	4.4854e-05	4.65434e-05	0.000125405	2.34095e-05	2.45809e-05	6.50612e-05
K01192	E3.2.1.25, MANBA, manB; beta-mannosidase [EC:3.2.1.25]	2.0057e-05	3.78709e-05	2.82286e-06	6.07361e-05	3.03737e-05	2.36882e-05	7.92642e-05	2.18e-05	3.8143e-05	1.02836e-05	3.22401e-05	2.60521e-05	5.04326e-06	2.11491e-05	1.23133e-05	5.95999e-06	3.27048e-05	1.13699e-05	6.43808e-05	1.19489e-05	1.21382e-05	1.71494e-05	7.27846e-06	6.6112e-05	3.05951e-05	7.54748e-06	8.28978e-06	4.8956e-05	8.00222e-06	1.33669e-05	8.49522e-06	3.33538e-05	1.71494e-05	1.03627e-06	2.44459e-08	1.12087e-05	6.8467e-06	2.56917e-05
K01193	INV, sacA; beta-fructofuranosidase [EC:3.2.1.26]	0.000117466	8.19163e-05	0.000107711	0.00013043	6.05785e-05	9.86066e-05	0.000147988	9.49736e-05	0.000102006	4.33307e-05	8.79788e-05	0.000110235	4.76022e-05	0.000130497	4.16588e-05	8.41928e-05	7.66509e-05	5.88261e-05	5.99051e-05	0.000175783	7.39221e-05	6.32235e-05	9.83182e-05	0.000217857	7.96086e-05	1.66323e-05	6.8104e-05	0.000148651	6.23824e-05	7.44194e-05	4.46116e-05	8.252e-05	9.21956e-05	3.5314e-05	0.000234445	6.08855e-05	6.94358e-05	6.68674e-05
K01194	TREH, treA, treF; alpha,alpha-trehalase [EC:3.2.1.28]	1.35062e-06	3.10304e-07	1.07152e-06	3.16311e-08	5.33144e-06	4.52803e-05	4.06069e-06	1.4704e-06	4.80813e-06	3.64842e-07	1.48176e-05	5.63611e-06	4.57289e-05	1.03868e-06	2.96723e-07	7.14786e-08	4.15604e-06	6.69394e-07	3.52235e-05	3.51925e-06	2.71832e-06	2.26474e-06	1.45599e-06	9.72696e-06	2.24041e-06	2.72212e-06	9.50043e-07	5.47173e-06	3.27393e-06	3.01671e-06	7.87543e-06	7.33002e-06	1.11782e-06	5.46898e-06	2.28451e-05	1.73454e-06	1.06542e-06	1.11518e-05
K01195	uidA, GUSB; beta-glucuronidase [EC:3.2.1.31]	5.0064e-05	0.000132696	0.000237105	5.1526e-05	4.09311e-05	0.000111741	6.25081e-05	0.000108846	7.35357e-05	0.000108579	7.07136e-05	6.50625e-05	5.891e-05	6.40272e-05	0.000242817	2.86423e-05	9.18491e-05	2.77634e-05	6.22981e-05	1.84271e-05	6.45984e-05	4.58384e-05	0.000158693	0.000104314	4.8125e-05	6.58752e-05	0.000178969	5.41117e-05	9.90226e-05	3.3519e-05	0.000150862	9.08482e-05	0.000122117	8.74156e-06	4.22307e-05	0.000201836	0.000122264	6.16781e-05
K01196	AGL; glycogen debranching enzyme [EC:2.4.1.25 3.2.1.33]	0	0	2.40866e-07	0	0	0	0	0	0	0	0	0	0	0	0	0	0	0	0	0	0	0	0	0	0	0	0	0	0	0	0	0	0	4.93169e-07	7.01442e-07	0	2.47567e-07	0
K01197	hya; hyaluronoglucosaminidase [EC:3.2.1.35]	3.68419e-06	1.35067e-05	0.000142558	6.35255e-07	4.78235e-06	4.70552e-05	9.78017e-06	3.76125e-05	1.96344e-06	4.08394e-05	6.43766e-06	3.99191e-05	6.70804e-06	1.39488e-05	7.75308e-07	6.40314e-07	2.0539e-05	1.00914e-05	1.00249e-06	5.52338e-06	5.20414e-06	3.437e-06	8.37988e-05	1.59027e-05	2.03575e-06	5.94516e-06	4.46006e-05	3.07382e-06	8.17702e-06	2.37388e-06	6.37665e-05	2.33718e-06	9.36085e-05	1.15177e-06	1.65133e-06	5.9134e-05	7.72187e-07	4.31553e-06
K01198	xynB; xylan 1,4-beta-xylosidase [EC:3.2.1.37]	0.000351022	0.000330142	0.000408771	0.000374207	0.00023561	0.00023841	0.000256698	0.000287753	0.000239607	0.000409599	0.000179574	0.000252352	0.000119467	0.000320627	0.000477542	0.000191705	0.00022252	0.000287791	0.000175189	0.000252626	0.000208703	0.00014628	0.000376559	0.000123235	0.000252161	0.000292367	0.000371288	0.000253731	0.000238186	0.000119174	0.000409258	0.000167021	0.000292382	0.000398507	0.000171118	0.000558374	0.000250092	0.000171328
K01200	pulA; pullulanase [EC:3.2.1.41]	7.34647e-06	0.00013392	0.000270346	8.75251e-06	1.66119e-05	0.000106789	1.73289e-05	0.000107589	1.62327e-05	0.000201668	2.79897e-05	3.94829e-05	1.04893e-05	1.45235e-06	0.000198552	4.56254e-06	1.9914e-05	6.36585e-06	1.60812e-05	1.28145e-06	3.46492e-06	2.48259e-05	0.000219307	5.2027e-06	1.06255e-05	5.0429e-06	0.000175351	1.30122e-06	4.95092e-06	2.26458e-05	0.000205636	4.70954e-05	9.40591e-05	5.38707e-07	8.00889e-05	0.000233562	9.49989e-05	2.12638e-06
K01201	GBA, srfJ; glucosylceramidase [EC:3.2.1.45]	2.29067e-05	1.63389e-05	4.20517e-05	6.51595e-06	3.74367e-05	5.02355e-05	2.15274e-05	1.8918e-05	1.34701e-05	3.81472e-05	2.74124e-05	3.94192e-05	3.1365e-05	0.000100322	0.000182474	1.30089e-05	3.3433e-05	4.20607e-05	1.79843e-06	1.65892e-05	2.39433e-05	1.85187e-05	0.000200028	3.05161e-05	2.11586e-05	0.000112182	0.000139716	2.91129e-05	6.22004e-05	2.30338e-05	8.69655e-05	2.80323e-05	5.72482e-05	4.03691e-06	0	0.000151361	1.73717e-05	3.68787e-05
K01202	GALC; galactosylceramidase [EC:3.2.1.46]	6.39786e-07	6.26536e-06	1.36213e-07	5.33059e-06	6.53823e-06	9.52087e-06	2.60416e-07	1.53612e-05	1.9078e-05	4.4806e-07	1.31101e-05	4.45221e-06	4.49794e-07	4.40299e-06	6.59868e-07	6.68305e-06	8.2992e-06	3.4519e-07	1.80788e-07	7.28967e-08	1.40817e-05	7.7962e-08	2.10969e-06	4.89295e-07	6.41334e-06	2.92427e-08	3.37368e-07	3.95718e-06	1.83436e-07	5.12612e-07	5.79301e-07	9.1963e-06	4.8679e-07	1.04009e-08	2.05075e-05	5.32736e-07	1.73761e-08	8.45757e-06
K01205	NAGLU; alpha-N-acetylglucosaminidase [EC:3.2.1.50]	4.51402e-05	5.50091e-05	0.000106891	8.47284e-05	6.41077e-05	8.58373e-05	2.55399e-05	0.000101112	9.32219e-05	2.93515e-05	6.13339e-05	4.92379e-05	4.32866e-05	9.96597e-05	1.36788e-05	3.22198e-05	4.13217e-05	0.000109679	1.34643e-05	0.000200686	4.48227e-05	5.2305e-05	0.000224859	7.30971e-06	9.46549e-05	9.71247e-05	2.37159e-05	5.76882e-05	9.92925e-05	5.73502e-05	0.000228041	7.88583e-05	3.39134e-05	0.000262022	0	4.52502e-05	0.00026369	1.55675e-05
K01206	FUCA; alpha-L-fucosidase [EC:3.2.1.51]	0.000162249	6.66111e-05	3.89391e-05	6.28207e-05	0.000137064	9.23186e-05	0.00014599	4.63828e-05	9.20209e-05	6.96754e-05	0.000166469	0.000205965	0.00017316	0.000237763	5.63104e-05	0.000282757	0.000203642	0.000206195	0.000104036	0.0001175	0.000129942	0.000205386	3.23651e-05	2.84887e-05	0.000162213	0.000280381	5.88714e-05	0.000216445	0.000265443	0.000241002	5.055e-05	0.000143328	5.66193e-05	0.000308133	0.000185834	4.74235e-05	0.000146196	8.85626e-05
K01207	nagZ; beta-N-acetylhexosaminidase [EC:3.2.1.52]	4.9859e-05	4.36739e-05	2.84567e-06	1.8121e-05	6.64817e-05	5.43107e-05	3.03241e-05	5.21014e-05	5.46473e-05	2.77519e-05	3.81279e-05	1.74446e-05	1.82354e-05	8.0387e-05	2.15804e-05	2.19239e-05	5.31639e-05	3.9877e-05	3.69999e-05	2.52971e-05	4.41285e-05	1.70659e-05	1.03847e-05	6.80735e-05	3.83267e-05	7.29112e-05	1.51362e-05	1.98553e-05	4.16274e-05	3.98008e-05	2.07056e-05	5.86001e-05	3.33724e-05	2.91912e-06	5.83152e-05	1.20075e-05	1.11614e-05	0.000138583
K01208	cd, ma, nplT; cyclomaltodextrinase / maltogenic alpha-amylase / neopullulanase [EC:3 .2.1.54 3.2.1.133 3.2.1.135]	2.68168e-05	3.21821e-05	1.47028e-05	0.000172555	3.56474e-05	4.49637e-05	3.56919e-05	4.02419e-05	5.34795e-05	1.59656e-05	4.67566e-05	3.58695e-05	1.20653e-05	5.93944e-05	2.42847e-05	3.93123e-05	4.59427e-05	2.29174e-05	7.42951e-05	4.7275e-05	3.89147e-05	2.80209e-05	1.13911e-05	0.000117895	3.84731e-05	2.07055e-06	2.49345e-05	2.97876e-05	1.57414e-05	2.06034e-05	1.42642e-05	3.33232e-05	5.60645e-05	1.592e-05	0.000114865	1.53659e-05	2.84967e-05	4.70675e-05
K01209	abfA; alpha-L-arabinofuranosidase [EC:3.2.1.55]	0.00021002	0.00019247	0.000241835	0.000225135	0.000194839	0.00015154	0.000184836	0.000128635	0.000157373	0.000198531	0.000112393	0.000189681	0.000129334	0.00020243	0.000229549	0.000126773	0.000144139	0.000181988	0.000135315	0.000143121	0.00012792	0.000108283	0.000209516	6.25287e-05	0.000211502	0.000250302	0.000193473	0.000232175	0.00019914	0.000254248	0.000185858	0.000114907	0.000168653	0.000190086	4.0959e-05	0.000286848	0.000143258	8.33908e-05
K01210	E3.2.1.58; glucan 1,3-beta-glucosidase [EC:3.2.1.58]	3.62085e-07	4.35035e-06	1.53113e-06	0	2.25897e-06	2.23236e-06	5.17495e-06	1.73757e-06	5.76738e-06	1.76718e-06	6.15693e-06	2.67112e-06	7.61541e-08	2.66493e-07	1.77626e-06	1.75475e-07	2.81399e-06	2.6412e-06	0	7.25006e-06	1.80947e-08	1.08732e-06	5.21918e-07	0	1.34221e-06	0	4.14994e-06	0	8.11307e-08	1.54502e-06	4.18671e-06	2.43268e-06	5.61281e-06	3.08404e-07	1.0444e-06	4.37369e-07	1.67063e-06	3.04331e-06
K01213	E3.2.1.67; galacturan 1,4-alpha-galacturonidase [EC:3.2.1.67]	3.20394e-06	4.67017e-07	2.94613e-08	2.91214e-07	7.0267e-07	3.70309e-07	2.25443e-06	1.26469e-07	1.43597e-06	2.84161e-07	4.5938e-06	6.23817e-07	7.35639e-06	1.69729e-05	4.48256e-07	1.40645e-06	1.4853e-06	2.68316e-06	6.57732e-08	2.04984e-06	5.06726e-06	2.74515e-06	6.20008e-07	0	2.14293e-06	1.67418e-05	1.05219e-06	2.96689e-06	7.90837e-06	4.06485e-06	6.25795e-07	6.26341e-06	8.29202e-07	6.343e-07	0	4.76013e-07	2.64382e-06	7.9542e-07
K01214	ISA, treX; isoamylase [EC:3.2.1.68]	6.7339e-08	0	0	2.13626e-07	0	7.82144e-08	1.41652e-06	0	0	2.00192e-07	1.0894e-06	0	3.08372e-06	3.64582e-07	0	0	0	6.92934e-08	6.4527e-07	1.70381e-07	1.13775e-08	6.56977e-06	0	9.96165e-07	5.35817e-08	0	8.06351e-08	1.35564e-06	5.86164e-07	5.81685e-07	8.45368e-08	4.42956e-07	4.68387e-07	4.82429e-06	6.17765e-05	4.60475e-08	1.26864e-07	0
K01215	dexB; glucan 1,6-alpha-glucosidase [EC:3.2.1.70]	3.55796e-05	4.32025e-06	1.03615e-06	1.10872e-06	1.13222e-05	6.42676e-06	4.63635e-05	1.43171e-06	1.76741e-05	1.39175e-06	1.00453e-05	1.24752e-05	8.96964e-06	4.21945e-06	6.02228e-06	2.73475e-05	2.48583e-06	3.84742e-05	4.25161e-06	2.58484e-06	2.47301e-06	4.57307e-06	1.22234e-06	7.31168e-05	5.34189e-06	5.70959e-07	1.9713e-05	1.11186e-07	1.79725e-07	7.56197e-06	1.818e-06	6.37661e-06	6.10324e-06	3.03785e-05	2.52091e-05	9.09489e-06	6.39619e-05	2.61394e-06
K01216	E3.2.1.73; licheninase [EC:3.2.1.73]	4.20296e-06	3.05663e-06	2.44791e-05	1.04785e-05	1.0729e-05	2.05629e-05	2.14072e-05	1.18251e-05	6.67302e-06	2.51974e-06	2.68304e-05	1.1356e-05	5.64982e-05	1.92129e-05	5.94188e-06	5.16853e-05	5.27881e-06	1.89762e-05	3.5581e-08	1.66206e-05	2.60872e-05	7.14395e-05	2.26056e-05	0	2.13168e-05	1.30418e-06	3.18665e-06	1.27232e-05	7.12951e-05	5.91628e-05	1.24617e-05	2.55783e-05	3.90336e-06	9.32396e-06	0	2.96182e-07	1.78842e-05	9.49501e-07
K01218	gmuG; mannan endo-1,4-beta-mannosidase [EC:3.2.1.78]	0.000142994	0.00030551	0.00019918	0.000355065	0.000206658	0.000298719	0.000155203	0.000351966	0.000230083	0.000169669	0.00026436	0.000150356	2.30881e-05	0.000162534	0.000253097	0.000119814	0.00019997	6.80161e-05	0.000285268	8.80323e-05	0.000245646	4.29205e-05	0.00020321	0.000400678	0.000134771	2.68444e-05	0.000265485	0.000169943	5.36635e-05	9.57101e-05	0.000172815	0.000231659	0.000198202	3.96233e-06	1.74359e-05	0.000229631	0.00013012	0.00022753
K01219	E3.2.1.81; beta-agarase [EC:3.2.1.81]	2.01516e-05	7.56713e-06	3.19772e-07	1.2991e-05	1.68855e-05	9.76045e-06	1.57605e-05	3.19728e-06	3.16314e-05	6.81208e-06	1.43684e-05	3.82299e-06	3.73705e-05	0.000116694	7.78382e-06	2.04277e-05	9.93952e-06	2.89389e-05	1.86339e-06	1.13682e-05	1.68667e-05	1.15123e-05	1.10702e-05	0	4.40297e-06	0.00013182	6.65049e-06	2.94066e-05	8.20149e-05	3.98157e-05	6.19306e-06	3.88518e-05	9.27166e-06	1.00691e-06	0	3.74505e-06	1.59071e-05	2.07015e-05
K01220	E3.2.1.85, lacG; 6-phospho-beta-galactosidase [EC:3.2.1.85]	1.82743e-06	7.42841e-06	1.15667e-06	0	9.86172e-07	1.35155e-06	9.9757e-06	4.53361e-06	3.88072e-06	1.3617e-06	6.23811e-06	3.42937e-06	4.07742e-08	0	2.23527e-06	1.12722e-06	4.24538e-06	1.36098e-06	0	1.25655e-05	6.79381e-07	2.14889e-06	6.41513e-08	0.000117159	2.16144e-06	0	1.55169e-06	0	2.1976e-07	3.44469e-07	6.08322e-06	1.23414e-06	0	0	3.64832e-07	1.80033e-08	1.32467e-06	8.80766e-07
K01222	E3.2.1.86A, celF; 6-phospho-beta-glucosidase [EC:3.2.1.86]	3.52754e-06	1.0753e-05	6.46541e-07	6.86858e-06	5.5476e-06	1.09548e-05	4.7206e-06	1.70037e-05	6.96692e-06	5.63591e-06	1.41848e-05	1.32212e-05	6.51829e-06	2.2314e-06	3.3512e-06	2.58786e-06	5.98005e-06	1.78014e-06	1.00818e-05	2.75871e-06	6.85698e-06	2.91675e-05	2.2044e-06	6.43364e-05	3.97005e-06	1.71493e-06	7.0669e-06	2.59398e-05	6.24382e-07	1.99586e-06	4.85854e-06	8.62292e-06	4.57779e-06	1.79964e-06	2.15629e-05	3.75047e-06	2.69659e-06	4.73482e-05
K01223	E3.2.1.86B, bglA; 6-phospho-beta-glucosidase [EC:3.2.1.86]	4.85355e-05	5.15238e-05	1.41739e-05	6.9418e-05	3.58078e-05	6.64941e-05	8.41601e-05	6.3856e-05	3.59988e-05	1.77784e-05	8.17111e-05	3.62543e-05	5.24299e-05	5.25144e-05	2.16719e-05	2.0177e-05	5.93859e-05	1.64761e-05	3.57209e-05	1.62316e-05	2.93273e-05	4.0927e-05	1.60634e-05	0.000201234	4.43453e-05	2.63711e-05	4.0398e-05	3.24203e-05	1.26316e-05	3.15277e-05	2.21587e-05	4.7236e-05	0.000121718	3.74012e-06	0.000255055	1.26489e-05	1.29626e-05	4.92491e-05
K01224	E3.2.1.89; arabinogalactan endo-1,4-beta-galactosidase [EC:3.2.1.89]	2.26897e-05	2.43452e-05	8.37151e-06	5.49488e-05	7.9644e-05	1.86757e-05	4.56796e-05	2.93404e-05	4.04324e-05	1.4704e-05	4.68707e-05	3.00696e-05	6.44328e-06	3.68138e-05	2.21669e-05	1.30031e-05	2.07371e-05	3.89226e-05	5.03639e-05	2.15302e-05	5.63082e-05	1.23679e-05	5.2676e-06	3.38916e-05	7.98474e-05	7.95327e-06	5.01216e-05	9.49597e-06	1.45257e-05	2.08768e-05	2.50918e-05	2.76176e-05	3.47942e-05	3.07012e-05	8.99463e-06	1.50647e-05	7.65711e-05	2.73108e-05
K01225	CBH1; cellulose 1,4-beta-cellobiosidase [EC:3.2.1.91]	3.33271e-06	7.53623e-06	7.09584e-08	7.83894e-07	3.0638e-06	5.23803e-06	6.43678e-06	8.86598e-06	6.30115e-06	6.66939e-07	6.09543e-06	4.6261e-06	4.52684e-06	7.44564e-07	9.44149e-07	1.49702e-06	3.46897e-06	3.37831e-07	1.91028e-06	2.11696e-07	1.61002e-06	9.50303e-06	6.63461e-07	1.86655e-06	1.66604e-08	0	5.25721e-07	7.19205e-06	1.12182e-06	1.83157e-06	5.17698e-06	7.27496e-06	3.91802e-06	8.18803e-06	7.68785e-05	2.72141e-07	1.56492e-07	8.5681e-06
K01226	treC; trehalose-6-phosphate hydrolase [EC:3.2.1.93]	0	0	0	0	0	0	7.37142e-08	0	0	0	3.67094e-06	0	0	2.83858e-08	0	0	0	0	0	0	0	0	0	0	4.31163e-07	0	0	3.14769e-08	0	0	0	3.37942e-08	2.376e-08	0	1.96478e-06	0	0	0
K01227	E3.2.1.96; mannosyl-glycoprotein endo-beta-N-acetylglucosaminidase [EC:3.2.1.96]	0.000243454	3.83303e-05	2.89945e-05	6.21306e-05	8.21892e-05	6.25259e-05	0.000169133	3.7144e-05	8.84503e-05	0.000110264	0.000108213	0.000173209	9.18951e-05	0.000210354	2.52887e-05	0.00012526	6.28134e-05	0.000131999	6.68348e-05	0.000114418	0.000108845	8.81652e-05	6.43913e-05	6.14147e-05	0.000146755	0.000260625	7.83097e-05	0.000207766	0.000215698	6.09568e-05	3.99432e-05	0.000152305	7.4605e-05	3.31159e-05	8.88795e-05	5.56627e-05	6.59891e-05	7.88069e-05
K01230	MAN1; mannosyl-oligosaccharide alpha-1,2-mannosidase [EC:3.2.1.113]	0	0	0	0	0	0	0	0	0	0	0	0	0	0	0	0	0	0	0	0	0	0	0	0	0	0	0	0	0	0	0	1.20909e-06	0	0	0	0	0	0
K01232	glvA; maltose-6'-phosphate glucosidase [EC:3.2.1.122]	5.85746e-07	1.39857e-05	1.57413e-06	9.98352e-06	5.75893e-06	5.42543e-06	1.94234e-06	1.60708e-05	1.40547e-05	3.69567e-06	1.50033e-06	1.51089e-05	9.06351e-07	9.61478e-06	2.34682e-06	1.20318e-05	1.56097e-05	4.16438e-06	1.14516e-06	2.70332e-06	1.93806e-06	3.24541e-06	2.87339e-06	3.14289e-07	8.15888e-06	0	8.67204e-06	0	2.11762e-06	8.86692e-06	6.2335e-06	7.63215e-06	1.69133e-07	1.96376e-06	1.76281e-06	3.2909e-06	8.52608e-06	9.41422e-06
K01233	csn; chitosanase [EC:3.2.1.132]	0	1.20893e-06	0	0	0	4.58695e-08	0	0	5.4e-08	0	3.02701e-07	0	0	0	0	0	0	0	0	0	0	0	6.41112e-08	0	0	0	0	0	0	8.45414e-09	0	2.73522e-07	0	0	0	1.87982e-08	0	1.02988e-06
K01234	#N/A	5.78005e-06	1.80443e-05	7.39307e-06	0.000143041	5.01845e-05	2.37897e-05	1.08773e-05	2.26189e-05	6.38794e-05	1.74698e-05	2.34596e-05	3.15463e-05	1.15767e-05	2.81281e-05	1.03801e-05	1.65128e-05	2.38775e-05	7.69559e-06	2.06695e-05	0.0001063	1.71335e-05	2.0461e-05	8.3581e-06	5.29549e-05	7.77632e-05	9.39775e-06	1.81197e-05	1.37815e-05	8.50584e-06	6.94879e-06	1.6468e-05	2.05261e-05	3.16786e-05	0.000222715	0.000160762	2.94514e-05	4.87924e-05	2.18545e-05
K01235	aguA; alpha-glucuronidase [EC:3.2.1.139]	0	1.1745e-06	4.20943e-05	2.60997e-08	1.99838e-07	8.4719e-07	8.38592e-07	2.45733e-06	4.8493e-06	2.77623e-06	2.53186e-07	3.23693e-07	1.4265e-08	1.91333e-05	1.72187e-07	3.7774e-06	1.53596e-06	4.30098e-06	1.58734e-07	2.98714e-06	3.08336e-08	1.09796e-06	3.13711e-06	0	0	3.6526e-05	4.36905e-07	2.24661e-06	1.52339e-05	1.23529e-06	1.07344e-06	6.44535e-06	3.21604e-06	7.94003e-07	0	2.2952e-06	6.21935e-06	2.52261e-06
K01238	SUN; SUN family beta-glucosidase [EC:3.2.1.-]	0	0	0	0	0	0	0	3.04296e-08	0	1.77813e-08	6.53843e-07	0	0	3.81602e-08	0	0	0	0	0	0	0	8.37275e-08	0	7.01913e-08	0	8.41452e-07	0	1.77726e-07	8.19599e-09	1.23209e-08	0	0	8.04143e-09	0	0	0	0	0
K01239	iunH; purine nucleosidase [EC:3.2.2.1]	1.12691e-05	7.55715e-06	1.86227e-06	6.32714e-06	1.32232e-05	8.93204e-06	1.65056e-05	1.11112e-05	2.13174e-05	7.81096e-06	5.62748e-06	6.57476e-06	7.07107e-06	9.45674e-06	1.8648e-06	3.96421e-06	1.56397e-05	7.06154e-06	1.04448e-05	1.17081e-05	8.23157e-06	9.01376e-06	2.90542e-06	2.31026e-05	4.02244e-06	6.38974e-06	4.47085e-06	4.27917e-06	2.26533e-06	1.2577e-05	3.60511e-06	1.53699e-05	2.83144e-05	5.29202e-06	5.53694e-05	5.77649e-07	1.13856e-06	1.13977e-05
K01240	URH1; uridine nucleosidase [EC:3.2.2.3]	8.23099e-07	2.76529e-06	7.43982e-07	6.97652e-07	3.61899e-07	6.58967e-08	3.97379e-06	1.02042e-06	1.1814e-06	2.3493e-07	5.47933e-06	4.51681e-07	1.46881e-07	1.28238e-07	1.30753e-06	9.52455e-08	1.56146e-07	4.15005e-07	3.81963e-07	2.11227e-07	3.87776e-08	4.22035e-07	1.10999e-07	7.38268e-05	9.62342e-07	4.67992e-06	3.04356e-06	7.62906e-07	1.31906e-06	2.18211e-06	0	3.94266e-08	1.81927e-06	4.95481e-07	1.65856e-05	1.21637e-07	4.87422e-07	1.90867e-07
K01241	amn; AMP nucleosidase [EC:3.2.2.4]	2.0248e-05	3.8968e-06	6.66814e-07	3.51169e-06	6.16881e-06	4.74356e-06	1.1898e-05	3.16549e-06	7.05061e-06	3.57005e-06	2.2905e-05	1.20845e-05	4.46285e-05	2.88997e-05	1.53269e-06	4.27709e-06	2.27519e-05	1.24974e-05	1.94642e-05	5.27973e-06	1.62046e-05	2.02931e-05	4.09147e-06	1.72836e-05	1.48008e-05	4.43301e-05	2.14637e-06	2.09892e-05	1.69549e-05	7.33771e-06	9.3338e-06	2.31423e-05	8.22824e-06	4.34401e-06	1.38868e-05	6.97108e-06	5.24964e-06	6.25041e-06
K01243	mtnN, mtn, pfs; adenosylhomocysteine nucleosidase [EC:3.2.2.9]	9.44564e-05	0.000137144	0.000218959	5.3551e-05	7.39365e-05	0.00013101	7.09595e-05	0.000139816	5.22929e-05	0.000206772	9.39749e-05	6.19477e-05	6.09648e-05	3.48843e-05	0.000214667	6.07819e-05	8.68544e-05	6.18405e-05	9.05004e-05	2.16508e-05	5.15062e-05	4.1432e-05	0.000234831	7.17012e-05	4.7845e-05	3.80608e-05	0.000197271	9.81606e-05	5.76437e-05	2.61263e-05	0.000192136	7.08356e-05	0.000117553	6.55581e-06	9.01337e-05	0.000204279	0.000121024	8.24886e-05
K01246	tag; DNA-3-methyladenine glycosylase I [EC:3.2.2.20]	4.22275e-06	0.000111371	0.000257913	6.10751e-06	1.3569e-05	0.000113214	1.25193e-05	0.000107382	3.13903e-05	0.000215452	3.13473e-05	3.90123e-05	9.29153e-06	1.11475e-05	0.00022722	1.80079e-06	2.14311e-05	1.18704e-05	1.16108e-06	5.0891e-06	1.29265e-05	1.36663e-05	0.000218187	8.07067e-05	6.84115e-06	8.29798e-06	0.000198027	1.7268e-05	7.43287e-06	1.85045e-05	0.000177251	3.39983e-05	9.58396e-05	2.22932e-06	5.01739e-05	0.000195469	0.000123185	3.40222e-05
K01247	alkA; DNA-3-methyladenine glycosylase II [EC:3.2.2.21]	2.4959e-06	1.40854e-05	8.37079e-07	0	2.29112e-06	1.19498e-06	1.02049e-06	1.32996e-06	3.55715e-06	7.40525e-06	2.04139e-06	5.14683e-06	3.75246e-07	1.29211e-06	4.52567e-07	0	4.80527e-06	2.2696e-07	2.22515e-06	3.19424e-06	6.21655e-06	0	1.38214e-07	5.49008e-06	7.3588e-07	1.0898e-05	9.76835e-07	7.08426e-06	8.81027e-07	7.09149e-06	1.31352e-06	7.57184e-07	1.16523e-06	1.93206e-07	6.48928e-05	4.12514e-07	1.61734e-07	2.65287e-06
K01250	rihA; pyrimidine-specific ribonucleoside hydrolase [EC:3.2.-.-]	2.812e-07	1.85044e-06	0	1.25182e-07	5.9472e-07	2.3091e-06	3.48104e-07	4.70546e-07	9.94352e-07	1.50205e-07	2.50119e-06	6.37049e-07	1.22844e-07	2.71598e-07	1.45827e-07	1.3126e-07	2.02197e-06	0	0	2.73275e-08	1.54173e-06	0	1.29108e-07	0	8.37959e-08	1.03266e-06	0	1.55309e-06	0	4.92655e-07	1.21239e-06	2.94343e-06	2.18313e-06	0	0	6.40118e-08	0	1.04808e-06
K01251	E3.3.1.1, ahcY; adenosylhomocysteinase [EC:3.3.1.1]	4.09918e-05	6.87587e-06	3.03538e-06	6.01212e-06	3.88156e-05	4.22536e-05	6.2381e-05	1.50217e-05	2.87092e-05	1.1159e-05	6.30246e-05	4.53412e-05	1.74255e-05	4.48881e-05	6.44044e-06	4.80662e-06	5.54205e-05	3.23651e-05	4.89004e-06	8.76529e-06	4.15258e-05	2.67721e-05	5.19074e-06	1.34159e-05	2.73031e-05	2.82436e-05	2.56235e-05	3.62096e-05	2.70931e-05	2.08764e-05	1.63271e-05	2.89549e-05	1.62826e-05	3.69928e-05	8.86623e-06	1.76433e-05	8.55577e-05	2.68156e-05
K01252	entB, dhbB, vibB, mxcF; bifunctional isochorismate lyase / aryl carrier protein [EC: 3.3.2.1 6.3.2.14]	0	1.11888e-07	9.08792e-07	0	2.82705e-07	1.71022e-07	1.07569e-06	3.0075e-08	1.48887e-07	2.50731e-07	7.93449e-06	1.8741e-07	4.03069e-05	1.03717e-07	1.10135e-07	3.35937e-08	1.68535e-06	4.90943e-07	2.56195e-05	9.77172e-07	0	1.12006e-06	3.77148e-07	1.22654e-05	9.06264e-07	6.21643e-07	5.08491e-08	3.01188e-06	1.07603e-06	2.10356e-06	2.64327e-06	1.51644e-06	0	4.04176e-06	1.85125e-05	1.30218e-06	2.40209e-08	0
K01255	CARP, pepA; leucyl aminopeptidase [EC:3.4.11.1]	1.19029e-06	2.45011e-05	2.24476e-06	7.58257e-06	3.10531e-06	1.00176e-05	5.81292e-06	1.13799e-05	1.1477e-05	1.26143e-05	2.13897e-05	1.33766e-05	5.5094e-05	2.14573e-06	2.5176e-06	1.23456e-05	7.4354e-06	1.71624e-06	2.87374e-05	2.00408e-06	1.33566e-06	5.43206e-05	6.71414e-06	4.18699e-05	1.56637e-05	1.75843e-05	3.18149e-06	2.00852e-05	2.96354e-06	1.85314e-05	1.09745e-05	1.4678e-05	1.35467e-06	6.83229e-06	3.28134e-05	8.33269e-06	3.18277e-06	2.70188e-05
K01256	pepN; aminopeptidase N [EC:3.4.11.2]	7.31882e-06	2.41709e-05	5.83089e-07	3.08894e-06	7.46592e-06	7.56661e-06	2.22286e-05	4.63551e-06	8.91859e-06	1.33003e-05	1.74732e-05	2.08093e-05	1.35193e-05	1.70307e-05	2.2031e-06	1.7475e-06	2.55694e-05	1.26708e-05	1.41804e-05	1.10835e-05	9.22641e-06	3.6719e-05	2.01457e-06	7.00968e-05	1.90949e-05	2.75163e-05	3.67171e-06	1.95946e-05	8.10144e-06	9.17453e-06	1.10405e-05	1.29159e-05	7.68174e-06	2.72936e-06	6.58708e-05	5.41895e-06	1.7341e-06	2.73925e-05
K01258	pepT; tripeptide aminopeptidase [EC:3.4.11.4]	3.36078e-05	4.13506e-05	9.11952e-06	5.35607e-05	2.97542e-05	2.62672e-05	3.56157e-05	3.1522e-05	4.65108e-05	1.83369e-05	3.77148e-05	2.79649e-05	1.87769e-05	1.77635e-05	2.20332e-05	1.40864e-05	2.79225e-05	2.397e-05	6.18668e-05	2.96045e-05	6.43631e-05	4.54586e-05	4.10814e-05	3.27739e-05	2.19496e-05	7.97492e-06	2.64384e-05	6.86726e-06	1.75003e-05	3.35205e-05	1.29293e-05	2.58983e-05	2.39261e-05	1.29317e-05	1.57077e-05	1.51951e-05	2.39914e-05	3.14045e-05
K01259	pip; proline iminopeptidase [EC:3.4.11.5]	8.22174e-07	0.000122273	0.000272881	8.50153e-08	0	9.49669e-05	0	0.000112996	4.51803e-09	0.000131337	3.22881e-07	3.52092e-05	0	2.61283e-07	0.000226348	2.08123e-07	1.49201e-05	1.97131e-07	0	3.16092e-08	4.30357e-07	4.48621e-07	0.000246385	2.27643e-07	1.31654e-06	1.07463e-07	0.000146114	6.97986e-07	2.57415e-07	9.33159e-06	0.000133539	1.48354e-05	8.44642e-05	1.62198e-07	8.48173e-06	0.00013032	8.15206e-05	2.07295e-06
K01261	pepA; glutamyl aminopeptidase [EC:3.4.11.7]	1.23907e-07	7.3436e-07	4.98164e-07	7.79135e-07	0	2.9062e-06	1.61253e-06	2.20026e-06	2.47271e-07	2.4743e-08	3.94377e-06	2.80249e-07	7.89925e-08	1.43189e-07	9.23795e-07	3.63669e-08	1.74975e-06	5.47924e-08	8.13712e-08	2.83724e-07	5.23232e-08	2.67493e-07	3.18012e-06	7.32579e-05	5.71041e-07	8.02966e-07	4.3685e-07	1.92172e-07	9.93836e-09	1.88873e-06	2.62851e-07	4.30315e-07	2.15074e-06	3.97847e-08	2.05107e-05	1.1079e-07	2.62496e-06	6.03595e-08
K01262	pepP; Xaa-Pro aminopeptidase [EC:3.4.11.9]	2.88322e-05	0.000161457	0.000263081	1.73528e-05	4.77912e-05	0.000193542	6.59905e-05	0.000164508	5.2842e-05	0.000255474	7.61722e-05	0.000105392	4.07418e-05	2.83207e-05	0.000211844	1.59741e-05	7.4943e-05	2.39323e-05	8.2085e-06	4.96826e-05	5.98731e-05	1.92457e-05	0.000247972	1.49223e-05	3.47109e-05	2.64851e-05	0.000213485	3.995e-05	1.71947e-05	5.17083e-05	0.000225428	7.95471e-05	0.000137055	1.75838e-05	4.09683e-05	0.00019726	0.000187151	8.71354e-05
K01263	E3.4.11.14; cytosol alanyl aminopeptidase [EC:3.4.11.14]	2.78634e-07	1.19169e-05	5.08599e-06	0	1.27798e-07	0	3.83995e-06	3.90869e-07	0	2.29528e-06	2.54886e-06	2.67728e-08	6.84322e-08	3.23146e-08	0	7.38575e-07	4.65175e-08	0	0	2.87395e-06	2.23969e-08	6.39248e-06	0	3.92995e-06	6.01655e-07	3.95464e-06	5.7406e-08	4.23179e-07	3.67158e-06	2.10539e-07	3.37807e-06	3.43326e-06	1.87428e-05	1.14843e-07	0	3.26793e-08	1.29109e-05	1.08472e-06
K01264	APE3; aminopeptidase Y [EC:3.4.11.15]	2.92438e-06	1.3015e-05	1.1719e-06	3.3947e-05	3.63986e-06	6.6667e-06	1.03543e-05	1.09556e-05	1.65081e-05	2.39812e-06	1.40911e-05	8.12067e-06	1.10159e-06	1.29846e-05	7.53319e-06	1.28886e-05	1.07141e-05	5.09461e-06	1.91181e-05	9.20144e-06	2.07325e-05	5.95457e-06	2.9552e-06	3.97947e-05	7.74179e-06	2.3714e-06	4.19148e-06	4.0314e-07	1.3249e-06	7.64175e-06	6.71207e-06	4.98943e-06	1.66956e-05	1.13986e-06	1.02673e-06	3.11614e-06	3.01804e-06	8.77384e-06
K01265	map; methionyl aminopeptidase [EC:3.4.11.18]	3.10719e-05	0.0001128	0.000138979	6.92143e-05	4.40178e-05	0.000141737	9.80577e-05	0.000115067	8.0382e-05	6.45694e-05	9.29809e-05	7.32336e-05	7.07839e-05	5.72959e-05	2.71327e-05	2.70803e-05	5.84804e-05	5.58261e-05	8.09616e-05	5.28825e-05	7.06009e-05	4.32476e-05	0.000148113	9.49274e-05	4.14344e-05	2.57816e-05	6.60094e-05	3.27359e-05	1.93179e-05	4.81399e-05	0.000158475	7.56718e-05	0.000121389	3.77737e-05	0.000130749	2.74018e-05	0.000179817	5.79724e-05
K01266	dmpA, dap; D-aminopeptidase [EC:3.4.11.19]	1.7292e-05	1.02302e-05	3.22023e-06	1.14538e-05	1.85385e-06	2.49056e-06	3.35251e-05	5.46782e-06	1.50601e-05	8.26652e-06	3.66217e-06	8.13711e-06	1.77868e-06	1.54199e-06	9.75332e-06	1.68275e-06	7.35302e-06	3.36737e-06	5.12571e-06	1.54289e-05	4.10743e-05	3.28012e-06	6.83435e-06	2.80964e-05	1.60383e-06	2.24963e-06	1.52454e-05	2.20903e-06	1.95568e-06	6.36166e-06	1.48412e-06	3.88929e-06	1.84711e-06	3.60143e-08	9.79656e-06	1.9758e-06	7.48882e-06	7.1902e-06
K01267	DNPEP; aspartyl aminopeptidase [EC:3.4.11.21]	2.26372e-05	4.69366e-05	1.08792e-05	7.54952e-05	3.86588e-05	7.73926e-05	4.29407e-05	3.60142e-05	5.07705e-05	2.3123e-05	4.055e-05	2.11719e-05	2.12146e-05	3.66867e-05	1.91287e-05	3.43377e-05	3.63871e-05	2.17909e-05	7.07333e-05	3.44338e-05	2.5757e-05	3.37339e-05	1.54929e-05	8.85664e-05	4.41057e-05	1.44292e-05	2.4216e-05	4.10041e-05	1.016e-05	2.04431e-05	1.4461e-05	6.04127e-05	7.13472e-05	1.61222e-05	0.0001711	1.34501e-05	1.5575e-05	4.28303e-05
K01269	E3.4.11.-; aminopeptidase [EC:3.4.11.-]	6.15801e-06	1.40265e-05	4.31526e-06	4.31469e-05	2.90677e-05	5.40074e-05	1.78052e-05	1.45892e-05	2.70758e-05	8.93931e-06	4.1235e-05	1.32137e-05	3.32321e-06	1.78813e-05	9.76851e-06	9.4244e-06	2.00748e-05	6.15218e-06	2.63741e-05	8.33568e-06	1.75087e-05	3.56318e-06	2.59342e-06	6.4439e-05	9.74391e-06	4.6304e-06	7.60919e-06	2.75421e-06	3.89943e-06	1.38401e-05	6.55969e-06	2.89827e-05	3.18426e-05	2.24321e-06	3.20815e-05	3.3143e-06	5.92046e-06	3.52546e-05
K01270	pepD; dipeptidase D [EC:3.4.13.-]	3.35431e-05	0.000205688	0.00037825	4.91632e-05	3.87865e-05	0.000203401	4.02348e-05	0.000195995	4.0151e-05	0.000357288	6.17253e-05	0.000122791	5.64904e-05	5.16279e-05	0.000370384	1.84706e-05	7.68595e-05	3.83963e-05	6.34865e-05	2.54327e-05	3.79012e-05	1.80663e-05	0.000387292	0.000143782	3.20673e-05	2.79213e-05	0.000323406	3.4576e-05	2.30609e-05	4.0963e-05	0.000314504	9.0382e-05	0.000183459	9.8058e-06	3.78476e-05	0.00036787	0.000186595	6.22973e-05
K01271	pepQ; Xaa-Pro dipeptidase [EC:3.4.13.9]	4.08487e-06	7.0602e-06	1.58594e-06	5.57397e-06	6.48989e-06	6.96234e-06	7.43452e-06	3.80156e-06	7.92154e-06	4.25839e-06	7.23456e-06	7.15675e-06	3.56979e-06	2.78041e-06	1.71373e-06	3.16255e-06	4.36927e-06	3.42733e-06	7.3387e-06	8.18895e-06	4.30306e-06	8.7657e-06	1.89786e-06	8.92725e-06	7.83755e-06	6.91134e-06	8.12525e-06	7.87658e-06	4.26167e-06	3.1419e-06	1.67082e-06	1.38178e-05	4.59255e-06	7.00437e-06	1.13448e-05	1.63604e-06	1.36089e-06	9.42314e-06
K01273	DPEP; membrane dipeptidase [EC:3.4.13.19]	2.72628e-05	2.54631e-05	5.08876e-06	3.56019e-05	4.37139e-05	3.14539e-05	8.40801e-05	2.68599e-05	4.82823e-05	1.52385e-05	4.59645e-05	2.2038e-05	6.13908e-05	4.85227e-05	1.6795e-05	6.22042e-05	7.65839e-05	7.77393e-05	8.4494e-05	3.02066e-05	3.35626e-05	1.91205e-05	9.02095e-06	6.76924e-06	4.96342e-05	5.19289e-05	1.801e-05	2.25944e-05	7.93993e-05	7.38776e-05	1.6008e-05	3.58598e-05	2.53823e-05	1.47965e-05	1.67089e-05	1.33007e-05	1.55e-05	3.74786e-05
K01274	E3.4.13.-; D-alanyl-D-alanine dipeptidase [EC:3.4.13.-]	2.93905e-07	0	6.14623e-08	2.47174e-08	0	1.37145e-07	1.14666e-07	1.45487e-07	5.64687e-08	4.36345e-08	1.51068e-06	3.08667e-08	5.76848e-08	8.09144e-08	0	0	5.26126e-07	7.9293e-08	9.21133e-08	4.24048e-08	3.47182e-08	0	0	6.96207e-08	5.60117e-07	2.47074e-06	4.91535e-08	4.54968e-07	7.40058e-07	7.65495e-07	0	0	2.17337e-07	3.92876e-07	1.17822e-07	0	3.25061e-08	1.68646e-07
K01277	DPP3; dipeptidyl-peptidase III [EC:3.4.14.4]	0.000114174	0.000199177	0.000357025	8.43237e-05	7.50412e-05	0.000174837	0.000112957	0.000187522	6.82089e-05	0.000303143	5.77933e-05	0.000127747	0.000124679	0.000126561	0.000386948	0.000130151	0.000115119	0.00017653	8.63167e-05	0.000132189	5.30507e-05	0.000120439	0.000329447	6.07048e-06	0.000127551	0.000122058	0.000306582	5.69295e-05	0.000148709	0.000129763	0.000305347	9.91456e-05	0.000174449	0.000241333	5.42579e-08	0.000377465	0.00019282	3.85847e-05
K01278	DPP4, CD26; dipeptidyl-peptidase 4 [EC:3.4.14.5]	3.52087e-05	9.3179e-05	0.000191685	1.85301e-05	2.80698e-05	0.000110071	4.14512e-05	0.000112815	1.87661e-05	0.000172435	3.98448e-05	7.12529e-05	8.25033e-05	7.50657e-05	0.000190819	8.11384e-05	7.46046e-05	0.00010096	7.46086e-05	3.90975e-05	5.22439e-05	8.8878e-05	0.000193036	3.38699e-08	4.04227e-05	5.23618e-05	0.000153624	2.68957e-05	8.32324e-05	0.000101309	0.000176233	4.87976e-05	8.85081e-05	3.19742e-05	6.79224e-08	0.000185077	0.000134858	4.38581e-05
K01281	pepX; X-Pro dipeptidyl-peptidase [EC:3.4.14.11]	1.19818e-06	1.19465e-05	1.31174e-06	7.56677e-06	2.42661e-06	7.88815e-06	7.84003e-06	1.4059e-05	6.23568e-06	2.77301e-06	1.20519e-05	1.24858e-06	1.15658e-06	5.95933e-07	3.04527e-06	1.25802e-06	5.5681e-06	3.41961e-06	2.93806e-06	3.11868e-06	9.9353e-06	1.25781e-06	1.67225e-06	7.17452e-05	3.32968e-06	4.12101e-07	5.45139e-06	1.4695e-06	1.44137e-06	3.34173e-06	2.3653e-06	2.6449e-06	6.46268e-06	4.81666e-07	1.30536e-05	7.81598e-07	1.35478e-06	1.0448e-05
K01283	ACE, CD143; peptidyl-dipeptidase A [EC:3.4.15.1]	6.44442e-06	3.61932e-06	7.41409e-07	6.71751e-06	9.50266e-06	1.12583e-06	4.18273e-06	9.07182e-07	2.06226e-06	1.38719e-06	1.61846e-05	7.81981e-07	2.4436e-07	8.4698e-06	2.53736e-06	7.53055e-06	2.33881e-06	1.20896e-06	7.84766e-06	4.3521e-06	2.96892e-06	1.70401e-06	9.6752e-07	1.50387e-05	1.90944e-06	5.1195e-06	1.06394e-06	4.53449e-06	3.11248e-06	2.80996e-06	8.88631e-07	1.07628e-05	2.45249e-05	3.95916e-06	4.18758e-06	5.02109e-07	1.54937e-06	6.36364e-06
K01284	dcp; peptidyl-dipeptidase Dcp [EC:3.4.15.5]	2.49419e-05	0.000101113	0.000216524	2.37813e-05	5.52503e-05	9.31476e-05	0.000104034	0.000115744	2.16768e-05	0.000150773	8.35079e-05	9.39165e-05	0.00012498	5.81421e-05	0.00020445	0.000125078	0.000128068	0.000135459	0.000122567	4.62329e-05	8.2131e-05	0.000164492	0.000176186	0	9.96744e-05	6.04335e-05	0.000170251	5.79053e-05	0.000181103	0.000137446	0.000175726	6.19951e-05	9.0914e-05	2.50103e-05	3.04319e-08	0.000212481	0.000110031	3.18298e-05
K01286	E3.4.16.4; D-alanyl-D-alanine carboxypeptidase [EC:3.4.16.4]	5.43499e-05	0.000120813	0.000182206	4.24762e-05	2.40416e-05	0.000126204	4.87855e-05	0.000115343	4.48778e-05	0.000150626	1.34542e-05	4.90285e-05	7.21859e-05	8.43244e-06	0.000217192	7.62472e-05	5.87928e-05	9.08064e-05	1.79507e-05	5.79572e-05	7.67678e-05	1.85457e-05	0.000186023	2.63087e-05	4.02841e-05	4.43524e-05	0.000161647	2.0919e-05	1.37408e-05	0.000102221	0.000157986	4.55076e-05	9.03994e-05	2.17198e-05	7.84347e-05	0.000119369	0.000121726	2.14704e-05
K01293	E3.4.17.4; Gly-Xaa carboxypeptidase [EC:3.4.17.4]	0	0	6.44243e-08	0	0	0	0	0	0	0	0	0	0	0	0	0	0	0	0	0	0	0	0	0	0	0	0	0	0	0	0	0	0	2.63816e-07	7.37058e-07	0	4.13854e-08	0
K01295	cpg; glutamate carboxypeptidase [EC:3.4.17.11]	3.92707e-06	8.57075e-06	8.51457e-07	1.27081e-05	1.15264e-05	1.1668e-05	3.39318e-05	8.43346e-06	1.74032e-05	3.08114e-06	1.28617e-05	7.64753e-06	1.60304e-05	2.87592e-06	8.63828e-06	3.41355e-06	5.56971e-06	1.75169e-05	4.04595e-06	6.96406e-06	7.60621e-06	3.02923e-05	2.93194e-06	1.52214e-06	3.23525e-06	3.36816e-06	3.16922e-06	2.36715e-06	1.38396e-05	2.36956e-05	3.58081e-06	5.96295e-06	1.88025e-05	5.88621e-08	9.96707e-05	1.11331e-05	1.11305e-07	5.43862e-06
K01297	ldcA; muramoyltetrapeptide carboxypeptidase [EC:3.4.17.13]	0.000102715	4.52056e-05	4.3208e-06	7.59057e-05	3.69613e-05	3.97417e-05	4.79846e-05	4.65341e-05	6.3863e-05	1.61044e-05	5.10771e-05	2.46159e-05	2.9156e-05	4.12356e-05	2.54067e-05	6.15233e-05	3.94324e-05	7.98205e-05	5.81773e-05	2.88223e-05	5.23117e-05	5.13988e-05	1.2328e-05	6.50926e-05	3.11369e-05	1.59525e-05	1.95657e-05	3.46816e-05	5.28132e-05	1.41604e-05	1.30454e-05	6.9545e-05	2.17175e-05	2.62614e-06	5.87268e-05	1.26276e-05	1.0554e-05	6.02702e-05
K01299	E3.4.17.19; carboxypeptidase Taq [EC:3.4.17.19]	3.17137e-06	1.06976e-05	1.5685e-06	3.17941e-06	7.75576e-06	3.47284e-06	3.91107e-07	5.14129e-06	8.90203e-06	3.25236e-06	3.45757e-06	8.80214e-07	2.70971e-07	1.80848e-06	1.10226e-06	2.81843e-06	4.994e-06	7.59061e-06	2.12137e-05	1.96079e-07	6.82268e-07	9.05386e-06	5.47676e-06	6.13767e-06	3.61645e-06	3.4388e-08	1.07352e-06	0	3.03841e-06	2.2672e-06	1.10335e-06	7.10527e-06	1.5399e-06	1.09484e-07	0	4.21527e-06	1.87221e-06	1.46079e-06
K01301	NAALAD; N-acetylated-alpha-linked acidic dipeptidase [EC:3.4.17.21]	3.2152e-05	1.45444e-05	3.8872e-06	6.39211e-05	1.50244e-05	1.61315e-05	5.18398e-05	1.08097e-05	1.91874e-05	1.01958e-05	3.45782e-05	2.11815e-05	0.000105021	6.20547e-05	1.5412e-05	8.94374e-05	5.77279e-05	0.00010939	0.000144483	4.12998e-05	3.83698e-05	0.000116036	8.44284e-06	6.23357e-05	4.27979e-05	5.71791e-05	1.03094e-05	4.40201e-05	0.000107956	0.000113068	6.82634e-06	2.55658e-05	8.73463e-06	2.78438e-05	3.46172e-05	1.20144e-05	2.33961e-05	1.84972e-05
K01303	APEH; acylaminoacyl-peptidase [EC:3.4.19.1]	2.31186e-05	6.46146e-06	3.01897e-07	1.00549e-05	1.33174e-05	8.30298e-06	1.07711e-05	7.25299e-06	1.91369e-05	5.3325e-06	1.94951e-05	1.90372e-05	2.91944e-05	4.39402e-05	3.87012e-06	7.42321e-06	2.071e-05	2.70036e-05	1.59057e-06	6.64684e-06	1.95564e-05	3.05402e-05	5.84161e-06	2.88328e-08	1.13669e-05	3.83859e-05	3.41112e-06	8.98844e-06	2.69608e-05	1.31068e-05	8.35788e-06	3.38481e-05	9.71196e-06	1.02514e-06	0	1.39509e-05	8.64812e-06	1.52199e-05
K01304	pcp; pyroglutamyl-peptidase [EC:3.4.19.3]	2.42041e-06	1.27778e-05	7.41218e-07	1.66218e-05	6.65096e-06	2.26895e-05	4.30781e-06	9.50161e-06	1.16223e-05	3.43201e-06	1.78377e-06	4.1316e-06	7.61264e-07	8.91121e-07	6.10283e-06	1.10077e-05	1.98717e-05	7.77209e-06	1.9665e-05	4.16881e-06	8.1386e-06	7.18439e-06	4.52437e-06	1.92104e-05	1.57619e-05	5.34617e-06	1.01439e-05	0	3.75027e-06	7.4721e-06	4.67566e-06	1.74836e-05	1.03427e-05	3.5747e-06	2.03871e-06	3.35483e-06	2.51125e-06	1.79915e-05
K01305	iadA; beta-aspartyl-dipeptidase (metallo-type) [EC:3.4.19.-]	5.11028e-06	5.35305e-05	2.10235e-06	2.1307e-05	1.07544e-05	5.30529e-06	1.48554e-05	2.07727e-05	2.62886e-05	2.50866e-05	2.22544e-05	2.86577e-05	4.83813e-05	9.69773e-06	1.36134e-05	2.21109e-05	1.90261e-05	1.09578e-05	3.28032e-05	1.7992e-05	1.54363e-05	1.0017e-05	7.53053e-06	2.44182e-05	1.04832e-05	2.85532e-05	4.87729e-06	6.33216e-06	4.6371e-06	3.02547e-05	1.8242e-05	9.00109e-06	1.31783e-05	1.60247e-05	0.000144625	3.45361e-06	2.58973e-05	6.03363e-06
K01308	yqgT; g-D-glutamyl-meso-diaminopimelate peptidase [EC:3.4.19.11]	3.17809e-05	1.89021e-05	1.86897e-06	3.24163e-05	4.52496e-05	5.15283e-05	1.72109e-05	1.56265e-05	3.86336e-05	1.0282e-05	6.00612e-05	4.49766e-05	1.59052e-06	1.40589e-05	1.25137e-05	8.47528e-06	3.96286e-05	8.57719e-06	4.58904e-05	1.02254e-05	3.16294e-05	3.35349e-06	8.46776e-06	3.25902e-05	1.93291e-05	2.22624e-07	5.38227e-06	1.92587e-05	1.32265e-05	9.16633e-06	1.13109e-05	4.23413e-05	1.53117e-05	5.38444e-07	8.94228e-08	5.16019e-06	4.31401e-06	9.43109e-05
K01312	PRSS1_2_3; trypsin [EC:3.4.21.4]	4.33788e-07	0	0	0	1.70516e-06	7.14076e-07	0	0	0	2.99755e-07	0	0	6.36071e-06	0	0	0	5.29985e-07	6.84455e-06	5.63769e-07	3.08279e-06	7.24874e-07	2.8692e-06	0	0	0	0	5.98556e-07	0	0	1.01438e-07	6.36744e-07	2.37937e-07	6.68074e-07	0	0	1.72028e-06	0	3.88775e-07
K01317	ACR; acrosin [EC:3.4.21.10]	3.40375e-07	1.4711e-07	5.20411e-08	2.39206e-07	6.49413e-06	1.37153e-06	5.23878e-07	1.91553e-06	3.09624e-06	6.43627e-07	1.57292e-05	1.95718e-05	4.04817e-07	7.811e-07	9.08333e-07	4.70699e-07	6.1465e-06	1.07149e-06	7.21e-08	4.79152e-06	9.91889e-06	3.80805e-07	9.02983e-07	3.06346e-06	1.08033e-05	3.24919e-06	1.23113e-06	1.07132e-05	3.216e-06	4.83553e-07	8.04818e-07	7.23593e-06	7.99327e-07	0	2.37368e-08	5.99512e-07	9.71369e-08	6.667e-06
K01322	PREP; prolyl oligopeptidase [EC:3.4.21.26]	4.94936e-05	3.84935e-05	9.90054e-06	7.84629e-05	5.13152e-05	4.80668e-05	4.19229e-05	4.18851e-05	3.57423e-05	5.71926e-05	5.95119e-05	5.32534e-05	3.40416e-05	7.1439e-05	2.40166e-05	4.9157e-05	3.4508e-05	5.05522e-05	3.854e-05	2.73129e-05	3.50128e-05	3.36135e-05	4.80342e-05	6.86223e-05	4.60343e-05	4.09599e-05	4.80115e-05	8.0883e-05	5.78044e-05	5.24885e-05	3.28395e-05	5.26464e-05	2.90287e-05	1.00857e-05	7.90642e-05	1.24163e-05	3.1739e-05	3.76847e-05
K01336	E3.4.21.48; cerevisin [EC:3.4.21.48]	5.69233e-06	1.23563e-06	6.44191e-07	9.02451e-07	4.49075e-07	1.02467e-06	3.91435e-06	4.62068e-07	2.70218e-07	1.97701e-06	4.17081e-07	1.24167e-06	1.92233e-06	3.19895e-07	5.74899e-07	6.18102e-07	1.0195e-06	5.82037e-06	3.9958e-06	6.44303e-06	1.05181e-06	5.41056e-06	6.84515e-07	5.07715e-06	2.95829e-07	3.00155e-06	8.79857e-07	3.83217e-06	5.22238e-06	1.04595e-06	4.49344e-07	8.57501e-07	6.3885e-07	7.88249e-06	3.03302e-05	8.05364e-07	1.0684e-06	2.94437e-07
K01337	E3.4.21.50; lysyl endopeptidase [EC:3.4.21.50]	1.00301e-05	2.01442e-06	3.61999e-07	2.07638e-06	1.07607e-05	7.45294e-06	1.21516e-05	4.40663e-06	5.61067e-06	4.34317e-06	1.24107e-05	1.36356e-05	1.75656e-05	3.72569e-05	1.98256e-06	1.5166e-06	1.06578e-05	2.43218e-05	1.74531e-06	1.00925e-05	1.21296e-05	9.75425e-06	4.73479e-06	1.13572e-08	4.43076e-06	1.21951e-05	1.76932e-06	6.24229e-06	1.44598e-05	5.90221e-07	5.23618e-06	5.50727e-06	1.1548e-05	3.51967e-06	0	8.22565e-06	2.46089e-06	1.69914e-05
K01338	lon; ATP-dependent Lon protease [EC:3.4.21.53]	9.96798e-05	0.000248272	0.000240427	0.000177242	0.000149915	0.000264202	0.000171718	0.000239753	0.000194613	0.000214256	0.000145853	0.000187104	7.45329e-05	8.41786e-05	0.000399837	7.03503e-05	0.00015963	0.000114866	0.000124079	8.69269e-05	0.000163416	7.81266e-05	0.000226431	0.000221675	0.000107576	2.847e-05	0.00026404	7.46918e-05	5.00838e-05	9.08288e-05	0.00021243	0.000183304	0.000228835	9.31107e-05	0.000107542	0.000264021	0.000388947	0.000201135
K01341	KEX2; kexin [EC:3.4.21.61]	0	0	2.40866e-07	0	0	0	0	0	0	0	0	0	0	0	0	0	0	0	0	0	0	0	0	0	0	0	0	0	0	0	0	0	0	7.39754e-07	4.50927e-07	0	1.23783e-07	0
K01342	aprE; subtilisin [EC:3.4.21.62]	0	6.09525e-08	0	0	6.01992e-08	4.36739e-07	0	0	0	6.51867e-08	7.57479e-06	6.00437e-07	0	0	2.5505e-07	3.69903e-08	7.70757e-07	1.63989e-06	0	0	5.69379e-07	0	0	8.07517e-09	2.15475e-07	3.66138e-06	3.53268e-07	9.88566e-07	0	0	0	1.38275e-06	0	0	0	9.9466e-07	0	0
K01347	iga; IgA-specific serine endopeptidase [EC:3.4.21.72]	0	0	0	0	1.63913e-06	0	0	0	0	0	0	0	0	0	0	0	0	0	0	0	0	0	0	0	0	0	0	0	0	0	0	0	0	0	0	0	0	0
K01354	ptrB; oligopeptidase B [EC:3.4.21.83]	0	0	0	0	0	0	0	0	0	0	0	0	0	0	0	0	0	0	0	0	0	0	0	1.2359e-06	0	0	0	0	0	0	0	0	0	0	0	0	0	0
K01356	lexA; repressor LexA [EC:3.4.21.88]	0.000124279	0.000157958	2.39654e-05	0.000186662	0.000215837	0.000211294	0.000138722	0.000169809	0.000246625	7.96385e-05	0.000236753	0.000143905	7.53655e-05	0.000126022	0.00012029	0.000118855	0.000263141	6.9691e-05	0.000181027	9.92594e-05	0.000254702	7.95641e-05	6.26925e-05	0.000108042	0.000152495	4.34312e-05	0.000109664	8.23108e-05	4.26291e-05	0.000117385	5.49397e-05	0.000194549	0.000124959	2.83252e-05	0.000217016	5.05984e-05	6.46093e-05	0.00027137
K01358	clpP, CLPP; ATP-dependent Clp protease, protease subunit [EC:3.4.21.92]	8.59047e-05	0.000188709	0.000358384	0.000102634	0.00015784	0.000227767	0.000143076	0.000306425	0.000190102	0.00023179	0.000183237	0.000184151	0.000111282	0.000284923	0.000226421	0.000114958	0.000182535	9.19219e-05	0.000119132	0.000182746	0.000176821	9.94785e-05	0.000292278	0.000160495	0.000120178	0.000137879	0.000246659	9.15885e-05	6.70593e-05	7.36885e-05	0.000362693	0.000200581	0.0001773	5.69798e-05	0.000176465	0.000504418	0.00021436	0.000180968
K01361	E3.4.21.96; lactocepin [EC:3.4.21.96]	0.00031258	0.000509843	0.000941275	0.000261146	0.000511122	0.000774209	0.000210928	0.000634347	0.000451813	0.000448773	0.000237237	0.000311084	4.03656e-05	0.000145376	0.00085298	0.000142892	0.000426377	0.000159626	0.000238659	0.000201789	0.000235688	5.44009e-05	0.000494959	0.000154597	0.000245019	0.000136622	0.000864716	0.000275945	0.000134323	0.000103214	0.000483567	0.000383846	0.000266603	0.000280609	8.67242e-05	0.000758525	0.000403188	0.000390045
K01364	speB; streptopain [EC:3.4.22.10]	2.48162e-05	0.000266453	0.000446594	7.5823e-06	2.46005e-05	0.000375466	7.96302e-06	0.000260766	7.04437e-06	0.000685366	8.30685e-06	1.24926e-05	1.42297e-05	6.44525e-05	0.000348652	2.38517e-05	2.55422e-05	6.38408e-06	2.94203e-06	1.30084e-05	1.40108e-05	1.26296e-06	0.000393415	5.08074e-06	3.61951e-05	4.5753e-05	0.000259594	4.45687e-05	7.70884e-05	4.79711e-05	0.000448472	3.12546e-05	0.000311447	2.15218e-05	0	0.000362023	0.000208314	2.6985e-05
K01365	CTSL; cathepsin L [EC:3.4.22.15]	4.00078e-06	1.25948e-06	5.44245e-07	6.48431e-06	1.07028e-06	1.60891e-06	1.05076e-06	3.34328e-06	6.77883e-07	5.19752e-07	1.72083e-07	4.14767e-07	2.53994e-07	2.74162e-07	9.2705e-07	7.39341e-07	3.71737e-06	1.3716e-06	0	7.35736e-07	4.9742e-07	9.27724e-07	5.12329e-07	5.70938e-06	1.9718e-07	0	1.51347e-06	0	3.36446e-07	1.81259e-06	3.3843e-07	3.6449e-06	1.45693e-06	4.305e-07	1.39161e-06	3.77069e-07	8.4952e-07	2.26986e-06
K01366	CTSH; cathepsin H [EC:3.4.22.16]	0	2.40606e-06	1.58232e-07	0	3.70946e-08	7.00169e-07	3.97608e-07	1.51434e-08	8.01237e-07	7.00738e-07	1.91007e-07	7.92097e-08	0	0	1.85585e-07	0	5.71614e-07	1.76592e-06	1.55542e-05	0	1.93417e-07	2.37827e-06	8.39837e-07	3.01526e-08	2.50604e-07	0	3.00918e-07	0	1.22363e-08	2.08387e-07	3.59111e-08	2.8115e-06	0	0	1.95825e-08	1.04123e-06	0	6.21746e-07
K01368	CTSS; cathepsin S [EC:3.4.22.27]	1.7053e-07	1.24884e-05	0	6.83209e-08	9.2386e-06	1.66957e-05	0	2.94508e-05	2.93675e-06	1.41486e-08	0	0	1.71983e-08	0	4.63203e-07	0	2.63409e-07	0	0	0	0	1.79837e-08	4.14516e-07	0	0	0	5.11397e-08	0	0	5.50868e-08	2.39665e-06	1.81946e-06	2.67479e-06	0	0	2.13317e-08	0	5.5688e-06
K01369	LGMN; legumain [EC:3.4.22.34]	2.60742e-08	1.86884e-06	1.47104e-08	0	1.16921e-06	1.69597e-07	1.56398e-07	1.80195e-06	2.30468e-05	3.37808e-07	3.38829e-06	0	3.50376e-06	0	4.14202e-06	0	7.25242e-07	4.00612e-06	1.34696e-05	1.72965e-07	1.3667e-06	1.1347e-06	7.7286e-07	0	3.38495e-06	0.000103956	8.9614e-07	2.00305e-06	0	3.7969e-07	1.18673e-06	1.71836e-05	2.25959e-06	0	0	2.25508e-06	7.55981e-08	4.82326e-06
K01371	CTSK; cathepsin K [EC:3.4.22.38]	4.68482e-06	9.11924e-06	4.41061e-07	7.29924e-06	1.97976e-05	1.80614e-05	1.54275e-06	1.38294e-05	9.34416e-06	3.29689e-06	1.64398e-06	1.9074e-06	4.73989e-07	6.08587e-06	4.1365e-06	2.7086e-06	2.13842e-05	5.27959e-06	1.98489e-06	1.34775e-06	2.74637e-06	6.63555e-06	2.25063e-06	2.98102e-06	4.65562e-06	2.39622e-07	2.16665e-06	1.25412e-07	3.07034e-06	1.43881e-06	1.39628e-06	1.32388e-05	1.32305e-06	1.27012e-06	5.98954e-06	2.42683e-06	1.96574e-06	2.28615e-06
K01372	BLMH, pepC; bleomycin hydrolase [EC:3.4.22.40]	0.000148022	0.000286738	0.000559855	0.00015661	0.000149435	0.00024695	0.000132961	0.000254128	0.000114981	0.000490569	0.000109546	0.000195515	0.000150619	0.000141842	0.000420539	0.000149791	0.000131947	0.000198269	9.18409e-05	0.000231661	7.58597e-05	0.000146461	0.000488677	8.2269e-05	0.000235054	0.000178714	0.000430152	0.000127965	0.000184029	0.000155532	0.000415723	0.000130258	0.000235398	0.000415658	2.8658e-05	0.000485797	0.000364481	4.21446e-05
K01373	CTSF; cathepsin F [EC:3.4.22.41]	0	0	0	5.05053e-06	5.46065e-06	9.31269e-07	1.08424e-07	1.5101e-06	1.08975e-06	4.4315e-08	1.5996e-07	1.39609e-07	0	0	5.77957e-08	0	0	3.07577e-07	2.67442e-06	3.45042e-07	1.79678e-08	2.52216e-08	0	0	4.19925e-07	0	0	0	0	1.16902e-07	7.64143e-08	4.47597e-06	0	0	0	0	1.64354e-08	4.89586e-07
K01381	PEP4; saccharopepsin [EC:3.4.23.25]	0	0	1.01369e-07	0	0	0	0	0	0	0	0	0	0	0	0	0	0	0	0	0	0	0	0	0	0	0	0	0	0	0	0	0	0	5.70767e-07	1.26516e-06	0	2.93032e-07	0
K01383	BAR1; barrierpepsin [EC:3.4.23.35]	0	0	5.59918e-08	0	0	0	0	0	0	0	0	0	0	0	0	0	0	0	0	0	0	0	0	0	0	0	0	0	0	0	0	0	0	2.29285e-07	9.31759e-07	0	7.1937e-08	0
K01388	MMP1; matrix metalloproteinase-1 (interstitial collagenase) [EC:3.4.24.7]	0	0	0	0	3.82797e-07	1.62917e-07	0	0	3.05558e-07	0	0	0	0	0	0	0	0	0	0	0	0	0	0	0	0	0	0	0	0	0	3.48676e-08	3.43463e-07	0	0	0	0	0	7.8289e-06
K01390	iga; IgA-specific metalloendopeptidase [EC:3.4.24.13]	2.7314e-08	1.0796e-06	1.11053e-08	9.92017e-08	0	2.87095e-07	2.32913e-07	1.51168e-08	1.34304e-08	7.38584e-08	6.69239e-06	0	0	1.13743e-08	1.12537e-06	0	7.89406e-08	0	0	3.13976e-08	2.98643e-08	1.79521e-08	3.4985e-08	4.6592e-06	4.72338e-07	2.47752e-08	6.11157e-08	0	0	3.4275e-07	3.40811e-08	4.42345e-07	2.67417e-08	0	1.72649e-06	1.79472e-08	4.13077e-08	1.74062e-07
K01392	THOP1; thimet oligopeptidase [EC:3.4.24.15]	0	0	0	0	0	0	0	0	0	0	0	0	0	0	0	0	0	0	0	0	0	0	0	0	0	0	0	0	0	0	0	7.80496e-07	0	0	0	0	0	0
K01400	nprE; bacillolysin [EC:3.4.24.28]	3.73816e-05	1.22759e-05	1.26443e-06	3.29379e-06	2.01737e-05	1.41902e-05	9.54284e-06	1.66489e-05	1.57823e-05	6.30776e-06	1.02783e-05	8.66936e-06	6.49555e-06	3.16833e-06	7.52356e-06	9.31102e-06	1.18412e-05	9.17118e-06	7.30514e-07	4.07676e-06	1.10093e-05	2.21149e-06	2.93506e-06	5.2572e-06	1.04566e-05	1.66055e-05	6.85754e-06	2.14046e-05	1.01524e-05	5.29331e-06	1.26363e-05	2.08959e-05	9.14124e-06	2.96352e-07	4.9903e-06	1.33475e-06	1.31061e-06	1.97877e-05
K01401	aur; aureolysin [EC:3.4.24.29]	7.87206e-08	8.85938e-08	0	0	0	0	0	1.85745e-07	9.10699e-08	2.67461e-08	0	0	0	4.30031e-08	0	1.0753e-08	0	0	0	0	0	0	0	0	1.93045e-07	0	4.83151e-08	0	1.15452e-08	0	2.25886e-08	1.45394e-08	1.10018e-06	0	0	0	0	0
K01405	PRD1; saccharolysin [EC:3.4.24.37]	0	0	4.67006e-08	0	0	0	0	0	0	0	3.17241e-08	0	0	0	0	0	0	0	0	0	0	0	0	0	0	0	0	0	0	0	0	0	0	5.73713e-07	7.28572e-07	0	0	0
K01406	prtC; serralysin [EC:3.4.24.40]	3.44607e-06	1.1137e-07	2.5316e-07	1.55751e-07	7.93761e-06	4.82474e-06	3.03473e-07	3.49909e-07	3.54603e-06	3.09188e-07	1.15295e-06	8.72541e-07	9.39284e-07	1.63872e-06	1.96134e-06	1.40739e-07	5.79743e-07	5.07559e-07	0	0	6.23876e-07	2.52841e-08	1.4673e-07	1.92283e-05	4.34501e-06	4.09261e-06	1.69884e-06	5.50389e-08	0	1.68616e-07	1.46664e-07	5.0312e-06	2.76318e-06	0	0	2.75485e-07	4.44254e-07	3.76858e-06
K01408	IDE, ide; insulysin [EC:3.4.24.56]	0	0	0	0	3.81415e-06	0	0	0	6.22418e-06	5.87632e-08	0	0	0	0	0	0	0	0	0	0	0	0	0	0	0	0	0	0	0	0	1.58859e-08	2.04502e-08	0	0	0	0	0	1.34202e-06
K01409	KAE1, tsaD, QRI7; N6-L-threonylcarbamoyladenine synthase [EC:2.3.1.234]	4.7456e-05	0.000179782	0.000167092	0.000165092	0.000149848	0.00025621	7.10298e-05	0.000213045	0.000139196	0.000146155	0.00011929	0.000123917	5.97208e-05	7.76798e-05	0.000188712	4.00404e-05	0.000131486	4.53135e-05	9.894e-05	0.000116252	8.42653e-05	2.56653e-05	0.000183039	0.000228408	0.000108636	3.38816e-05	0.000154489	4.99122e-05	3.82018e-05	5.44111e-05	0.000174163	0.000144069	0.000144434	0.000155239	0.000208724	0.000204285	0.000110715	0.000147516
K01411	NRD1; nardilysin [EC:3.4.24.61]	0	0	0	0	0	0	0	0	0	0	0	0	0	0	0	0	0	0	0	0	0	0	0	0	0	0	0	0	0	0	0	1.00656e-06	0	0	0	0	0	0
K01412	PMPCA, MAS2; mitochondrial-processing peptidase subunit alpha [EC:3.4.24.64]	8.79626e-08	0	2.23318e-07	0	0	0	0	2.16676e-06	0	0	0	0	0	0	0	0	0	0	0	0	1.4862e-08	0	0	0	0	0	0	0	0	0	1.10914e-06	0	0	0	0	0	0	0
K01414	prlC; oligopeptidase A [EC:3.4.24.70]	8.13112e-06	2.74286e-07	9.44133e-07	1.77957e-06	2.40566e-06	2.2121e-07	1.17248e-05	8.74329e-06	1.82823e-06	3.17636e-06	1.59225e-05	5.73046e-06	8.24524e-05	2.3149e-07	3.19545e-06	1.00814e-05	3.86082e-06	5.33099e-06	5.53718e-05	2.95405e-06	6.77455e-06	9.78353e-06	2.77971e-06	2.42069e-05	1.36682e-05	1.46097e-06	7.80865e-07	3.15445e-06	6.53822e-06	1.79848e-05	1.28846e-05	1.31177e-05	1.74783e-06	1.54195e-05	3.64763e-05	2.82877e-06	1.30981e-05	1.09631e-06
K01415	ECE; endothelin-converting enzyme [EC:3.4.24.71]	6.56064e-05	1.04536e-05	3.17731e-07	1.34891e-06	1.27148e-05	8.01741e-07	7.04359e-05	1.38731e-06	1.37707e-05	8.8249e-06	1.36585e-05	3.80241e-05	1.93532e-05	2.30118e-07	5.58808e-06	4.67521e-05	1.17028e-05	5.85512e-05	1.32804e-05	1.52165e-05	7.28778e-06	1.72726e-05	1.65745e-06	2.22908e-05	2.41187e-05	1.72611e-05	4.31906e-06	2.34356e-05	2.67262e-05	4.40093e-06	2.72181e-06	1.43484e-05	2.69336e-05	1.46705e-07	0	6.66634e-06	3.00019e-06	1.06912e-05
K01419	hslV, clpQ; ATP-dependent HslUV protease, peptidase subunit HslV [EC:3.4.25.2]	0	2.21577e-05	1.07263e-06	1.09731e-06	7.78887e-07	1.05472e-07	6.11469e-06	1.15426e-06	4.96955e-06	1.18352e-05	1.35782e-05	8.87162e-06	6.29916e-05	9.60116e-08	3.05146e-07	1.40849e-06	1.96719e-06	7.21602e-07	4.01256e-05	1.09647e-06	0	3.46359e-05	1.1973e-06	2.05856e-05	6.99071e-06	1.56087e-05	8.79395e-07	1.30809e-05	1.52046e-06	7.18915e-06	3.73565e-06	4.9653e-06	3.12912e-07	6.09008e-06	3.55688e-05	7.7367e-06	4.48765e-07	1.93849e-05
K01420	fnr; CRP/FNR family transcriptional regulator, anaerobic regulatory protein	1.926e-05	4.42659e-05	7.38465e-06	9.77049e-05	6.48926e-05	3.22925e-05	0.000143231	3.22617e-05	0.000108752	3.35252e-05	6.39254e-05	6.52746e-05	0.000105206	5.65482e-05	2.04088e-05	0.000107491	7.17055e-05	0.000128172	0.000118083	0.000118947	0.000136419	0.000102115	1.40399e-05	0.000116631	0.000105956	7.09557e-05	7.24359e-05	2.88447e-05	7.6971e-05	0.000110546	2.72501e-05	3.64829e-05	6.13069e-05	0.000284962	4.50374e-05	6.11703e-05	0.000238379	4.13826e-05
K01421	yhgE; putative membrane protein	6.76364e-05	8.26356e-05	1.30041e-05	8.32963e-05	7.37012e-05	8.49475e-05	7.91043e-05	6.73024e-05	0.000100879	4.22614e-05	5.8133e-05	4.32955e-05	1.49617e-05	3.2244e-05	4.65515e-05	3.93793e-05	6.79253e-05	3.51858e-05	8.50912e-05	8.53646e-05	0.000116544	3.14143e-05	3.71617e-05	0.000164901	4.57316e-05	1.09483e-05	5.90566e-05	3.30127e-05	1.42706e-05	7.23114e-05	2.22814e-05	9.57639e-05	0.000112591	7.08353e-06	0.000136359	1.62708e-05	1.25673e-05	8.86102e-05
K01422	AXL1; protease AXL1 [EC:3.4.24.-]	0	0	2.13889e-07	0	0	0	0	0	0	0	0	0	0	0	0	0	0	0	0	0	0	5.10738e-08	0	0	0	0	0	3.58837e-08	0	0	0	0	0	6.0216e-07	5.56144e-07	0	1.71749e-07	0
K01424	E3.5.1.1, ansA, ansB; L-asparaginase [EC:3.5.1.1]	0.00012964	0.000164019	0.000216827	0.000130512	0.000132197	0.000174136	0.000111009	0.000171713	0.000101669	0.000201371	0.000144445	0.00014341	0.000170027	0.000189596	0.000220634	0.000164161	0.000168665	0.000193816	0.000156675	0.000176559	0.000117843	0.000189293	0.000219432	0.000150274	0.000174741	0.000172459	0.000189862	0.000108044	0.000205093	0.000163098	0.000228204	0.000129884	0.000159035	0.000242233	0.000186747	0.000243258	0.000172471	0.000119786
K01425	glsA, GLS; glutaminase [EC:3.5.1.2]	5.61828e-06	4.50873e-06	1.2955e-06	9.28547e-07	8.01565e-06	4.36579e-06	7.05952e-06	2.66187e-06	4.90102e-06	3.17306e-06	9.53369e-06	8.2169e-06	3.79961e-05	7.5929e-06	2.73997e-06	1.1296e-06	8.59404e-06	8.01891e-06	1.91024e-05	3.35093e-06	2.72613e-06	1.96823e-06	1.56325e-06	6.01993e-06	5.32207e-06	7.25737e-06	1.26884e-06	3.92814e-06	6.73189e-06	1.99692e-06	4.76622e-06	4.83454e-06	6.50426e-06	5.22092e-06	1.7858e-05	2.62388e-06	5.53902e-07	1.02779e-05
K01426	E3.5.1.4, amiE; amidase [EC:3.5.1.4]	1.40448e-06	1.60685e-05	6.53673e-07	2.2759e-06	7.7912e-06	1.76968e-05	6.55062e-06	6.06178e-06	8.81404e-06	4.00383e-06	1.15095e-05	1.99017e-05	3.23455e-06	1.95485e-06	1.27145e-06	1.37773e-06	1.59433e-05	2.48016e-06	4.30991e-08	1.96694e-06	1.03429e-05	1.41127e-06	1.40317e-06	3.32327e-06	6.99024e-06	1.02245e-05	1.0181e-05	1.01969e-05	1.7449e-06	3.70464e-06	5.67014e-06	7.28456e-06	1.50265e-05	2.18191e-07	2.04931e-05	5.97502e-07	1.32187e-06	9.77112e-06
K01428	ureC; urease subunit alpha [EC:3.5.1.5]	2.64581e-06	4.02978e-06	0	8.82464e-07	1.59185e-06	1.28808e-06	7.10565e-06	3.2127e-07	3.20068e-06	6.89086e-07	1.5699e-06	4.81759e-06	8.48e-08	1.12949e-08	3.18725e-07	1.61978e-07	2.12725e-06	2.83769e-07	0	1.28769e-08	1.42411e-06	3.17859e-06	6.11551e-07	8.76918e-06	4.57462e-06	1.62071e-06	4.31322e-06	1.02795e-05	0	1.77972e-06	6.56383e-07	2.15372e-06	3.66907e-06	0	4.68428e-06	4.51185e-07	6.56315e-07	1.54259e-05
K01429	ureB; urease subunit beta [EC:3.5.1.5]	2.5762e-07	2.37038e-07	7.64884e-07	0	3.84936e-07	4.56656e-07	5.27539e-07	7.07471e-08	3.58053e-07	4.31705e-08	2.76021e-07	3.74818e-07	2.464e-07	4.38921e-07	1.16662e-07	4.79504e-08	9.17683e-07	5.33137e-07	0	5.18994e-07	2.84689e-07	7.56649e-08	6.16659e-08	0	2.10204e-07	4.78938e-07	1.9451e-07	1.15832e-05	6.26239e-07	0	2.55634e-07	3.04884e-06	2.02048e-07	0	0	1.92035e-07	1.40204e-07	1.46676e-05
K01430	ureA; urease subunit gamma [EC:3.5.1.5]	3.57604e-06	4.60707e-06	0	8.53295e-07	2.46461e-06	1.65012e-06	8.02398e-06	5.88743e-07	3.77479e-06	5.23403e-07	1.70829e-06	6.03688e-06	5.37643e-07	5.91576e-07	5.84925e-07	1.54597e-07	3.41681e-06	8.77807e-07	0	5.3176e-07	1.3352e-06	0	7.39777e-07	2.54447e-06	3.47949e-06	2.92714e-06	6.12089e-06	1.33667e-05	3.76032e-07	2.46469e-06	8.28437e-07	2.48846e-06	4.38087e-06	1.084e-07	6.45013e-06	0	5.95259e-07	1.80954e-05
K01431	UPB1, pydC; beta-ureidopropionase [EC:3.5.1.6]	0	0	0	0	0	0	0	0	0	7.78953e-07	1.55159e-06	0	0	0	0	0	2.52928e-08	0	0	0	0	4.9869e-06	0	7.75379e-06	1.38407e-07	0	0	0	0	0	0	1.61426e-07	0	0	0	6.58264e-07	0	0
K01432	AFMID; arylformamidase [EC:3.5.1.9]	9.69915e-06	9.42979e-07	3.90149e-05	5.60557e-06	2.30299e-05	4.96235e-06	9.65858e-06	4.52865e-06	1.52833e-05	0.000166143	1.67367e-05	8.66411e-06	1.89783e-05	4.0205e-05	5.27038e-05	3.15628e-06	1.24012e-05	2.39477e-05	2.24722e-07	5.77746e-06	2.50052e-05	3.47153e-06	1.21123e-05	6.22789e-08	5.57126e-06	4.41907e-06	2.67002e-05	7.15288e-05	1.99942e-05	4.64228e-06	4.2888e-05	3.00259e-05	4.59717e-06	1.3699e-06	0	3.10989e-06	1.71537e-06	1.24223e-05
K01433	purU; formyltetrahydrofolate deformylase [EC:3.5.1.10]	0	0	0	0	6.66081e-07	0	7.47561e-08	0	2.49974e-06	6.81052e-08	3.22086e-07	0	6.40635e-07	0	0	0	0	0	0	1.87258e-07	0	0	0	0	0	0	0	0	0	0	1.63617e-07	1.17389e-06	0	0	0	0	0	6.7899e-07
K01436	K01436; amidohydrolase [EC:3.5.1.-]	8.2957e-06	2.82997e-05	6.66617e-07	3.20845e-06	1.0485e-05	4.65154e-06	1.014e-05	3.43575e-06	1.32833e-05	1.35907e-05	1.31584e-05	1.5003e-05	1.81008e-05	6.02856e-07	3.25832e-06	2.67357e-06	1.00309e-05	2.22978e-06	1.36885e-05	1.29216e-06	5.07303e-06	2.90038e-05	1.79934e-06	2.79916e-05	1.04677e-05	4.81569e-05	3.63328e-06	1.69524e-05	1.03404e-05	4.84692e-06	6.15602e-06	1.97659e-05	5.2822e-06	2.80461e-06	3.84466e-05	6.71102e-06	3.65525e-06	4.1987e-06
K01438	argE; acetylornithine deacetylase [EC:3.5.1.16]	1.05462e-05	7.79861e-06	1.22584e-06	6.43019e-06	2.03697e-05	1.73579e-05	1.11194e-05	1.3279e-05	9.2237e-06	9.56578e-06	2.33391e-05	2.39865e-05	4.08716e-05	9.65713e-06	4.08499e-06	4.62885e-06	2.41329e-05	1.21588e-05	2.62332e-05	6.18805e-06	1.98177e-05	2.53756e-05	7.31269e-06	2.89576e-05	1.53783e-05	1.34656e-05	7.50522e-06	2.95271e-05	1.14086e-05	3.74373e-06	7.36678e-06	1.84925e-05	9.49345e-06	7.31066e-06	1.99981e-05	6.66187e-06	1.33761e-05	2.94865e-05
K01439	dapE; succinyl-diaminopimelate desuccinylase [EC:3.5.1.18]	4.51671e-05	6.00176e-05	1.07504e-05	8.9136e-05	4.53073e-05	3.92898e-05	6.55288e-05	4.58898e-05	7.21548e-05	3.38849e-05	6.30863e-05	3.33225e-05	6.62626e-05	4.84868e-05	2.27505e-05	3.71385e-05	5.55346e-05	2.46208e-05	9.06089e-05	4.64717e-05	5.37482e-05	6.24436e-05	1.79515e-05	0.000100323	5.68744e-05	3.02297e-05	3.09496e-05	4.64874e-05	2.45924e-05	4.65267e-05	1.79529e-05	4.00419e-05	5.5179e-05	2.40267e-05	0.000125727	1.98403e-05	4.29112e-05	0.00010452
K01440	PNC1; nicotinamidase [EC:3.5.1.19]	0	2.00201e-06	0	1.57213e-06	3.45239e-06	2.70119e-06	1.30014e-06	5.46336e-06	3.57759e-07	0	1.39855e-05	4.18416e-08	2.97638e-06	3.84931e-07	0	0	3.98007e-06	3.30942e-07	5.12608e-08	4.16861e-08	1.01515e-05	1.10639e-06	6.58944e-08	9.02297e-06	4.18045e-07	2.1141e-06	1.41226e-07	2.08266e-06	0	3.45035e-07	9.36451e-07	6.02809e-06	3.22476e-06	0	0	6.44462e-07	0	6.83876e-07
K01442	E3.5.1.24; choloylglycine hydrolase [EC:3.5.1.24]	0.000102294	0.0001411	1.6868e-05	0.000246461	0.000177685	0.000141711	0.000140032	0.000101624	0.000196971	7.18724e-05	0.000138909	0.00014694	6.17977e-05	0.000172709	4.97501e-05	8.22425e-05	0.000125368	0.000110928	0.000104575	0.000182513	0.000111592	7.32774e-05	4.77332e-05	0.000120998	0.000195983	9.5545e-05	7.42029e-05	0.000130329	0.00011062	7.86333e-05	4.0704e-05	0.000125101	0.000101794	0.000244253	0	7.14817e-05	6.28918e-05	0.00013675
K01443	nagA, AMDHD2; N-acetylglucosamine-6-phosphate deacetylase [EC:3.5.1.25]	4.04315e-05	4.8847e-05	1.89529e-05	6.55842e-05	5.27235e-05	5.40422e-05	4.73536e-05	4.49592e-05	5.14134e-05	5.8327e-05	4.66422e-05	3.9686e-05	2.57096e-05	5.28016e-05	2.98927e-05	1.79042e-05	3.943e-05	5.14215e-05	4.10627e-05	4.21832e-05	3.02695e-05	2.95889e-05	3.8955e-05	9.8082e-05	2.69015e-05	1.93636e-05	4.67105e-05	4.38144e-05	2.80067e-05	3.1497e-05	2.17652e-05	4.00883e-05	3.91368e-05	9.88696e-06	4.27517e-05	1.75201e-05	2.73049e-05	6.24032e-05
K01444	AGA, aspG; N4-(beta-N-acetylglucosaminyl)-L-asparaginase [EC:3.5.1.26]	0	4.33605e-08	0	0	0	0	0	0	0	0	0	0	0	0	0	0	0	0	0	0	5.20773e-07	0	0	6.96207e-07	3.0657e-08	0	0	0	0	0	0	0	0	0	0	0	0	1.72245e-07
K01446	PGRP; peptidoglycan recognition protein	1.33812e-06	9.69686e-06	2.11743e-06	2.20964e-06	3.34275e-05	4.29218e-06	2.5557e-05	1.02541e-06	8.36441e-06	9.91768e-07	2.21876e-05	9.53598e-07	2.82007e-06	3.71261e-07	5.85965e-06	1.62043e-06	1.12561e-05	1.36753e-06	4.91001e-07	1.52712e-06	1.14771e-05	4.29041e-07	2.32597e-06	0.000162753	8.27922e-06	1.88673e-06	3.0018e-05	1.89337e-06	2.63765e-08	5.81565e-06	1.12735e-06	7.10211e-06	1.00427e-05	1.61385e-07	4.71196e-05	5.52314e-07	5.635e-06	4.94491e-06
K01447	xlyAB; N-acetylmuramoyl-L-alanine amidase [EC:3.5.1.28]	7.12242e-05	0.000204722	0.000491558	0.000131416	7.51056e-05	0.000179467	9.29567e-05	0.000270742	9.07713e-05	0.000297418	0.000156782	0.000107257	0.000217468	0.000118006	0.000279919	0.000175745	0.000162619	0.000262224	0.000280441	0.000105541	0.000158836	0.000207833	0.000333229	0.000135206	0.000116463	0.000137995	0.000216019	4.48857e-05	0.000198284	0.000279862	0.00019797	9.8613e-05	0.000169909	4.78598e-05	0.000207317	0.000392679	0.00017657	6.21192e-05
K01448	amiABC; N-acetylmuramoyl-L-alanine amidase [EC:3.5.1.28]	0.000154405	0.000199608	2.61294e-05	0.000303379	0.000151999	0.000190379	0.000327628	0.000175847	0.000227382	0.0001175	0.000189982	0.000129983	0.000133147	0.000124741	9.02625e-05	8.39944e-05	0.000156894	0.000103748	0.00025454	0.000108431	0.000174445	0.000120967	0.00011519	0.000509695	0.000100917	6.97879e-05	0.000169286	9.7114e-05	8.49435e-05	9.11581e-05	4.88045e-05	0.000166694	0.000127276	0.000124826	0.000441567	0.00011995	0.000303242	0.000200081
K01449	cwlJ, sleB; N-acetylmuramoyl-L-alanine amidase [EC:3.5.1.28]	3.78394e-05	3.24936e-05	5.65767e-06	8.40895e-05	1.93873e-05	3.38405e-05	2.28791e-05	3.48363e-05	4.6363e-05	2.67179e-05	2.58119e-05	2.13569e-05	1.03826e-05	2.57189e-05	3.23333e-05	2.98261e-05	3.4095e-05	1.85262e-05	4.84703e-05	2.0842e-05	7.39503e-05	1.6851e-05	2.21389e-05	3.67221e-05	1.82957e-05	1.30087e-05	3.48515e-05	2.41304e-05	1.34398e-05	1.95829e-05	8.11027e-06	3.51516e-05	1.42683e-05	7.60894e-07	0.000104307	1.13165e-05	1.22631e-05	6.69746e-05
K01451	hipO; hippurate hydrolase [EC:3.5.1.32]	7.84876e-06	1.69129e-05	1.31603e-06	6.80898e-07	1.58564e-05	2.02334e-05	7.84768e-06	3.1638e-05	1.09629e-05	7.06626e-06	2.12196e-05	8.86034e-06	4.25275e-05	2.42486e-06	4.77749e-06	7.5199e-06	1.12099e-05	6.97958e-06	3.85776e-05	1.44692e-05	8.866e-06	1.02663e-05	3.37282e-06	7.3914e-06	5.43571e-06	1.11038e-05	4.39316e-06	1.05948e-05	6.20877e-06	1.43674e-05	1.20599e-05	1.41622e-05	9.14344e-06	2.47941e-05	8.23161e-05	1.33305e-06	3.22566e-05	2.82791e-05
K01452	E3.5.1.41; chitin deacetylase [EC:3.5.1.41]	9.08227e-05	9.86164e-05	2.07205e-05	0.0001664	0.000103569	0.000113049	0.000122201	0.000100063	0.000103172	5.134e-05	8.20356e-05	8.62071e-05	3.21486e-05	8.24284e-05	3.96758e-05	5.00898e-05	0.000104633	5.53145e-05	0.0001165	4.95268e-05	6.45901e-05	5.89198e-05	2.79474e-05	0.000141602	7.3652e-05	2.58315e-05	3.48681e-05	8.0944e-05	4.64806e-05	2.93625e-05	3.81608e-05	0.000104863	5.31374e-05	2.53242e-05	0.000180108	3.19707e-05	3.80524e-05	0.000109137
K01453	nylB; 6-aminohexanoate-oligomer exohydrolase [EC:3.5.1.46]	1.13745e-05	2.53621e-05	2.27119e-06	5.46481e-05	4.97855e-05	2.69029e-05	3.65927e-05	1.76803e-05	4.52222e-05	2.39811e-05	3.75851e-05	4.99181e-05	8.43923e-06	2.55433e-05	7.2902e-06	7.06826e-06	1.96371e-05	2.20815e-05	2.45946e-05	0.000104212	2.47464e-05	1.1914e-05	7.63941e-06	3.82604e-05	2.15391e-05	1.15669e-05	2.85445e-05	1.3678e-05	2.26772e-05	7.32872e-06	7.75029e-06	2.16911e-05	2.89008e-05	0.000209283	0	1.45513e-05	6.19063e-05	5.04871e-05
K01455	E3.5.1.49; formamidase [EC:3.5.1.49]	1.96494e-06	1.63573e-06	0	0	5.86367e-07	4.44831e-07	0	2.22059e-06	3.96154e-06	2.63886e-07	1.00181e-06	1.72528e-05	0	1.50263e-07	5.50676e-08	1.72047e-06	6.26043e-07	0	7.88556e-07	1.39479e-08	3.41551e-08	6.32829e-07	1.30986e-07	9.68845e-06	5.20591e-08	2.87857e-06	7.49632e-08	0	2.06851e-08	1.8266e-08	2.02356e-08	2.14227e-07	0	0	0	2.5719e-08	4.80418e-08	1.62505e-06
K01456	E3.5.1.52, NGLY1, PNG1; peptide-N4-(N-acetyl-beta-glucosaminyl)asparagine amidase [E C:3.5.1.52]	0	0	0	0	4.64091e-08	9.52171e-07	0	0	0	0	0	0	0	0	0	0	0	0	0	0	0	0	0	0	0	0	0	0	0	0	5.99046e-08	1.92791e-07	0	0	0	0	0	0
K01457	atzF; allophanate hydrolase [EC:3.5.1.54]	0	4.1786e-07	2.39081e-07	3.29827e-07	0	0	0	1.14802e-06	2.23557e-07	1.82967e-07	2.48324e-06	0	3.95818e-05	0	0	4.97946e-08	1.89783e-06	1.36406e-07	3.40257e-05	8.11663e-07	0	2.14932e-06	0	2.88057e-06	0	0	0	5.52056e-08	1.28104e-06	5.73775e-07	3.45023e-07	1.08909e-06	0	5.22797e-06	1.2109e-06	8.26946e-08	1.05692e-07	0
K01458	hutG; N-formylglutamate deformylase [EC:3.5.1.68]	0	0	0	0	0	0	0	0	1.1886e-06	0	0	0	0	0	0	0	0	6.61223e-08	0	0	0	0	0	0	0	0	0	0	0	0	0	0	0	0	0	0	0	3.25468e-06
K01461	E3.5.1.82; N-acyl-D-glutamate deacylase [EC:3.5.1.82]	0	0	0	0	1.72473e-06	0	0	0	0	0	0	0	0	0	0	0	0	0	0	0	0	0	0	0	0	0	0	0	0	0	0	0	0	0	0	0	0	6.24961e-07
K01462	PDF, def; peptide deformylase [EC:3.5.1.88]	0.000124649	0.000232684	0.000181949	0.000243446	0.000153471	0.000250591	0.000207143	0.000224573	0.00022194	0.000204827	0.000212306	0.000155989	8.28313e-05	8.79263e-05	0.000206344	8.38553e-05	0.000198855	6.78712e-05	0.000176002	0.000121589	0.000197048	8.16373e-05	0.000199573	0.000242191	0.000138295	4.89996e-05	0.000223666	0.000116931	5.27889e-05	7.75155e-05	0.000198553	0.000181504	0.000234221	4.82425e-05	0.000333642	0.000184035	0.00019559	0.000210174
K01464	DPYS, dht, hydA; dihydropyrimidinase [EC:3.5.2.2]	1.55477e-05	1.22571e-05	3.87324e-06	2.97388e-05	5.11964e-06	1.64465e-05	2.35674e-05	1.18736e-05	1.75643e-05	6.19724e-06	1.65262e-05	1.06094e-05	6.89564e-06	1.95083e-05	5.8811e-06	9.23237e-06	1.03547e-05	5.77392e-06	1.34479e-05	1.28945e-05	8.81176e-06	8.76997e-06	4.03832e-06	3.58459e-05	1.3866e-05	6.3885e-06	1.13442e-05	3.07903e-05	5.74624e-06	7.28351e-06	4.52005e-06	5.14707e-06	2.4575e-05	2.6316e-06	2.90719e-05	3.90422e-06	7.31982e-06	1.0178e-05
K01465	URA4, pyrC; dihydroorotase [EC:3.5.2.3]	0.000111341	0.000155291	0.000214719	6.87538e-05	7.57061e-05	0.000168929	0.000124945	0.000168995	7.91924e-05	0.000195796	8.43394e-05	9.69761e-05	0.000112247	7.00829e-05	0.0002233	0.000148463	0.00010697	0.000156346	0.000116755	8.01297e-05	0.000106245	0.000130087	0.000250015	5.5338e-05	8.64873e-05	6.36284e-05	0.000203018	3.48181e-05	0.000146147	0.000133134	0.000184019	9.98998e-05	0.000163419	4.59896e-05	0.000118545	0.000199187	0.000147854	5.7582e-05
K01467	ampC; beta-lactamase class C [EC:3.5.2.6]	4.6825e-07	3.41776e-06	1.23588e-06	6.08356e-07	1.98654e-07	6.11324e-07	7.28369e-06	8.74966e-07	2.00426e-06	7.94455e-07	1.30311e-05	6.67108e-07	1.18472e-07	2.74466e-07	1.94192e-06	8.33291e-08	1.13557e-06	2.99316e-07	1.4778e-07	3.8199e-07	1.03155e-07	6.61495e-07	4.12515e-07	6.47266e-05	1.76597e-06	5.75984e-07	4.024e-06	3.8442e-07	3.6199e-08	3.5805e-06	0	3.3431e-07	4.34377e-06	4.42845e-07	2.50386e-05	1.85863e-07	1.63354e-06	2.89988e-07
K01468	hutI, AMDHD1; imidazolonepropionase [EC:3.5.2.7]	8.15988e-06	3.20527e-06	3.63011e-06	1.49775e-06	1.06706e-05	2.31173e-05	1.05057e-05	8.78596e-06	7.02994e-06	4.48e-05	1.04622e-05	1.95438e-05	8.15974e-06	1.75475e-05	8.30813e-07	6.96939e-07	1.4987e-05	1.34059e-05	6.1616e-07	4.95118e-06	7.91726e-06	3.88062e-06	2.7847e-05	4.96415e-07	5.82011e-06	8.92331e-06	2.56368e-05	4.12323e-06	6.9554e-06	4.90183e-06	6.39849e-06	9.74942e-06	3.93798e-06	1.5896e-06	5.57538e-08	4.52772e-06	1.73949e-05	2.1253e-05
K01469	OPLAH, OXP1, oplAH; 5-oxoprolinase (ATP-hydrolysing) [EC:3.5.2.9]	8.81671e-08	1.48838e-07	1.25994e-06	2.90852e-07	8.23963e-07	2.00964e-06	2.53408e-07	6.76681e-07	6.93842e-07	4.66249e-08	2.13568e-07	3.5614e-08	4.55154e-08	3.29697e-07	4.04961e-07	6.40215e-07	3.14824e-07	2.16728e-07	8.44015e-08	1.53112e-06	1.96221e-06	2.24049e-07	6.51502e-07	2.4389e-05	9.16699e-07	1.42068e-06	9.60936e-07	7.28833e-07	7.21938e-08	1.95753e-07	1.08227e-06	2.66912e-06	1.63264e-05	2.24336e-06	3.22315e-06	0	3.13746e-07	3.67932e-06
K01470	E3.5.2.10; creatinine amidohydrolase [EC:3.5.2.10]	1.46374e-05	2.48296e-05	3.67845e-06	1.78253e-05	7.4312e-06	1.95224e-05	1.2478e-05	1.02801e-05	2.73276e-05	5.15383e-06	1.21535e-05	1.86749e-05	2.54182e-05	1.11359e-05	3.03782e-06	6.3449e-06	3.99025e-06	1.1251e-05	2.42912e-05	6.43855e-06	6.39774e-06	4.23154e-05	8.2578e-06	7.43749e-06	1.25265e-05	7.00509e-06	2.27067e-05	2.24942e-05	7.53879e-06	9.28685e-06	3.06436e-06	1.59065e-05	6.42724e-06	3.32022e-05	8.67737e-05	1.01709e-05	4.73183e-06	1.20316e-05
K01473	hyuA; N-methylhydantoinase A [EC:3.5.2.14]	1.6128e-06	3.84447e-06	9.06886e-07	4.32047e-06	1.49629e-06	5.74998e-06	3.85571e-07	1.9624e-06	1.40854e-06	1.25541e-06	3.1516e-06	7.60988e-07	2.27683e-07	6.03777e-07	4.47293e-07	4.40608e-07	2.89345e-06	4.45535e-07	7.34611e-07	3.61998e-07	2.47415e-06	5.78248e-07	8.32232e-07	5.59524e-06	1.91617e-06	3.02843e-06	1.44824e-06	2.96854e-06	1.10272e-06	1.77499e-06	1.43747e-06	7.57697e-06	1.1953e-06	9.19288e-07	9.71298e-06	5.85033e-07	8.02667e-07	2.28249e-06
K01474	hyuB; N-methylhydantoinase B [EC:3.5.2.14]	1.71082e-08	6.08591e-08	0	2.92976e-07	4.18566e-06	8.84013e-07	0	1.05467e-06	9.14897e-08	6.03122e-07	0	5.96905e-07	2.46095e-08	1.00154e-07	3.27077e-07	1.95469e-07	1.01126e-07	0	0	7.26921e-07	6.3883e-07	6.28191e-07	3.11748e-07	0	0	3.10361e-07	0	0	0	4.74035e-09	2.76998e-07	7.89955e-08	0	8.38068e-07	7.05282e-06	3.34934e-07	0	2.40086e-06
K01476	E3.5.3.1, rocF, arg; arginase [EC:3.5.3.1]	2.74426e-05	2.44103e-06	2.41334e-07	3.35453e-06	7.56477e-06	1.42433e-05	1.12591e-05	2.36956e-06	6.40549e-06	4.85169e-06	1.17357e-05	5.32892e-06	7.84248e-06	3.24447e-05	6.02576e-06	3.76534e-06	6.85696e-06	3.033e-05	2.39101e-06	8.19648e-06	1.50039e-05	4.96856e-06	2.5465e-06	1.69013e-07	6.92264e-06	2.86675e-05	1.96265e-06	2.08874e-05	2.3304e-05	5.87942e-07	3.95983e-06	4.86106e-06	4.47586e-06	1.41983e-06	4.76363e-06	4.40017e-06	1.78108e-06	5.44085e-06
K01477	alc, ALLC; allantoicase [EC:3.5.3.4]	0	0	6.29085e-08	0	0	0	0	0	0	0	0	0	0	0	0	0	0	0	0	0	0	0	0	0	0	0	0	0	0	0	0	0	0	1.93206e-07	1.24314e-06	0	8.08233e-08	0
K01478	arcA; arginine deiminase [EC:3.5.3.6]	5.92963e-06	8.1774e-06	0	1.77861e-06	8.62828e-06	1.07275e-05	6.78553e-06	3.77642e-06	8.40439e-06	2.38452e-06	9.39158e-06	1.30061e-05	4.48262e-07	1.20126e-06	1.45427e-06	7.2574e-07	1.50876e-05	2.25258e-06	6.62274e-08	2.6692e-06	5.98971e-06	6.87527e-07	1.24032e-06	0	5.03724e-06	4.68516e-06	1.84222e-06	2.64863e-06	3.87023e-07	8.59993e-07	5.28706e-06	7.64359e-06	3.90976e-06	4.21416e-06	2.78043e-06	5.63897e-07	7.74387e-07	1.25572e-05
K01479	hutG; formiminoglutamase [EC:3.5.3.8]	0	0	0	4.2031e-07	3.83086e-07	1.94439e-07	7.14357e-07	0	1.17577e-07	1.15199e-06	2.72308e-06	2.05227e-07	8.89619e-08	0	1.65341e-07	5.88482e-08	2.7733e-07	3.56584e-08	0	9.58239e-08	0	5.57207e-06	0	7.68249e-07	7.32455e-07	2.75418e-06	3.13424e-08	1.9202e-07	6.86967e-06	8.00571e-07	0	2.81437e-07	2.35906e-07	0	2.91867e-06	5.01448e-07	1.24909e-07	0
K01480	speB; agmatinase [EC:3.5.3.11]	1.12933e-05	1.09094e-05	2.46705e-06	3.08844e-05	1.01688e-05	4.39047e-06	1.95335e-05	8.51589e-06	1.29801e-05	3.24106e-06	1.52584e-05	6.35091e-06	4.78434e-05	3.81051e-06	7.87927e-06	6.4042e-06	6.45568e-06	1.89974e-06	2.83178e-05	9.43492e-06	6.50584e-06	1.14654e-05	3.78479e-06	3.34628e-05	3.37508e-06	5.56458e-06	8.24637e-06	7.95682e-06	8.76164e-06	1.10503e-05	3.42304e-06	4.95948e-06	9.41255e-06	6.07975e-06	3.21085e-05	4.06686e-06	7.5164e-06	5.5619e-06
K01482	DDAH, ddaH; dimethylargininase [EC:3.5.3.18]	0	0	0	5.38976e-08	1.09738e-06	5.03254e-08	0	0	1.84763e-07	4.60032e-08	0	5.31737e-08	0	0	0	0	0	0	0	0	0	0	0	0	1.7238e-07	0	0	0	0	0	0	1.00031e-07	0	0	0	0	0	0
K01483	allA; ureidoglycolate lyase [EC:4.3.2.3]	1.50303e-05	9.59622e-06	3.40239e-06	9.33897e-06	7.0293e-06	1.62674e-05	2.10762e-05	1.30394e-05	1.46992e-05	2.59474e-06	1.68139e-05	1.42362e-05	4.33306e-05	1.4577e-05	5.53843e-06	8.15583e-06	1.14323e-05	4.07674e-06	3.37518e-05	7.48889e-06	6.04678e-06	6.66955e-06	3.65208e-06	3.59502e-05	8.9475e-06	7.72417e-07	9.39426e-06	2.67235e-05	5.39421e-06	1.30179e-05	6.23926e-06	8.20662e-06	2.54138e-05	4.42898e-06	2.1415e-05	5.44219e-06	7.61675e-06	6.0652e-06
K01484	astB; succinylarginine dihydrolase [EC:3.5.3.23]	0	0	0	0	0	0	0	0	0	0	0	0	7.89178e-07	0	0	0	0	0	0	0	0	0	0	0	0	0	0	0	0	0	0	0	0	0	0	0	0	0
K01485	codA; cytosine/creatinine deaminase [EC:3.5.4.1 3.5.4.21]	1.94167e-07	4.61761e-08	5.44795e-07	0	4.40816e-07	4.23523e-06	1.19873e-05	1.28115e-07	3.14849e-06	1.42013e-06	7.80807e-06	2.01389e-07	2.69398e-05	5.76869e-07	1.02268e-07	7.73958e-07	1.45562e-06	9.92535e-07	2.41597e-05	3.25541e-06	7.59201e-07	9.17855e-06	5.97914e-07	1.66754e-05	1.29111e-06	1.28856e-06	1.72543e-06	3.34291e-06	3.72456e-06	1.54038e-05	2.4238e-06	6.52392e-06	1.39149e-05	1.06093e-06	1.55924e-05	1.45122e-06	3.48545e-07	1.34776e-05
K01486	ade; adenine deaminase [EC:3.5.4.2]	3.10391e-05	1.69677e-05	2.94763e-06	3.42349e-05	2.70135e-05	2.20658e-05	2.72402e-05	1.08641e-05	2.98836e-05	8.81007e-06	2.67231e-05	1.93814e-05	2.73132e-05	2.59428e-05	6.56431e-06	8.69981e-06	2.87487e-05	1.37261e-05	4.81601e-05	1.61409e-05	2.55324e-05	3.90393e-05	5.99678e-06	4.84822e-05	2.12842e-05	1.71895e-05	7.81388e-06	3.71778e-05	2.07671e-05	1.05567e-05	9.37481e-06	3.1364e-05	7.65356e-06	1.35524e-05	8.88234e-05	1.49087e-05	5.07823e-06	4.58822e-05
K01487	E3.5.4.3, guaD; guanine deaminase [EC:3.5.4.3]	2.47018e-05	2.95881e-05	6.36219e-06	5.00259e-05	2.23695e-05	3.13626e-05	4.88376e-05	2.08103e-05	4.66082e-05	1.20024e-05	2.91374e-05	2.64501e-05	2.23828e-05	4.08259e-05	9.06368e-06	9.78177e-06	3.11608e-05	1.88477e-05	6.09762e-05	3.54632e-05	2.38546e-05	3.58253e-05	9.0545e-06	0.000112438	2.42976e-05	1.26696e-05	1.4028e-05	4.66243e-05	2.3648e-05	1.93708e-05	1.26354e-05	3.11912e-05	3.21301e-05	2.53732e-05	0.000195742	1.01323e-05	1.04571e-05	5.89904e-05
K01488	add, ADA; adenosine deaminase [EC:3.5.4.4]	9.50689e-06	2.86834e-05	3.38236e-06	9.46115e-06	1.90287e-05	2.76438e-05	1.56976e-05	4.05283e-05	1.41083e-05	9.07697e-06	2.38092e-05	1.15969e-05	1.19424e-05	9.25348e-06	8.14782e-06	2.28992e-05	9.37333e-06	1.29161e-05	2.3116e-05	1.14342e-05	7.03387e-06	1.69781e-05	5.07011e-06	5.2462e-06	1.01643e-05	5.74389e-06	1.23209e-05	6.82903e-06	7.53315e-06	1.51137e-05	6.76694e-06	1.5226e-05	2.04369e-05	1.27782e-05	0.000124264	3.13424e-06	5.73803e-06	1.64326e-05
K01489	cdd, CDA; cytidine deaminase [EC:3.5.4.5]	0.000111845	0.000179418	0.000192064	9.69864e-05	5.63902e-05	0.000173163	7.79529e-05	0.000174221	0.000108559	0.000209026	6.49578e-05	8.61503e-05	6.90237e-05	6.40405e-05	0.000202207	6.79573e-05	9.92935e-05	6.3221e-05	5.97395e-05	4.58113e-05	9.10423e-05	2.80311e-05	0.000213524	8.44882e-05	3.70716e-05	2.88586e-05	0.000189704	6.60357e-05	4.5461e-05	5.29055e-05	0.000164007	8.33401e-05	0.000125617	9.42775e-06	7.37359e-05	0.000173138	0.000110174	7.63966e-05
K01490	AMPD; AMP deaminase [EC:3.5.4.6]	0	0	2.45285e-07	0	0	0	0	0	0	0	3.33249e-08	0	0	0	0	0	0	0	0	0	0	0	0	0	0	0	0	0	0	0	0	0	0	4.01775e-07	1.32658e-06	0	1.57568e-07	0
K01491	folD; methylenetetrahydrofolate dehydrogenase (NADP+) / methenyltetrahydrofolate cyc lohydrolase [EC:1.5.1.5 3.5.4.9]	1.59582e-05	5.39408e-05	3.1342e-05	9.40279e-06	2.78352e-05	9.70258e-05	6.26154e-05	5.65492e-05	6.46604e-05	6.47616e-05	5.70337e-05	5.66963e-05	4.39908e-05	1.19473e-05	1.3615e-05	7.15929e-06	3.76207e-05	3.97561e-05	3.78395e-05	1.94486e-05	3.25131e-05	2.18678e-05	5.19105e-05	3.79525e-05	2.8328e-05	2.09247e-05	6.65827e-05	2.32167e-05	6.90539e-06	1.84003e-05	4.1224e-05	4.33123e-05	3.10564e-05	4.28451e-05	0.000157157	1.84606e-05	0.000108077	4.43578e-05
K01493	comEB; dCMP deaminase [EC:3.5.4.12]	3.47058e-05	0.00013681	0.000230306	7.18816e-05	5.42436e-05	0.000160169	4.383e-05	0.000167617	8.16025e-05	0.000205852	8.54524e-05	6.43478e-05	2.7736e-05	4.55834e-05	0.000186448	3.57394e-05	7.91025e-05	3.36311e-05	3.95336e-05	2.42506e-05	7.46022e-05	3.77152e-05	0.000182421	0.000117677	4.46769e-05	3.11226e-05	0.000186006	4.16804e-05	2.85074e-05	3.48995e-05	0.000194361	7.628e-05	0.000118678	1.72472e-05	0.000213575	0.000193595	0.000139201	0.000140735
K01494	dcd; dCTP deaminase [EC:3.5.4.13]	6.11126e-06	4.85286e-06	2.60761e-06	8.85207e-06	1.96759e-05	8.3554e-06	3.98145e-05	4.13025e-06	4.24746e-05	2.7817e-06	1.49317e-05	1.02056e-05	3.97947e-05	3.17231e-07	1.04417e-06	3.96533e-06	1.20459e-05	2.76808e-06	2.42558e-05	4.7953e-05	3.51986e-05	7.3118e-06	2.707e-06	3.5739e-05	7.56756e-06	5.23386e-06	2.16816e-05	1.28618e-05	1.05569e-06	2.93788e-05	4.13619e-06	1.78585e-05	5.61155e-05	1.91614e-05	1.75283e-05	1.64756e-06	1.30926e-06	3.32674e-05
K01495	GCH1, folE; GTP cyclohydrolase IA [EC:3.5.4.16]	9.96373e-05	4.39902e-05	1.06731e-05	7.39691e-05	6.58972e-05	4.38634e-05	0.000124223	4.06927e-05	5.98994e-05	6.61978e-05	8.30218e-05	9.54565e-05	7.87762e-05	9.51078e-05	2.86268e-05	8.30953e-05	7.87673e-05	8.30289e-05	5.99286e-05	5.57918e-05	6.44729e-05	3.28736e-05	4.13378e-05	7.85417e-05	7.31221e-05	0.000286572	5.68419e-05	6.77638e-05	6.29264e-05	4.37059e-05	2.71312e-05	5.51127e-05	0.000108285	9.39412e-06	3.65245e-05	2.0299e-05	2.60934e-05	5.35863e-05
K01496	hisI; phosphoribosyl-AMP cyclohydrolase [EC:3.5.4.19]	6.75009e-07	2.84202e-05	1.71465e-06	1.64117e-05	2.81181e-06	4.94089e-06	5.01879e-06	4.41193e-06	2.45511e-05	1.35771e-05	6.98047e-06	1.2782e-05	2.1391e-06	4.1712e-06	1.16647e-06	2.07248e-06	1.54827e-06	2.09912e-06	4.35076e-06	2.44648e-05	2.42397e-06	2.90281e-07	3.13325e-06	8.76175e-05	5.10487e-06	2.17565e-05	4.09039e-06	1.8518e-06	6.79148e-07	2.03236e-06	1.22325e-06	6.51889e-06	4.42894e-06	5.68241e-07	3.02889e-06	8.94413e-07	3.28195e-06	1.74573e-05
K01497	ribA, RIB1; GTP cyclohydrolase II [EC:3.5.4.25]	0	3.80326e-07	7.12675e-07	0	4.05257e-07	0	1.81643e-06	0	5.01316e-07	6.88518e-07	8.62909e-06	1.91247e-07	4.07541e-05	0	0	0	1.52891e-06	3.82908e-07	2.41753e-05	8.65081e-07	0	1.12319e-05	4.9495e-07	1.8707e-05	1.81239e-06	5.79052e-07	3.61763e-08	1.17663e-05	1.19386e-06	1.85038e-06	1.92218e-06	2.83611e-06	1.18732e-07	3.97148e-06	2.36487e-05	1.36335e-06	1.38798e-07	1.47543e-05
K01499	mch; methenyltetrahydromethanopterin cyclohydrolase [EC:3.5.4.27]	0	0	0	0	0	1.79153e-06	0	0	0	0	0	0	0	0	0	0	0	0	0	0	0	0	0	0	1.29398e-06	0	0	0	0	0	0	1.07067e-07	0	0	0	0	0	4.3193e-08
K01501	E3.5.5.1; nitrilase [EC:3.5.5.1]	0	5.10368e-08	0	0	0	0	3.2803e-06	0	0	3.85194e-08	0	2.00626e-06	0	2.78697e-07	0	0	0	1.39996e-07	0	3.53035e-08	0	0	0	0	3.60844e-08	0	0	0	3.32545e-08	0	0	8.4453e-07	0	0	0	0	0	3.51638e-07
K01502	E3.5.5.7; aliphatic nitrilase [EC:3.5.5.7]	0	0	0	0	3.15415e-08	0	0	0	0	0	0	2.463e-08	0	0	0	0	0	0	0	0	0	0	0	0	7.43962e-07	0	0	0	0	0	0	0	0	0	0	0	2.81296e-07	1.7169e-05
K01507	ppa; inorganic pyrophosphatase [EC:3.6.1.1]	2.19818e-05	2.69174e-05	1.38542e-06	2.41161e-05	4.02797e-05	3.97381e-05	1.55259e-05	2.58685e-05	3.14549e-05	8.54169e-06	3.15631e-05	1.13585e-05	5.6696e-05	3.53985e-06	1.26532e-05	1.08323e-05	3.5238e-05	9.01849e-06	5.0938e-05	8.14772e-06	2.4239e-05	3.48126e-05	9.17085e-06	0.000100528	1.91808e-05	4.41581e-06	6.52578e-06	2.92839e-05	6.59263e-06	1.16801e-05	1.10012e-05	3.92914e-05	1.5096e-05	8.93906e-06	3.78607e-05	3.84497e-06	7.87812e-07	5.71221e-05
K01512	acyP; acylphosphatase [EC:3.6.1.7]	2.53315e-05	3.43276e-05	5.96893e-06	6.55409e-05	3.96509e-05	3.63471e-05	6.2508e-05	4.11828e-05	4.397e-05	1.52991e-05	5.44578e-05	3.86727e-05	1.64885e-05	4.35484e-05	1.77014e-05	3.81167e-05	4.29593e-05	2.7119e-05	5.80276e-05	1.87864e-05	5.62506e-05	2.27961e-05	1.2414e-05	0.000185803	3.5531e-05	4.60286e-06	3.60286e-05	5.40514e-05	1.25948e-05	4.25307e-05	1.45196e-05	3.53392e-05	7.06678e-05	2.98761e-05	0.000118212	1.93493e-05	7.06012e-05	5.11392e-05
K01513	ENPP1_3, CD203; ectonucleotide pyrophosphatase/phosphodiesterase family member 1/3 [ EC:3.1.4.1 3.6.1.9]	6.98511e-07	1.91567e-06	7.8202e-08	7.62851e-07	9.50582e-07	1.27459e-06	2.30251e-06	4.72203e-07	1.59189e-06	2.67751e-07	2.39999e-06	4.00756e-06	2.89212e-06	7.92952e-07	3.57999e-07	1.47749e-07	9.72572e-07	5.1449e-06	2.73923e-07	1.46958e-06	3.75929e-06	2.997e-06	1.09391e-07	3.96693e-06	7.05665e-06	2.49988e-06	8.47252e-06	4.18914e-06	3.14113e-06	1.60317e-07	9.65486e-07	4.49864e-06	4.17015e-06	1.98818e-06	6.19348e-06	2.60281e-07	2.06405e-07	8.95114e-07
K01515	nudF; ADP-ribose pyrophosphatase [EC:3.6.1.13]	5.92036e-05	0.000181734	0.000276174	0.000195769	8.34647e-05	0.000146159	7.81384e-05	0.000143211	0.000115192	0.000173446	9.25936e-05	0.000111754	2.37358e-05	6.78948e-05	0.000211216	3.6694e-05	6.8946e-05	4.13249e-05	4.08648e-05	0.000127006	5.55874e-05	6.06426e-05	0.000198938	0.000115118	0.000137619	7.60906e-06	0.000192887	7.67794e-05	3.98492e-05	5.06377e-05	0.000195826	0.000101913	0.000155438	0.000277243	7.56076e-05	0.000210964	0.000183169	9.16097e-05
K01518	NUDT2; bis(5'-nucleosidyl)-tetraphosphatase [EC:3.6.1.17]	0	2.60713e-06	9.3475e-08	2.58753e-06	6.97673e-08	6.28167e-06	7.00529e-08	1.24659e-07	1.34486e-06	6.948e-07	5.72346e-08	6.54901e-08	0	0	1.043e-07	0	2.22903e-07	1.39699e-06	1.27566e-05	0	3.42259e-07	1.70348e-06	1.01261e-06	5.67109e-08	1.7545e-07	0	5.27852e-07	0	4.60278e-08	4.62073e-07	1.42689e-07	5.51848e-06	4.51598e-08	0	0	1.36668e-06	0	8.34754e-06
K01519	ITPA; inosine triphosphate pyrophosphatase [EC:3.6.1.-]	0	0	0	0	2.03842e-06	4.68756e-06	0	0	1.39749e-06	0	3.80358e-08	0	0	0	8.16027e-08	0	6.37041e-07	0	0	0	0	0	0	0	0	0	0	0	0	0	1.16545e-06	7.70963e-07	0	0	2.85202e-08	0	0	1.943e-05
K01520	dut, DUT; dUTP pyrophosphatase [EC:3.6.1.23]	0.000114103	0.000181639	0.00028203	0.000101635	7.7862e-05	0.000195926	8.157e-05	0.000204115	0.000112069	0.000190188	0.000124082	0.000112858	7.89328e-05	9.83998e-05	0.00019075	9.10278e-05	0.000112483	4.60367e-05	0.000122601	5.13481e-05	0.000136959	7.18229e-05	0.000222666	0.000147105	9.32128e-05	2.16548e-05	0.000147798	7.59018e-05	2.64988e-05	6.39498e-05	0.000628305	0.000106253	0.000207894	3.03605e-05	0.000265484	0.000232983	0.000181007	0.000127105
K01522	FHIT; bis(5'-adenosyl)-triphosphatase [EC:3.6.1.29]	0	0	0	0	0	0	0	1.26336e-06	0	1.62809e-07	0	4.13689e-07	0	0	0	0	0	0	0	0	0	0	0	0	0	0	0	0	0	0	0	8.46007e-07	0	0	0	0	0	1.71201e-07
K01523	hisE; phosphoribosyl-ATP pyrophosphohydrolase [EC:3.6.1.31]	2.70799e-07	1.77883e-06	6.11111e-07	5.82672e-07	7.92096e-07	5.39599e-07	5.7148e-06	8.19185e-08	3.04016e-06	0	6.19307e-06	5.10468e-07	9.40943e-08	0	7.97428e-07	0	2.5341e-07	4.64431e-07	0	3.08233e-07	0	9.72834e-08	2.37854e-07	1.81549e-06	4.01452e-07	7.36886e-07	4.00984e-06	1.367e-07	0	2.51577e-06	1.11697e-07	1.98925e-07	1.04688e-06	1.0427e-07	1.79547e-05	2.46902e-07	3.9257e-07	5.82278e-07
K01524	ppx-gppA; exopolyphosphatase / guanosine-5'-triphosphate,3'-diphosphate pyrophosphat ase [EC:3.6.1.11 3.6.1.40]	3.82768e-05	5.44409e-05	2.71836e-05	6.87816e-05	3.34645e-05	3.78503e-05	9.97578e-05	2.67299e-05	5.76556e-05	1.56995e-05	4.88301e-05	4.98943e-05	4.21491e-05	2.43133e-05	1.2629e-05	1.81101e-05	2.94313e-05	4.11399e-05	7.5632e-05	6.17208e-05	4.24437e-05	1.06437e-05	1.19589e-05	0.000135126	2.53038e-05	8.77539e-06	3.86967e-05	3.35839e-05	1.7338e-05	3.55337e-05	2.04053e-05	5.38391e-05	8.56335e-05	3.48338e-05	2.4893e-05	1.89517e-05	9.27114e-05	5.8368e-05
K01525	apaH; bis(5'-nucleosyl)-tetraphosphatase (symmetrical) [EC:3.6.1.41]	9.96373e-07	2.60607e-05	1.53574e-06	0	3.85171e-06	1.2448e-07	5.36397e-06	8.22675e-06	4.00183e-07	1.25509e-05	1.76869e-05	1.17694e-05	4.87363e-05	2.24584e-06	2.861e-06	1.33193e-05	1.03563e-05	4.83756e-06	3.49322e-05	6.39042e-06	7.40626e-06	2.26514e-05	4.07017e-06	2.43249e-05	6.38005e-06	1.09105e-06	1.69677e-06	1.67157e-05	1.77905e-06	1.25935e-05	1.23611e-05	7.18987e-06	2.38437e-06	1.30176e-05	8.90333e-05	2.89923e-06	1.25849e-05	2.22795e-05
K01527	EGD1, BTF3; nascent polypeptide-associated complex subunit beta	0	0	0	0	0	0	0	0	0	0	0	0	0	0	0	0	0	0	0	0	0	0	0	0	0	0	0	0	0	0	0	1.70507e-06	0	0	0	0	0	0
K01530	E7.6.2.1; phospholipid-translocating ATPase [EC:7.6.2.1]	0.000230948	0.000135307	1.96224e-05	0.000227047	0.000164613	0.000130338	0.000170384	8.95279e-05	0.00018351	7.6569e-05	0.000188267	0.000137819	0.000309664	0.000426229	9.3948e-05	0.000290899	0.000287411	0.000332763	0.000255473	0.000227213	0.000296339	0.000315087	6.31242e-05	6.5036e-05	0.000253888	0.000374748	7.15897e-05	0.000177138	0.000458252	0.000327234	6.24353e-05	0.000176129	0.00011314	0.000254821	5.63615e-06	8.47813e-05	0.000106489	0.000180153
K01531	mgtA, mgtB; P-type Mg2+ transporter [EC:7.2.2.14]	7.02703e-06	1.5452e-05	1.65053e-06	1.81655e-06	4.42604e-06	5.18773e-06	6.19137e-05	1.97554e-06	9.87145e-06	6.55685e-06	2.38361e-05	5.16628e-06	1.7212e-05	2.92913e-05	5.38014e-06	4.90702e-06	2.11044e-05	2.87065e-06	7.62828e-06	6.2717e-06	1.7026e-05	3.98253e-05	2.06585e-06	3.38485e-05	1.55026e-05	2.36649e-05	8.43495e-06	8.75338e-05	2.10763e-06	2.10921e-05	1.92097e-06	1.11805e-05	2.58794e-05	1.76951e-05	0.000174759	1.19193e-05	1.93641e-06	6.55854e-06
K01533	copB; P-type Cu2+ transporter [EC:7.2.2.9]	6.42528e-05	0.000232553	0.000325782	0.000118476	0.000105786	0.000265499	7.08997e-05	0.000261197	0.000120379	0.000278938	0.000109516	0.00013723	7.60939e-06	7.40447e-05	0.000286544	5.09203e-05	0.000105403	3.8732e-05	5.83621e-05	4.1736e-05	0.000112328	1.13814e-05	0.000327317	6.50217e-05	5.86207e-05	3.51093e-05	0.000255141	7.02372e-05	2.36714e-05	5.7447e-05	0.000246838	0.000162702	0.000141891	2.25757e-06	6.07803e-05	0.000297011	0.000171597	0.000141611
K01534	zntA; Cd2+/Zn2+-exporting ATPase [EC:3.6.3.3 7.2.2.12]	5.27907e-05	0.000177226	0.000294574	7.93619e-05	0.00011019	0.00022652	0.000112222	0.000206747	9.86211e-05	0.00024576	8.41037e-05	8.41705e-05	8.97649e-05	8.84406e-05	0.000277012	0.000151405	0.000147678	0.00012387	0.0001298	6.03183e-05	0.000176648	0.000113045	0.000260112	0.000136821	7.00194e-05	0.000106734	0.000239508	6.62112e-05	0.000118583	0.000127815	0.000243629	0.000125312	0.000159845	3.67776e-05	0.000123679	0.000228846	0.00019806	0.000102854
K01535	PMA1, PMA2; H+-transporting ATPase [EC:7.1.2.1]	0	0	1.28077e-07	0	0	0	0	0	0	0	0	0	0	0	0	0	0	0	0	0	0	0	4.98497e-08	0	0	0	0	0	0	0	0	0	0	9.17826e-07	1.33208e-06	0	1.6455e-07	0
K01536	ENA; P-type Na+/K+ transporter [EC:7.2.2.3 7.2.2.-]	0	0	1.76282e-07	0	0	0	0	0	0	0	0	0	0	3.55603e-08	0	0	0	0	0	0	0	0	0	0	0	0	0	3.94326e-08	0	0	0	0	0	9.62493e-07	1.34452e-06	0	1.50989e-07	0
K01537	ATP2C; P-type Ca2+ transporter type 2C [EC:7.2.2.10]	3.53079e-05	5.10675e-05	1.82079e-05	0.000123999	0.000113534	6.32974e-05	8.30207e-05	7.37193e-05	0.000172716	7.73243e-05	0.000109327	7.73196e-05	0.000145891	6.91366e-05	3.35262e-05	0.000119148	8.83282e-05	0.000125524	0.000125968	0.000201883	8.04654e-05	0.000112667	4.76035e-05	5.13184e-05	0.000148252	5.97119e-05	6.46718e-05	3.58105e-05	0.000125853	0.000137036	3.8388e-05	0.000105674	7.48436e-05	0.000307354	9.92572e-05	4.33225e-05	5.87793e-05	9.31326e-05
K01539	ATP1A; sodium/potassium-transporting ATPase subunit alpha [EC:7.2.2.13]	6.87308e-07	5.38713e-06	7.62108e-07	6.17891e-07	6.04929e-07	6.41195e-07	1.29833e-05	9.42063e-07	1.66817e-06	2.49628e-07	1.08967e-05	7.23363e-07	3.83861e-08	1.21197e-06	2.38186e-06	1.14943e-07	1.02538e-06	7.25564e-07	3.69594e-07	5.53645e-07	6.23748e-08	5.83329e-07	6.97395e-07	6.70886e-05	5.89842e-07	1.48334e-06	5.56368e-06	1.62501e-06	2.53039e-07	3.96368e-06	5.75649e-07	2.0506e-06	3.79128e-06	3.51689e-07	4.66199e-05	1.70933e-07	1.64282e-06	2.62114e-07
K01540	ATP1B, CD298; sodium/potassium-transporting ATPase subunit beta	0	0	0	0	0	0	0	0	0	8.51911e-08	0	0	5.17767e-07	0	4.16649e-08	0	0	1.5481e-07	0	2.34236e-07	1.35566e-07	2.70232e-07	0	0	3.99028e-08	0	0	0	0	0	0	0	0	0	0	0	0	0
K01541	#N/A	5.72338e-05	5.07418e-05	1.03175e-05	7.86316e-05	5.5442e-05	5.38607e-05	5.59928e-05	6.14059e-05	7.01747e-05	2.06479e-05	4.87219e-05	2.86122e-05	8.17463e-06	2.62275e-05	2.74064e-05	2.25215e-05	6.39432e-05	1.89559e-05	4.14506e-05	2.60343e-05	7.66585e-05	1.24809e-05	2.14559e-05	6.02829e-05	3.60934e-05	9.48711e-06	3.54191e-05	3.76006e-05	2.11958e-05	2.75088e-05	1.36758e-05	5.86215e-05	4.64341e-05	1.8096e-06	4.17814e-05	1.11797e-05	1.36923e-05	6.07434e-05
K01546	kdpA; potassium-transporting ATPase potassium-binding subunit	4.17923e-06	2.05239e-06	6.62093e-07	2.26847e-06	4.15151e-06	4.71256e-06	7.33407e-06	3.30309e-06	2.70848e-06	2.53599e-06	1.38328e-05	6.04626e-06	2.44418e-05	1.60058e-05	9.44985e-07	1.11103e-06	9.09433e-06	1.10174e-05	9.3007e-06	5.85509e-06	4.99048e-06	7.00928e-06	2.06999e-06	1.52138e-05	6.71131e-06	1.16697e-05	2.79802e-06	1.08868e-05	8.88439e-06	1.69214e-06	4.09632e-06	3.73152e-06	2.81259e-06	5.46496e-06	2.22258e-05	6.98112e-06	1.92936e-06	5.81659e-06
K01547	kdpB; potassium-transporting ATPase ATP-binding subunit [EC:7.2.2.6]	5.25993e-06	2.39002e-07	3.14646e-08	1.34598e-06	3.66299e-06	5.49718e-06	6.13814e-06	1.48314e-06	1.56491e-06	1.49519e-06	4.10631e-06	4.46734e-06	8.22611e-06	1.00735e-05	3.08819e-07	1.07728e-06	8.50679e-06	8.48217e-06	6.30136e-07	2.78081e-06	4.88773e-06	2.05564e-06	9.9933e-07	4.95707e-08	6.44656e-06	1.72274e-05	2.7026e-06	8.56836e-06	8.60092e-06	5.73725e-07	7.04744e-07	6.9812e-07	2.3991e-06	1.51838e-06	0	3.21752e-06	1.57082e-06	6.32573e-06
K01548	kdpC; potassium-transporting ATPase KdpC subunit	1.20179e-05	5.341e-06	1.45525e-06	4.44505e-06	8.84812e-06	1.42345e-05	1.42744e-05	6.44947e-06	1.89932e-05	5.21886e-06	1.41125e-05	8.34662e-06	5.93302e-06	1.98207e-05	2.41958e-06	4.70703e-06	1.42156e-05	1.12805e-05	4.31472e-07	3.86618e-06	1.23565e-05	2.38583e-06	2.40613e-06	1.47837e-07	5.89139e-05	1.88519e-05	9.03519e-06	1.85565e-05	2.37475e-05	1.8694e-06	1.4414e-06	6.59749e-06	3.98275e-06	1.45441e-06	2.51374e-06	3.36348e-06	5.78122e-06	1.20235e-05
[truncated: 5,425 more rows]
