# Supplementary material for: Glycan Biosynthesis Ability of Gut Microbiota Increased in Primary Hypertension Patients Taking Antihypertension Medications and Potentially Promoted by Macrophage-Adenosine Monophosphate-Activated Protein Kinase
Source: Front Microbiol. 2021 Nov 4;12:719599. doi: 10.3389/fmicb.2021.719599 (PMC8600050; doi:10.3389/fmicb.2021.719599)
Supplement: Supplementary file 1 [file Presentation_1.zip › Supplementary Table 6.xls]

## Sheet: Supplementary Table 6
KO ID	Ortholog	Ctrl		HBP		P-value
		Mean	SD	Mean	SD
K02106	atoE; short-chain fatty acids transporter	9.49267e-07	6.80299e-07	5.39372e-06	8.59055e-06	0.0184
K00499	CMO; choline monooxygenase [EC:1.14.15.7]	2.60835e-07	3.88364e-07	1.48727e-06	3.20129e-06	0.0968
K07812	torZ; trimethylamine-N-oxide reductase (cytochrome c) [EC:1.7.2.3]	7.90423e-06	9.46054e-06	2.27147e-05	2.91275e-05	0.0377
K08298	caiB; L-carnitine CoA-transferase [EC:2.8.3.21]	3.36688e-07	4.55296e-07	4.35479e-06	9.27432e-06	0.0251
K00036	G6PD, zwf; glucose-6-phosphate 1-dehydrogenase [EC:1.1.1.49 1.1.1.363]	1.68566e-05	1.2587e-05	4.26561e-05	3.20249e-05	0.0259
K00118	gfo; glucose-fructose oxidoreductase [EC:1.1.99.28]	1.72847e-05	1.40584e-05	5.22024e-05	4.55423e-05	0.0414
K08194	dgoT; MFS transporter, ACS family, D-galactonate transporter	1.22337e-05	1.03458e-05	5.12047e-05	4.16606e-05	0.0051
K03670	mdoG; periplasmic glucans biosynthesis protein	2.47042e-07	3.87957e-07	3.38289e-06	5.10654e-06	0.0141
K13770	ysiA, fadR; TetR/AcrR family transcriptional regulator, fatty acid metabolism regulator protein	1.4489e-05	1.01278e-05	3.26812e-05	2.58135e-05	0.0824
K05790	wzzE; lipopolysaccharide biosynthesis protein WzzE	3.40704e-07	4.2669e-07	4.97816e-06	1.05734e-05	0.0282
K08992	lapA; lipopolysaccharide assembly protein A	2.38401e-07	4.47174e-07	3.46009e-06	7.62393e-06	0.0386
K02399	flgN; flagella synthesis protein FlgN	1.16449e-07	1.96054e-07	2.96254e-06	6.41528e-06	0.0112
K00281	GLDC, gcvP; glycine dehydrogenase [EC:1.4.4.2]	2.02361e-05	1.72839e-05	4.39073e-05	2.96978e-05	0.0447
K01580	E4.1.1.15, gadB, gadA, GAD; glutamate decarboxylase [EC:4.1.1.15]	1.35454e-06	1.18277e-06	1.43219e-05	2.8843e-05	0.0208
K01919	gshA; glutamate--cysteine ligase [EC:6.3.2.2]	9.46471e-07	1.01222e-06	9.86697e-06	1.56359e-05	0.0083
K01920	gshB; glutathione synthase [EC:6.3.2.3]	5.00292e-07	8.71285e-07	6.11877e-06	8.9695e-06	0.0189
K04691	hhoB, degS; serine protease DegS [EC:3.4.21.-]	2.8419e-07	3.97803e-07	2.9067e-06	5.89333e-06	0.083
K04772	degQ, hhoA; serine protease DegQ [EC:3.4.21.-]	3.48625e-07	5.04819e-07	4.20416e-06	8.68684e-06	0.0343
K06048	gshA, ybdK; glutamate---cysteine ligase / carboxylate-amine ligase [EC:6.3.2.2 6.3.- .-]	3.24181e-07	4.3473e-07	4.49659e-06	9.92333e-06	0.0597
K10001	gltI, aatJ; glutamate/aspartate transport system substrate-binding protein	2.53894e-07	3.17454e-07	4.00892e-06	8.42594e-06	0.031
K10037	glnP; glutamine transport system permease protein	2.59249e-07	3.81278e-07	3.96012e-06	8.43115e-06	0.03
K12685	ssp; subtilase-type serine protease [EC:3.4.21.-]	2.12217e-06	3.34903e-06	4.85982e-06	4.76294e-06	0.0419
K12940	abgA; aminobenzoyl-glutamate utilization protein A	1.05332e-05	9.84938e-06	2.87931e-05	4.29876e-05	0.0256
K06074	btuD; vitamin B12 transport system ATP-binding protein [EC:7.6.2.8]	2.7288e-07	4.13082e-07	3.72626e-06	8.65582e-06	0.0371
K06858	btuF; vitamin B12 transport system substrate-binding protein	2.74507e-07	3.56802e-07	4.41648e-06	9.41218e-06	0.0145
K03543	emrA; membrane fusion protein, multidrug efflux system	1.34869e-05	1.71901e-05	3.33829e-05	2.76488e-05	0.0187
K03923	mdaB; modulator of drug activity B	1.18192e-06	1.38247e-06	6.83207e-06	1.02968e-05	0.0261
K07786	emrY; MFS transporter, DHA2 family, multidrug resistance protein	1.75489e-07	2.21154e-07	2.88911e-06	6.19553e-06	0.015
K08153	blt; MFS transporter, DHA1 family, multidrug resistance protein	6.78011e-06	6.05675e-06	2.50124e-05	2.05406e-05	0.001
K08157	TPO1; MFS transporter, DHA1 family, multidrug resistance protein	3.54953e-07	4.40049e-07	4.71286e-06	8.09609e-06	0.0287
K09771	TC.SMR3; small multidrug resistance family-3 protein	3.45721e-07	4.07329e-07	4.61321e-06	9.42755e-06	0.0407
K18138	acrB, mexB, adeJ, smeE, mtrD, cmeB; multidrug efflux pump	1.95631e-05	1.05358e-05	3.76507e-05	3.05001e-05	0.0288
K18298	mexE; membrane fusion protein, multidrug efflux system	7.40473e-06	7.77959e-06	2.87098e-05	2.76264e-05	0.0208
K18299	mexF; multidrug efflux pump	2.00438e-07	4.11951e-07	2.29632e-06	4.24448e-06	0.0671
K18302	mexJ; membrane fusion protein, multidrug efflux system	2.45221e-05	2.79171e-05	5.64211e-05	4.20918e-05	0.0278
K18898	mdtE; membrane fusion protein, multidrug efflux system	4.90698e-07	7.06084e-07	4.7598e-06	1.00235e-05	0.0459
K18903	oprC, opcM; outer membrane protein, multidrug efflux system	1.50276e-05	1.18598e-05	5.01218e-05	3.87413e-05	0.0058
K18975	ebr, qacEdelta1; small multidrug resistance pump	1.09251e-07	2.80251e-07	5.4751e-06	1.2636e-05	0.001
