# Supplementary material for: Glycan Biosynthesis Ability of Gut Microbiota Increased in Primary Hypertension Patients Taking Antihypertension Medications and Potentially Promoted by Macrophage-Adenosine Monophosphate-Activated Protein Kinase
Source: Front Microbiol. 2021 Nov 4;12:719599. doi: 10.3389/fmicb.2021.719599 (PMC8600050; doi:10.3389/fmicb.2021.719599)
Supplement: Supplementary file 1 [file Presentation_1.zip › Supplementary Table 7.xls]

## Sheet: Supplementary Table 7
ko ID	KEGG Pathway	Ctrl								HBP
		C21	C22	C23	C24	C26	C27	C28	C29	HBP1	HBP3	HBP4	HBP6	HBP7	HBP8	HBP9	HBP10	HBP11	HBP12	HBP14	HBP15	HBP16	HBP17	HBP18	HBP19	HBP20	HBP21	HBP23	HBP24	HBP25	HBP26	HBP27	HBP28	HBP29	HBP30	HBP31	HBP32	HBP33	HBP36
unassigned	unassigned; unassigned; unassigned	0.787962	0.740131	0.732013	0.748256	0.780531	0.758594	0.754777	0.733863	0.752651	0.747267	0.762152	0.756407	0.764245	0.750343	0.736474	0.773189	0.752681	0.774973	0.764744	0.768787	0.759341	0.786959	0.711419	0.741197	0.763695	0.80362	0.717705	0.772585	0.77157	0.782342	0.721186	0.782798	0.750481	0.791205	0.752704	0.720112	0.75366	0.758911
ko00010	Metabolism; Carbohydrate metabolism; Glycolysis / Gluconeogenesis	0.00166588	0.0029197	0.00288233	0.00241412	0.00198339	0.00291974	0.00245975	0.00268484	0.00231966	0.00266275	0.00249672	0.0022134	0.00248622	0.00159973	0.00258382	0.00123595	0.0021704	0.0015956	0.00274845	0.001759	0.00188996	0.00176467	0.00265758	0.00419987	0.00190357	0.00121149	0.00263729	0.00176207	0.00125972	0.001486	0.00261143	0.00205721	0.00277316	0.00238591	0.00438846	0.00316402	0.00245437	0.00264123
ko00020	Metabolism; Carbohydrate metabolism; Citrate cycle (TCA cycle)	0.000670023	0.00169873	0.00219172	0.000745384	0.000902094	0.00146864	0.000914941	0.00161327	0.000921297	0.00167197	0.00120898	0.00100941	0.00159197	0.000858159	0.00170646	0.000705262	0.00112329	0.000900954	0.00145092	0.000710298	0.000977967	0.000922512	0.001671	0.00132443	0.000764495	0.000911148	0.00159631	0.000827256	0.000689993	0.000878994	0.0018213	0.00109004	0.00133144	0.000710609	0.00199735	0.00177224	0.00171041	0.0012165
ko00030	Metabolism; Carbohydrate metabolism; Pentose phosphate pathway	0.0011704	0.00190839	0.00179403	0.00192889	0.00138566	0.00198686	0.0018509	0.00176268	0.00165672	0.00173459	0.001756	0.00155209	0.00199701	0.00140346	0.00181538	0.00104615	0.00163447	0.00143069	0.00222234	0.00136183	0.00136945	0.0013897	0.00185307	0.00249101	0.00138092	0.0010635	0.00189293	0.00122044	0.00102652	0.00125382	0.00165634	0.00144598	0.00174886	0.00172225	0.00347732	0.00175265	0.00234281	0.00171116
ko00040	Metabolism; Carbohydrate metabolism; Pentose and glucuronate interconversions	0.00207175	0.00197904	0.0028678	0.0017594	0.00127787	0.00198282	0.00227604	0.00185279	0.00157041	0.00188506	0.00153605	0.00163602	0.00230867	0.0018806	0.00216735	0.0020038	0.0016451	0.00235593	0.00230799	0.00151768	0.00140213	0.00199846	0.00223237	0.00200558	0.00158609	0.00152982	0.00215148	0.00153923	0.0020676	0.00148603	0.00202243	0.00161438	0.00191333	0.00205403	0.00203593	0.00258235	0.00237163	0.00123044
ko00051	Metabolism; Carbohydrate metabolism; Fructose and mannose metabolism	0.00188804	0.00287083	0.0032207	0.00288356	0.00195697	0.00301615	0.00263355	0.0028665	0.00243803	0.0030135	0.0024768	0.00235803	0.00237037	0.00206711	0.00340448	0.00166876	0.00225194	0.00225695	0.00279272	0.00177231	0.00211957	0.0016602	0.00300151	0.00384345	0.00214628	0.00125259	0.00321716	0.00215823	0.0017213	0.00173599	0.00259151	0.00222362	0.00265307	0.00261026	0.00337307	0.00314218	0.00357254	0.00234712
ko00052	Metabolism; Carbohydrate metabolism; Galactose metabolism	0.00256464	0.00326608	0.00376704	0.00380076	0.00245845	0.00310243	0.00271076	0.00303281	0.0028791	0.00309628	0.00286523	0.00294898	0.00328551	0.0033493	0.00375305	0.00293966	0.00292497	0.00339739	0.00341687	0.00347733	0.00252953	0.00296534	0.00388824	0.00370408	0.00307968	0.00310481	0.00329045	0.00261156	0.00318926	0.00313646	0.00350502	0.00258868	0.00315939	0.00444131	0.00288529	0.0043611	0.00342936	0.00218089
ko00053	Metabolism; Carbohydrate metabolism; Ascorbate and aldarate metabolism	0.000104484	0.000240128	0.000219779	0.000214961	0.000159806	0.000182021	0.000213198	0.000254629	0.000205897	0.000201067	0.00021521	0.000191834	0.000493877	0.000225981	0.000201517	0.000162253	0.00017347	0.000182556	0.000306057	0.000191755	0.000162735	0.00031107	0.000279713	0.000679334	0.000220592	0.000195857	0.000219821	0.000236708	0.000189588	0.000166749	0.000289977	0.000203113	0.00021442	0.000421466	0.000455075	0.00025094	0.00037405	0.000279904
ko00061	Metabolism; Lipid metabolism; Fatty acid biosynthesis	0.00108895	0.00144562	0.00160175	0.000970879	0.00100809	0.00131436	0.00113609	0.0013568	0.00109323	0.00147648	0.00130912	0.00109137	0.00139232	0.00106778	0.00145147	0.000975476	0.0011653	0.00142761	0.00148015	0.000897986	0.00100985	0.00123441	0.00161174	0.00178927	0.000915468	0.00104997	0.00142806	0.000742659	0.00104139	0.000943011	0.00153141	0.00115049	0.00144677	0.000941198	0.00172703	0.00155762	0.00134794	0.00128228
ko00062	Metabolism; Lipid metabolism; Fatty acid elongation	5.70027e-06	7.55551e-06	3.20068e-06	5.96622e-06	4.17955e-06	4.2613e-06	4.69569e-06	6.56152e-06	8.75959e-06	3.35871e-06	6.97477e-06	5.39706e-06	2.54044e-06	5.88625e-06	3.72728e-06	2.38676e-06	9.5299e-06	4.02672e-06	2.20752e-06	4.37343e-06	5.41626e-06	2.80148e-06	2.87552e-06	1.41934e-07	8.75569e-06	7.79418e-06	5.90479e-06	1.21935e-05	3.91298e-06	4.47893e-06	3.62747e-06	5.66033e-06	3.07052e-06	1.51163e-06	1.56865e-05	1.47058e-06	4.06549e-06	8.65325e-06
ko00071	Metabolism; Lipid metabolism; Fatty acid degradation	0.000415502	0.000553891	0.000446925	0.00035698	0.000367829	0.000477724	0.000502003	0.000478704	0.000397183	0.000469591	0.000563396	0.000404992	0.000654093	0.000387683	0.000489832	0.000410733	0.000512536	0.00044411	0.000651124	0.000313696	0.000422604	0.000484406	0.000609993	0.000644578	0.00034175	0.000387039	0.000454993	0.000397754	0.000416842	0.000368139	0.000473587	0.000492997	0.000567735	0.000201668	0.000717983	0.000428751	0.000365221	0.000524868
ko00072	Metabolism; Lipid metabolism; Synthesis and degradation of ketone bodies	1.43737e-05	3.18129e-05	3.14694e-06	9.42477e-06	2.55307e-05	4.62253e-05	2.77538e-05	4.56413e-05	2.06593e-05	1.47521e-05	4.94016e-05	1.76497e-05	9.35645e-05	1.62563e-05	1.08857e-05	7.65711e-06	3.40912e-05	2.20981e-05	8.83705e-05	1.56442e-05	2.3834e-05	2.31882e-05	9.05267e-06	0.000120169	2.33267e-05	1.82906e-05	1.60437e-05	4.85114e-05	1.44866e-05	1.90989e-05	1.47273e-05	3.34825e-05	1.81115e-05	1.67197e-05	9.9228e-05	1.00799e-05	6.77089e-06	5.5816e-05
ko00100	Metabolism; Lipid metabolism; Steroid biosynthesis	1.98033e-05	3.34319e-05	6.43594e-06	4.85602e-05	3.29505e-05	4.91819e-05	2.00964e-05	4.02137e-05	5.29529e-05	9.96176e-06	3.28695e-05	5.11547e-05	2.67164e-06	2.89138e-05	1.7364e-05	4.18661e-05	6.74465e-05	8.30058e-06	1.92327e-05	1.14955e-05	5.13227e-05	3.63344e-06	1.20668e-05	6.09236e-06	3.52212e-05	1.04201e-05	2.60158e-05	6.82375e-06	1.14607e-06	1.63138e-05	1.69535e-05	4.16924e-05	3.38886e-05	6.64172e-06	1.59604e-05	7.09061e-06	1.5694e-05	6.15697e-05
ko00120	Metabolism; Lipid metabolism; Primary bile acid biosynthesis	0.000102294	0.000141562	1.6868e-05	0.000246587	0.000178151	0.000142391	0.000140032	0.00010181	0.000197148	7.19594e-05	0.000139289	0.000147105	6.17977e-05	0.000172709	4.97501e-05	8.23125e-05	0.000125919	0.000110981	0.000104575	0.000182672	0.000111627	7.44642e-05	4.77782e-05	0.000125349	0.000196023	9.5545e-05	7.46352e-05	0.000130329	0.00011062	7.86333e-05	4.0704e-05	0.000125192	0.000101907	0.000244253	0	7.17951e-05	6.28918e-05	0.00013714
ko00121	Metabolism; Lipid metabolism; Secondary bile acid biosynthesis	0.000102343	0.000141586	1.6868e-05	0.000246531	0.000177712	0.000141802	0.000140032	0.00010183	0.000197079	7.20384e-05	0.000139194	0.00014728	6.17977e-05	0.000172709	4.97501e-05	8.22425e-05	0.000125539	0.000110928	0.000104575	0.000182513	0.000111592	7.32774e-05	4.77332e-05	0.000120998	0.000196021	9.5545e-05	7.42778e-05	0.000130329	0.00011062	7.86333e-05	4.0704e-05	0.000125101	0.000101829	0.000244253	0	7.16599e-05	6.28918e-05	0.000136786
ko00130	Metabolism; Metabolism of cofactors and vitamins; Ubiquinone and other terpenoid-quinone biosynthesis	0.000421925	0.000691957	0.000950738	0.000493924	0.00048872	0.000554258	0.000521398	0.000725026	0.000426262	0.00083817	0.00064325	0.000669854	0.000760309	0.00030276	0.000821352	0.000532879	0.000514275	0.000540953	0.000526977	0.000544309	0.000545165	0.000561417	0.000874912	0.000560913	0.000552728	0.000505114	0.000767992	0.000660883	0.000569798	0.000657636	0.000883576	0.000515851	0.000726609	0.000852001	0.000517144	0.000981586	0.000897714	0.000455886
ko00140	Metabolism; Lipid metabolism; Steroid hormone biosynthesis	9.87681e-05	9.39634e-05	0.000127022	7.32191e-05	4.05598e-05	0.000104636	6.52793e-05	0.000105893	5.74714e-05	0.000167524	3.0553e-05	7.76693e-05	0.000122333	0.000161488	9.23041e-06	3.65471e-05	5.70832e-05	5.45043e-05	7.53134e-06	0.000105021	7.1414e-05	4.74468e-05	0.000219665	3.71448e-05	0.000135779	0.000112927	4.70089e-05	0.000140185	7.7901e-05	9.43729e-05	0.000178337	5.91224e-05	0.000107488	0.000188645	1.09596e-05	0.000207682	0.000159052	2.49869e-05
ko00190	Metabolism; Energy metabolism; Oxidative phosphorylation	0.0013395	0.00325089	0.00371033	0.0025853	0.00159165	0.00311381	0.00214608	0.00296689	0.00194263	0.00354984	0.00229976	0.00207076	0.00236077	0.00140214	0.00352759	0.00113914	0.00218611	0.0014691	0.0027571	0.0013742	0.00187666	0.00173345	0.00342717	0.00346765	0.001531	0.00103159	0.0036183	0.00191477	0.00102613	0.00142064	0.00315853	0.00204782	0.00259854	0.00152744	0.00523938	0.00367348	0.00323569	0.00225075
ko00195	Metabolism; Energy metabolism; Photosynthesis	0.000443245	0.00120432	0.00110336	0.00102868	0.000576197	0.00111268	0.000870348	0.00111576	0.000664705	0.00116912	0.000768918	0.000675521	0.000607377	0.000411631	0.00106556	0.000347304	0.000701503	0.000503344	0.00107989	0.000448435	0.000609202	0.000688691	0.00105994	0.00155647	0.000486708	0.000255685	0.00123988	0.000700133	0.000311589	0.000499342	0.00101316	0.00073948	0.000844613	0.000407603	0.00160745	0.00130081	0.00105766	0.000690446
ko00230	Metabolism; Nucleotide metabolism; Purine metabolism	0.00298209	0.00630291	0.00680418	0.00548881	0.00400251	0.00660409	0.00474536	0.00612758	0.00467328	0.00665052	0.00471009	0.00450253	0.00455167	0.00386031	0.00619453	0.00266144	0.004425	0.00319393	0.00517602	0.00403724	0.0038501	0.00321023	0.0067126	0.00784551	0.00405746	0.00235662	0.00675802	0.00339787	0.00248951	0.00313091	0.00618254	0.00441594	0.00521941	0.00445132	0.00776235	0.00649252	0.00630214	0.00503817
ko00240	Metabolism; Nucleotide metabolism; Pyrimidine metabolism	0.00284049	0.00563597	0.00723546	0.00385699	0.00332609	0.00583236	0.00342145	0.0056251	0.00377752	0.00647869	0.00367263	0.00389535	0.00379946	0.00329238	0.00632211	0.00233743	0.00359958	0.00238302	0.00395337	0.00316358	0.00298378	0.00251016	0.00698588	0.00623169	0.00307308	0.00194104	0.00632849	0.00268795	0.00224004	0.00260136	0.00704352	0.00369675	0.00472737	0.00289073	0.00614038	0.00668974	0.0054692	0.00410777
ko00250	Metabolism; Amino acid metabolism; Alanine, aspartate and glutamate metabolism	0.00142968	0.00367231	0.00546997	0.00213908	0.00175257	0.00360938	0.00197479	0.00374676	0.00188352	0.00449347	0.00219283	0.00222384	0.00190711	0.00163421	0.00463688	0.00117632	0.00226539	0.00155766	0.00217013	0.00146664	0.00162483	0.00136311	0.00534234	0.00277965	0.00172024	0.00119994	0.00444137	0.00169098	0.00123909	0.00153074	0.00470137	0.0020383	0.00327447	0.00164376	0.00308313	0.00479425	0.00358928	0.00206745
ko00253	Metabolism; Metabolism of terpenoids and polyketides; Tetracycline biosynthesis	7.69268e-05	0.000101329	2.52504e-05	0.000149504	0.000118732	0.0001309	0.000148218	9.61057e-05	0.000165982	6.50368e-05	0.000230652	7.93995e-05	0.000219622	8.1527e-05	5.01585e-05	6.45654e-05	0.000119704	5.64779e-05	0.00023701	0.000123349	0.000139702	0.000142346	3.39122e-05	0.000420856	9.94139e-05	3.94897e-05	7.11836e-05	0.000122782	4.47775e-05	0.000114408	5.03766e-05	0.000138041	0.000160168	4.56924e-05	0.000448235	3.72297e-05	4.53276e-05	0.000266016
ko00254	Metabolism; Biosynthesis of other secondary metabolites; Aflatoxin biosynthesis	3.20552e-06	1.74837e-06	7.54846e-07	5.82514e-06	5.3033e-06	1.38375e-06	3.29606e-06	6.89713e-06	7.21403e-06	8.03811e-07	7.81344e-07	4.36004e-06	1.33066e-06	7.79334e-07	1.5752e-06	2.00923e-06	5.35084e-06	5.97955e-06	1.12023e-05	6.25134e-07	1.95557e-06	5.82336e-06	1.88362e-06	4.34207e-05	1.77443e-06	0	1.26034e-06	2.53331e-06	3.86587e-06	3.32752e-06	6.62743e-07	2.26828e-06	7.35512e-06	4.21288e-07	1.29228e-06	2.61492e-06	1.75421e-06	3.17081e-06
ko00260	Metabolism; Amino acid metabolism; Glycine, serine and threonine metabolism	0.00122369	0.00247436	0.00304219	0.00160961	0.00161828	0.00262625	0.0019805	0.00247956	0.00166782	0.00289161	0.00218814	0.00190928	0.00208834	0.00129498	0.00332946	0.0012009	0.00205824	0.00167803	0.00226407	0.00121485	0.00174293	0.00155859	0.00314932	0.00278083	0.00138754	0.00123861	0.00340365	0.00157269	0.00123174	0.00146742	0.00276462	0.00185944	0.00243945	0.00115012	0.00294197	0.00305249	0.00264785	0.00204319
ko00261	Metabolism; Biosynthesis of other secondary metabolites; Monobactam biosynthesis	0.00044514	0.000649098	0.000912491	0.000522449	0.000408999	0.000832789	0.000613208	0.000695569	0.000465835	0.000878605	0.000692104	0.000489121	0.000848429	0.000468282	0.000933625	0.000523071	0.000632692	0.000592996	0.000842002	0.000283745	0.000516001	0.00066252	0.00083297	0.00100857	0.000408922	0.000314254	0.00089745	0.000493809	0.000567767	0.000572064	0.000830796	0.000601912	0.000591963	0.000227817	0.000729687	0.000913196	0.00072635	0.000652036
ko00270	Metabolism; Amino acid metabolism; Cysteine and methionine metabolism	0.00137652	0.00280549	0.00372695	0.00207211	0.00174951	0.00305626	0.00216735	0.00269612	0.00200117	0.00334812	0.00212059	0.00196897	0.00221222	0.00155314	0.00317396	0.00146388	0.0023315	0.00163016	0.00236081	0.0013828	0.00196598	0.00177473	0.00346907	0.00330525	0.00163184	0.00113377	0.00311806	0.0015107	0.00147819	0.00161009	0.00321207	0.00192314	0.00258125	0.00134617	0.00272583	0.00322614	0.0030006	0.00245387
ko00280	Metabolism; Amino acid metabolism; Valine, leucine and isoleucine degradation	0.000180627	0.000390079	0.000306295	0.00023512	0.000298122	0.000353338	0.000383674	0.000325187	0.000311398	0.000279562	0.000407258	0.000263359	0.000468567	0.000181664	0.000299074	0.000111369	0.00031943	0.000183968	0.000450237	0.000264358	0.000322823	0.000222939	0.000268252	0.000776027	0.000205802	0.000173855	0.000356586	0.000290997	0.000116038	0.000200968	0.000297922	0.000345241	0.000479155	0.000155624	0.000682765	0.000327121	0.000419295	0.00044553
ko00281	Metabolism; Metabolism of terpenoids and polyketides; Geraniol degradation	5.97683e-06	5.75952e-06	1.32059e-06	4.65657e-06	1.74715e-05	1.06066e-05	1.56473e-05	9.33271e-06	1.47722e-05	1.14104e-05	4.69295e-05	1.74287e-05	5.29604e-05	2.08408e-06	3.651e-06	1.26288e-06	1.91273e-05	8.49209e-06	2.77784e-05	6.72631e-06	2.52187e-05	3.14178e-05	2.68268e-06	6.71943e-05	1.68018e-05	8.05805e-06	8.02356e-06	2.96184e-05	4.39104e-06	7.62523e-06	1.59954e-05	2.45658e-05	1.06008e-05	6.28122e-06	9.60988e-05	5.19893e-06	2.64824e-06	7.07087e-05
ko00290	Metabolism; Amino acid metabolism; Valine, leucine and isoleucine biosynthesis	0.000679735	0.00157484	0.00187774	0.00126671	0.000795792	0.00143391	0.00110862	0.001489	0.00104543	0.00146388	0.00097786	0.000961862	0.000775337	0.00071647	0.00185792	0.000544582	0.000895841	0.000707473	0.00107736	0.000742694	0.000887872	0.000575904	0.00175969	0.0022169	0.000711547	0.000400109	0.00175821	0.000724469	0.000394266	0.000597093	0.00158175	0.00094585	0.00135417	0.000856765	0.00198559	0.00189843	0.00169641	0.000842964
ko00300	Metabolism; Amino acid metabolism; Lysine biosynthesis	0.000663274	0.00141212	0.00177451	0.00117528	0.000896258	0.00157071	0.00112861	0.00143041	0.00106092	0.00173213	0.001264	0.00101937	0.00134256	0.00086744	0.0017357	0.000809256	0.00119685	0.000970656	0.00148362	0.000764464	0.000976687	0.00116644	0.00183269	0.00207158	0.000854976	0.000509145	0.00178675	0.000872894	0.000798811	0.00105645	0.00149285	0.00112198	0.00134516	0.000741186	0.00191004	0.00173379	0.00158978	0.00132705
ko00310	Metabolism; Amino acid metabolism; Lysine degradation	0.000101442	0.000153038	2.75264e-05	0.000154615	0.000313549	0.000206017	0.000241378	0.000156289	0.000193308	0.000142132	0.000384223	0.000199332	0.000424914	9.65381e-05	6.01524e-05	5.76803e-05	0.00032604	0.000124601	0.000367895	0.000122178	0.000207274	0.000149419	7.42705e-05	0.000477965	0.000196859	0.000113103	0.000148275	0.000263253	8.62639e-05	8.31246e-05	8.60089e-05	0.000209105	0.000138364	0.000110392	0.000648221	7.97113e-05	0.000157489	0.000299629
ko00311	Metabolism; Biosynthesis of other secondary metabolites; Penicillin and cephalosporin biosynthesis	0.000144995	6.12028e-05	1.01461e-05	0.000126064	6.4089e-05	7.89224e-05	0.000162589	4.82875e-05	0.00010313	3.06886e-05	8.27149e-05	6.33244e-05	0.000121736	0.000153818	4.69707e-05	0.000155416	9.19376e-05	0.000176943	0.000148735	7.33758e-05	8.71128e-05	0.000112315	2.47766e-05	0.000270928	7.50582e-05	0.000133619	4.986e-05	0.000133884	0.000173205	0.000144885	2.30164e-05	6.4007e-05	6.02199e-05	4.03753e-05	9.68829e-05	2.84098e-05	8.59037e-05	9.28983e-05
ko00330	Metabolism; Amino acid metabolism; Arginine and proline metabolism	0.00137572	0.00314333	0.00423054	0.00192735	0.00147572	0.00279387	0.00212333	0.00284746	0.00164562	0.00332521	0.00173889	0.00188699	0.00160004	0.00148003	0.00363949	0.00114214	0.00183566	0.00163246	0.0017878	0.0013047	0.00146038	0.00127378	0.00379159	0.00237338	0.00141171	0.000981794	0.00335164	0.00138791	0.00111705	0.00125396	0.00340347	0.00164182	0.00255009	0.00177174	0.00286034	0.00372257	0.00321823	0.0015465
ko00332	Metabolism; Biosynthesis of other secondary metabolites; Carbapenem biosynthesis	0.000165511	0.00036885	0.00058538	0.000204255	0.000196418	0.000311083	0.00018256	0.000358454	0.0002004	0.000466113	0.000169062	0.000205236	0.000118429	0.000121371	0.000477337	0.000131583	0.000181119	0.000157576	0.000161448	0.00017087	0.000146318	5.76083e-05	0.000508066	0.000225115	0.000192262	7.13525e-05	0.000390004	9.08772e-05	0.000111414	9.57958e-05	0.000475487	0.00018775	0.000294112	0.000294937	0.000184684	0.000479825	0.000364991	0.000152835
ko00340	Metabolism; Amino acid metabolism; Histidine metabolism	0.000718367	0.00125131	0.00121099	0.000909822	0.00076056	0.00115435	0.0010706	0.00119497	0.000968442	0.00126184	0.000989864	0.000997667	0.000777571	0.000818785	0.00135019	0.000800124	0.00104454	0.000831422	0.00100729	0.000577683	0.000885452	0.000697175	0.00125137	0.00151701	0.000667187	0.000546428	0.00131928	0.000627863	0.00054615	0.000652633	0.00123748	0.000896647	0.00116393	0.000399838	0.0020659	0.00128141	0.00128956	0.000883221
ko00350	Metabolism; Amino acid metabolism; Tyrosine metabolism	0.000489097	0.000654977	0.000713087	0.000488183	0.000399551	0.000619985	0.00065946	0.000558049	0.000493784	0.000654578	0.000620765	0.000444735	0.000660106	0.000425023	0.000706498	0.000447374	0.000552411	0.000497528	0.000604474	0.000332347	0.000492367	0.000492906	0.000740192	0.00108767	0.000376408	0.000418778	0.000701834	0.000547379	0.000401298	0.000405172	0.000674082	0.000488316	0.00063711	0.000270301	0.00107857	0.00070612	0.000699997	0.000608109
ko00360	Metabolism; Amino acid metabolism; Phenylalanine metabolism	0.000426873	0.000575536	0.000691689	0.000319145	0.000322808	0.000568785	0.000589233	0.000486435	0.00031451	0.000612327	0.000513402	0.000398603	0.000588979	0.000389444	0.00066549	0.000292871	0.000450472	0.00040409	0.000509862	0.000245382	0.000355458	0.000453839	0.000667926	0.000785026	0.00025546	0.000369015	0.000628909	0.000488657	0.000391977	0.000337161	0.000617855	0.000398577	0.000566794	0.00028462	0.00123692	0.000668677	0.000660432	0.000544016
ko00361	Metabolism; Xenobiotics biodegradation and metabolism; Chlorocyclohexane and chlorobenzene degradation	2.93117e-06	3.54656e-05	9.717e-07	1.97077e-05	6.95635e-06	1.21411e-05	1.36247e-05	2.60873e-05	1.69398e-05	1.4761e-05	1.1485e-05	2.59334e-05	1.64409e-05	2.0489e-06	3.97161e-06	1.34643e-05	2.83512e-05	5.75238e-06	2.84312e-05	1.17399e-05	9.54802e-06	4.29495e-05	4.00971e-06	1.13133e-05	1.04912e-05	2.31238e-05	1.11073e-05	1.31558e-05	5.32903e-06	5.58044e-06	6.46679e-06	1.05135e-05	6.51003e-06	9.35427e-07	3.00045e-05	9.74318e-06	8.97499e-05	2.53361e-05
ko00362	Metabolism; Xenobiotics biodegradation and metabolism; Benzoate degradation	0.000227949	0.000232411	4.93575e-05	0.000241799	0.000203218	0.000226225	0.000349685	0.000190239	0.000300294	0.000118541	0.000290972	0.000203035	0.00027047	0.000190588	6.65554e-05	0.000182672	0.000246024	0.000207817	0.00029985	0.000258146	0.000272531	0.00023208	0.000163135	0.000668179	0.000326528	0.00023228	0.000134664	0.000291742	0.000148062	0.000159192	0.000108058	0.000253676	0.000265268	0.000285675	0.000552595	9.90016e-05	0.000245067	0.000519703
ko00363	Metabolism; Xenobiotics biodegradation and metabolism; Bisphenol degradation	5.54648e-05	8.14959e-05	2.3724e-05	0.000117114	6.80717e-05	6.48174e-05	5.67078e-05	7.46427e-05	7.53327e-05	3.00876e-05	8.46451e-05	5.2005e-05	0.000134098	5.61352e-05	2.9015e-05	5.56596e-05	7.19326e-05	3.63466e-05	0.000117644	5.01379e-05	6.12433e-05	9.70911e-05	2.36142e-05	0.00032433	5.62113e-05	3.95994e-05	3.64191e-05	8.17204e-05	3.61257e-05	4.13195e-05	3.32287e-05	7.36172e-05	0.00012698	3.20051e-05	0.000157997	2.72108e-05	2.76188e-05	0.000120335
ko00364	Metabolism; Xenobiotics biodegradation and metabolism; Fluorobenzoate degradation	9.10969e-08	1.08455e-06	0	0	4.96927e-08	3.29022e-07	1.47647e-06	4.70024e-08	1.51907e-06	6.09521e-07	3.48557e-06	1.45014e-07	3.38708e-06	6.70879e-08	3.41634e-08	0	3.13774e-08	0	0	0	0	1.43811e-05	7.94755e-08	1.34034e-05	7.52063e-07	3.69068e-06	0	1.55421e-05	0	6.35628e-07	4.86616e-07	2.27989e-06	1.86315e-08	4.00344e-07	1.90343e-05	7.20884e-08	1.84331e-07	2.48075e-05
ko00365	Metabolism; Xenobiotics biodegradation and metabolism; Furfural degradation	1.3378e-07	1.57326e-07	0	0	0	0	4.62307e-07	0	4.69793e-08	0	2.36827e-08	5.56265e-08	4.84943e-07	2.94736e-07	0	1.90953e-08	3.92448e-08	0	0	2.17653e-08	1.88953e-08	9.03961e-08	2.45572e-08	2.84317e-08	1.25406e-08	4.99592e-07	8.57986e-08	3.48239e-07	2.4712e-08	2.50523e-07	0	0	6.27542e-07	0	5.20749e-06	2.54914e-08	2.02654e-08	0
ko00380	Metabolism; Amino acid metabolism; Tryptophan metabolism	7.0722e-05	0.000116563	5.30677e-05	0.00015702	0.000131243	0.000110183	0.000131766	0.000108756	0.000124816	0.000241911	0.000178771	0.000111396	0.000263024	0.00010365	7.98873e-05	3.72734e-05	0.000120879	6.0943e-05	0.000200887	0.000135406	0.000102204	0.000147544	4.52555e-05	0.000492593	0.000122914	7.33748e-05	8.16455e-05	0.00022976	6.01688e-05	7.07099e-05	9.41254e-05	0.000130966	0.000102806	0.000282742	0.000533442	5.71509e-05	7.66939e-05	0.000191766
ko00400	Metabolism; Amino acid metabolism; Phenylalanine, tyrosine and tryptophan biosynthesis	0.00119483	0.00240001	0.00292344	0.00130756	0.00121075	0.00219534	0.00196983	0.00218025	0.00131662	0.0024649	0.00161019	0.00153711	0.00144626	0.00114154	0.00296129	0.00102738	0.001558	0.0013914	0.00167851	0.000848713	0.00136725	0.00100426	0.00269736	0.00224405	0.000952848	0.000917468	0.00269474	0.00113579	0.000986026	0.00119898	0.00247323	0.00139413	0.00238627	0.000775608	0.00237018	0.00278332	0.00255986	0.00153518
ko00401	Metabolism; Biosynthesis of other secondary metabolites; Novobiocin biosynthesis	0.000274987	0.000484889	0.000665879	0.000243241	0.000229727	0.00044257	0.000351212	0.000413839	0.000234444	0.000520149	0.000317522	0.000297431	0.000326955	0.00022457	0.000636246	0.000262848	0.000326723	0.000308922	0.000316281	0.000145682	0.000248276	0.000243299	0.000635237	0.000511137	0.000180699	0.00020047	0.000544882	0.000265132	0.000231367	0.000226703	0.000547262	0.000268388	0.000428021	0.00012955	0.000400152	0.000611498	0.000502154	0.000273535
ko00410	Metabolism; Metabolism of other amino acids; beta-Alanine metabolism	7.80695e-05	0.000299843	0.000405286	0.000152351	8.67933e-05	0.000276317	0.000156166	0.000276981	0.000138865	0.000393093	0.000228921	0.000217155	0.000428738	0.000132344	0.000409156	0.000127797	0.000166095	0.000137189	0.000324146	0.00013792	0.000118014	0.000205019	0.000399139	0.000408023	0.000135045	0.00011722	0.000354065	0.000186361	0.000135718	0.000159664	0.00036205	0.000155312	0.000289768	0.000111967	0.000361578	0.000377825	0.000263811	0.000192273
ko00430	Metabolism; Metabolism of other amino acids; Taurine and hypotaurine metabolism	6.94114e-05	0.00031781	0.000554207	0.000149928	0.000115181	0.000358098	0.000118803	0.000344874	0.000110194	0.000377198	0.000163052	0.000164497	0.000252526	0.000110334	0.000472055	4.27518e-05	0.000151221	6.7816e-05	0.000235077	5.44172e-05	7.2117e-05	8.69932e-05	0.000463878	0.000318844	8.37527e-05	6.56078e-05	0.000367039	0.000108761	5.58536e-05	9.53514e-05	0.000412462	0.000168974	0.000308642	4.5816e-05	0.000298599	0.000389952	0.000237066	0.000167352
ko00440	Metabolism; Metabolism of other amino acids; Phosphonate and phosphinate metabolism	9.53054e-05	0.000158191	0.000122372	0.000132035	0.000143107	0.000197965	0.000167813	0.000164779	0.000152986	5.55555e-05	0.000167485	0.000144761	0.000208627	0.000172094	4.95236e-05	0.000149133	0.000191326	0.000188992	0.000222701	0.00010839	0.000117352	0.000153044	0.000151555	0.000291112	0.00011087	0.000114864	8.63156e-05	0.000103255	0.000169585	0.000143698	0.000164034	0.000184988	7.98558e-05	0.000104856	0.000202617	5.61309e-05	0.000221562	0.000159885
ko00450	Metabolism; Metabolism of other amino acids; Selenocompound metabolism	0.000740919	0.00123405	0.00135456	0.00111077	0.000772808	0.00123596	0.00112013	0.00106315	0.000824441	0.00136925	0.000985894	0.000843231	0.00120057	0.000636724	0.00129908	0.000792606	0.000938398	0.000960184	0.00128068	0.000829592	0.000821792	0.0010005	0.00138374	0.0016318	0.000802785	0.000571761	0.00127598	0.000683009	0.000824027	0.00090219	0.00124344	0.000824202	0.00119253	0.000997539	0.00153847	0.00134434	0.00111709	0.000864782
ko00460	Metabolism; Metabolism of other amino acids; Cyanoamino acid metabolism	0.000530729	0.000974594	0.00127566	0.00102998	0.00062253	0.00100364	0.000703096	0.00088935	0.000769401	0.00117888	0.000727752	0.00072539	0.000571208	0.000701879	0.00123829	0.000603534	0.000783614	0.000566093	0.000904698	0.000714557	0.00069564	0.000545813	0.00120975	0.00079277	0.000692967	0.000511105	0.00109075	0.000509774	0.000525015	0.000632479	0.00108586	0.000847962	0.000981631	0.000885367	0.00139987	0.00122933	0.00108531	0.0005677
ko00471	Metabolism; Metabolism of other amino acids; D-Glutamine and D-glutamate metabolism	0.000194991	0.000434383	0.000575027	0.000349699	0.000212017	0.000417456	0.000308101	0.000409598	0.000275305	0.000461778	0.000223282	0.000239769	0.000248325	0.000145548	0.000445459	0.000134358	0.000201889	0.000194223	0.00030738	0.000231997	0.000174253	0.000140032	0.000488879	0.000473124	0.000246076	6.47918e-05	0.000451092	0.000164384	9.68906e-05	0.000143743	0.000448672	0.000262161	0.0004245	0.000320456	0.000498238	0.000465753	0.000478222	0.000310705
ko00472	Metabolism; Metabolism of other amino acids; D-Arginine and D-ornithine metabolism	1.54961e-06	8.19937e-06	3.54142e-06	6.31442e-07	2.94393e-07	9.18458e-07	5.44e-06	3.28745e-07	9.82983e-07	4.21559e-07	3.41494e-06	4.99935e-07	6.81973e-06	1.35136e-05	1.82484e-06	1.32267e-06	3.27383e-07	3.41813e-06	9.43651e-07	4.54115e-06	1.90397e-06	4.1015e-07	6.55504e-08	2.85775e-05	2.22707e-07	4.31827e-06	9.85787e-07	6.86994e-06	1.5146e-05	1.13041e-05	1.95711e-06	3.55545e-06	1.85136e-05	1.90068e-07	1.16461e-05	1.16936e-08	1.17485e-07	1.18649e-06
ko00473	Metabolism; Metabolism of other amino acids; D-Alanine metabolism	7.02774e-05	0.000290505	0.000286789	8.55811e-05	0.000134556	0.000250428	0.000124869	0.000244568	0.00014143	0.000297354	0.000184282	0.00016444	0.000212971	8.27176e-05	0.000237792	5.53606e-05	0.000166321	7.33756e-05	0.000138734	5.34823e-05	0.000159839	6.49285e-05	0.000279733	0.000274732	0.000115257	7.46452e-05	0.000256087	8.17675e-05	4.06102e-05	0.000132008	0.000323048	0.000155892	0.00020166	6.40546e-05	0.000285419	0.000217584	0.000224086	0.000191507
ko00480	Metabolism; Metabolism of other amino acids; Glutathione metabolism	0.00012509	0.000465847	0.000572618	0.000177742	0.000151882	0.000400525	0.000251007	0.000394743	0.000188625	0.000559127	0.000396394	0.000290131	0.000756957	0.000221688	0.000573745	0.000138649	0.000284726	0.000210827	0.000533448	0.000137599	0.00016734	0.000350721	0.00050118	0.000852366	0.00018872	0.000207368	0.000517087	0.000285418	0.000186134	0.00023247	0.000477898	0.000280262	0.000421522	0.000144946	0.000607357	0.000592871	0.000309778	0.000380298
ko00500	Metabolism; Carbohydrate metabolism; Starch and sucrose metabolism	0.00328371	0.00480184	0.00608199	0.00465062	0.00318989	0.00466978	0.00340432	0.00476799	0.003584	0.00548785	0.00366981	0.00339234	0.0029482	0.00318103	0.00550488	0.0028689	0.00351928	0.00323326	0.0038286	0.00314149	0.00334084	0.00281294	0.00594054	0.00410335	0.00305417	0.0023788	0.00540467	0.00281429	0.00285497	0.00277372	0.00524704	0.00347925	0.00438092	0.00366298	0.0048369	0.00609411	0.00451256	0.00339453
ko00510	Metabolism; Glycan biosynthesis and metabolism; N-Glycan biosynthesis	0.000143431	0.000152584	4.15115e-05	0.000237721	0.000263048	0.000163933	0.00026775	0.000106526	0.000236724	0.000257205	0.000266722	0.000228024	0.00023885	0.000250914	0.000271509	0.000260531	0.000317324	0.000403318	0.000293521	0.000264437	0.000226512	0.000260896	0.000159826	0.00012416	0.000247603	0.000255809	0.000311981	0.000141578	0.000358486	0.000316144	0.000117061	0.000241703	0.000139034	0.000358532	8.0697e-05	0.000282811	0.000317532	0.000178857
ko00511	Metabolism; Glycan biosynthesis and metabolism; Other glycan degradation	0.00191302	0.00162897	0.00210489	0.00182241	0.001496	0.00193034	0.00157762	0.00157105	0.00150897	0.00192032	0.00186951	0.00198761	0.00205746	0.00290619	0.00154299	0.00226943	0.00206038	0.00276313	0.00187277	0.00215504	0.00162319	0.00215572	0.00253632	0.000790844	0.00207082	0.00294415	0.0016599	0.00195485	0.00302067	0.00237533	0.00233437	0.00175045	0.00169542	0.00304436	0.00120549	0.00251003	0.00229982	0.00116357
ko00512	Metabolism; Glycan biosynthesis and metabolism; Mucin type O-glycan biosynthesis	0	9.37757e-06	1.63094e-07	4.0718e-06	3.28533e-06	7.53153e-06	2.56927e-06	1.26365e-06	1.18321e-05	1.18501e-06	9.10496e-07	3.67191e-06	3.19798e-07	1.73135e-06	7.34862e-07	8.24625e-07	1.93241e-07	3.1726e-06	0	1.03245e-05	1.27226e-06	4.55435e-07	1.2726e-06	2.10915e-06	1.37305e-06	0	1.68371e-07	0	0	2.86184e-06	0	1.5335e-06	5.83856e-06	0	0	1.07376e-06	4.57999e-08	0
ko00513	Metabolism; Glycan biosynthesis and metabolism; Various types of N-glycan biosynthesis	2.29098e-05	4.90049e-06	3.30822e-06	2.39771e-05	2.98949e-05	1.3883e-05	2.384e-05	3.57982e-06	2.8263e-05	1.26025e-05	5.15303e-05	6.67027e-06	2.60619e-05	5.3667e-05	2.07282e-05	2.63118e-05	5.69528e-05	7.83349e-05	5.91319e-05	4.84985e-05	3.94628e-05	4.26313e-06	9.4059e-06	2.18579e-05	3.36356e-05	6.06612e-05	3.3752e-05	4.36155e-06	7.03019e-05	7.75514e-05	7.55034e-06	3.13501e-05	1.6282e-05	1.21706e-05	7.55135e-06	1.95561e-05	2.50706e-05	6.39134e-06
ko00514	Metabolism; Glycan biosynthesis and metabolism; Other types of O-glycan biosynthesis	2.90743e-05	5.55352e-06	8.28128e-07	8.00474e-06	1.47965e-05	1.23083e-05	1.08262e-05	4.25677e-06	1.64156e-05	3.34294e-06	1.02784e-05	7.77738e-06	2.6656e-05	3.52637e-05	1.45698e-06	4.4908e-06	9.37251e-06	6.46021e-06	1.02206e-05	3.71666e-06	1.1004e-05	1.8154e-05	2.24404e-06	1.0187e-05	1.86268e-05	6.16929e-05	1.31534e-05	1.988e-05	1.31311e-05	6.9374e-06	3.61381e-06	4.41599e-05	6.19347e-06	5.42118e-06	4.98434e-06	1.02721e-06	9.43323e-06	2.89745e-05
ko00520	Metabolism; Carbohydrate metabolism; Amino sugar and nucleotide sugar metabolism	0.00291351	0.0042602	0.00509419	0.00346634	0.00298842	0.00436762	0.00334903	0.00408642	0.00333408	0.0045506	0.00331535	0.00377861	0.00308061	0.00325341	0.00517316	0.00260706	0.00313506	0.00404834	0.0035135	0.00273752	0.0026386	0.00272641	0.00548506	0.00455287	0.00282511	0.00283252	0.00501528	0.00305881	0.0031576	0.00276225	0.00456438	0.00310853	0.00398864	0.00365194	0.00407577	0.00615177	0.00499223	0.00314113
ko00521	Metabolism; Biosynthesis of other secondary metabolites; Streptomycin biosynthesis	0.00062911	0.00206825	0.00355236	0.000874826	0.00087017	0.00164407	0.000864134	0.0021266	0.000901668	0.00295188	0.00104692	0.00126054	0.000982464	0.000806145	0.00179986	0.000814949	0.00115005	0.000720305	0.000979413	0.000717886	0.000839901	0.000810275	0.00181097	0.00115694	0.0007674	0.000637881	0.00296788	0.000783559	0.000607828	0.000776497	0.00281849	0.000907817	0.0018237	0.000733487	0.00112452	0.00226067	0.00175645	0.00113809
ko00522	Metabolism; Metabolism of terpenoids and polyketides; Biosynthesis of 12-, 14- and 16-membered macrolides	8.81296e-08	3.98128e-06	0	8.33651e-06	5.42204e-06	5.90959e-06	5.58135e-07	1.17025e-05	7.13376e-06	1.72276e-06	7.05323e-08	4.30269e-06	0	8.81736e-06	3.04959e-07	8.60192e-07	5.71437e-06	0	0	1.40384e-07	1.60942e-08	5.13304e-08	2.88232e-06	0	8.35003e-07	0	9.34334e-06	0	0	3.74333e-06	3.65543e-06	2.0437e-06	1.71335e-08	1.92016e-08	0	8.24072e-07	4.72413e-07	1.94389e-06
ko00523	Metabolism; Metabolism of terpenoids and polyketides; Polyketide sugar unit biosynthesis	0.000405733	0.00171404	0.00333376	0.0005799	0.000574237	0.00119825	0.00050817	0.00179496	0.000601383	0.00247656	0.00068244	0.000840536	0.00066787	0.000498368	0.00152134	0.000623675	0.000867403	0.00044585	0.000605753	0.000447462	0.000562408	0.000562093	0.0014364	0.000695775	0.000494856	0.000332097	0.00259283	0.000458692	0.000334557	0.000509487	0.00249119	0.00065142	0.00139325	0.000347659	0.000436472	0.00160366	0.00132774	0.000720873
ko00524	Metabolism; Biosynthesis of other secondary metabolites; Neomycin, kanamycin and gentamicin biosynthesis	9.70969e-05	9.8095e-05	1.25134e-05	9.25648e-05	0.000139926	0.000192593	0.000110802	9.78663e-05	0.000147454	0.000190258	0.000153562	0.000222627	6.97579e-05	7.8989e-05	2.78303e-05	4.4211e-05	9.39238e-05	9.42897e-05	0.000128939	0.000128696	0.000100242	7.20511e-05	0.000145357	0.000237447	0.000126393	0.000129456	0.000104682	0.000161218	8.68768e-05	6.43267e-05	9.06518e-05	9.85199e-05	0.000226307	0.000266338	0.000169252	0.000397236	0.000143037	0.00015536
ko00531	Metabolism; Glycan biosynthesis and metabolism; Glycosaminoglycan degradation	0.000664541	0.000567003	0.000811714	0.000469153	0.000537897	0.000698861	0.000466825	0.000653314	0.000521179	0.00053511	0.000615047	0.000680578	0.000502051	0.00101736	0.000386245	0.000462394	0.000609753	0.000777036	0.000359972	0.000774973	0.000539203	0.000452823	0.0010132	0.000353716	0.000672388	0.00085634	0.000426028	0.000594011	0.000800225	0.000647072	0.000957089	0.000642076	0.000591226	0.00107038	0.000291179	0.000736287	0.000857562	0.000453765
ko00532	Metabolism; Glycan biosynthesis and metabolism; Glycosaminoglycan biosynthesis - chondroitin sulfate / dermatan sulfate	1.58458e-06	0	7.13173e-07	0	4.94994e-06	4.3957e-07	3.22763e-06	2.61388e-05	2.35939e-06	2.41693e-06	9.75145e-08	3.6232e-07	3.96519e-05	2.01017e-06	1.32125e-07	9.18271e-06	6.35293e-06	1.04497e-07	7.89026e-05	1.67674e-05	2.69194e-05	8.8721e-05	5.17612e-06	0	1.68971e-06	9.74733e-07	8.27652e-06	0	8.74664e-05	1.40923e-06	8.73817e-05	1.98108e-05	0	9.45069e-07	0	3.21067e-05	2.28239e-08	0
ko00534	Metabolism; Glycan biosynthesis and metabolism; Glycosaminoglycan biosynthesis - heparan sulfate / heparin	1.67811e-06	3.12938e-07	9.84333e-07	2.23748e-06	6.7156e-06	3.58488e-06	3.22763e-06	4.79608e-05	4.72331e-06	2.47207e-06	4.24949e-07	3.6232e-07	3.97163e-05	1.97889e-06	1.32125e-07	3.66598e-06	7.14263e-06	1.71299e-07	7.89026e-05	1.67674e-05	2.69504e-05	8.61027e-05	2.71351e-06	0	1.66324e-06	9.74733e-07	8.48605e-06	2.04173e-06	8.52189e-05	1.11345e-06	9.53336e-05	2.11618e-05	5.51013e-05	9.45069e-07	0	3.21067e-05	2.28239e-08	9.82939e-07
ko00540	Metabolism; Glycan biosynthesis and metabolism; Lipopolysaccharide biosynthesis	0.000285024	0.00124213	0.00188901	0.000365631	0.00047159	0.000912508	0.000883686	0.00105744	0.000488703	0.00159172	0.000583219	0.000856288	0.00121419	0.000367735	0.0016477	0.000340763	0.000557172	0.000640095	0.000786754	0.000578955	0.000374217	0.000555668	0.00180375	0.000583386	0.000599301	0.000454043	0.00162859	0.000437476	0.000534281	0.000515894	0.00162361	0.000566939	0.00117011	0.00139438	0.000763505	0.00178914	0.0019983	0.000505092
ko00550	Metabolism; Glycan biosynthesis and metabolism; Peptidoglycan biosynthesis	0.00110716	0.00274104	0.00328114	0.00167978	0.00131243	0.00261556	0.00170941	0.00264509	0.00172788	0.00305155	0.00165963	0.00152935	0.00157825	0.00110854	0.00290909	0.00104839	0.00150156	0.00131729	0.00189461	0.00110602	0.00138408	0.00117359	0.00311286	0.00298413	0.00123348	0.000725984	0.00279168	0.00114646	0.000881135	0.00134209	0.0030617	0.00158099	0.00228477	0.00126726	0.0026282	0.00288787	0.00283734	0.00193839
ko00561	Metabolism; Lipid metabolism; Glycerolipid metabolism	0.000827806	0.00125468	0.00113721	0.00114772	0.000975214	0.00144132	0.00111913	0.00117662	0.00113545	0.00109606	0.00108086	0.000953387	0.000939653	0.000871982	0.0012595	0.000794488	0.00103151	0.000927656	0.00102587	0.000891336	0.00102161	0.000748782	0.00113036	0.00166039	0.000881472	0.000808042	0.00118051	0.000810332	0.000735428	0.00089167	0.00105662	0.00112776	0.000973229	0.000991451	0.00149342	0.00117983	0.0012971	0.00119497
ko00562	Metabolism; Carbohydrate metabolism; Inositol phosphate metabolism	0.000377296	0.000433115	0.000506793	0.000295766	0.000356535	0.000443696	0.000540416	0.000400388	0.000333336	0.000529182	0.00045254	0.00041135	0.000536797	0.000422424	0.000496975	0.000390822	0.000466618	0.000523383	0.000377711	0.000351403	0.000352398	0.000477	0.000499149	0.000412165	0.000456417	0.000386137	0.000515237	0.000329186	0.000508302	0.000422723	0.000499452	0.000379887	0.00039738	0.000432833	0.000689294	0.000515606	0.00053532	0.000393306
ko00563	Metabolism; Glycan biosynthesis and metabolism; Glycosylphosphatidylinositol (GPI)-anchor biosynthesis	3.96667e-05	2.37066e-05	2.53703e-05	3.33276e-05	3.37018e-05	3.98374e-05	7.67156e-05	5.38281e-05	3.4898e-05	8.42362e-06	6.92755e-05	8.97701e-05	0.00011432	7.34332e-05	1.8713e-05	0.000109939	8.31541e-05	0.000166269	0.000113977	7.40449e-05	6.36142e-05	0.00012189	8.43455e-05	1.81459e-06	8.42339e-05	7.01529e-05	2.05229e-05	6.13318e-05	0.000112793	0.000221144	8.67418e-05	3.55585e-05	6.62378e-05	4.91601e-05	6.13426e-06	0.000103051	8.55462e-05	2.76997e-05
ko00564	Metabolism; Lipid metabolism; Glycerophospholipid metabolism	0.00097637	0.00175525	0.0017148	0.00135059	0.00111912	0.00187632	0.0011522	0.00155525	0.00132158	0.00214048	0.0014026	0.0011147	0.00135857	0.000878218	0.00205117	0.000859442	0.0013392	0.000982986	0.00161659	0.000870214	0.00113001	0.00100367	0.00188969	0.00222787	0.000973718	0.000644962	0.00189106	0.000807851	0.000748334	0.000922533	0.00155039	0.00133328	0.00154479	0.000545728	0.00184566	0.00197652	0.00144671	0.00159241
ko00565	Metabolism; Lipid metabolism; Ether lipid metabolism	1.68142e-05	6.49801e-06	1.31523e-06	6.45056e-06	7.73361e-06	1.03526e-05	1.33193e-05	2.79375e-05	2.28143e-05	4.06294e-06	3.96795e-05	9.8528e-06	3.04864e-05	4.55815e-05	4.14676e-06	5.54086e-06	3.32456e-05	1.65231e-05	2.51546e-05	8.67474e-06	2.59872e-05	3.6372e-05	4.12126e-06	5.38292e-05	1.03562e-05	3.88499e-05	1.04797e-05	4.79651e-05	3.17097e-05	1.04681e-05	1.48177e-05	3.31843e-05	6.50962e-06	6.45386e-06	6.94259e-05	1.10922e-05	3.28026e-06	2.5892e-05
ko00590	Metabolism; Lipid metabolism; Arachidonic acid metabolism	4.81857e-06	0.00010234	0.000171212	9.89282e-07	5.25713e-06	5.40503e-05	1.64962e-05	6.17514e-05	2.83903e-06	0.000120543	3.32641e-05	2.82642e-05	3.53186e-05	1.79666e-05	0.000151219	9.96129e-07	3.4158e-05	1.10641e-05	1.72837e-05	7.11299e-06	4.35656e-06	2.95691e-05	6.97148e-05	5.27845e-05	5.84339e-06	8.35605e-06	0.000115182	2.69025e-05	1.16181e-05	1.00763e-05	7.82194e-05	1.86057e-05	8.85561e-05	8.66758e-06	5.14674e-05	0.000157261	9.91349e-07	2.17882e-05
ko00591	Metabolism; Lipid metabolism; Linoleic acid metabolism	5.54648e-05	8.10003e-05	2.41751e-05	0.000117114	6.8676e-05	6.48174e-05	5.73872e-05	7.46427e-05	7.53972e-05	2.97041e-05	9.06828e-05	5.19683e-05	0.000135792	5.6163e-05	2.92532e-05	5.56596e-05	7.42332e-05	3.67389e-05	0.000117644	5.04472e-05	6.12433e-05	9.17397e-05	2.45473e-05	0.000325809	5.7074e-05	4.03916e-05	3.64191e-05	7.75595e-05	3.67151e-05	4.21188e-05	3.56543e-05	7.7567e-05	0.000127003	3.50954e-05	0.000167152	2.90717e-05	2.79878e-05	0.000106212
ko00592	Metabolism; Lipid metabolism; alpha-Linolenic acid metabolism	0	6.90504e-07	1.16177e-06	7.55839e-06	5.86754e-06	7.15415e-07	4.82245e-06	0	3.57034e-06	2.06045e-06	2.52555e-05	1.15272e-06	4.69071e-05	1.11298e-07	1.34477e-06	8.52666e-07	5.70699e-06	1.00944e-06	2.72559e-05	1.18366e-06	1.16285e-06	1.63412e-05	2.75359e-06	4.31536e-05	5.34783e-06	2.30664e-06	1.39411e-07	1.80014e-05	2.04482e-06	6.43518e-06	6.92686e-06	8.86285e-06	1.98612e-07	0.000250112	6.24507e-05	1.00616e-05	1.04356e-06	1.29397e-05
ko00600	Metabolism; Lipid metabolism; Sphingolipid metabolism	0.00123044	0.00145157	0.00190384	0.00183143	0.00123785	0.00156881	0.00116643	0.00141266	0.00130654	0.00169287	0.00131015	0.001367	0.00176608	0.00230457	0.00147076	0.00177058	0.0016155	0.00213222	0.00149834	0.00196	0.00132559	0.00177135	0.00241211	0.000675964	0.00179857	0.00221075	0.00156617	0.00137313	0.00230021	0.00206853	0.00213461	0.00133709	0.00141854	0.00304117	0.000301726	0.00226652	0.002186	0.00084989
ko00601	Metabolism; Glycan biosynthesis and metabolism; Glycosphingolipid biosynthesis - lacto and neolacto series	0.000117605	9.98118e-06	0	7.4272e-06	1.99504e-05	1.41948e-07	8.92738e-05	1.09711e-06	6.59447e-06	5.81386e-06	3.16372e-05	1.05089e-05	7.26631e-05	4.18022e-05	1.01331e-05	0.000146802	3.69386e-05	0.000161574	7.90151e-05	3.42409e-05	2.59285e-05	8.46523e-05	2.65926e-06	9.6945e-07	2.99204e-05	7.00173e-05	2.5728e-06	1.31415e-05	9.41025e-05	6.90438e-05	4.13815e-06	1.33451e-05	4.79507e-06	1.10871e-05	0	4.5838e-06	2.24979e-05	1.90634e-05
ko00603	Metabolism; Glycan biosynthesis and metabolism; Glycosphingolipid biosynthesis - globo and isoglobo series	0.000407579	0.000527852	0.00064258	0.000476357	0.000399171	0.000621891	0.000388187	0.000537982	0.00040826	0.000564396	0.000501283	0.000575378	0.000477983	0.000589104	0.000350577	0.000617355	0.000509924	0.00064641	0.000419035	0.000555286	0.000479566	0.000398789	0.000852201	0.000305476	0.000536986	0.000587172	0.000438327	0.000453648	0.000567432	0.000644486	0.000744388	0.0004929	0.000399828	0.000463626	0.000126377	0.000591924	0.000791828	0.000315681
ko00604	Metabolism; Glycan biosynthesis and metabolism; Glycosphingolipid biosynthesis - ganglio series	0.000266015	0.000256765	0.000320456	0.000196329	0.000256893	0.000334508	0.000201518	0.000311248	0.000182437	0.000273125	0.000330935	0.000355403	0.000262427	0.000406381	8.09578e-05	0.000312617	0.000287072	0.000399658	0.00023311	0.000318543	0.000271625	0.000245434	0.00049505	9.57178e-05	0.000309927	0.000369201	0.000138917	0.000271871	0.000367865	0.000385107	0.000450954	0.00027888	0.000225741	0.000375863	0.000115013	0.000349042	0.000417463	0.000154672
ko00620	Metabolism; Carbohydrate metabolism; Pyruvate metabolism	0.00159395	0.00275927	0.00284402	0.00211102	0.00186864	0.00264932	0.00214694	0.00253491	0.00202859	0.00235632	0.00241222	0.00192231	0.00250063	0.0018163	0.00258241	0.00153648	0.00219144	0.00180016	0.0026762	0.00168667	0.00184182	0.00194761	0.00219624	0.00364629	0.0019045	0.00155902	0.00238875	0.00163793	0.00144519	0.00171645	0.00238282	0.00209441	0.00227828	0.00216771	0.00388806	0.00271644	0.00222502	0.0022178
ko00621	Metabolism; Xenobiotics biodegradation and metabolism; Dioxin degradation	1.41067e-05	6.20716e-06	2.06405e-06	5.40166e-06	2.43236e-05	4.90791e-06	1.63388e-05	2.93986e-06	3.5188e-05	3.91687e-06	5.05515e-05	2.40714e-05	1.71942e-05	3.79722e-06	4.71416e-06	1.38116e-06	2.0179e-05	6.20906e-06	9.59335e-06	7.33945e-06	2.88032e-05	2.53245e-05	4.03645e-06	0.000121569	0.00012834	6.40675e-06	6.17334e-06	2.20483e-05	1.69828e-05	1.25687e-05	1.05048e-05	1.94365e-05	3.15793e-06	2.03347e-05	0.000132238	5.20107e-06	1.58667e-05	4.75049e-05
ko00622	Metabolism; Xenobiotics biodegradation and metabolism; Xylene degradation	1.36287e-05	8.85237e-06	1.41248e-06	3.82535e-06	2.37809e-05	4.94262e-06	1.46854e-05	6.54225e-07	3.58878e-05	4.55682e-06	5.72871e-05	2.42164e-05	1.81198e-05	4.34502e-06	4.96198e-06	8.06433e-07	1.8804e-05	3.60009e-06	9.50829e-06	4.31306e-06	2.87622e-05	4.03205e-05	3.57118e-06	0.000131909	0.000129169	3.56248e-06	1.05592e-05	4.07094e-05	1.14095e-05	1.10122e-05	8.51922e-06	2.01587e-05	5.61622e-06	1.3989e-05	0.000115469	3.76759e-06	1.63433e-05	8.73557e-05
ko00623	Metabolism; Xenobiotics biodegradation and metabolism; Toluene degradation	9.10969e-08	5.57577e-07	0	0	4.96927e-08	5.93608e-07	9.91005e-07	4.70024e-08	1.75464e-06	3.03159e-07	2.32605e-06	1.08261e-07	4.29662e-06	6.49365e-08	0	0	3.13774e-08	0	0	1.54361e-08	1.34006e-08	8.26954e-06	4.33588e-08	1.22916e-05	5.73702e-07	3.64449e-06	4.56366e-08	9.06993e-06	0	7.59519e-07	5.86285e-07	2.71924e-06	1.86315e-08	5.95517e-07	1.69612e-05	5.42359e-08	2.4094e-07	1.4931e-05
ko00624	Metabolism; Xenobiotics biodegradation and metabolism; Polycyclic aromatic hydrocarbon degradation	0	1.10119e-06	0	0	1.03038e-06	0	2.98812e-06	0	1.50644e-07	1.03976e-06	6.93209e-06	4.31468e-07	5.37546e-06	6.25311e-08	2.55009e-06	0	4.12397e-08	5.14004e-06	0	1.00814e-06	0	1.45676e-05	0	1.4591e-05	1.54829e-06	0	0	1.54325e-05	1.31098e-06	9.10235e-07	1.11128e-06	9.08695e-07	1.47304e-06	1.41248e-06	1.34876e-05	2.72783e-07	4.17628e-08	2.80688e-05
ko00625	Metabolism; Xenobiotics biodegradation and metabolism; Chloroalkane and chloroalkene degradation	0.000156883	0.000298946	7.15522e-05	0.000365256	0.000221041	0.000251547	0.000262419	0.000248654	0.000283779	0.00012152	0.000332597	0.000195663	0.000381836	0.000190853	0.000104419	0.00017525	0.000258797	0.000114751	0.000353598	0.000178512	0.000217142	0.000244581	8.20284e-05	0.000778711	0.000202282	0.000130824	0.000137827	0.000267124	0.000107482	0.000154509	0.000101314	0.000246227	0.000353856	0.00010032	0.000588935	8.22227e-05	0.0001932	0.000315547
ko00626	Metabolism; Xenobiotics biodegradation and metabolism; Naphthalene degradation	5.19881e-05	0.000121251	3.02513e-05	0.000162783	8.55941e-05	0.000105325	0.000129326	9.88661e-05	0.000140329	5.47841e-05	0.000160638	7.70559e-05	0.000211072	9.48847e-05	4.58771e-05	8.17648e-05	0.000122963	4.66885e-05	0.000188221	8.02544e-05	9.66134e-05	7.30704e-05	3.54927e-05	0.000324583	8.64587e-05	4.83217e-05	6.93313e-05	0.000124565	3.83199e-05	8.52966e-05	4.91813e-05	0.00010394	0.000163837	4.25493e-05	0.000283428	3.08202e-05	4.50682e-05	0.000147368
ko00627	Metabolism; Xenobiotics biodegradation and metabolism; Aminobenzoate degradation	0.000170619	0.000145959	3.25464e-05	0.000172764	0.000219845	0.00020755	0.000289636	0.000116807	0.000220161	0.000139758	0.000321787	0.000175541	0.000226501	9.97492e-05	6.69355e-05	0.000180138	0.000230131	0.000147022	0.000230281	0.000139301	0.000262761	0.000160208	0.000111492	0.000411125	0.00018286	0.000139516	0.000157065	0.000261682	9.41948e-05	0.000167715	0.000102381	0.000180123	0.000184679	0.000152782	0.000464496	6.80937e-05	0.000218565	0.000367034
ko00630	Metabolism; Carbohydrate metabolism; Glyoxylate and dicarboxylate metabolism	0.00100764	0.00200734	0.00211375	0.00134969	0.00140731	0.00198606	0.00159451	0.00193888	0.00147635	0.00213806	0.00166456	0.00146242	0.00173742	0.00103456	0.00199601	0.000957536	0.00151581	0.00129278	0.00180288	0.00108229	0.00140672	0.00109376	0.00208306	0.00196639	0.00122052	0.000859715	0.00222491	0.00115251	0.000830817	0.00116986	0.0020667	0.00150786	0.00184577	0.00133063	0.0026557	0.00208786	0.00226532	0.00155977
ko00633	Metabolism; Xenobiotics biodegradation and metabolism; Nitrotoluene degradation	7.45698e-05	0.000209327	5.73741e-05	0.000213201	0.000160204	0.000170266	0.000188059	0.000177328	0.000160866	0.000134831	0.000140499	0.000154152	0.000222059	8.68027e-05	0.000178671	6.52335e-05	0.000121675	9.08896e-05	0.000247264	0.000191914	0.000135895	0.000125716	0.000151599	0.000258841	0.000131705	8.82144e-05	0.000232623	0.000125772	4.8128e-05	9.55633e-05	0.000130351	0.000121257	0.000139319	0.000381455	0.000408768	0.000212746	0.000277952	0.000154579
ko00640	Metabolism; Carbohydrate metabolism; Propanoate metabolism	0.000786303	0.00125113	0.00116867	0.00123926	0.00103247	0.00142571	0.0012001	0.00121227	0.0011344	0.000979252	0.00131909	0.000932139	0.00153224	0.000795848	0.00119235	0.000748281	0.00109756	0.00092282	0.00166461	0.00106815	0.000980511	0.00107232	0.00103269	0.00208621	0.000941595	0.000583649	0.00115117	0.000831111	0.000716467	0.000917915	0.00114185	0.0010858	0.00140805	0.00133228	0.00187048	0.00131993	0.00121329	0.00145402
ko00642	Metabolism; Xenobiotics biodegradation and metabolism; Ethylbenzene degradation	0.000117447	4.22953e-05	9.75278e-06	5.71206e-05	6.33691e-05	7.5857e-05	0.000108753	3.63792e-05	0.000120885	2.50582e-05	9.48367e-05	2.69654e-05	0.000123918	4.00586e-05	2.36895e-05	9.79444e-05	7.09261e-05	9.48882e-05	0.000116633	8.09456e-05	0.000107549	7.92603e-05	3.51507e-05	0.000188766	5.59292e-05	7.70791e-05	4.53453e-05	6.827e-05	5.07416e-05	7.16705e-05	5.2477e-05	8.67589e-05	4.67111e-05	6.63281e-05	0.000189988	3.55021e-05	8.6171e-05	0.000138865
ko00643	Metabolism; Xenobiotics biodegradation and metabolism; Styrene degradation	6.05484e-06	2.43122e-05	4.63041e-06	1.0318e-05	1.44415e-05	2.4166e-05	4.16382e-05	1.28933e-05	2.01818e-05	1.05584e-05	4.19469e-05	2.72307e-05	0.00012381	7.26112e-06	5.46333e-06	5.63562e-06	2.36447e-05	3.99638e-06	9.46792e-05	8.0165e-06	1.63722e-05	7.47998e-06	5.5688e-06	2.12404e-05	1.36401e-05	1.84792e-05	1.88884e-05	2.28666e-05	6.95718e-06	1.48941e-05	1.17348e-05	1.60437e-05	2.82312e-05	1.46122e-05	7.06497e-05	4.87893e-06	2.34355e-05	3.23635e-05
ko00650	Metabolism; Carbohydrate metabolism; Butanoate metabolism	0.000476702	0.00129142	0.0014161	0.000757918	0.000765943	0.00127571	0.000875153	0.00130973	0.000830532	0.00127833	0.00103932	0.000805754	0.00111552	0.000527964	0.00130295	0.000443801	0.000924539	0.000505656	0.00104522	0.000434393	0.000746946	0.000660798	0.00124569	0.00189841	0.000603892	0.00049039	0.00129275	0.000702379	0.000251658	0.000508015	0.00126478	0.000870865	0.00122697	0.000389113	0.0020285	0.00127153	0.00134134	0.000926243
ko00660	Metabolism; Carbohydrate metabolism; C5-Branched dibasic acid metabolism	0.000384825	0.000881408	0.00106529	0.000595479	0.000343149	0.000785487	0.000673224	0.000800452	0.000488452	0.000784862	0.000525123	0.000516379	0.000511675	0.000440078	0.00107651	0.000307766	0.000474404	0.000453445	0.000604973	0.000336209	0.000428192	0.000333527	0.00101583	0.00122083	0.000312477	0.000280441	0.000998733	0.000420083	0.000274439	0.000357215	0.000937443	0.000478738	0.000862371	0.000309478	0.00131314	0.0010653	0.000992225	0.000474465
ko00670	Metabolism; Metabolism of cofactors and vitamins; One carbon pool by folate	0.00122445	0.0016499	0.00172243	0.00128804	0.00117367	0.00171888	0.00125389	0.00157803	0.00131065	0.0018224	0.00108971	0.00115896	0.000886179	0.00127763	0.00163863	0.000892707	0.00115194	0.00073923	0.00107562	0.000874474	0.000967477	0.000617601	0.00170718	0.00150377	0.000939231	0.000457187	0.00188989	0.000750517	0.000825109	0.000808966	0.00191817	0.00115626	0.00148705	0.000871474	0.00207435	0.00166861	0.00175316	0.00111535
ko00680	Metabolism; Energy metabolism; Methane metabolism	0.00143505	0.00255967	0.00273793	0.00234548	0.00171301	0.00256	0.0022421	0.00244626	0.00205159	0.0024371	0.00211168	0.00204144	0.0021009	0.00145037	0.00265409	0.00130309	0.002009	0.00165463	0.00241889	0.00165133	0.00159959	0.00164686	0.00262768	0.0027173	0.00179311	0.00105225	0.0027877	0.00138084	0.00117072	0.00138045	0.0025013	0.00183275	0.00223665	0.00248331	0.00343064	0.00283268	0.00267356	0.0019892
ko00710	Metabolism; Energy metabolism; Carbon fixation in photosynthetic organisms	0.000768398	0.00171034	0.00220006	0.00103138	0.000871334	0.00155162	0.00110251	0.0014674	0.0010026	0.00167606	0.00116771	0.00107148	0.00121941	0.000796373	0.00189636	0.000560744	0.00109523	0.000775897	0.00125235	0.000648942	0.000828837	0.000805368	0.00180965	0.00173296	0.000845479	0.000692511	0.00175345	0.000780929	0.000613228	0.0006901	0.00173255	0.00102253	0.00127103	0.000782861	0.00214711	0.00188299	0.00140471	0.00115786
ko00720	Metabolism; Energy metabolism; Carbon fixation pathways in prokaryotes	0.00132632	0.00256256	0.00298371	0.00186941	0.00153586	0.0025303	0.00182137	0.00240579	0.00173802	0.00258223	0.0020095	0.00183639	0.00209225	0.00157859	0.0027073	0.00123972	0.00194592	0.00158628	0.00224466	0.00131684	0.00155406	0.00145972	0.00260708	0.0025488	0.00147857	0.00133386	0.00267197	0.00143983	0.00118523	0.00142403	0.00259661	0.00185696	0.00222047	0.00170197	0.00345975	0.00274402	0.00262467	0.00196623
ko00730	Metabolism; Metabolism of cofactors and vitamins; Thiamine metabolism	0.000507252	0.00114506	0.00154947	0.000772289	0.00064861	0.00125945	0.000760313	0.00122155	0.000734413	0.00139282	0.000730892	0.000750621	0.000403088	0.000560001	0.0013164	0.000365571	0.000713311	0.000452686	0.000727361	0.000374813	0.000761195	0.000326738	0.00133919	0.00112733	0.000488431	0.000273155	0.00130488	0.000506376	0.000298799	0.000426488	0.00123141	0.000722638	0.001203	0.000266839	0.000980848	0.00132593	0.00114095	0.000721583
ko00740	Metabolism; Metabolism of cofactors and vitamins; Riboflavin metabolism	0.000268937	0.000727856	0.00117256	0.000241277	0.000303548	0.000730625	0.000481481	0.000689324	0.000306268	0.000834667	0.000438327	0.00042398	0.000571221	0.000240758	0.00136807	0.000267302	0.000404559	0.000408498	0.00059099	0.000182263	0.000288878	0.0003035	0.000963963	0.000619689	0.000255593	0.000179644	0.00102515	0.000364409	0.000231578	0.00024093	0.000923791	0.000409953	0.000604649	0.00020762	0.000692486	0.000886955	0.000980469	0.000414257
ko00750	Metabolism; Metabolism of cofactors and vitamins; Vitamin B6 metabolism	0.000366607	0.000725835	0.000832712	0.000284126	0.000446734	0.000567327	0.000618455	0.00062443	0.0004157	0.00074622	0.000441377	0.000634302	0.000563295	0.00043864	0.000957392	0.00032603	0.00049763	0.000451885	0.000420449	0.000427386	0.000403427	0.000360358	0.000688186	0.000574022	0.000356698	0.000382085	0.000913724	0.000279633	0.000294894	0.000401301	0.000729237	0.000441626	0.00069681	0.000419652	0.000499305	0.00085929	0.000737783	0.000418895
ko00760	Metabolism; Metabolism of cofactors and vitamins; Nicotinate and nicotinamide metabolism	0.000617033	0.00153095	0.00198366	0.00107897	0.000919163	0.00143156	0.00100524	0.00147309	0.00097134	0.0017676	0.00109445	0.000988256	0.00105272	0.000844106	0.00186638	0.000665778	0.00104443	0.000784826	0.00116838	0.000755521	0.00089088	0.000837004	0.0017764	0.0016804	0.000902065	0.0004664	0.00177717	0.000655475	0.000624844	0.000805516	0.00165457	0.000884746	0.001398	0.00108267	0.00180552	0.00182789	0.00151868	0.000931187
ko00770	Metabolism; Metabolism of cofactors and vitamins; Pantothenate and CoA biosynthesis	0.000750994	0.00168425	0.00199763	0.00120508	0.000944684	0.00158896	0.0012098	0.00162371	0.00114467	0.00190952	0.00122956	0.00112884	0.00106885	0.000760061	0.00207133	0.000743751	0.00119685	0.00093269	0.00130602	0.000783382	0.000977674	0.000781371	0.00193091	0.00193149	0.000889609	0.000548375	0.00200851	0.00079956	0.000620263	0.000781194	0.00176659	0.00107199	0.00143756	0.000833374	0.00180932	0.00205764	0.00163309	0.000951058
ko00780	Metabolism; Metabolism of cofactors and vitamins; Biotin metabolism	0.000809161	0.00108865	0.00105734	0.000652556	0.000823906	0.000885916	0.000807673	0.000904861	0.000769118	0.000967333	0.00094359	0.000737651	0.00123204	0.000924876	0.000891685	0.000765324	0.000956595	0.00108247	0.00116838	0.000664697	0.000775081	0.000919137	0.000898078	0.00131481	0.000740471	0.000857826	0.000832751	0.00071868	0.000807783	0.000830486	0.000928463	0.000783655	0.00102077	0.000617604	0.00128576	0.000957122	0.000840723	0.00102013
ko00785	Metabolism; Metabolism of cofactors and vitamins; Lipoic acid metabolism	6.67804e-05	9.33494e-05	9.02367e-06	8.55063e-05	4.89473e-05	6.829e-05	0.000188936	3.65775e-05	6.58294e-05	7.8082e-05	0.000106549	9.34107e-05	0.000171741	0.000122799	3.03405e-05	9.74723e-05	0.000112764	0.000138906	0.000160821	6.64547e-05	8.56626e-05	0.000134891	1.84194e-05	0.000242257	0.000101453	0.000108414	8.39686e-05	7.73506e-05	0.000119894	0.000130114	4.56226e-05	7.7195e-05	3.96575e-05	7.55152e-05	0.000144039	3.73245e-05	0.000126151	6.9797e-05
ko00790	Metabolism; Metabolism of cofactors and vitamins; Folate biosynthesis	0.000487459	0.00112033	0.00105983	0.000906556	0.000756839	0.000878898	0.000978173	0.000915917	0.000752068	0.00129996	0.000784461	0.00105411	0.000843762	0.000731526	0.000964341	0.00049295	0.000760026	0.000605972	0.00080604	0.000824162	0.000591504	0.000436698	0.00117358	0.00135909	0.000901151	0.00097536	0.00117461	0.000586389	0.000414368	0.000518568	0.00107666	0.000654193	0.000970992	0.0011352	0.00110001	0.00104856	0.00129887	0.000564828
ko00791	Metabolism; Xenobiotics biodegradation and metabolism; Atrazine degradation	7.22618e-06	1.62391e-05	1.62751e-06	4.61785e-06	1.2855e-05	1.82257e-05	1.65172e-05	7.98103e-06	1.12096e-05	2.19526e-06	2.64585e-05	1.89505e-05	4.06269e-05	2.7714e-06	2.13502e-06	1.056e-06	2.15283e-05	2.61651e-06	3.41257e-05	3.4628e-06	1.75989e-05	6.0384e-06	2.54376e-06	1.95392e-05	1.04797e-05	8.87194e-06	1.11257e-05	3.66918e-05	2.32348e-06	1.23124e-05	5.70057e-06	2.52622e-05	1.31433e-05	6.64596e-06	1.38956e-05	7.6411e-07	1.5994e-06	6.88002e-05
ko00830	Metabolism; Metabolism of cofactors and vitamins; Retinol metabolism	7.09419e-06	4.50924e-05	1.34777e-05	3.57542e-05	2.93908e-05	2.55754e-05	4.02432e-05	1.48822e-05	5.14957e-05	1.4133e-05	6.16975e-05	3.56837e-05	0.000200973	1.53634e-05	1.36287e-05	1.03576e-05	2.94138e-05	1.14918e-05	9.30795e-05	2.62296e-05	1.93742e-05	2.43536e-05	1.03358e-05	0.000122623	3.03592e-05	2.16518e-05	1.37961e-05	2.5588e-05	1.53435e-05	2.08448e-05	2.00434e-05	3.20165e-05	6.18059e-05	2.85525e-05	0.000136748	8.81136e-06	9.09679e-06	5.51343e-05
ko00860	Metabolism; Metabolism of cofactors and vitamins; Porphyrin and chlorophyll metabolism	0.00103767	0.0015387	0.000953863	0.00163938	0.00115533	0.00164581	0.00192016	0.00141587	0.00151308	0.00106098	0.00139027	0.0013385	0.00155445	0.00112944	0.00116669	0.00106162	0.00141635	0.00138987	0.00171069	0.00104415	0.001391	0.00109855	0.000977058	0.00228398	0.0010812	0.000755274	0.0014475	0.00115151	0.000925631	0.00105234	0.00103892	0.00129075	0.00144625	0.00116791	0.0030138	0.00112295	0.00205762	0.00145186
ko00900	Metabolism; Metabolism of terpenoids and polyketides; Terpenoid backbone biosynthesis	0.000529374	0.00122727	0.00168643	0.00069134	0.00065325	0.00132995	0.00080216	0.00123952	0.000762671	0.0016218	0.000971468	0.000867125	0.000788658	0.000559588	0.00153892	0.000417612	0.000823729	0.000584475	0.0010062	0.000499283	0.000719356	0.000633591	0.00153797	0.00146991	0.000542861	0.000384803	0.00146612	0.000642388	0.000408168	0.000542955	0.00146686	0.000858148	0.00106515	0.00033272	0.00134592	0.00146434	0.00139254	0.000923794
ko00901	Metabolism; Biosynthesis of other secondary metabolites; Indole alkaloid biosynthesis	0	4.45373e-08	0	2.9403e-07	0	1.83861e-08	2.03841e-06	1.79571e-08	3.18558e-08	2.70102e-07	1.58046e-06	3.19708e-08	5.85781e-06	1.5369e-06	0	6.9887e-09	0	3.16902e-07	8.48575e-07	3.05092e-07	0	1.19934e-05	0	1.86905e-06	1.09753e-07	3.71613e-06	1.06263e-07	3.66319e-06	8.00609e-07	1.46536e-06	2.8389e-08	8.28417e-07	4.33395e-07	7.51451e-06	0.000132762	1.25172e-07	1.82694e-07	0
ko00903	Metabolism; Metabolism of terpenoids and polyketides; Limonene and pinene degradation	0.000133932	7.13677e-05	1.39965e-05	0.000102423	7.68567e-05	0.000106091	0.000150407	5.55017e-05	0.000145705	4.40848e-05	0.000109717	4.63075e-05	9.75269e-05	5.9603e-05	3.42502e-05	0.000108226	8.82598e-05	0.000103466	0.000113112	9.64316e-05	0.000127315	0.000107792	3.77097e-05	0.00026571	7.40641e-05	9.17339e-05	5.80834e-05	0.000111556	5.9726e-05	7.57129e-05	5.21581e-05	0.00010835	6.66065e-05	8.18203e-05	0.00028976	3.93774e-05	0.000113897	0.000203014
ko00904	Metabolism; Metabolism of terpenoids and polyketides; Diterpenoid biosynthesis	3.77608e-08	2.17574e-06	4.26073e-08	0	1.73904e-06	1.4035e-07	4.32743e-06	0	5.29818e-07	3.84888e-07	1.24731e-05	4.11049e-07	7.79745e-08	0	6.27463e-08	0	1.08647e-06	7.77135e-08	0	5.87923e-08	1.05608e-05	0	7.66459e-08	0	2.80842e-07	0	5.21457e-07	0	0	0	0	5.10599e-07	0	0	0	0	0	3.49407e-07
ko00906	Metabolism; Metabolism of terpenoids and polyketides; Carotenoid biosynthesis	8.39302e-06	7.58296e-07	2.22756e-07	1.17789e-07	1.24671e-06	1.76481e-05	1.21394e-06	0	1.56222e-06	3.04692e-07	7.19558e-07	1.06388e-06	6.02822e-08	4.45607e-08	9.37984e-07	0	1.61464e-06	0	4.57046e-06	0	5.73361e-07	8.38995e-08	0	1.75839e-08	2.17969e-06	7.06119e-08	5.80974e-08	4.41222e-06	3.65103e-06	0	3.72625e-07	1.53948e-05	2.4107e-07	2.24812e-08	1.07523e-06	0	5.98717e-08	1.02537e-06
ko00908	Metabolism; Metabolism of terpenoids and polyketides; Zeatin biosynthesis	5.80644e-05	5.1484e-05	9.77639e-06	7.74451e-05	7.75771e-05	0.000103329	7.60156e-05	8.03404e-05	8.33372e-05	2.26049e-05	8.41289e-05	8.08283e-05	6.69957e-05	8.78412e-05	2.15274e-05	3.88532e-05	0.000100668	5.13355e-05	7.39835e-05	3.86399e-05	7.69063e-05	2.05017e-05	3.62623e-05	0.000159325	5.7231e-05	3.67302e-05	4.6636e-05	6.05852e-05	2.74515e-05	3.52888e-05	4.46308e-05	9.21585e-05	4.94557e-05	2.79582e-05	0.000175172	2.84001e-05	6.43818e-05	0.000100141
ko00909	Metabolism; Metabolism of terpenoids and polyketides; Sesquiterpenoid and triterpenoid biosynthesis	0	0	3.73279e-08	4.09555e-07	0	0	0	9.79211e-07	7.19839e-07	1.12399e-07	0	8.3855e-07	0	0	0	2.07185e-07	0	0	0	0	0	0	6.97793e-07	0	6.53493e-07	6.70968e-06	0	0	0	1.82341e-08	1.47469e-07	3.44364e-06	3.57023e-08	0	0	0	4.08931e-07	2.39392e-07
ko00910	Metabolism; Energy metabolism; Nitrogen metabolism	0.000584736	0.00147968	0.00173433	0.00128505	0.000879762	0.00139322	0.000917214	0.0013904	0.000973291	0.00153368	0.000971866	0.000895169	0.000858577	0.000669221	0.00168511	0.000458897	0.000931862	0.000521911	0.000888415	0.000793749	0.00077925	0.000546427	0.00159447	0.00152158	0.000904494	0.000382021	0.00164698	0.000766234	0.000375291	0.000607678	0.00146576	0.000900787	0.00130058	0.0010798	0.00152954	0.00160931	0.00129515	0.00091398
ko00920	Metabolism; Energy metabolism; Sulfur metabolism	0.000624747	0.000555031	0.000395104	0.000656245	0.000553378	0.000682475	0.000733826	0.000420459	0.000574124	0.000435054	0.000791621	0.000515182	0.00116078	0.000497286	0.000429624	0.000487845	0.000662216	0.000592024	0.00110641	0.000370465	0.000564064	0.000720957	0.000306109	0.00123967	0.000403432	0.000368958	0.000414062	0.000679992	0.000517604	0.000426813	0.000399562	0.000568071	0.000357961	0.000328247	0.00102788	0.000425773	0.000381867	0.000903587
ko00930	Metabolism; Xenobiotics biodegradation and metabolism; Caprolactam degradation	1.59798e-05	3.29342e-05	8.77083e-06	2.7353e-05	2.99868e-05	3.42207e-05	1.7607e-05	8.74773e-06	2.87389e-05	2.06098e-05	2.07213e-05	4.49458e-05	1.72716e-05	1.51129e-05	8.71892e-06	1.85894e-05	1.51591e-05	1.18444e-05	2.39742e-05	9.08359e-06	3.83744e-05	3.0837e-05	9.87872e-06	0.000103686	1.48739e-05	3.71426e-06	7.17219e-06	3.6482e-05	1.08191e-05	1.52172e-05	1.44141e-05	3.09959e-05	6.75667e-05	2.00192e-06	4.57317e-05	6.70529e-06	3.48995e-06	7.76379e-05
ko00940	Metabolism; Biosynthesis of other secondary metabolites; Phenylpropanoid biosynthesis	0.000351365	0.000712308	0.00104069	0.000829682	0.000422339	0.000706741	0.000419832	0.000646195	0.000533245	0.000968377	0.000473255	0.000458469	0.000277548	0.000467337	0.000989423	0.000379661	0.000517703	0.000282564	0.000623359	0.000516407	0.000526082	0.000291626	0.000961502	0.000496613	0.000433066	0.000278131	0.000823036	0.000362494	0.000299991	0.000412213	0.000803745	0.000612297	0.000747854	0.000514687	0.000838874	0.000932854	0.000631645	0.000368303
ko00941	Metabolism; Biosynthesis of other secondary metabolites; Flavonoid biosynthesis	9.16689e-06	1.17887e-05	2.11694e-06	2.89392e-05	1.43008e-05	2.34235e-05	2.69594e-05	1.60178e-05	1.38946e-05	5.34591e-05	1.49843e-05	1.42423e-05	3.50484e-06	1.06631e-05	5.66295e-06	6.85029e-06	1.09501e-05	2.65081e-06	1.13782e-05	1.13119e-05	2.07325e-05	9.88397e-06	4.36233e-06	4.08465e-05	1.29421e-05	6.23875e-08	3.27043e-05	3.32413e-05	3.19721e-06	2.06728e-05	2.27028e-06	8.56043e-06	1.81273e-05	8.31483e-07	6.27019e-06	2.83473e-06	1.73095e-05	2.80487e-05
ko00944	Metabolism; Biosynthesis of other secondary metabolites; Flavone and flavonol biosynthesis	5.0064e-05	0.000132696	0.000237105	5.1526e-05	4.09311e-05	0.000111741	6.25081e-05	0.000108846	7.35357e-05	0.000108579	7.07136e-05	6.50625e-05	5.891e-05	6.40272e-05	0.000242817	2.86423e-05	9.18491e-05	2.77634e-05	6.22981e-05	1.84271e-05	6.45984e-05	4.58384e-05	0.000158693	0.000104314	4.8125e-05	6.58752e-05	0.000178969	5.41117e-05	9.90226e-05	3.3519e-05	0.000150862	9.08482e-05	0.000122117	8.74156e-06	4.22307e-05	0.000201836	0.000122264	6.16781e-05
ko00945	Metabolism; Biosynthesis of other secondary metabolites; Stilbenoid, diarylheptanoid and gingerol biosynthesis	9.16689e-06	1.24262e-05	2.11694e-06	2.89392e-05	1.43008e-05	2.34235e-05	2.75821e-05	1.60178e-05	1.39535e-05	5.40027e-05	1.7245e-05	1.43055e-05	5.96904e-06	1.06631e-05	5.66295e-06	6.85029e-06	1.09592e-05	2.65081e-06	1.13782e-05	1.13119e-05	2.07325e-05	1.70655e-05	4.36233e-06	4.6913e-05	1.34729e-05	6.23875e-08	3.27043e-05	4.12049e-05	3.21834e-06	2.11244e-05	2.29095e-06	8.95228e-06	1.81273e-05	1.9252e-06	1.29357e-05	2.96606e-06	1.73512e-05	4.22204e-05
ko00950	Metabolism; Biosynthesis of other secondary metabolites; Isoquinoline alkaloid biosynthesis	0.000165207	0.000310099	0.000474813	9.23474e-05	0.00011535	0.000276691	0.000208626	0.000247833	8.56246e-05	0.00036756	0.000186835	0.000172415	0.000224495	0.000191986	0.000430036	0.000167109	0.000194526	0.000205951	0.000195865	9.23286e-05	0.000142567	0.000210478	0.000441562	0.000206408	0.00011193	0.000213949	0.000352978	0.000185044	0.000201249	0.000193416	0.000386055	0.000163992	0.000256268	9.15038e-05	0.00035811	0.000428988	0.000323989	0.000152628
ko00960	Metabolism; Biosynthesis of other secondary metabolites; Tropane, piperidine and pyridine alkaloid biosynthesis	0.000301747	0.000496649	0.000664396	0.000284341	0.000247884	0.000467775	0.000383059	0.000416339	0.000244794	0.000529416	0.000296693	0.000309879	0.000315283	0.000261105	0.000643953	0.000279581	0.000324507	0.00035427	0.000373356	0.000165355	0.000255861	0.000277566	0.000643953	0.000482833	0.000177433	0.000248161	0.000561052	0.000256694	0.000287171	0.000257108	0.000544701	0.000309785	0.000400147	0.000168122	0.000516729	0.000634227	0.000581062	0.000272214
ko00965	Metabolism; Biosynthesis of other secondary metabolites; Betalain biosynthesis	5.33774e-07	1.95764e-05	8.78046e-06	4.36115e-07	1.30541e-06	2.70185e-06	1.76158e-05	3.18406e-06	8.33373e-06	5.49489e-07	7.90325e-06	6.67755e-08	7.7748e-06	1.62543e-06	3.57939e-08	2.31065e-07	0	8.55159e-07	8.48575e-07	3.86152e-06	0	1.58829e-05	2.62233e-06	3.16874e-06	2.6984e-06	5.94422e-06	1.99887e-07	7.07652e-06	4.25561e-06	2.47941e-06	3.63983e-06	4.76152e-06	1.99703e-05	9.47044e-06	0.000132891	3.92282e-07	2.98687e-06	1.19575e-06
ko00970	Genetic Information Processing; Translation; Aminoacyl-tRNA biosynthesis	0.00120799	0.00264229	0.0029056	0.00170969	0.00170453	0.00274983	0.00182268	0.00237948	0.00195556	0.00252191	0.00205713	0.00169998	0.00142404	0.0012374	0.00258555	0.00081435	0.00184234	0.00124737	0.00155598	0.00108018	0.00161554	0.00111481	0.00276791	0.00289339	0.00132453	0.000761684	0.00266481	0.00122504	0.000790019	0.00107776	0.00256934	0.00196681	0.00217927	0.00111225	0.00344452	0.00267048	0.00243515	0.00248003
ko00980	Metabolism; Xenobiotics biodegradation and metabolism; Metabolism of xenobiotics by cytochrome P450	0.000106158	0.000168787	9.1975e-05	0.000171108	0.000137878	0.00013179	0.000210252	0.000141666	0.000216139	6.01644e-05	0.000187807	0.000141104	0.000455814	5.78231e-05	4.10557e-05	0.000170859	0.000101868	0.000123485	0.000253528	0.000255216	0.000152813	0.00018317	0.000118572	0.000393264	0.000179715	4.71593e-05	0.000101381	0.000109076	7.46921e-05	9.06616e-05	0.000134458	0.0001501	0.000183362	0.000321999	0.000350016	6.71048e-05	0.00023444	0.000195878
ko00981	Metabolism; Metabolism of terpenoids and polyketides; Insect hormone biosynthesis	0	0	0	0	1.82413e-07	0	0	0	8.14652e-07	0	9.99876e-08	0	0	0	0	0	0	0	0	0	0	9.44143e-06	0	1.32353e-06	0	0	0	0	0	0	0	9.12281e-07	0	0	0	0	0	0
ko00982	Metabolism; Xenobiotics biodegradation and metabolism; Drug metabolism - cytochrome P450	8.62888e-06	4.7964e-05	1.70844e-05	3.73635e-05	2.59416e-05	2.66093e-05	5.18475e-05	1.82126e-05	3.72868e-05	2.30433e-05	9.7358e-05	2.73028e-05	0.00035327	1.59608e-05	1.52678e-05	1.15099e-05	3.5576e-05	1.27766e-05	0.000177435	2.91708e-05	2.93958e-05	7.08511e-05	1.23529e-05	0.000248015	4.10206e-05	2.01429e-05	1.92299e-05	7.33253e-05	2.04279e-05	3.20145e-05	2.86206e-05	4.26033e-05	6.55868e-05	4.59815e-05	0.000223484	1.34535e-05	1.03406e-05	0.000136637
ko00983	Metabolism; Xenobiotics biodegradation and metabolism; Drug metabolism - other enzymes	0.000450966	0.00112198	0.00154634	0.000726522	0.000433081	0.00108839	0.000515986	0.00113815	0.000641608	0.00133219	0.000584527	0.000610879	0.000583987	0.000468917	0.00145122	0.000254206	0.000663787	0.000327341	0.000506797	0.000353389	0.000503629	0.000319918	0.00160528	0.000960946	0.000445684	0.000290981	0.00136276	0.000444742	0.000298732	0.000307	0.00135279	0.000637802	0.000980382	0.000318399	0.000592047	0.00141487	0.00106842	0.000615578
ko00984	Metabolism; Xenobiotics biodegradation and metabolism; Steroid degradation	0	5.60322e-07	0	0	1.11147e-06	0	2.71456e-06	9.07647e-07	1.47506e-06	2.22935e-06	4.66754e-06	3.72848e-07	3.47554e-06	5.31089e-07	1.96389e-06	3.65171e-07	2.35053e-08	3.11835e-06	0	9.44188e-07	0	1.36068e-05	0	1.26545e-05	6.12509e-07	4.55781e-08	7.42093e-08	1.00635e-05	1.00497e-06	4.27102e-07	9.47104e-07	1.41075e-06	1.91159e-06	5.84735e-06	8.01382e-06	1.49286e-07	1.21316e-05	1.73802e-05
ko01040	Metabolism; Lipid metabolism; Biosynthesis of unsaturated fatty acids	0.00030274	0.000218558	3.18182e-05	0.000180727	0.000223391	0.00021979	0.000186733	0.000166638	0.000255318	0.000119418	0.000262617	0.000149312	0.000273458	0.000264878	7.4255e-05	0.000177781	0.000236512	0.000326783	0.00023503	0.000173376	0.000170072	0.000220881	7.62703e-05	0.000501278	0.000152881	0.000288271	7.26493e-05	0.000240014	0.000136907	0.00012618	0.000108769	0.000214704	0.000328402	9.23836e-05	0.000558686	0.000137727	9.16176e-05	0.000343251
ko01051	Metabolism; Metabolism of terpenoids and polyketides; Biosynthesis of ansamycins	6.64212e-05	0.000244356	0.000281894	0.000163874	8.7221e-05	0.000261052	0.000151297	0.000227129	0.000172442	0.000162512	0.000134506	0.000112303	0.000115827	7.63322e-05	0.000214668	4.8917e-05	0.000124827	6.28232e-05	0.000166053	5.39936e-05	8.24663e-05	0.000137956	0.000261386	0.000232452	8.4213e-05	5.77223e-05	0.000172857	0.000121583	3.30789e-05	7.5679e-05	0.00024871	0.000156483	0.000185335	3.1385e-05	0.000439294	0.000214814	0.000212667	0.000241095
ko01052	Metabolism; Metabolism of terpenoids and polyketides; Type I polyketide structures	7.20599e-06	1.10837e-05	2.18595e-07	1.42955e-05	1.50969e-05	1.11117e-05	1.07129e-05	2.30037e-05	2.20211e-05	6.10203e-06	6.26906e-06	1.37015e-05	9.5615e-06	1.43046e-05	4.46457e-06	1.59719e-05	1.98329e-05	2.00039e-06	4.48272e-05	4.20763e-06	6.74992e-06	2.73492e-07	5.25246e-06	1.84907e-06	1.21202e-05	2.18875e-05	1.31067e-05	4.18462e-06	3.65886e-06	4.98923e-06	8.63033e-06	1.61636e-05	6.63853e-06	9.57641e-07	0	3.39063e-06	7.52765e-07	4.14051e-05
ko01053	Metabolism; Metabolism of terpenoids and polyketides; Biosynthesis of siderophore group nonribosomal peptides	1.86013e-05	0.000102388	0.000205335	1.42486e-05	4.31669e-05	0.000112571	2.23477e-05	0.000116305	4.14113e-05	0.000183998	6.24134e-05	6.722e-05	0.000422477	3.40865e-05	0.000230893	6.46342e-06	6.59254e-05	1.169e-05	0.000356124	7.98742e-06	0.000100761	6.1109e-05	0.000209386	0.000129438	2.10646e-05	1.96059e-05	0.000212792	5.825e-05	2.05169e-05	4.16486e-05	0.000175684	3.82283e-05	8.61728e-05	3.62319e-05	0.00021255	0.000187914	0.000109009	9.20622e-05
ko01054	Metabolism; Metabolism of terpenoids and polyketides; Nonribosomal peptide structures	2.48653e-05	3.51538e-05	5.68177e-06	2.14472e-05	1.64643e-05	2.43028e-05	4.73003e-05	3.43959e-05	2.6348e-05	2.4369e-05	2.02376e-05	2.8296e-05	7.3752e-06	1.28063e-05	1.52269e-05	1.80228e-05	2.48967e-05	2.21196e-05	2.7536e-05	2.66553e-05	3.22611e-05	7.13305e-06	1.14935e-05	1.3058e-05	3.60763e-05	2.87902e-05	1.18222e-05	1.60024e-05	1.53654e-05	2.08147e-05	1.7759e-05	2.28945e-05	3.03587e-05	8.70597e-06	2.15142e-05	6.0094e-06	2.72878e-05	1.90084e-05
ko01055	Metabolism; Metabolism of terpenoids and polyketides; Biosynthesis of vancomycin group antibiotics	0.000135417	0.000551564	0.00124345	9.51976e-05	0.000162325	0.000441251	0.000131358	0.00066252	0.000135111	0.000935352	0.000163746	0.000306376	0.000128793	0.000117839	0.000911185	0.000111187	0.000243309	9.47911e-05	9.99014e-05	0.000158961	0.000142648	0.000146904	0.000660307	0.000149006	9.88601e-05	0.000139451	0.00153495	0.000131187	0.000108408	0.000141365	0.000784181	0.00022032	0.000501725	4.61788e-05	0.000120891	0.000721184	0.000348935	0.000213056
ko01056	Metabolism; Metabolism of terpenoids and polyketides; Biosynthesis of type II polyketide backbone	3.57659e-08	0	0	0	0	1.04678e-06	0	0	9.28107e-07	0	0	2.88944e-08	0	2.44225e-08	0	0	0	0	3.42383e-08	0	0	0	0	0	0	0	0	6.7705e-07	0	0	0	3.2599e-06	0	0	0	0	0	0
ko01057	Metabolism; Metabolism of terpenoids and polyketides; Biosynthesis of type II polyketide products	1.60195e-05	2.47042e-05	2.88361e-06	3.23214e-05	1.94001e-05	2.78815e-05	1.9658e-05	3.40825e-05	1.30701e-05	1.41325e-05	9.34001e-06	7.5054e-06	6.77068e-06	6.08638e-06	1.45355e-05	1.29618e-05	9.6044e-06	1.08144e-05	3.36251e-06	4.52758e-06	6.47702e-06	2.34706e-05	8.06326e-06	1.32895e-05	1.42455e-05	2.47431e-06	1.63361e-05	3.91246e-05	7.55728e-06	6.1898e-06	6.13346e-06	1.30575e-05	8.7391e-06	2.52606e-06	1.00786e-05	6.39968e-06	2.34031e-06	6.25945e-05
ko01200	Metabolism; Global and overview maps; Carbon metabolism	0.00383395	0.00731965	0.0080613	0.00568195	0.00480384	0.00726421	0.00595386	0.0067348	0.00552349	0.00729384	0.00621875	0.00574839	0.00646222	0.00424429	0.00753775	0.00345623	0.00575359	0.00451786	0.00677044	0.00424982	0.00486182	0.0045122	0.00724023	0.00834879	0.00472777	0.00352377	0.00779639	0.00421141	0.00336648	0.00409889	0.00695141	0.00531775	0.00657829	0.00555979	0.0106626	0.00790883	0.00752557	0.00611355
ko01210	Metabolism; Global and overview maps; 2-Oxocarboxylic acid metabolism	0.00154689	0.00301649	0.00344185	0.00234604	0.00162763	0.00273335	0.00218855	0.00277017	0.00200048	0.00289957	0.0019869	0.00192053	0.00178074	0.00153059	0.00344215	0.00127955	0.00194877	0.00166139	0.00214937	0.00157063	0.00177108	0.00141494	0.00325976	0.00365861	0.00153878	0.00103385	0.00314358	0.0015064	0.00110792	0.00129938	0.00304076	0.00190958	0.00256011	0.00192855	0.00327592	0.00353636	0.00308273	0.00193262
ko01212	Metabolism; Global and overview maps; Fatty acid metabolism	0.00112738	0.00150091	0.0016083	0.00100699	0.00108217	0.00139461	0.00115011	0.001416	0.0011489	0.0015082	0.00138965	0.00111282	0.00153001	0.00109637	0.00146438	0.00100181	0.00124164	0.00145738	0.00157536	0.000924236	0.00106931	0.00129566	0.00162673	0.00177873	0.000960325	0.00107244	0.00144528	0.000790234	0.0010615	0.000968673	0.00155818	0.00121183	0.0015124	0.000970756	0.00181893	0.00157706	0.00137096	0.00140713
ko01220	Metabolism; Global and overview maps; Degradation of aromatic compounds	0.000161251	0.000302103	7.96969e-05	0.000349336	0.000243813	0.000244772	0.000338688	0.000207457	0.000309688	0.000143765	0.000397329	0.000258051	0.00036383	0.000255366	9.12024e-05	0.000173681	0.000273601	0.000143973	0.000328475	0.00026377	0.000269275	0.000247779	0.000173624	0.000934562	0.000362264	0.000209382	0.000129253	0.000405361	0.00014353	0.000186679	0.000125332	0.000277591	0.000400616	0.000256087	0.000786682	9.48381e-05	0.000128905	0.000488507
ko01230	Metabolism; Global and overview maps; Biosynthesis of amino acids	0.00657626	0.0130771	0.0153945	0.00961034	0.00750017	0.0124909	0.0104305	0.0122993	0.00882633	0.0133561	0.00955245	0.00898967	0.00878312	0.00709585	0.0151638	0.00585542	0.009294	0.00762798	0.01011	0.00646033	0.00799394	0.00683381	0.0146303	0.0142901	0.00701845	0.00491165	0.0146988	0.00676026	0.00556049	0.0066605	0.0132569	0.00849303	0.0118391	0.00752181	0.0152512	0.0149037	0.0138373	0.00905676
ko01501	Human Diseases; Drug resistance: Antimicrobial; beta-Lactam resistance	0.00146277	0.00173551	0.00174237	0.00135718	0.00116479	0.00141387	0.00158381	0.00163524	0.00106942	0.00193718	0.00134365	0.00134731	0.00183075	0.00129673	0.00169226	0.00127175	0.00119457	0.00157098	0.0014908	0.00119239	0.000899348	0.00119135	0.00217299	0.00174742	0.00141171	0.00121033	0.00165398	0.00138941	0.00129862	0.00124189	0.00202472	0.00114965	0.0013132	0.0012853	0.0014273	0.00202744	0.00187906	0.00118652
ko01502	Human Diseases; Drug resistance: Antimicrobial; Vancomycin resistance	0.000571712	0.000716223	0.000602985	0.000593183	0.000518425	0.000713841	0.000458453	0.000703531	0.000733736	0.00066786	0.000662282	0.00054704	0.000521633	0.000400488	0.000579585	0.000330627	0.000539396	0.000334407	0.000604261	0.000393101	0.000602143	0.000282113	0.00061376	0.00108211	0.000551936	0.000219854	0.000607863	0.000470491	0.000216854	0.000328141	0.000671175	0.000611685	0.000588896	0.000376938	0.00109966	0.000539207	0.000601887	0.000808653
ko01503	Human Diseases; Drug resistance: Antimicrobial; Cationic antimicrobial peptide (CAMP) resistance	0.00122716	0.00144171	0.00165814	0.000942469	0.000911085	0.00142493	0.00153691	0.00134655	0.000984488	0.00204482	0.00113099	0.00114677	0.00188751	0.000950678	0.00142828	0.00106607	0.00107453	0.00142096	0.00157122	0.000970767	0.000841519	0.00106641	0.00184177	0.00131	0.00113443	0.000987204	0.00147513	0.0009661	0.00117191	0.000982498	0.00179396	0.000987082	0.00131339	0.0015526	0.00154838	0.0019048	0.00199859	0.000925643
ko02010	Environmental Information Processing; Membrane transport; ABC transporters	0.00362097	0.00553562	0.00395427	0.00638557	0.00444871	0.00589289	0.00521457	0.00550819	0.0052126	0.00438438	0.0055314	0.00413093	0.00587174	0.00367579	0.00462731	0.00319938	0.00506425	0.0034324	0.007466	0.00336457	0.00424878	0.00383786	0.00407702	0.0109213	0.00404351	0.00206174	0.00517242	0.0043438	0.00222171	0.00330625	0.00412042	0.00460841	0.0052052	0.00311572	0.00972444	0.00430925	0.00515067	0.00563807
ko02020	Environmental Information Processing; Signal transduction; Two-component system	0.00376126	0.00478528	0.0036492	0.00514424	0.00419854	0.00470878	0.00466422	0.00461775	0.00485552	0.00421854	0.0049765	0.00382729	0.00568359	0.00375994	0.00380314	0.00378127	0.00453847	0.00424861	0.00633938	0.00375675	0.00421668	0.00370307	0.00428664	0.00640489	0.0040598	0.00307111	0.00385073	0.00393219	0.00322727	0.00319327	0.00403548	0.00422022	0.00433736	0.00503131	0.00926416	0.00438773	0.00470386	0.00467342
ko02030	Cellular Processes; Cell motility; Bacterial chemotaxis	0.000457839	0.000600461	0.000331016	0.00070819	0.000496442	0.000678229	0.000273513	0.000700116	0.000454108	0.00046996	0.000475626	0.000300253	0.000578937	0.000301138	0.000415587	0.000333134	0.000383388	0.000382277	0.00108517	0.000166911	0.000323664	0.000369409	0.000410328	0.000556519	0.000300045	0.000165911	0.000386871	0.00040417	0.000271195	0.000279634	0.000325475	0.000529531	0.000320873	8.78898e-05	0.000655949	0.000378165	0.000242251	0.000533541
ko02040	Cellular Processes; Cell motility; Flagellar assembly	0.000201457	0.000441378	0.000317197	0.000155914	0.000307671	0.000488121	9.69142e-05	0.00050821	0.00022761	0.000450311	0.000337326	0.000157146	0.00082538	0.000104546	0.000322704	0.000121165	0.000248564	0.000226173	0.000990782	7.53319e-05	0.000191944	0.000233513	0.000432197	0.000279256	0.000211913	8.44278e-05	0.000267446	0.00010617	0.000148609	0.00016621	0.000320688	0.000349743	0.000156573	0.000177543	0.000512915	0.000320505	0.000169373	0.000656961
ko02060	Environmental Information Processing; Membrane transport; Phosphotransferase system (PTS)	0.000316792	0.0005737	0.000171651	0.000654875	0.00045987	0.000555985	0.00109958	0.000516354	0.000812349	0.000262802	0.00096721	0.000551677	0.0016455	0.000382362	0.000214214	0.000481981	0.000552195	0.00070691	0.00123902	0.000407365	0.000522052	0.00105137	0.000185133	0.00347105	0.000505322	0.000353183	0.000646764	0.000576618	0.000277168	0.000506343	0.000269833	0.000466479	0.000605686	0.000836904	0.00244625	0.000432755	0.0015955	0.000665312
ko03008	Genetic Information Processing; Translation; Ribosome biogenesis in eukaryotes	6.40316e-05	0.000208327	0.000359992	8.91725e-05	0.000142732	0.00022345	6.29438e-05	0.000187208	0.000120065	0.000232108	0.000148222	0.000106819	0.000103078	6.52065e-05	0.000250087	4.22052e-05	0.000153426	3.97282e-05	0.000104569	0.000482256	9.21671e-05	6.22908e-05	0.000250888	0.000194642	0.000151722	7.66414e-05	0.000228812	7.92115e-05	3.84096e-05	4.88005e-05	0.000227069	0.000178537	0.000152506	2.62843e-05	0.000192269	0.000223904	0.000156148	0.000168573
ko03010	Genetic Information Processing; Translation; Ribosome	0.00261618	0.00630663	0.0072376	0.00357086	0.00347683	0.00662815	0.00466519	0.00593889	0.00458946	0.00694604	0.00495455	0.00447048	0.00373472	0.00251097	0.00687494	0.0024707	0.00425859	0.00320656	0.00448462	0.0022532	0.00422442	0.00347381	0.00676645	0.00799128	0.00281593	0.00206474	0.00715244	0.00317797	0.00191711	0.00312873	0.00648142	0.0045698	0.00504007	0.00264959	0.00758731	0.00664006	0.00758823	0.00591898
ko03013	Genetic Information Processing; Translation; RNA transport	0.000355532	0.000377573	0.000235886	0.000356408	0.000333909	0.000380606	0.00029978	0.000362623	0.000371928	0.000306275	0.000320318	0.000228528	0.000334435	0.000167658	0.000255345	0.00013336	0.000353942	0.000142928	0.000285224	0.000768772	0.000246351	0.000238129	0.000250907	0.000346734	0.000316328	9.10135e-05	0.000300044	0.00022402	0.000170139	0.000126341	0.000248797	0.000378339	0.000270181	0.00029908	0.000560581	0.000265578	0.000248216	0.000369136
ko03015	Genetic Information Processing; Translation; mRNA surveillance pathway	6.11371e-05	1.55493e-05	3.24748e-06	4.73287e-05	4.68097e-05	2.19267e-05	0.000114615	2.74043e-05	3.09368e-05	1.3856e-05	9.70313e-05	2.48861e-05	0.000163087	8.87239e-05	2.38814e-05	0.000151735	0.000142181	0.000152296	0.000162874	4.9038e-05	9.04577e-05	0.000239411	8.52842e-06	1.9878e-05	0.00012052	0.000151343	2.00237e-05	8.70182e-05	0.000226878	0.00016588	2.05183e-05	8.40901e-05	2.13361e-05	4.29185e-05	5.98686e-05	2.21285e-05	4.14018e-05	5.67491e-05
ko03018	Genetic Information Processing; Folding, sorting and degradation; RNA degradation	0.00159361	0.00253294	0.0035986	0.00151953	0.00132244	0.00230828	0.00176356	0.00260123	0.00143212	0.0033637	0.00159415	0.00173112	0.00200324	0.0017521	0.00310792	0.00151631	0.00174895	0.00194262	0.00197303	0.00147454	0.00137553	0.00180535	0.00349696	0.00186405	0.00173874	0.00143078	0.00278448	0.00152491	0.00187987	0.00158847	0.00331878	0.00177888	0.00207909	0.0022775	0.00175044	0.003691	0.00304562	0.00149743
ko03020	Genetic Information Processing; Transcription; RNA polymerase	0.00023124	0.000362244	0.000303288	0.000326232	0.000258861	0.000443915	0.000303456	0.000373565	0.000362106	0.000319409	0.000331215	0.000339286	0.000312834	0.000189755	0.000293705	0.00026628	0.000327507	0.000172959	0.000369736	0.000134089	0.000271861	0.000292866	0.000311644	0.000726669	0.00020345	0.000108577	0.000320757	0.000268754	0.00012869	0.00017528	0.00031025	0.000389721	0.000284834	0.000106343	0.000752889	0.000257133	0.000274314	0.000511601
ko03022	Genetic Information Processing; Transcription; Basal transcription factors	3.21145e-05	3.39496e-05	8.29471e-06	8.55746e-05	3.90597e-05	4.38749e-05	7.3229e-05	4.91238e-05	6.48472e-05	1.54461e-05	5.46401e-05	2.30931e-05	5.60193e-06	4.69422e-05	2.14146e-05	4.95203e-05	4.78964e-05	2.32682e-05	1.82877e-05	2.55661e-05	7.0891e-05	9.97298e-06	1.26657e-05	5.64892e-05	3.45531e-05	1.30917e-05	3.07349e-05	2.35832e-05	6.10467e-06	3.39194e-05	1.84572e-05	4.63957e-05	4.69876e-05	6.86888e-06	4.56048e-05	1.02445e-05	1.96914e-05	2.70426e-05
ko03030	Genetic Information Processing; Replication and repair; DNA replication	0.00120604	0.00222314	0.00285402	0.00194312	0.00166072	0.00246433	0.00152116	0.00225906	0.00179098	0.00277649	0.00141837	0.00176489	0.00144689	0.00161706	0.00265321	0.000883317	0.00147035	0.00102108	0.00147133	0.00185599	0.00136572	0.000787468	0.00305501	0.00227868	0.00151844	0.00153819	0.00280753	0.00111136	0.000678056	0.0010186	0.00252131	0.00160446	0.00191697	0.00171235	0.00238772	0.00299459	0.00292212	0.00176711
ko03040	Genetic Information Processing; Transcription; Spliceosome	0.000225463	2.27449e-05	4.68093e-06	3.50066e-05	5.38995e-05	1.827e-05	0.000181496	1.22411e-05	6.04247e-05	3.28646e-05	0.00010669	4.11959e-05	0.00021331	0.000229362	4.22246e-05	0.000274541	0.000136766	0.000318028	0.00020389	0.000120297	9.20853e-05	0.0002392	1.20392e-05	6.42372e-06	0.000146684	0.000206234	2.86078e-05	0.000100673	0.000280138	0.000199965	2.58736e-05	0.000128775	1.72581e-05	8.38747e-05	1.74806e-05	2.74663e-05	5.98781e-05	4.44767e-05
ko03050	Genetic Information Processing; Folding, sorting and degradation; Proteasome	1.23749e-07	0	9.16609e-07	0	0	3.77997e-06	3.30562e-08	1.30239e-06	3.61568e-06	1.66353e-06	0	2.81341e-06	0	0	4.32674e-08	0	7.41956e-07	6.09565e-08	0	3.09583e-06	0	2.12807e-07	6.67982e-08	0	2.38358e-07	0	7.75915e-07	3.34899e-06	0	3.26504e-08	2.07292e-08	1.53413e-05	0	3.96019e-06	9.82724e-06	7.58196e-05	2.7784e-06	0
ko03060	Genetic Information Processing; Folding, sorting and degradation; Protein export	0.00076419	0.0015208	0.0016258	0.0011793	0.00104009	0.00169751	0.00124717	0.00144573	0.00126831	0.00159553	0.00132354	0.00115559	0.00125476	0.00102941	0.00151664	0.000815625	0.00123667	0.000977155	0.00130923	0.000740716	0.0011846	0.000870735	0.00176081	0.00189142	0.000961868	0.000782006	0.00170158	0.000886689	0.000687233	0.000894198	0.00161993	0.00111793	0.00128643	0.000976123	0.00245058	0.00152006	0.00205257	0.00156519
ko03070	Environmental Information Processing; Membrane transport; Bacterial secretion system	0.00124271	0.00180198	0.00161725	0.00168552	0.00155717	0.00191206	0.00176935	0.00166236	0.00203002	0.00183963	0.00163595	0.00143416	0.00150578	0.0013354	0.00172329	0.00130059	0.0016945	0.00146807	0.00163874	0.00118023	0.00159987	0.00111264	0.00201585	0.0021396	0.00139787	0.00107851	0.00186583	0.00122466	0.00109153	0.00117068	0.00172924	0.00171851	0.00153339	0.00147272	0.00318404	0.00180858	0.00230025	0.00214465
ko03320	Organismal Systems; Endocrine system; PPAR signaling pathway	0.000253785	0.000321622	0.000389035	6.66888e-05	0.000151844	0.000297105	0.000203057	0.000292451	0.000174831	0.000361258	0.000206347	0.000233289	0.000133266	0.00019873	0.000382151	0.000156841	0.000241394	0.000223283	0.000164486	0.000123299	0.000186684	0.000119777	0.000519471	1.10228e-05	0.000121937	0.000234202	0.000336822	9.81628e-05	0.000175172	9.8577e-05	0.000388375	0.000277978	0.000286595	4.76933e-05	0.000157895	0.000365706	0.000243219	0.000226439
ko03410	Genetic Information Processing; Replication and repair; Base excision repair	0.000507448	0.00104477	0.00103452	0.000691407	0.000740092	0.0010647	0.000840195	0.000968674	0.000839734	0.00108731	0.000805394	0.000865329	0.000829551	0.000717996	0.000994047	0.000462084	0.000737937	0.000611321	0.000729193	0.00107133	0.000763109	0.000549752	0.00111858	0.000991523	0.00068679	0.000764146	0.00108601	0.000554641	0.000391614	0.000515618	0.00104918	0.000765153	0.000860941	0.00083171	0.00146814	0.00104471	0.00120667	0.000950497
ko03420	Genetic Information Processing; Replication and repair; Nucleotide excision repair	0.000531935	0.00131072	0.00146566	0.0011375	0.00078186	0.00141685	0.000768926	0.00131632	0.0010635	0.00139894	0.000917996	0.000963405	0.000672809	0.000747009	0.00144778	0.000421271	0.000897585	0.000425857	0.000818988	0.00115429	0.000932897	0.000488445	0.00151914	0.00132538	0.00077846	0.000686262	0.00147509	0.000659624	0.000335508	0.000527143	0.00134685	0.000970259	0.00114273	0.000639774	0.00124747	0.00137384	0.00108286	0.000993445
ko03430	Genetic Information Processing; Replication and repair; Mismatch repair	0.00138076	0.00253423	0.00289314	0.00199171	0.00166819	0.00277635	0.00170957	0.00265182	0.00193748	0.0030025	0.00179949	0.00183732	0.00149788	0.00180658	0.00302499	0.00105985	0.00179511	0.00121469	0.00190626	0.000961119	0.00159059	0.00110935	0.00316124	0.00264059	0.00139624	0.000926762	0.00302286	0.00137865	0.00092113	0.00115605	0.00270285	0.0019507	0.00214735	0.00124577	0.00296928	0.00309712	0.00291497	0.00203344
ko03440	Genetic Information Processing; Replication and repair; Homologous recombination	0.00163713	0.00289473	0.00315382	0.00241416	0.00222911	0.00323886	0.00212631	0.00301956	0.0023248	0.00330485	0.0020749	0.00230435	0.00172447	0.00175838	0.00324479	0.00113767	0.00203903	0.00157086	0.00200402	0.00234723	0.001804	0.00132697	0.00340768	0.00294396	0.00207942	0.00135655	0.00340044	0.0015461	0.00119124	0.00159439	0.00312197	0.00217335	0.00245936	0.00200115	0.00327444	0.00302662	0.00381715	0.00235371
ko03450	Genetic Information Processing; Replication and repair; Non-homologous end-joining	8.33262e-06	3.63693e-06	2.71602e-06	5.32621e-06	1.94635e-05	2.58087e-06	2.56802e-05	4.42e-06	1.52766e-05	1.86553e-06	1.34981e-05	4.28206e-06	1.15969e-05	3.3628e-05	3.31662e-06	6.16504e-06	5.98054e-06	1.12702e-05	1.69116e-07	2.26013e-05	3.06308e-05	3.40267e-06	3.0109e-06	1.97889e-05	2.55486e-06	3.45245e-05	8.03353e-06	8.37997e-06	0.000129836	2.85208e-05	7.74381e-06	1.55318e-05	2.74246e-05	1.36747e-06	2.17606e-05	5.99068e-06	2.57372e-06	1.7144e-05
ko03460	Genetic Information Processing; Replication and repair; Fanconi anemia pathway	3.23709e-05	5.83595e-05	1.2868e-05	5.96559e-05	8.3451e-05	0.000115237	0.000104729	8.29037e-05	0.000127186	2.38143e-05	0.00010794	7.54468e-05	3.83681e-05	6.89731e-05	2.51285e-05	5.63348e-05	0.000112978	6.64932e-05	3.49983e-06	2.49604e-05	0.00010206	4.71138e-05	1.71772e-05	8.40242e-05	4.64425e-05	7.41153e-05	7.06541e-05	2.5206e-05	3.42583e-05	4.17833e-05	4.39373e-05	0.000129317	6.90583e-05	6.33392e-05	5.06286e-05	2.93144e-05	0.000143618	0.000123553
ko04010	Environmental Information Processing; Signal transduction; MAPK signaling pathway	0	6.28685e-08	3.28519e-06	1.2989e-07	0	3.46049e-08	2.08816e-06	1.52839e-06	2.0461e-07	9.48986e-08	3.57274e-07	1.50433e-08	1.15353e-07	8.62262e-08	3.09417e-08	2.54354e-08	9.26475e-08	3.3223e-07	0	1.02036e-07	6.29225e-08	7.60304e-07	9.81324e-08	7.33225e-08	1.48166e-08	0	7.53734e-07	0	1.65141e-07	1.84741e-07	6.67896e-08	8.03425e-06	2.49871e-07	6.72583e-06	1.22549e-05	3.39552e-08	1.14272e-06	5.54975e-08
ko04011	Environmental Information Processing; Signal transduction; MAPK signaling pathway - yeast	7.98523e-05	2.69665e-05	7.62332e-06	2.02454e-05	3.54928e-05	2.81622e-05	8.54116e-05	2.19951e-05	5.29781e-05	1.1405e-05	4.38835e-05	3.14241e-05	6.45908e-05	3.96039e-05	1.69114e-05	7.67466e-05	3.64345e-05	8.11597e-05	4.89685e-05	0.000574666	6.46401e-05	2.15141e-05	9.25975e-06	0.000204619	3.17802e-05	6.18185e-05	3.06279e-05	4.65203e-05	5.0851e-05	2.31616e-05	1.88576e-05	2.99366e-05	4.87683e-05	3.66461e-05	0.000115804	2.07629e-05	7.51503e-05	3.36199e-05
ko04012	Environmental Information Processing; Signal transduction; ErbB signaling pathway	0	0	5.25504e-07	0	0	0	1.54423e-07	0	0	0	0	0	0	0	0	0	0	0	1.32455e-08	0	4.67555e-08	0	0	1.82946e-06	4.40387e-08	2.85391e-06	1.16767e-07	0	0	0	0	2.83846e-06	0	5.41895e-07	1.68739e-06	0	1.38961e-07	2.06192e-07
ko04013	Environmental Information Processing; Signal transduction; MAPK signaling pathway - fly	0	0	4.69512e-07	0	0	0	0	0	0	0	0	0	0	0	0	0	0	0	0	0	0	0	0	0	0	0	0	0	0	0	0	9.37901e-07	0	4.27253e-07	8.13869e-07	0	6.70242e-08	0
ko04014	Environmental Information Processing; Signal transduction; Ras signaling pathway	3.36794e-06	0.00010049	0.000174583	1.11851e-05	6.79915e-06	7.54863e-05	4.05592e-05	0.000101847	9.54856e-06	0.000127787	3.48675e-05	3.2375e-05	3.19914e-06	3.6809e-06	0.000180223	2.47966e-06	4.15289e-05	4.12891e-06	2.07424e-06	4.54558e-06	2.18305e-05	1.86043e-05	0.000173934	0	1.27597e-05	3.83821e-06	0.000131619	3.29981e-06	5.76958e-06	8.77222e-06	0.000160794	3.91102e-05	6.46788e-05	1.21238e-06	5.30966e-06	0.000162585	9.05715e-05	6.49322e-06
ko04015	Environmental Information Processing; Signal transduction; Rap1 signaling pathway	0	0	8.42041e-06	0	0	0	0	3.91114e-07	0	0	0	0	0	0	0	0	0	0	0	0	0	0	0	0	0	0	0	0	0	0	0	2.67163e-06	0	4.27253e-07	8.13869e-07	0	6.70242e-08	0
ko04020	Environmental Information Processing; Signal transduction; Calcium signaling pathway	3.72199e-05	2.9792e-05	2.71288e-06	5.53666e-05	5.53101e-05	4.57826e-05	1.75166e-05	4.74316e-05	1.33324e-05	1.66156e-05	3.28171e-05	2.56349e-05	2.28635e-05	6.98372e-05	8.76952e-06	1.37194e-05	3.38434e-05	2.41745e-05	8.53393e-06	7.07996e-05	2.57752e-05	3.78802e-05	1.12168e-05	1.69996e-05	2.00906e-05	7.83788e-05	1.11803e-05	1.47451e-05	6.38619e-05	2.62465e-05	2.39955e-05	2.80893e-05	2.83731e-05	0.00015786	4.21487e-05	1.23064e-05	2.23352e-05	2.00356e-05
ko04022	Environmental Information Processing; Signal transduction; cGMP-PKG signaling pathway	1.97706e-05	1.86415e-05	2.11117e-06	8.82847e-06	2.2999e-05	1.26805e-05	2.56756e-05	8.47518e-06	1.28975e-05	2.96897e-06	3.39341e-05	5.06193e-06	1.6923e-05	3.49904e-05	1.14685e-05	6.14534e-06	2.29274e-05	8.75046e-06	1.43703e-06	5.95837e-06	1.36055e-05	2.65997e-05	6.85513e-06	8.67385e-05	1.34187e-05	4.43119e-05	9.35262e-06	1.0052e-05	2.4797e-05	1.52077e-05	1.1677e-05	4.30864e-05	1.90228e-05	4.20262e-06	7.63729e-05	8.25505e-06	7.91421e-06	1.10384e-05
ko04024	Environmental Information Processing; Signal transduction; cAMP signaling pathway	3.71178e-05	5.61387e-05	3.58973e-06	9.58353e-05	6.84523e-05	8.2334e-05	3.3117e-05	7.66223e-05	5.04083e-05	2.26142e-05	9.35073e-05	3.18571e-05	2.78714e-05	8.93195e-05	1.67357e-05	2.20677e-05	5.77759e-05	2.8381e-05	7.55813e-05	7.1634e-05	6.73822e-05	3.7753e-05	1.89855e-05	0.000127679	3.64827e-05	8.15005e-05	3.09088e-05	2.52492e-05	7.08728e-05	3.53699e-05	3.10734e-05	6.89712e-05	4.2037e-05	0.000150689	8.21567e-05	1.64936e-05	2.34447e-05	5.33196e-05
ko04062	Organismal Systems; Immune system; Chemokine signaling pathway	0	0	8.19156e-07	0	0	0	0	0	0	0	0	0	0	0	0	0	0	0	0	0	0	0	0	0	0	0	0	0	0	0	0	3.05707e-06	0	1.21238e-06	3.68589e-06	0	1.25742e-07	0
ko04064	Environmental Information Processing; Signal transduction; NF-kappa B signaling pathway	1.78528e-05	7.64775e-07	6.28686e-07	3.7107e-07	1.95815e-07	1.31081e-06	6.60237e-07	6.6237e-07	1.60259e-06	6.97691e-07	1.27918e-06	2.71412e-07	7.27569e-08	2.42508e-07	2.11902e-07	1.32354e-07	3.97844e-07	3.14775e-07	4.36658e-06	3.95e-07	5.01769e-07	1.89865e-08	1.86785e-07	5.96963e-06	1.19671e-07	7.81546e-07	2.25695e-07	4.89323e-07	0	0	3.90093e-07	2.13723e-06	4.51447e-07	1.09823e-06	3.44627e-06	2.02592e-07	2.48391e-07	4.30052e-07
ko04066	Environmental Information Processing; Signal transduction; HIF-1 signaling pathway	0.000138253	0.000390798	0.000494141	0.000242153	0.000223326	0.000360374	0.00023567	0.000387313	0.000268295	0.000453583	0.000264219	0.000281493	0.000241198	0.000122805	0.000435163	6.75027e-05	0.000245169	0.000139459	0.000211593	0.000177722	0.000187052	0.000173307	0.000487729	0.000424862	0.000209549	0.000103179	0.000434603	0.000160365	0.000119797	0.000104165	0.000460105	0.000247175	0.00030379	0.000359538	0.000262101	0.000496313	0.000446348	0.000331516
ko04068	Environmental Information Processing; Signal transduction; FoxO signaling pathway	1.6293e-05	3.82275e-05	3.28446e-06	0.000149137	0.000105303	2.25492e-05	2.3689e-05	1.22209e-05	0.000117084	3.52985e-05	6.15394e-05	6.09183e-05	6.35835e-05	1.86046e-05	1.00214e-05	2.77509e-06	3.49406e-05	1.72002e-05	2.61958e-05	0.000176531	1.68969e-05	3.66267e-05	1.35359e-05	0.000149402	0.000130377	2.33508e-05	1.50989e-05	1.7019e-05	1.49548e-05	1.54985e-05	3.17599e-05	6.24564e-05	4.32728e-05	0.000462838	8.53852e-05	5.9122e-05	4.25718e-05	2.90402e-05
ko04070	Environmental Information Processing; Signal transduction; Phosphatidylinositol signaling system	0.000180933	0.000211742	0.000237658	0.000183478	0.000180937	0.000195239	0.000243711	0.000184694	0.000172358	0.000219918	0.000246448	0.000189253	0.000346394	0.000201614	0.000274229	0.000197945	0.00023455	0.000285119	0.00030564	0.000225601	0.000159269	0.000253078	0.000250048	0.000224444	0.000253285	0.000177422	0.000223269	0.0001455	0.000238156	0.000226914	0.000240818	0.00019096	0.000203753	0.000286753	0.000537369	0.000288975	0.00022623	0.000209889
ko04071	Environmental Information Processing; Signal transduction; Sphingolipid signaling pathway	6.98627e-06	2.07116e-05	2.40258e-06	3.34574e-06	1.15799e-05	2.58057e-05	6.84008e-06	4.31429e-05	1.14154e-05	5.07928e-06	1.98454e-05	5.12928e-06	2.09933e-05	1.57493e-05	2.53648e-06	4.16985e-06	9.18957e-06	2.28423e-05	8.20903e-06	8.37316e-06	1.42221e-05	1.83169e-05	3.30489e-06	5.6311e-06	5.33761e-06	1.71268e-05	3.58259e-06	5.35118e-06	1.44414e-05	6.6604e-06	6.5602e-06	3.22872e-05	8.13272e-06	1.13173e-05	4.1194e-05	3.51084e-06	4.12191e-06	2.10803e-05
ko04075	Environmental Information Processing; Signal transduction; Plant hormone signal transduction	0.000667346	0.000234254	0.000177458	0.000379134	0.000401522	0.000187751	0.000405419	0.000192631	0.000311646	0.000266134	0.000348282	0.00025664	0.000467657	0.000545533	0.000224182	0.000588229	0.000408023	0.000674831	0.000323706	0.000488509	0.000304658	0.000536395	0.000246113	0.000135787	0.00036401	0.000668708	0.000223021	0.000503762	0.000813544	0.000449234	0.000280606	0.000377974	0.000286707	0.000684655	9.32445e-05	0.000352844	0.000265771	0.000193093
ko04080	Environmental Information Processing; Signaling molecules and interaction; Neuroactive ligand-receptor interaction	7.71305e-06	8.48186e-06	1.14076e-06	1.73726e-05	1.13262e-05	4.07273e-05	6.04997e-06	2.74673e-05	2.17365e-05	1.67715e-05	1.15665e-05	2.0685e-05	1.85513e-05	1.65133e-05	6.91487e-06	2.22609e-05	1.5002e-05	2.4128e-05	1.78239e-05	9.24628e-06	7.32119e-06	1.1155e-05	6.80114e-06	5.30439e-06	1.90185e-05	8.63101e-07	1.96529e-05	5.21033e-06	6.22654e-06	1.01602e-05	5.11361e-06	2.6256e-05	1.38711e-05	1.18997e-06	1.2593e-06	7.11087e-06	3.03436e-06	4.18672e-05
ko04110	Cellular Processes; Cell growth and death; Cell cycle	3.96999e-05	3.25418e-06	2.61076e-06	7.95829e-06	5.73143e-05	7.42642e-06	6.58626e-05	9.58094e-06	3.389e-05	4.39841e-06	2.21432e-05	2.51452e-05	0.000138601	8.08449e-05	5.98711e-06	8.79486e-06	3.43615e-05	3.15626e-05	8.04329e-07	1.23651e-05	3.62357e-05	7.84937e-05	1.9488e-06	9.51482e-09	7.30187e-05	5.93682e-06	9.53451e-06	9.10986e-05	1.04391e-05	3.8755e-06	1.34325e-05	5.77452e-05	2.84949e-05	1.25421e-05	2.17436e-05	1.00847e-05	4.45982e-06	2.94591e-05
ko04111	Cellular Processes; Cell growth and death; Cell cycle - yeast	3.99061e-05	4.5495e-06	5.2819e-06	1.33677e-05	6.38256e-05	1.7912e-05	6.85272e-05	1.99787e-05	3.52335e-05	6.23799e-06	2.52001e-05	2.56118e-05	0.000148011	9.47723e-05	7.0832e-06	1.3036e-05	3.63097e-05	4.04827e-05	3.07608e-06	1.36498e-05	6.72771e-05	8.16812e-05	2.23724e-06	5.81407e-06	7.76358e-05	1.77092e-05	1.12558e-05	9.6907e-05	1.41169e-05	8.42559e-06	1.64005e-05	5.61567e-05	3.3563e-05	2.2743e-05	6.07886e-05	1.09236e-05	7.77965e-06	2.22506e-05
ko04112	Cellular Processes; Cell growth and death; Cell cycle - Caulobacter	0.000859738	0.00163156	0.00209352	0.000989803	0.00126607	0.00176667	0.00134541	0.00172002	0.00132665	0.00204438	0.00123027	0.00137137	0.00104691	0.00138306	0.0020719	0.000818239	0.00129784	0.00095091	0.00123102	0.000809276	0.00121521	0.000860649	0.00201047	0.0014974	0.000819575	0.00087491	0.00201379	0.000721828	0.000601829	0.000863688	0.00190798	0.00123839	0.00138942	0.00073507	0.0016605	0.00221102	0.00244615	0.00154322
ko04113	Cellular Processes; Cell growth and death; Meiosis - yeast	5.00204e-05	5.43799e-05	2.32516e-05	7.88384e-05	9.32459e-05	4.77002e-05	0.00014719	7.37949e-05	5.07157e-05	3.01068e-05	6.23307e-05	4.85125e-05	0.000119361	6.94312e-05	2.61302e-05	3.09565e-05	7.47129e-05	4.31017e-05	5.46537e-05	5.29944e-05	9.03802e-05	0.000117737	1.59531e-05	0.000133406	6.76451e-05	6.3021e-05	5.6998e-05	0.000164395	5.767e-05	5.76973e-05	3.95412e-05	8.77693e-05	0.000148097	1.93112e-05	0.000131883	1.96621e-05	4.23744e-05	8.35103e-05
ko04114	Cellular Processes; Cell growth and death; Oocyte meiosis	3.88441e-08	2.51579e-06	2.7168e-06	1.18252e-06	4.59598e-05	1.42426e-06	3.62889e-05	5.73309e-06	3.77305e-06	1.21319e-06	2.22654e-06	2.33877e-06	6.50703e-05	1.38482e-05	1.17613e-06	1.02648e-06	1.88256e-06	8.91643e-06	2.02752e-07	6.81421e-06	2.05473e-07	5.91496e-05	1.8345e-07	5.36258e-06	5.8907e-06	1.49163e-05	7.81443e-06	8.09129e-05	7.21019e-06	4.44537e-06	9.63681e-07	1.52836e-05	2.40066e-05	8.15175e-06	2.25105e-05	4.68728e-07	2.51847e-06	3.16823e-06
ko04115	Cellular Processes; Cell growth and death; p53 signaling pathway	0	0	2.93803e-07	0	8.36637e-07	1.00459e-07	4.82646e-07	8.71997e-08	2.63874e-06	3.06105e-08	2.04993e-06	1.35794e-06	0	0	5.98834e-08	0	3.03489e-07	7.41676e-08	0	1.01648e-07	1.28873e-06	0	0	0	1.00364e-07	0	3.78237e-07	0	9.45962e-08	0	1.55697e-07	2.50703e-06	2.59283e-08	1.20312e-07	5.50032e-07	0	1.13241e-07	1.26962e-05
ko04120	Genetic Information Processing; Folding, sorting and degradation; Ubiquitin mediated proteolysis	1.75613e-05	1.78687e-05	7.1451e-06	4.28257e-05	2.59218e-05	3.67216e-05	2.94295e-05	1.86728e-05	4.03466e-05	7.79161e-06	1.70298e-05	1.37737e-05	4.74078e-05	1.34485e-05	6.75517e-06	1.62877e-05	2.52364e-05	1.24921e-05	3.66812e-05	1.19425e-05	8.88503e-06	2.19421e-05	1.24206e-05	6.29583e-05	2.0531e-05	3.49025e-06	8.63856e-06	7.98004e-06	9.20775e-06	1.30982e-05	9.33731e-06	7.56356e-05	1.89715e-05	1.97818e-05	0.000114314	8.87407e-06	1.99516e-05	4.43738e-05
ko04122	Genetic Information Processing; Folding, sorting and degradation; Sulfur relay system	0.000460244	0.000937081	0.000726521	0.000880861	0.000654295	0.000899146	0.000700738	0.000829011	0.000772919	0.000861011	0.000769441	0.000594337	0.000753893	0.000421843	0.000824855	0.000421905	0.000710374	0.00040247	0.000900205	0.000523037	0.000715958	0.000452313	0.000740327	0.000822996	0.000622747	0.000236514	0.000837586	0.000547831	0.00030218	0.000475328	0.000742633	0.000647916	0.000916917	0.000797887	0.00119959	0.000809134	0.000769733	0.000771048
ko04130	Genetic Information Processing; Folding, sorting and degradation; SNARE interactions in vesicular transport	0	0	1.12002e-06	0	0	0	0	0	0	0	0	0	0	2.43307e-08	0	0	0	0	0	0	0	0	5.26892e-08	0	0	0	0	0	0	0	0	2.42604e-06	0	2.15583e-06	3.61299e-06	0	3.59045e-07	0
ko04140	Cellular Processes; Transport and catabolism; Autophagy - animal	0	0	7.32802e-07	0	0	0	0	0	0	0	0	0	0	0	0	0	0	0	0	0	0	0	0	0	0	0	0	0	0	1.99932e-06	0	1.04199e-06	0	7.60834e-07	1.48705e-06	0	1.70148e-07	0
ko04141	Genetic Information Processing; Folding, sorting and degradation; Protein processing in endoplasmic reticulum	0.000193903	0.000580573	0.000733837	0.00020394	0.000216778	0.000475836	0.000246053	0.000525934	0.000266479	0.000747583	0.000262328	0.000409114	0.000170255	0.000175868	0.00103022	0.000176107	0.000297942	0.000265828	0.000295231	0.000172391	0.000335398	0.000167944	0.000767566	0.000304116	0.000136043	0.00012919	0.00079306	0.000181614	0.000177461	0.000214787	0.000762662	0.000286635	0.00053739	0.000163965	0.000101715	0.000870588	0.000659243	0.000285614
ko04142	Cellular Processes; Transport and catabolism; Lysosome	0.000995607	0.000947481	0.00112378	0.000953637	0.000899114	0.00113173	0.000857786	0.00101735	0.000876105	0.000954116	0.000980173	0.000968414	0.000974611	0.00170294	0.000865917	0.000852029	0.00102354	0.00131358	0.000774662	0.00121517	0.000879345	0.00092608	0.0017	0.000558263	0.00108595	0.00153067	0.000932524	0.000944844	0.00134869	0.00116909	0.00142671	0.00104735	0.00083396	0.0020452	0.000386606	0.00126445	0.00163327	0.000569887
ko04144	Cellular Processes; Transport and catabolism; Endocytosis	6.85544e-05	3.73841e-05	2.87046e-05	7.37728e-05	3.47724e-05	4.15996e-05	8.38749e-05	4.24275e-05	2.76441e-05	2.9286e-05	7.46507e-05	3.6463e-05	0.000134679	0.000114764	0.000113608	0.00013117	9.63013e-05	0.00015392	0.000137631	0.000115816	0.000140905	0.000170655	3.40516e-05	6.31266e-05	6.82425e-05	8.46863e-05	1.16445e-05	3.73521e-05	0.000151364	0.000153829	4.87597e-05	7.47608e-05	0.000115414	0.000225994	4.27054e-05	6.85874e-05	6.84115e-05	3.30385e-05
ko04145	Cellular Processes; Transport and catabolism; Phagosome	2.77236e-05	2.26009e-05	3.34337e-06	2.50958e-05	2.63546e-05	2.57321e-05	2.63225e-05	4.98039e-05	1.19747e-05	5.79256e-06	3.42342e-05	1.12123e-05	6.73425e-05	5.86473e-05	1.47292e-05	7.36971e-05	5.32154e-05	8.96267e-05	8.26539e-05	3.25871e-05	0.000108436	7.6535e-05	3.77828e-06	5.71641e-06	2.8776e-05	4.14573e-05	4.11459e-06	2.08966e-05	6.97648e-05	8.22721e-05	6.29287e-06	5.43944e-05	9.08428e-06	4.94496e-05	2.54168e-05	5.60712e-06	1.71509e-05	2.20266e-05
ko04146	Cellular Processes; Transport and catabolism; Peroxisome	0.000370381	0.000583215	0.000727903	0.000431505	0.000357251	0.000540331	0.000388948	0.000529522	0.000405461	0.000724225	0.000390146	0.00041356	0.000391681	0.000346327	0.000614151	0.000249473	0.000386004	0.000299817	0.000405312	0.00038563	0.000341537	0.000261111	0.000850612	0.000603112	0.000353774	0.000326808	0.000722017	0.000268034	0.000248842	0.000275583	0.00066677	0.000384875	0.000614149	0.00054035	0.000690936	0.000694986	0.000422564	0.000371085
ko04150	Environmental Information Processing; Signal transduction; mTOR signaling pathway	4.11341e-06	1.17181e-05	3.30139e-07	4.37486e-06	1.5576e-05	9.61764e-06	5.40051e-06	7.34405e-06	8.7243e-06	2.06823e-06	1.85193e-05	2.91391e-06	1.16794e-05	2.54223e-07	6.58108e-06	6.78069e-07	7.91822e-06	5.95817e-06	7.26987e-07	9.21501e-07	4.75705e-06	4.43616e-06	2.43518e-06	1.32341e-05	8.14498e-06	7.36096e-06	1.97448e-06	2.46485e-06	2.61208e-06	3.90346e-06	4.48714e-06	3.36614e-05	8.03225e-06	3.06875e-06	2.8647e-05	1.58288e-06	3.39999e-06	1.29434e-05
ko04151	Environmental Information Processing; Signal transduction; PI3K-Akt signaling pathway	6.69948e-05	0.000174981	0.000193092	9.12526e-05	0.000107034	0.000189306	0.00010629	0.000167264	0.000137249	0.000191066	0.000143322	0.000155767	8.46267e-05	8.43054e-05	0.000185673	4.16949e-05	0.000112391	8.20172e-05	0.000112787	3.34202e-05	0.00011109	6.22973e-05	0.000192569	0.000157158	7.02902e-05	7.53134e-05	0.000193769	7.83231e-05	4.63875e-05	5.92426e-05	0.000187769	0.000166515	0.000146788	5.67791e-05	0.000195832	0.000185048	0.000178928	0.000232753
ko04152	Environmental Information Processing; Signal transduction; AMPK signaling pathway	0.000164443	0.000217255	3.8314e-05	0.000363854	0.000214424	0.00020026	0.000248158	0.000200197	0.000301623	0.00010673	0.000224137	0.000222954	0.000203548	0.000177139	9.39981e-05	0.000119529	0.000220579	0.000154704	0.000234556	0.000214204	0.0001856	0.000139124	7.10953e-05	0.000281752	0.000252447	0.00011012	0.000169161	0.000143958	8.91149e-05	0.000123286	9.17748e-05	0.0002191	0.000162783	0.000412624	0.000521402	0.000105909	0.000269268	0.00019217
ko04210	Cellular Processes; Cell growth and death; Apoptosis	6.63544e-06	6.98079e-05	6.70676e-05	1.31264e-05	1.44682e-05	7.12457e-05	6.47445e-06	6.54532e-05	1.16925e-05	0.000221709	1.00087e-05	5.18763e-05	3.97389e-05	5.90037e-05	0.000202812	7.59097e-05	1.15857e-05	4.75189e-06	1.3542e-07	2.09035e-05	3.95571e-05	0.000108447	0.00010896	1.84881e-08	3.44567e-05	4.92246e-05	0.000183289	7.00076e-06	0.000103929	9.57451e-05	4.7216e-05	1.4052e-05	8.30206e-05	6.11587e-06	6.12485e-06	0.000192615	6.62599e-05	7.24462e-06
ko04260	Organismal Systems; Circulatory system; Cardiac muscle contraction	2.24914e-05	1.7384e-05	3.22849e-05	5.61296e-05	4.23634e-05	2.61545e-05	2.01727e-05	1.80864e-05	2.64944e-05	1.28822e-05	3.29164e-05	2.27067e-05	1.62347e-05	4.7287e-05	1.04864e-05	1.21336e-05	2.48844e-05	1.47517e-05	8.94257e-07	6.59375e-05	2.26641e-05	2.02923e-05	2.55598e-05	8.68321e-05	2.09298e-05	4.36224e-05	1.8384e-05	1.07602e-05	3.98062e-05	2.25884e-05	1.70611e-05	1.73302e-05	2.60925e-05	0.00017385	6.92506e-05	5.01759e-06	2.9528e-05	1.8369e-05
ko04261	Organismal Systems; Circulatory system; Adrenergic signaling in cardiomyocytes	3.76573e-05	1.96867e-05	1.76009e-06	5.99653e-05	5.24687e-05	2.97416e-05	2.81942e-05	2.4382e-05	2.90323e-05	1.35781e-05	4.44987e-05	2.61369e-05	3.82444e-05	9.38059e-05	1.32379e-05	1.80647e-05	4.03605e-05	2.90578e-05	1.01699e-06	6.74538e-05	3.4177e-05	4.61089e-05	2.90057e-05	9.54934e-05	2.64244e-05	9.36277e-05	2.12223e-05	1.85081e-05	6.70297e-05	3.61988e-05	2.41623e-05	3.45801e-05	3.74278e-05	0.000149972	5.10113e-05	1.17599e-05	2.53156e-05	2.31824e-05
ko04270	Organismal Systems; Circulatory system; Vascular smooth muscle contraction	0	0	4.56056e-07	0	0	0	0	0	6.57618e-06	2.07545e-06	0	0	0	0	0	0	0	0	0	0	0	0	8.28348e-08	0	0	1.28247e-05	0	0	0	0	0	4.30226e-06	0	1.11195e-06	3.75742e-06	0	1.27076e-07	0
ko04310	Environmental Information Processing; Signal transduction; Wnt signaling pathway	0	7.64775e-07	1.68336e-06	3.7107e-07	1.95815e-07	1.31081e-06	6.60237e-07	6.6237e-07	4.67911e-07	6.97691e-07	1.31532e-06	2.71412e-07	7.27569e-08	2.77874e-07	2.11902e-07	1.32354e-07	3.97844e-07	3.14775e-07	4.36658e-06	3.95e-07	5.01769e-07	1.23491e-07	1.86785e-07	5.96963e-06	1.19671e-07	7.81546e-07	2.25695e-07	4.89323e-07	0	0	3.90093e-07	7.54461e-06	4.51447e-07	4.27881e-06	8.66946e-06	2.02592e-07	4.10415e-07	4.30052e-07
ko04320	Organismal Systems; Development; Dorso-ventral axis formation	1.19907e-05	3.78356e-06	6.47575e-07	4.67862e-07	3.34264e-06	6.2677e-06	3.20972e-06	4.22219e-06	1.86436e-05	1.42904e-05	3.48197e-06	2.60616e-06	1.25173e-06	1.30088e-05	2.96647e-06	3.1056e-06	7.79973e-06	8.66295e-06	1.6758e-05	3.67596e-06	1.17721e-06	2.59621e-06	1.21289e-06	8.66278e-06	8.97156e-06	1.00256e-05	1.66108e-06	3.16014e-06	9.47386e-06	5.88034e-06	4.00891e-06	1.40203e-05	6.6627e-06	8.73114e-07	8.13869e-07	1.37692e-06	2.44272e-07	7.33455e-05
ko04330	Environmental Information Processing; Signal transduction; Notch signaling pathway	1.20849e-05	4.10973e-06	2.52411e-07	2.27649e-06	6.67224e-07	2.8197e-06	2.22511e-06	5.44166e-06	1.71153e-05	1.39725e-05	2.34974e-06	2.64124e-06	1.25173e-06	1.47782e-05	1.4557e-06	1.47152e-06	6.6831e-06	2.34547e-06	1.86306e-05	2.8377e-06	1.17721e-06	2.69407e-06	5.84901e-07	1.24046e-05	5.48568e-06	1.05876e-05	1.60155e-06	3.58229e-06	8.71416e-06	5.9342e-06	1.03273e-06	1.25869e-05	4.8707e-06	1.82088e-06	2.30877e-06	1.03322e-06	4.41185e-06	6.90212e-05
ko04340	Environmental Information Processing; Signal transduction; Hedgehog signaling pathway	3.44653e-07	0	6.46857e-07	0	1.6431e-06	8.00631e-08	1.71455e-07	1.12355e-06	3.36824e-07	2.38754e-08	9.05415e-06	7.85e-07	2.57312e-06	7.00836e-08	1.19992e-06	8.29911e-08	0	4.4332e-08	0	0	5.8909e-08	0	0	0	2.72574e-07	1.86232e-06	2.73993e-06	5.2828e-07	5.34208e-07	9.4983e-08	2.34182e-06	7.72454e-07	0	1.48853e-06	4.98798e-06	1.1079e-07	1.71321e-06	1.45095e-05
ko04350	Environmental Information Processing; Signal transduction; TGF-beta signaling pathway	3.88441e-08	8.49935e-07	1.99673e-07	0	0	1.33619e-06	1.85445e-06	5.73309e-06	2.90886e-07	1.27244e-08	7.65018e-07	3.69818e-07	9.27264e-06	1.36359e-05	3.6675e-07	5.78799e-07	2.49139e-08	8.87851e-06	1.32455e-08	2.99936e-08	2.48504e-07	3.13822e-06	6.23588e-08	7.18252e-06	1.96028e-07	1.46263e-05	1.13147e-06	1.91736e-06	3.67566e-06	4.33149e-06	9.11957e-07	9.79108e-06	4.31315e-06	1.90539e-06	1.90671e-06	2.61321e-07	1.10598e-06	3.30838e-06
ko04360	Organismal Systems; Development; Axon guidance	0	0	1.30873e-06	0	0	0	0	0	0	0	0	0	0	3.53659e-08	0	0	0	0	0	0	0	5.18516e-08	0	0	0	0	0	0	0	0	0	2.07883e-06	0	1.58128e-06	2.4423e-06	0	2.49393e-07	0
ko04370	Environmental Information Processing; Signal transduction; VEGF signaling pathway	6.73714e-06	1.89151e-05	2.34633e-06	2.20137e-06	7.32552e-06	2.18639e-05	5.09325e-06	3.31492e-05	5.65062e-06	4.60071e-06	1.93076e-06	2.14539e-06	2.7312e-06	1.87202e-06	2.08516e-06	3.59105e-06	4.73787e-06	8.95326e-06	8.08859e-06	7.57484e-06	2.51141e-06	1.29836e-05	2.8518e-06	2.78036e-07	4.45511e-06	5.32386e-06	2.41968e-06	2.55849e-06	8.42189e-06	2.2318e-06	3.48046e-06	1.06922e-05	3.5947e-06	9.49415e-06	3.78504e-05	3.23361e-06	2.71675e-06	8.52569e-06
ko04380	Organismal Systems; Development; Osteoclast differentiation	4.73393e-06	9.11924e-06	1.28028e-06	7.29924e-06	1.97976e-05	1.80614e-05	1.54275e-06	1.38294e-05	9.34416e-06	3.33635e-06	2.23728e-06	1.9074e-06	4.73989e-07	6.12124e-06	4.1365e-06	2.7086e-06	2.13842e-05	5.27959e-06	2.01416e-06	1.34775e-06	2.74637e-06	7.38841e-06	2.25063e-06	5.19041e-06	4.73377e-06	2.84166e-07	2.16665e-06	4.60784e-07	3.16032e-06	1.79732e-06	1.39628e-06	1.48543e-05	1.39371e-06	2.42415e-06	7.61797e-06	2.42683e-06	2.14811e-06	2.28615e-06
ko04390	Environmental Information Processing; Signal transduction; Hippo signaling pathway	3.88441e-08	8.49935e-07	3.82373e-07	0	0	1.33619e-06	1.70003e-06	5.99364e-06	2.90886e-07	1.27244e-08	7.28874e-07	3.69818e-07	9.27264e-06	1.36359e-05	3.6675e-07	5.78799e-07	2.49139e-08	8.87851e-06	0	2.99936e-08	2.01748e-07	3.16068e-06	1.45194e-07	5.35307e-06	1.51989e-07	1.17724e-05	1.0147e-06	1.91736e-06	3.67566e-06	4.33149e-06	9.11957e-07	6.42626e-06	4.31315e-06	1.35348e-06	2.23102e-06	2.61321e-07	1.33031e-06	3.10219e-06
ko04391	Environmental Information Processing; Signal transduction; Hippo signaling pathway - fly	3.88441e-08	8.49935e-07	2.75961e-07	3.71797e-07	4.02094e-09	1.33619e-06	1.70407e-06	5.99364e-06	2.90886e-07	1.1685e-07	1.35115e-06	3.69818e-07	9.27264e-06	1.36359e-05	3.6675e-07	5.78799e-07	5.03032e-08	8.87851e-06	0	2.99936e-08	2.01748e-07	3.53787e-06	6.23588e-08	6.05754e-06	1.51989e-07	1.17724e-05	1.0147e-06	5.60783e-06	3.68362e-06	4.33149e-06	9.51972e-07	5.76699e-06	4.31413e-06	1.02667e-06	1.34562e-06	9.86276e-07	1.26196e-06	3.27673e-06
ko04510	Cellular Processes; Cellular community - eukaryotes; Focal adhesion	1.66728e-05	2.05808e-05	1.67844e-05	2.07611e-05	2.18481e-05	2.28806e-05	1.88599e-05	5.75623e-06	3.43755e-05	2.04047e-05	3.63019e-05	1.72686e-05	1.36938e-05	1.24685e-05	6.44016e-06	1.73817e-05	1.57141e-05	1.61716e-05	1.30631e-05	1.1258e-05	4.03809e-05	1.03335e-05	3.65517e-06	1.36756e-05	1.89667e-05	2.52992e-05	1.3545e-05	1.70471e-05	2.06193e-05	7.66713e-06	5.58416e-06	3.7997e-05	2.36097e-05	6.09894e-06	0.000121624	5.98118e-06	3.4942e-06	0.000113619
ko04512	Environmental Information Processing; Signaling molecules and interaction; ECM-receptor interaction	1.68733e-05	3.12753e-05	1.6678e-05	2.39825e-05	3.06321e-05	3.62914e-05	2.00443e-05	3.0797e-05	4.00505e-05	2.04743e-05	2.99221e-05	1.49332e-05	4.79092e-06	1.25558e-05	7.33049e-06	1.74494e-05	1.54075e-05	1.12875e-05	1.30631e-05	1.02655e-05	3.71202e-05	8.03394e-06	4.75794e-06	1.42576e-05	2.20865e-05	2.52686e-05	1.1572e-05	1.70471e-05	1.82754e-05	7.79313e-06	7.22931e-06	3.46471e-05	2.59242e-05	5.77213e-06	0.000120738	6.01052e-06	3.42584e-06	0.000115336
ko04514	Environmental Information Processing; Signaling molecules and interaction; Cell adhesion molecules (CAMs)	5.45389e-07	2.33044e-06	2.21646e-07	1.56478e-06	6.0454e-07	7.19235e-07	5.22153e-07	8.94935e-07	7.57588e-07	4.78859e-07	1.07537e-06	1.38506e-06	1.52111e-07	0	9.95884e-07	1.22982e-07	9.10429e-07	2.02136e-07	0	9.24296e-07	1.06395e-06	2.48609e-08	3.82485e-07	0	1.17227e-07	1.4848e-08	1.45372e-06	0	9.60304e-08	8.12031e-07	3.08502e-07	7.07677e-07	8.10643e-06	0	0	4.99247e-07	2.78312e-07	1.70758e-07
ko04520	Cellular Processes; Cellular community - eukaryotes; Adherens junction	8.53556e-06	7.64775e-07	3.34882e-07	3.7107e-07	1.95815e-07	1.31081e-06	6.60237e-07	9.22919e-07	5.25882e-07	6.97691e-07	1.27918e-06	3.03398e-07	7.27569e-08	2.42508e-07	2.11902e-07	1.32354e-07	3.97844e-07	3.14775e-07	4.36658e-06	3.95e-07	5.01769e-07	7.16399e-08	1.86785e-07	5.96963e-06	1.19671e-07	7.81546e-07	2.25695e-07	4.89323e-07	0	0	3.90093e-07	8.58264e-06	4.51447e-07	9.77914e-07	2.89624e-06	2.02592e-07	1.3515e-07	4.30052e-07
ko04530	Cellular Processes; Cellular community - eukaryotes; Tight junction	3.21393e-05	2.78126e-05	1.69518e-05	2.17382e-05	2.96414e-05	1.52998e-05	4.3391e-05	1.69135e-05	3.09083e-05	5.2634e-05	1.75227e-05	2.34563e-05	2.70427e-05	4.12185e-05	1.13832e-05	1.89901e-05	5.43121e-05	2.7071e-05	1.05414e-05	2.46442e-05	2.91344e-05	3.30183e-05	8.64026e-05	7.5004e-05	1.81546e-05	2.778e-05	1.25104e-05	0.000107735	4.91244e-05	1.11197e-05	1.0724e-05	2.87563e-05	9.29087e-05	6.9222e-06	6.3474e-06	6.51918e-05	1.95217e-05	2.16219e-05
ko04540	Cellular Processes; Cellular community - eukaryotes; Gap junction	0	6.28685e-08	1.10282e-06	1.2989e-07	0	3.46049e-08	2.08816e-06	9.03589e-07	4.379e-08	9.48986e-08	3.57274e-07	1.50433e-08	1.15353e-07	5.08603e-08	3.09417e-08	2.54354e-08	9.26475e-08	3.3223e-07	0	1.02036e-07	6.29225e-08	6.52403e-07	9.81324e-08	0	1.48166e-08	0	2.85714e-08	0	1.65141e-07	1.84741e-07	6.67896e-08	1.13376e-06	2.49871e-07	1.91122e-06	5.10583e-06	3.39552e-08	1.25742e-07	5.54975e-08
ko04550	Cellular Processes; Cellular community - eukaryotes; Signaling pathways regulating pluripotency of stem cells	8.45871e-06	5.28405e-07	7.34855e-07	0	2.19157e-06	1.88727e-06	6.26472e-07	1.86911e-05	4.9269e-06	8.7483e-08	5.77539e-07	2.48973e-07	0	0	0	7.25301e-08	7.01681e-07	2.08601e-07	0	9.83771e-07	6.02399e-08	9.24785e-07	2.49248e-08	0	6.25678e-07	6.50338e-08	2.0297e-06	6.47038e-06	1.18604e-07	8.10108e-06	2.2956e-06	3.75236e-06	2.32735e-08	1.9838e-06	1.83844e-06	0	5.18732e-07	1.07617e-05
ko04610	Organismal Systems; Immune system; Complement and coagulation cascades	0	0	0	1.86644e-06	0	0	0	0	0	0	0	0	0	0	0	0	0	0	0	0	0	0	0	0	0	0	0	0	0	0	0	1.98025e-07	0	0	0	0	0	0
ko04611	Organismal Systems; Immune system; Platelet activation	1.62694e-05	1.83219e-05	1.68691e-05	7.16391e-06	2.47022e-05	3.01042e-05	1.64956e-05	2.91075e-05	2.48595e-05	7.80198e-06	1.85629e-05	4.0286e-06	1.86231e-06	7.47337e-06	4.99626e-06	1.46094e-05	1.08122e-05	4.00434e-06	1.01504e-05	4.56449e-06	1.17104e-05	9.52328e-07	2.74787e-06	1.19601e-05	1.21862e-05	1.88596e-05	1.05687e-05	6.04767e-06	7.78195e-06	4.8204e-06	4.91837e-06	2.23643e-05	1.04823e-05	1.38912e-06	6.03209e-05	2.19513e-06	1.84639e-06	7.47939e-05
ko04612	Organismal Systems; Immune system; Antigen processing and presentation	4.05835e-05	0.000156129	0.000177249	7.11959e-05	9.28385e-05	0.000173105	7.55488e-05	0.000171977	0.000112896	0.000170006	8.75809e-05	0.000128974	6.13198e-05	3.77991e-05	0.000178681	2.25226e-05	0.000102199	6.02496e-05	0.00011214	2.19689e-05	6.36033e-05	4.86373e-05	0.000186733	0.000125078	4.08399e-05	0.000130142	0.000180096	5.55301e-05	2.08864e-05	3.30461e-05	0.000177797	0.000118529	0.000112884	4.9393e-05	4.47795e-05	0.000178758	0.000170593	0.000114416
ko04614	Organismal Systems; Endocrine system; Renin-angiotensin system	6.49985e-06	3.61932e-06	1.19483e-06	6.71751e-06	9.50266e-06	1.12583e-06	4.18273e-06	9.07182e-07	2.06226e-06	1.38719e-06	1.61846e-05	7.81981e-07	2.4436e-07	8.4698e-06	2.53736e-06	7.53055e-06	2.33881e-06	1.20896e-06	7.84766e-06	4.3521e-06	2.96892e-06	1.70401e-06	9.6752e-07	1.50387e-05	1.90944e-06	5.1195e-06	1.06394e-06	4.53449e-06	3.11248e-06	2.80996e-06	8.88631e-07	1.15433e-05	2.45249e-05	4.72746e-06	5.49164e-06	5.02109e-07	1.82257e-06	6.36364e-06
ko04620	Organismal Systems; Immune system; Toll-like receptor signaling pathway	4.68482e-06	9.11924e-06	4.41061e-07	7.29924e-06	1.97976e-05	1.80614e-05	1.54275e-06	1.38294e-05	9.34416e-06	3.29689e-06	1.64398e-06	1.9074e-06	4.73989e-07	6.08587e-06	4.1365e-06	2.7086e-06	2.13842e-05	5.27959e-06	1.98489e-06	1.34775e-06	2.74637e-06	6.63555e-06	2.25063e-06	2.98102e-06	4.65562e-06	2.39622e-07	2.16665e-06	1.25412e-07	3.07034e-06	1.43881e-06	1.39628e-06	1.41767e-05	1.32305e-06	1.27012e-06	5.98954e-06	2.42683e-06	1.96574e-06	2.28615e-06
ko04621	Organismal Systems; Immune system; NOD-like receptor signaling pathway	6.54715e-05	0.00014458	0.000175581	8.12297e-05	7.13333e-05	0.000152787	0.000103127	0.000138638	9.12218e-05	0.000178832	0.000121748	0.000148962	0.000145414	0.000104326	0.000173443	0.000115731	0.000150443	0.00018874	0.000211283	5.58522e-05	6.84816e-05	0.000254609	0.000187932	0.000130001	4.31582e-05	0.000106611	0.000181106	7.30064e-05	0.000115944	3.76745e-05	0.000178698	0.000107561	0.000112964	6.12629e-05	3.60114e-05	0.000196342	0.000170061	0.00012303
ko04622	Organismal Systems; Immune system; RIG-I-like receptor signaling pathway	1.70124e-06	2.91177e-06	3.49951e-07	5.54851e-07	0	6.00401e-06	3.84766e-07	1.21222e-06	5.75348e-07	7.46633e-07	4.91224e-06	6.2782e-07	0	7.0334e-07	7.476e-09	3.59158e-07	6.36066e-07	9.25928e-09	2.89819e-07	0	3.46244e-08	7.94577e-06	3.12885e-08	2.5889e-05	8.89011e-06	3.01795e-07	2.05134e-07	2.42457e-08	1.17402e-08	3.21698e-08	1.96394e-07	1.90212e-06	2.28338e-07	1.31319e-06	1.22809e-05	1.09347e-06	7.43642e-07	5.53317e-07
ko04623	Organismal Systems; Immune system; Cytosolic DNA-sensing pathway	1.56839e-06	7.68607e-06	1.21492e-06	4.33772e-05	1.21873e-05	1.12313e-05	5.39743e-06	6.65248e-06	1.68309e-05	2.88507e-06	2.04774e-05	8.69984e-06	1.03983e-05	1.30343e-05	2.84075e-06	6.43281e-06	1.09648e-05	5.10263e-06	2.00951e-05	1.1445e-05	1.44864e-05	1.41687e-05	1.27881e-06	4.60891e-05	1.10515e-05	3.04802e-06	3.45802e-06	1.40412e-06	9.68737e-07	7.5804e-06	1.89793e-06	1.23654e-05	1.00341e-05	6.65458e-06	0.000157293	4.4761e-06	6.60706e-06	5.17703e-05
ko04626	Organismal Systems; Environmental adaptation; Plant-pathogen interaction	0.000454022	0.000543623	0.000634902	0.000285183	0.000288092	0.000504173	0.000442528	0.000441072	0.000320618	0.000711445	0.000319192	0.000434276	0.000370208	0.000324486	0.000621432	0.000420537	0.000347372	0.000557941	0.000407096	0.000371721	0.00023715	0.000334664	0.000917269	0.000161326	0.000406867	0.000402271	0.000562408	0.000292687	0.000415415	0.000355169	0.000700068	0.000348407	0.00045943	0.000609913	6.56262e-05	0.0008117	0.000570069	0.000317426
ko04630	Environmental Information Processing; Signal transduction; Jak-STAT signaling pathway	0	0	2.41682e-07	0	0	0	0	0	0	0	0	0	0	0	0	0	0	0	0	0	0	5.26534e-08	0	0	0	0	0	0	0	0	0	3.51578e-06	0	3.09276e-07	1.13114e-06	0	3.10508e-07	0
ko04640	Organismal Systems; Immune system; Hematopoietic cell lineage	4.10788e-07	1.06945e-05	0	3.22143e-06	1.20712e-05	1.34107e-05	0	2.57225e-05	6.11803e-06	2.83256e-07	2.98729e-07	1.30228e-07	0	8.72701e-08	9.74913e-07	6.77833e-08	1.1608e-06	8.32921e-08	0	0	2.981e-07	0	1.32964e-06	0	3.85023e-06	0	3.88846e-08	0	0	1.50365e-07	2.13464e-06	5.6347e-06	2.47904e-06	0	0	4.52439e-08	0	7.65862e-06
ko04650	Organismal Systems; Immune system; Natural killer cell mediated cytotoxicity	0	0	1.30873e-06	0	0	0	0	0	0	0	0	0	0	3.53659e-08	0	0	0	0	0	0	0	5.18516e-08	0	0	0	0	0	0	0	0	0	2.07883e-06	0	1.58128e-06	2.4423e-06	0	2.49393e-07	0
ko04660	Organismal Systems; Immune system; T cell receptor signaling pathway	2.1029e-07	0	1.30873e-06	0	3.28722e-06	0	0	4.21108e-07	4.42975e-07	2.13667e-07	6.67851e-06	2.46556e-06	8.90284e-06	3.53659e-08	8.45788e-08	0	1.46733e-06	4.96736e-06	0	7.68324e-07	3.41143e-06	2.35142e-06	1.44029e-07	0	7.30516e-07	3.05943e-08	1.14925e-07	0	2.34384e-06	2.43581e-08	4.89494e-07	5.81059e-06	1.64532e-07	1.58128e-06	2.4423e-06	1.59062e-08	2.49393e-07	6.03274e-06
ko04662	Organismal Systems; Immune system; B cell receptor signaling pathway	0	0	1.30873e-06	0	0	0	0	0	0	0	0	0	0	3.53659e-08	0	0	0	0	0	0	0	5.18516e-08	0	0	0	0	0	0	0	0	0	9.37901e-07	0	1.58128e-06	2.4423e-06	0	2.49393e-07	0
ko04664	Organismal Systems; Immune system; Fc epsilon RI signaling pathway	2.1029e-07	0	4.69512e-07	0	3.28722e-06	0	0	4.21108e-07	4.42975e-07	2.13667e-07	6.67851e-06	2.46556e-06	8.90284e-06	0	8.45788e-08	0	1.46733e-06	4.96736e-06	0	7.68324e-07	3.41143e-06	2.29957e-06	1.44029e-07	0	7.30516e-07	3.05943e-08	1.14925e-07	0	2.34384e-06	2.43581e-08	4.89494e-07	4.66966e-06	1.64532e-07	4.27253e-07	8.13869e-07	1.59062e-08	6.70242e-08	6.03274e-06
ko04666	Organismal Systems; Immune system; Fc gamma R-mediated phagocytosis	2.20665e-05	2.49202e-05	2.11082e-05	1.35629e-05	2.41439e-05	4.69556e-05	3.00007e-05	5.59866e-05	2.15557e-05	8.90101e-06	4.19237e-05	1.27368e-05	5.79517e-05	3.30744e-05	9.1045e-06	5.63283e-05	4.65816e-05	7.15755e-05	6.39219e-05	2.5109e-05	3.49931e-05	8.1782e-05	2.75441e-05	6.28394e-05	3.01138e-05	4.56708e-05	8.78827e-06	1.33198e-05	7.14645e-05	6.67028e-05	3.58585e-05	4.44953e-05	1.03988e-05	2.06626e-05	4.93601e-05	7.45095e-06	2.66342e-05	2.2284e-05
ko04668	Environmental Information Processing; Signal transduction; TNF signaling pathway	0	0	0	0	0	0	0	0	0	0	9.12259e-07	0	0	0	0	0	6.21682e-08	0	0	0	0	0	0	0	0	0	6.79573e-08	0	0	4.88231e-08	0	2.07461e-06	0	0	0	0	0	0
ko04670	Organismal Systems; Immune system; Leukocyte transendothelial migration	0	0	0	0	0	0	0	2.60548e-07	0	0	0	0	0	0	0	0	0	0	0	0	0	0	0	0	0	0	0	0	0	0	0	1.73373e-06	0	0	0	0	0	0
ko04710	Organismal Systems; Environmental adaptation; Circadian rhythm	0	0	1.59618e-07	0	2.15458e-07	0	0	0	0	0	3.61434e-08	0	0	0	0	0	0	0	0	0	0	0	0	0	0	0	0	0	0	1.99932e-06	0	2.32915e-06	0	1.36174e-06	1.27277e-06	0	3.4179e-08	6.88139e-07
ko04712	Organismal Systems; Environmental adaptation; Circadian rhythm - plant	1.05869e-05	1.05923e-05	1.64756e-06	1.62857e-05	4.77068e-06	1.06542e-05	1.74466e-05	8.3145e-06	5.25497e-06	5.46518e-06	8.13833e-06	5.41271e-06	2.14856e-06	1.40748e-05	2.9614e-06	4.16589e-06	3.95782e-06	3.51918e-06	3.23189e-05	4.67256e-06	5.06508e-06	2.79703e-06	3.60667e-06	5.30917e-05	8.27812e-06	5.51294e-06	5.44158e-06	3.22377e-05	4.66985e-06	5.94284e-06	1.05415e-06	5.98148e-06	1.2086e-06	1.11084e-06	2.91555e-06	3.9894e-06	3.34479e-06	1.12034e-05
ko04713	Organismal Systems; Environmental adaptation; Circadian entrainment	1.53026e-05	9.34066e-06	5.94193e-07	4.93295e-05	3.78793e-05	2.1497e-05	4.97713e-06	1.36723e-05	4.73373e-06	1.12353e-05	1.96897e-05	1.95992e-05	6.54194e-06	3.44764e-05	4.13584e-06	4.77606e-06	1.36544e-05	8.34198e-06	9.16481e-08	5.82075e-05	1.1155e-05	1.3388e-06	4.58128e-06	8.47638e-06	1.02169e-05	3.47028e-05	6.71449e-06	6.22442e-06	3.11644e-05	1.46504e-05	1.34114e-05	6.42376e-06	1.74146e-05	0.00014658	2.87202e-06	2.55565e-06	1.65995e-05	7.43816e-06
ko04720	Organismal Systems; Nervous system; Long-term potentiation	0	0	1.76478e-06	0	0	0	0	0	0	0	0	0	0	3.53659e-08	0	0	0	0	0	0	0	1.04505e-07	8.28348e-08	0	0	0	0	0	0	0	0	5.86748e-06	0	2.69323e-06	6.19972e-06	0	3.76469e-07	0
ko04721	Organismal Systems; Nervous system; Synaptic vesicle cycle	7.62247e-06	4.80968e-06	4.1222e-06	6.93833e-06	1.96664e-06	4.66777e-06	1.55132e-05	5.00084e-06	1.34695e-05	5.64048e-06	8.8766e-06	3.93876e-06	2.95376e-06	2.29575e-05	2.13081e-06	4.50728e-06	3.02268e-06	3.53828e-06	8.84489e-07	1.82293e-05	1.33683e-05	1.36065e-05	1.79135e-06	2.14968e-05	3.43426e-06	2.32581e-06	1.07131e-05	1.05612e-06	1.0544e-06	1.68244e-05	2.28928e-06	1.52349e-05	1.70583e-05	6.59489e-06	1.22721e-05	9.62504e-07	6.6835e-06	1.13107e-05
ko04722	Organismal Systems; Nervous system; Neurotrophin signaling pathway	4.11341e-06	1.1781e-05	1.42313e-06	4.50475e-06	1.5576e-05	9.65224e-06	7.33425e-06	7.68051e-06	8.76809e-06	2.16313e-06	1.88766e-05	2.92895e-06	1.17947e-05	3.05084e-07	6.61202e-06	7.03504e-07	8.01087e-06	6.2904e-06	7.13742e-07	1.02354e-06	4.77321e-06	5.16367e-06	2.53331e-06	1.14047e-05	8.11576e-06	4.50705e-06	1.88628e-06	2.55627e-06	2.77722e-06	2.08888e-06	4.55393e-06	3.25889e-05	8.28212e-06	1.48598e-06	2.73747e-05	1.61683e-06	3.2356e-06	1.27927e-05
ko04723	Organismal Systems; Nervous system; Retrograde endocannabinoid signaling	1.72733e-05	3.89313e-05	2.41954e-06	6.51094e-05	7.40248e-05	4.62013e-05	4.65849e-05	3.32746e-05	6.58654e-05	1.96167e-05	4.59185e-05	6.0394e-05	1.47572e-05	2.3401e-05	8.12061e-06	2.13265e-05	5.87632e-05	1.42421e-05	2.00102e-06	9.18575e-05	2.69426e-05	3.25887e-05	1.38886e-05	1.09678e-05	0.000109902	1.65779e-05	3.44763e-05	4.84577e-05	1.02166e-05	1.00291e-05	1.32795e-05	3.12839e-05	3.27736e-05	0.000126537	1.22204e-05	3.9906e-05	2.35003e-05	7.01473e-05
ko04724	Organismal Systems; Nervous system; Glutamatergic synapse	0.000135447	0.000399578	0.000538318	0.000224669	0.000163257	0.000367898	0.000229451	0.000372842	0.000179788	0.000395042	0.000201299	0.000231718	0.000217852	0.000188792	0.000452025	0.000148547	0.000229932	0.000225204	0.0002349	0.000101198	0.000181426	0.000185983	0.000469004	0.000234928	0.000134921	0.000111898	0.00043547	0.000187665	0.000148946	0.000195939	0.000403726	0.000178817	0.000307366	0.000116821	0.000300151	0.000484852	0.000429933	0.000195096
ko04725	Organismal Systems; Nervous system; Cholinergic synapse	0	0	8.19156e-07	0	0	0	0	0	0	0	0	0	0	0	0	0	0	0	0	0	0	0	0	0	0	0	0	0	0	0	0	1.61549e-06	0	1.21238e-06	3.68589e-06	0	1.25742e-07	0
ko04726	Organismal Systems; Nervous system; Serotonergic synapse	1.98629e-07	1.95466e-06	1.21251e-06	2.9403e-07	1.65002e-06	2.69344e-07	1.67535e-05	2.19616e-06	8.36584e-06	1.11232e-06	6.27647e-06	1.62976e-06	6.66527e-06	1.5369e-06	0	6.83925e-07	2.76267e-07	1.53204e-06	2.21564e-06	1.28579e-05	1.12287e-05	2.36733e-05	5.44208e-07	1.11171e-05	1.514e-06	3.74015e-06	8.87879e-06	1.17075e-05	1.41355e-06	1.34614e-05	6.66555e-07	5.70514e-06	1.23384e-05	9.08612e-06	0.0001366	2.68872e-07	7.51561e-07	1.72893e-05
ko04727	Organismal Systems; Nervous system; GABAergic synapse	0.000151097	0.000423748	0.000545345	0.000267991	0.000168416	0.000384427	0.00022557	0.000382617	0.000211564	0.000411506	0.000228781	0.000236867	0.000292159	0.000182364	0.00045142	8.16327e-05	0.00020471	0.000161444	0.000269368	0.000109239	0.000168168	0.000128273	0.000481784	0.000307996	0.000135065	5.57573e-05	0.000449941	0.000213591	8.22293e-05	0.00013651	0.00040706	0.000183417	0.000317959	0.000117172	0.000406746	0.000489719	0.000410621	0.000217208
ko04728	Organismal Systems; Nervous system; Dopaminergic synapse	7.71247e-07	7.92596e-06	3.57402e-06	4.36115e-07	2.64534e-06	4.289e-06	2.04749e-05	1.02739e-05	1.69586e-05	1.21721e-06	8.4954e-06	2.03438e-06	1.68082e-05	1.52967e-05	4.02544e-07	1.26272e-06	3.01181e-07	1.09488e-05	2.21564e-06	1.37601e-05	1.14304e-05	2.90279e-05	3.31173e-06	1.64701e-05	4.25464e-06	1.77406e-05	9.89349e-06	1.69964e-05	8.43301e-06	1.807e-05	1.92365e-06	9.45839e-06	1.67031e-05	1.26393e-05	0.000138934	7.97303e-07	4.81125e-06	2.03914e-05
ko04730	Organismal Systems; Nervous system; Long-term depression	3.88441e-08	8.49935e-07	5.09566e-07	0	0	1.33619e-06	1.70003e-06	5.73309e-06	2.90886e-07	1.27244e-08	7.28874e-07	3.69818e-07	9.27264e-06	1.36359e-05	3.6675e-07	5.78799e-07	2.49139e-08	8.87851e-06	0	2.99936e-08	2.01748e-07	3.08557e-06	6.23588e-08	5.35307e-06	1.51989e-07	1.17724e-05	1.0147e-06	1.91736e-06	3.67566e-06	4.33149e-06	9.11957e-07	4.057e-06	4.31315e-06	9.70903e-07	1.44781e-06	2.61321e-07	1.13883e-06	3.10219e-06
ko04740	Organismal Systems; Sensory system; Olfactory transduction	0	0	3.49644e-07	0	0	0	0	0	0	0	0	0	0	0	0	0	0	0	0	0	0	0	0	0	0	0	0	0	0	0	0	0	0	7.85132e-07	2.87202e-06	0	5.87178e-08	0
ko04742	Organismal Systems; Sensory system; Taste transduction	0	0	3.49644e-07	0	0	0	0	0	0	0	0	0	0	0	0	0	0	0	0	0	0	0	0	0	0	0	0	0	0	0	0	0	0	7.85132e-07	2.87202e-06	0	5.87178e-08	0
ko04744	Organismal Systems; Sensory system; Phototransduction	2.59104e-07	1.25123e-05	0	3.29748e-06	7.77129e-06	1.24275e-05	5.10192e-08	2.10456e-05	1.91126e-06	0	2.40568e-07	1.10793e-07	0	2.8139e-08	5.48961e-07	1.04408e-07	1.21257e-07	1.78508e-07	2.20844e-06	1.67493e-07	6.57929e-07	0	1.39913e-07	0	3.04712e-08	4.15984e-07	9.89738e-08	0	0	1.26946e-06	2.08803e-06	1.57524e-06	2.25401e-06	0	0	1.38932e-08	2.73704e-08	5.67249e-06
ko04745	Organismal Systems; Sensory system; Phototransduction - fly	0	0	0	0	0	0	0	2.60548e-07	0	0	0	0	0	0	0	0	0	0	0	0	0	0	0	0	0	0	0	0	0	0	0	1.73373e-06	0	0	0	0	0	0
ko04750	Organismal Systems; Sensory system; Inflammatory mediator regulation of TRP channels	1.32635e-05	0	4.56056e-07	6.17941e-07	0	0	1.16755e-06	0	6.62336e-06	2.48868e-06	7.34532e-06	8.12858e-07	3.81491e-05	2.26005e-05	3.5698e-07	5.33908e-05	2.3341e-06	0	1.76097e-07	3.59242e-06	1.78447e-06	1.18776e-07	4.33738e-07	0	4.48195e-06	0	2.11379e-07	2.50656e-07	4.04081e-07	0	7.28004e-07	8.37984e-07	3.96461e-08	1.11195e-06	3.75742e-06	6.91728e-06	8.52014e-07	7.65733e-07
ko04810	Cellular Processes; Cell motility; Regulation of actin cytoskeleton	1.58342e-05	5.08747e-06	2.06995e-05	1.03247e-05	2.32946e-05	2.28182e-05	2.48225e-05	1.96251e-05	1.29156e-05	4.30455e-06	3.30052e-05	1.23981e-05	5.51674e-05	3.10716e-05	7.01935e-06	5.35033e-05	3.98961e-05	6.2579e-05	5.56996e-05	1.79323e-05	2.63679e-05	6.8859e-05	2.4544e-05	6.07319e-05	2.66828e-05	3.7493e-05	6.25182e-06	9.88599e-06	6.30426e-05	6.44519e-05	3.11083e-05	3.48413e-05	6.74373e-06	1.3927e-05	1.66721e-05	4.23212e-06	2.44349e-05	1.05373e-05
ko04910	Organismal Systems; Endocrine system; Insulin signaling pathway	0.000101468	0.000228403	0.00022855	0.000246386	0.000140415	0.000289419	0.000155895	0.000245967	0.000186478	0.000217667	0.000212686	0.000136555	0.000142426	0.000113063	0.000215466	7.34223e-05	0.000177707	9.11207e-05	0.0001724	5.56197e-05	0.000148521	9.8744e-05	0.000211845	0.000385947	0.000101888	6.29005e-05	0.00022186	0.000128254	5.17403e-05	9.47847e-05	0.000214665	0.00021102	0.000164733	8.62905e-05	0.000376422	0.000209681	0.000231256	0.000185392
ko04911	Organismal Systems; Endocrine system; Insulin secretion	1.59899e-05	1.47278e-05	1.3563e-06	4.99474e-05	3.84842e-05	2.21382e-05	1.79604e-05	1.46143e-05	6.40191e-06	1.15701e-05	3.05864e-05	2.03226e-05	7.0981e-06	3.56884e-05	6.55936e-06	4.891e-06	1.46797e-05	9.22235e-06	4.61242e-07	5.89953e-05	1.1353e-05	2.19236e-06	5.27868e-06	7.5565e-05	1.08466e-05	3.61862e-05	1.22782e-05	7.84943e-06	3.14174e-05	1.86141e-05	1.3987e-05	7.53646e-06	2.12059e-05	0.000146932	4.94919e-05	2.72658e-06	1.82423e-05	7.70027e-06
ko04912	Organismal Systems; Endocrine system; GnRH signaling pathway	0	1.00942e-06	1.10282e-06	1.27426e-06	8.22494e-07	2.64022e-06	2.13496e-06	4.09719e-06	5.07473e-06	3.47075e-07	1.08646e-05	1.63554e-07	2.01953e-07	3.27625e-07	3.09417e-08	2.54354e-08	3.05209e-06	3.75385e-07	1.2044e-07	1.02036e-07	8.16042e-06	6.52403e-07	3.4484e-07	0	1.48166e-08	0	2.85714e-08	8.75331e-07	1.65141e-07	2.57486e-07	1.46042e-06	6.43747e-06	3.10217e-07	1.21238e-06	3.68589e-06	3.39552e-08	1.25742e-07	3.47519e-06
ko04913	Organismal Systems; Endocrine system; Ovarian steroidogenesis	0	0	3.49644e-07	0	0	0	0	0	0	0	0	0	0	0	0	0	0	0	0	0	0	0	0	0	0	0	0	0	0	0	0	0	0	7.85132e-07	2.87202e-06	0	5.87178e-08	0
ko04914	Organismal Systems; Endocrine system; Progesterone-mediated oocyte maturation	3.63861e-05	0.000139938	0.00017714	6.40111e-05	6.50666e-05	0.000150178	7.43417e-05	0.000136123	8.05802e-05	0.00016788	8.40205e-05	0.000128471	5.75449e-05	3.75458e-05	0.000171361	2.17832e-05	8.30562e-05	5.44218e-05	9.86703e-05	2.10602e-05	6.17391e-05	5.07318e-05	0.000185033	0.000119295	3.77167e-05	2.85654e-05	0.000176935	5.36524e-05	2.40806e-05	3.07988e-05	0.000173875	8.41533e-05	0.000106492	5.00018e-05	4.53238e-05	0.000176071	0.000169944	0.000101754
ko04915	Organismal Systems; Endocrine system; Estrogen signaling pathway	3.64244e-05	0.000139938	0.000177093	6.40111e-05	6.50666e-05	0.000150298	7.43417e-05	0.000137454	8.0767e-05	0.00016788	8.41031e-05	0.000130044	5.75449e-05	3.75249e-05	0.000171355	2.18093e-05	8.34647e-05	5.44218e-05	9.86703e-05	2.11049e-05	6.17779e-05	4.65176e-05	0.000185033	0.000119368	3.73034e-05	2.6448e-05	0.000177782	5.37687e-05	2.05499e-05	3.08409e-05	0.000173875	9.0911e-05	0.000106712	4.95132e-05	4.62181e-05	0.000176088	0.000169605	0.000101932
ko04916	Organismal Systems; Endocrine system; Melanogenesis	0	0	8.19156e-07	0	0	0	0	0	0	0	0	0	0	0	0	0	0	0	0	0	0	5.26534e-08	0	0	0	0	0	0	0	0	0	4.45368e-06	0	1.21238e-06	3.68589e-06	0	1.25742e-07	0
ko04917	Organismal Systems; Endocrine system; Prolactin signaling pathway	4.56395e-05	6.106e-05	1.54437e-05	0.000119305	3.65171e-05	7.41251e-05	5.5261e-05	5.7485e-05	7.56622e-05	2.30955e-05	7.25419e-05	3.05645e-05	1.61782e-05	4.57164e-05	2.46168e-05	2.5375e-05	4.80615e-05	2.87324e-05	6.96594e-05	2.35043e-05	5.13565e-05	3.21619e-05	2.01642e-05	0.000204895	4.11731e-05	9.46018e-06	2.54596e-05	5.72367e-05	1.35625e-05	2.72101e-05	1.63426e-05	5.33165e-05	4.53074e-05	9.63421e-06	0.000136507	1.54803e-05	1.65849e-05	4.82243e-05
ko04918	Organismal Systems; Endocrine system; Thyroid hormone synthesis	6.61235e-06	0.000119278	0.000172556	2.38258e-06	6.02896e-06	5.5844e-05	6.41268e-05	6.28561e-05	7.65869e-06	0.000122092	4.32347e-05	3.32714e-05	4.17092e-05	2.05594e-05	0.000154802	2.98343e-06	4.4248e-05	1.33834e-05	2.00939e-05	8.55408e-06	5.36551e-06	5.26944e-05	7.01158e-05	0.000172086	1.72162e-05	1.38454e-05	0.000128219	2.73782e-05	1.47556e-05	1.59438e-05	7.76978e-05	2.08479e-05	9.60468e-05	6.61375e-06	0.000109014	0.00016455	3.47043e-06	2.28421e-05
ko04919	Organismal Systems; Endocrine system; Thyroid hormone signaling pathway	1.34504e-05	1.03134e-05	2.00546e-06	2.89438e-06	5.16362e-06	3.63103e-06	1.57233e-05	7.8255e-06	1.97744e-05	1.48823e-05	2.12747e-05	6.3758e-06	1.13459e-05	1.669e-05	4.393e-06	1.70818e-06	9.88418e-06	9.89043e-06	1.90002e-05	5.41351e-06	5.24983e-06	5.86957e-06	1.72092e-06	8.03831e-05	7.67039e-06	1.3163e-05	7.43296e-06	7.16626e-06	1.20563e-05	9.97435e-06	2.66418e-06	2.49014e-05	9.25049e-06	3.00967e-06	5.17481e-05	1.59062e-06	6.29944e-06	7.56843e-05
ko04920	Organismal Systems; Endocrine system; Adipocytokine signaling pathway	0.000238761	0.000300418	0.0003833	4.70612e-05	0.000133184	0.000242427	0.000180903	0.000264596	0.00014092	0.000349541	0.000166048	0.000202095	0.000108692	0.000170528	0.000373381	0.000149013	0.000195828	0.000198549	0.000129268	0.000100109	0.000146286	0.000106114	0.000507713	2.15541e-05	0.000100934	0.000219195	0.000324446	9.16249e-05	0.000160945	8.76814e-05	0.000373927	0.000251404	0.000262648	3.38905e-05	0.000169997	0.000355471	0.000237508	0.000172677
ko04921	Organismal Systems; Endocrine system; Oxytocin signaling pathway	1.57934e-05	9.46297e-06	2.386e-06	5.28051e-05	4.16724e-05	2.28746e-05	2.58126e-05	1.69264e-05	1.03892e-05	1.13421e-05	2.19155e-05	2.31527e-05	6.81794e-06	3.62398e-05	4.32058e-06	1.4591e-05	1.45316e-05	9.92696e-06	9.16481e-08	6.49735e-05	3.2777e-05	2.52625e-06	5.94588e-06	3.31945e-05	1.24878e-05	3.47028e-05	1.17562e-05	1.40642e-05	3.13754e-05	3.81249e-05	1.38649e-05	2.70574e-05	6.44866e-05	0.000148489	6.19972e-06	2.89378e-06	1.74825e-05	1.80685e-05
ko04922	Organismal Systems; Endocrine system; Glucagon signaling pathway	0.000152029	0.000306007	0.000242143	0.000485217	0.000216938	0.000352317	0.000293908	0.000337545	0.000308084	0.000260866	0.000309469	0.000192242	0.000207723	0.000233089	0.000253313	0.000148464	0.000225925	0.000119642	0.000327241	0.00022365	0.000216716	0.000154192	0.00024436	0.000700624	0.000161978	7.74518e-05	0.000261547	0.000301755	7.42745e-05	0.000168776	0.0002369	0.000250925	0.000310903	0.000204825	0.0005976	0.000226367	0.000234668	0.000355673
ko04923	Organismal Systems; Endocrine system; Regulation of lipolysis in adipocytes	1.17621e-05	2.99592e-05	1.66057e-06	1.92729e-05	2.66758e-05	4.51159e-05	7.12395e-06	2.4501e-05	2.3651e-05	6.08538e-06	2.04468e-05	1.864e-05	3.0403e-06	1.11368e-05	1.04969e-05	1.52151e-05	2.92221e-05	4.97376e-06	1.6145e-06	8.39982e-06	1.40816e-05	2.73779e-06	1.03146e-05	1.16632e-05	1.83616e-05	6.39632e-06	1.31674e-05	3.33169e-06	3.79442e-06	6.71927e-06	1.34852e-05	4.05434e-05	1.30764e-05	1.42545e-06	2.91493e-05	9.0923e-06	9.10774e-06	3.17865e-05
ko04930	Human Diseases; Endocrine and metabolic diseases; Type II diabetes mellitus	2.84679e-05	4.73155e-05	1.20784e-05	8.02662e-05	5.17866e-05	6.48521e-05	0.000145285	5.79068e-05	6.54194e-05	2.85398e-05	8.29644e-05	7.15465e-05	7.03621e-05	5.35437e-05	2.865e-05	2.817e-05	4.74964e-05	7.04901e-05	6.24766e-05	3.73459e-05	5.58696e-05	3.21407e-05	1.58777e-05	9.98189e-05	3.75457e-05	2.58809e-05	6.13314e-05	4.66939e-05	2.37484e-05	3.51604e-05	2.74306e-05	6.38045e-05	4.75275e-05	9.50849e-05	0.000135151	3.44198e-05	0.000159239	8.80285e-05
ko04932	Human Diseases; Endocrine and metabolic diseases; Non-alcoholic fatty liver disease (NAFLD)	6.98696e-05	1.48766e-05	3.19138e-05	4.58847e-06	1.74257e-05	9.88887e-06	4.13878e-05	9.18075e-06	2.15873e-05	3.91011e-06	2.46903e-05	8.72097e-06	4.89724e-05	1.02408e-06	1.04346e-05	4.50995e-05	9.25827e-06	6.13032e-05	3.87909e-05	1.1886e-05	3.41195e-06	2.4556e-05	3.40471e-06	3.25867e-05	1.14033e-05	5.45685e-06	2.7761e-06	1.51636e-05	2.02268e-05	6.53773e-06	7.81588e-06	4.98409e-05	9.20914e-06	3.3026e-05	7.84844e-05	5.83153e-06	1.13904e-05	2.90308e-05
ko04940	Human Diseases; Endocrine and metabolic diseases; Type I diabetes mellitus	4.00306e-05	0.00016641	0.000226562	0.000105088	4.48815e-05	0.00015091	7.19987e-05	0.000155389	6.71984e-05	0.000173117	0.00011129	8.91839e-05	0.000199537	7.35035e-05	0.000198352	3.08913e-05	8.21033e-05	5.10381e-05	0.000176144	3.56312e-05	7.66263e-05	5.83515e-05	0.000197814	0.00025799	5.69595e-05	6.12714e-05	0.000166186	8.84035e-05	5.47768e-05	6.09667e-05	0.000201584	0.000105629	0.000128585	3.12124e-05	0.000174361	0.000202363	0.000116576	0.000113676
ko04960	Organismal Systems; Excretory system; Aldosterone-regulated sodium reabsorption	4.80072e-06	1.71052e-05	1.39319e-06	4.99275e-06	1.6181e-05	1.02588e-05	1.82294e-05	8.28611e-06	1.03925e-05	2.40305e-06	2.9416e-05	3.63727e-06	1.22355e-05	1.4662e-06	9.0046e-06	7.93012e-07	8.9436e-06	6.83854e-06	1.08334e-06	1.70938e-06	4.90823e-06	5.28972e-06	3.13258e-06	7.84933e-05	8.73069e-06	5.99039e-06	7.42139e-06	4.08986e-06	2.86512e-06	5.86782e-06	5.06279e-06	3.39104e-05	1.18235e-05	9.36245e-07	7.24328e-05	1.75381e-06	4.64451e-06	1.29994e-05
ko04961	Organismal Systems; Excretory system; Endocrine and other factor-regulated calcium reabsorption	6.87308e-07	5.38713e-06	1.79309e-06	6.17891e-07	6.04929e-07	6.41195e-07	1.29833e-05	9.42063e-07	1.66817e-06	3.34819e-07	1.08967e-05	7.23363e-07	5.56154e-07	1.21197e-06	2.42352e-06	1.14943e-07	1.02538e-06	8.80374e-07	3.69594e-07	7.87881e-07	1.97941e-07	9.09686e-07	6.97395e-07	6.70886e-05	6.29745e-07	1.48334e-06	5.56368e-06	1.62501e-06	2.53039e-07	3.96368e-06	5.75649e-07	5.39758e-06	3.79128e-06	2.1993e-06	5.23862e-05	1.70933e-07	2.17886e-06	2.62114e-07
ko04962	Organismal Systems; Excretory system; Vasopressin-regulated water reabsorption	6.192e-06	3.0216e-06	1.45621e-06	2.82416e-06	7.11962e-06	3.21516e-06	1.26923e-06	3.93093e-06	3.49402e-06	5.29245e-06	6.33064e-06	2.9884e-06	1.06067e-05	2.02961e-05	9.57539e-07	3.68387e-06	2.19193e-06	2.27363e-06	1.03849e-06	5.99848e-06	4.65987e-07	3.11609e-05	7.42556e-07	2.14968e-05	2.16937e-06	2.32581e-06	1.31356e-06	1.0596e-06	1.0544e-06	5.01097e-06	1.62055e-06	9.99326e-06	5.2421e-06	3.70761e-06	7.18677e-06	5.51773e-06	3.9398e-06	6.87083e-06
ko04964	Organismal Systems; Excretory system; Proximal tubule bicarbonate reclamation	6.30558e-06	3.86344e-05	1.05233e-05	7.47272e-05	5.22546e-05	2.75814e-05	6.55709e-05	4.40039e-06	6.39217e-05	5.24975e-05	2.90318e-05	4.04809e-05	4.92805e-05	1.13033e-05	5.88041e-06	1.80499e-06	2.27752e-05	9.20405e-06	2.07256e-05	9.22109e-05	6.31982e-06	1.24414e-05	3.17197e-05	7.59658e-05	0.00010901	1.1197e-05	3.97739e-05	1.58015e-05	1.86239e-05	1.14289e-05	1.35848e-05	2.78305e-05	4.53224e-05	0.000216097	7.65405e-05	3.16978e-05	4.85687e-05	3.58817e-05
ko04966	Organismal Systems; Excretory system; Collecting duct acid secretion	1.72831e-06	9.61895e-07	1.12034e-06	6.68907e-06	3.27324e-07	1.48215e-06	6.50027e-07	1.05936e-06	1.72419e-06	4.41102e-07	4.18539e-07	8.57102e-07	0	2.68837e-06	1.17327e-06	1.42801e-06	5.54482e-07	4.95078e-08	8.84489e-07	3.41431e-08	1.71414e-06	5.18516e-08	5.04582e-07	0	2.79976e-07	0	6.82693e-07	0	0	0	7.35952e-08	4.77237e-06	7.23194e-07	2.34256e-06	4.6356e-06	4.16661e-07	1.97699e-06	2.95388e-07
ko04970	Organismal Systems; Digestive system; Salivary secretion	1.62331e-05	8.00209e-06	1.13536e-06	4.64033e-06	1.19325e-05	1.97733e-05	2.60606e-05	2.39272e-06	8.00525e-06	1.45808e-06	2.24374e-05	1.05366e-05	1.41465e-05	3.49542e-05	5.76359e-06	5.46727e-06	2.19878e-05	8.02635e-06	1.00897e-06	5.88539e-06	1.25454e-05	2.44202e-05	4.51657e-06	7.53338e-05	1.21846e-05	3.98793e-05	7.91666e-06	7.69399e-06	2.53014e-05	1.41216e-05	1.04621e-05	1.92971e-05	1.35639e-05	2.90274e-06	5.22221e-05	6.73907e-06	4.99005e-06	7.46687e-06
ko04971	Organismal Systems; Digestive system; Gastric acid secretion	6.87308e-07	5.38713e-06	1.11175e-06	6.17891e-07	6.04929e-07	6.41195e-07	1.29833e-05	9.42063e-07	1.66817e-06	3.34819e-07	1.08967e-05	7.23363e-07	5.56154e-07	1.21197e-06	2.42352e-06	1.14943e-07	1.02538e-06	8.80374e-07	3.69594e-07	7.87881e-07	1.97941e-07	8.53561e-07	6.97395e-07	6.70886e-05	6.29745e-07	1.48334e-06	5.56368e-06	1.62501e-06	2.53039e-07	3.96368e-06	5.75649e-07	2.0506e-06	3.79128e-06	1.13682e-06	4.94919e-05	1.70933e-07	1.70154e-06	2.62114e-07
ko04972	Organismal Systems; Digestive system; Pancreatic secretion	3.16039e-05	1.6264e-05	1.03027e-06	5.37831e-05	5.08464e-05	2.5274e-05	2.55827e-05	1.52245e-05	1.14145e-05	1.26601e-05	4.19072e-05	2.42128e-05	2.70491e-05	6.91772e-05	9.10789e-06	1.02433e-05	3.06697e-05	2.29462e-05	1.37871e-06	6.70955e-05	2.41866e-05	2.86193e-05	9.06242e-06	8.38102e-05	1.62652e-05	7.45382e-05	1.49229e-05	1.38116e-05	5.56931e-05	2.80798e-05	2.18087e-05	2.53515e-05	2.92377e-05	0.000147913	4.66199e-05	1.0964e-05	2.09424e-05	1.33523e-05
ko04973	Organismal Systems; Digestive system; Carbohydrate digestion and absorption	0.000140411	0.000153404	0.000343271	2.9651e-05	0.000223531	0.000330821	0.000121408	0.000269083	0.000129052	0.000552034	0.000215378	0.000110472	8.88066e-05	5.88076e-05	0.000245042	9.37251e-06	0.000193526	6.39714e-05	0.000165066	4.39384e-05	0.000224335	4.31144e-05	0.000618549	0.000275869	0.000107407	5.79565e-05	0.000502791	3.37516e-05	7.9417e-05	8.95714e-05	0.000573625	0.000164017	0.000370759	7.61403e-05	0.000249092	0.000388456	0.000444038	0.00035238
ko04974	Organismal Systems; Digestive system; Protein digestion and absorption	7.04558e-05	0.000183447	0.000341983	4.52353e-05	6.82425e-05	0.000202864	0.000129605	0.000183523	6.96489e-05	0.000355237	0.000102936	0.000141816	0.000111073	9.14343e-05	0.000359839	0.000102388	0.000103625	0.00015213	0.000100154	5.36194e-05	0.000115972	0.000131144	0.000346157	8.5054e-05	5.98637e-05	0.000126733	0.000344662	3.67806e-05	0.00010849	0.000128511	0.000293334	0.000102683	0.000213107	8.42489e-05	0.000174053	0.000385628	0.000311229	0.000149807
ko04975	Organismal Systems; Digestive system; Fat digestion and absorption	6.03052e-08	0	1.2316e-05	0	0	5.14106e-06	0	6.84502e-06	0	1.13435e-06	0	1.69986e-06	3.48028e-08	0	0	3.39478e-07	0	0	0	0	4.74282e-06	1.07888e-08	0	0	1.37231e-06	0	0	0	2.21344e-08	1.84425e-07	6.96143e-06	5.4476e-06	0	6.34203e-06	8.8983e-07	0	1.02397e-05	0
ko04976	Organismal Systems; Digestive system; Bile secretion	2.31937e-06	5.4694e-06	1.5838e-06	8.46912e-07	2.11167e-06	2.05214e-06	1.69914e-05	2.52805e-06	2.46469e-06	1.39757e-06	1.2883e-05	3.85435e-06	4.57209e-06	1.03945e-05	2.7099e-06	4.27981e-07	3.19733e-06	5.76922e-06	7.78705e-06	5.24483e-06	2.77204e-06	2.28549e-06	1.09212e-06	6.8837e-05	1.73061e-06	7.0308e-06	5.93551e-06	4.83048e-06	5.27482e-06	4.03446e-06	1.06393e-06	5.75324e-06	5.36706e-06	4.06392e-06	5.31569e-05	1.2282e-06	2.53687e-06	6.55136e-07
ko04977	Organismal Systems; Digestive system; Vitamin digestion and absorption	1.3442e-05	1.17007e-06	1.2441e-05	1.20308e-06	1.29029e-06	5.9108e-06	3.35611e-06	6.68047e-06	2.6966e-06	1.21903e-06	2.24532e-06	7.91428e-07	4.77715e-06	3.63317e-05	1.64256e-06	3.69609e-06	1.25533e-06	4.91404e-06	4.06795e-08	3.33637e-06	8.19094e-06	1.0548e-06	1.14746e-06	0	3.13093e-06	3.04595e-05	1.96845e-06	6.28959e-06	1.60986e-05	7.07103e-06	7.8e-06	1.95483e-06	1.45141e-06	8.39733e-07	8.35823e-07	9.3154e-07	1.1749e-06	8.16699e-07
ko04978	Organismal Systems; Digestive system; Mineral absorption	1.99307e-05	1.22021e-05	2.98077e-06	2.31115e-05	1.05819e-05	1.28084e-05	3.6686e-05	1.36146e-05	2.6324e-05	3.57902e-06	2.51131e-05	1.50045e-05	1.79073e-06	1.07849e-05	9.13403e-06	7.60706e-06	1.51965e-05	3.0628e-06	9.37006e-06	1.33531e-05	4.5125e-05	1.96376e-06	7.46117e-06	8.7078e-05	2.21486e-05	4.94308e-06	9.81205e-06	1.35556e-05	8.21285e-06	1.02452e-05	3.87159e-06	1.65853e-05	8.20503e-06	2.03866e-06	4.94083e-05	2.5697e-06	1.15558e-05	2.50338e-05
ko05010	Human Diseases; Neurodegenerative diseases; Alzheimer's disease	0.000117002	0.000158453	0.000245382	7.17742e-05	7.49859e-05	0.000152571	9.13541e-05	0.000163303	0.000115552	0.000206827	0.000110353	9.22616e-05	0.000185726	2.65597e-05	0.000210052	6.47761e-05	8.77539e-05	8.31091e-05	0.000159359	3.20419e-05	5.55274e-05	9.61585e-05	0.000187942	0.000250207	4.6723e-05	2.28979e-05	0.000179559	7.25665e-05	4.84252e-05	4.44991e-05	0.000181134	0.000108557	0.000112784	5.41834e-05	0.000188607	0.000208893	0.000118135	0.000153122
ko05012	Human Diseases; Neurodegenerative diseases; Parkinson's disease	6.62716e-05	4.65894e-06	3.68618e-05	2.40841e-07	7.21845e-06	3.57574e-07	4.97994e-05	6.41845e-06	2.15573e-05	2.05555e-06	1.53306e-05	9.72221e-06	4.65634e-05	8.67944e-07	3.93809e-06	4.50983e-05	3.10732e-06	6.15275e-05	3.81121e-05	2.41962e-05	1.33012e-05	2.3202e-05	1.68979e-06	2.97302e-05	5.04679e-06	1.69165e-06	9.7502e-06	1.32393e-05	1.99976e-05	1.46489e-05	4.42358e-06	4.58454e-05	1.2511e-05	3.97143e-05	7.11352e-05	4.26456e-06	1.05038e-05	2.9519e-05
ko05014	Human Diseases; Neurodegenerative diseases; Amyotrophic lateral sclerosis (ALS)	4.45007e-05	9.16693e-05	8.11405e-05	0.000109706	7.22612e-05	6.44625e-05	9.52422e-05	7.67752e-05	7.54105e-05	2.85673e-05	6.31704e-05	7.43285e-05	0.000136852	7.11742e-05	4.85808e-05	9.321e-05	8.60287e-05	0.000123555	0.000125472	0.000119601	8.0297e-05	0.0001171	9.67588e-05	0.000108211	9.37212e-05	7.06314e-05	5.08657e-05	5.10335e-05	9.26966e-05	0.000115634	9.92093e-05	6.77897e-05	5.87822e-05	0.000281765	5.82328e-05	5.40522e-05	0.000217689	4.60485e-05
ko05016	Human Diseases; Neurodegenerative diseases; Huntington's disease	7.79423e-05	3.10049e-05	3.86303e-05	7.81556e-05	5.55183e-05	1.46248e-05	5.61714e-05	7.2616e-06	8.92971e-05	1.91588e-05	4.14068e-05	5.22177e-05	8.90189e-05	1.6815e-05	7.64126e-06	4.93363e-05	2.02262e-05	7.15998e-05	7.48518e-05	0.000111987	1.88743e-05	2.71698e-05	8.96535e-06	0.000145842	8.58077e-05	1.48317e-05	1.4273e-05	3.91313e-05	2.75867e-05	1.17736e-05	2.53557e-05	4.61716e-05	5.40455e-05	0.000288683	0.000112459	3.52581e-05	3.13189e-05	3.30432e-05
ko05020	Human Diseases; Neurodegenerative diseases; Prion diseases	8.45185e-05	1.82123e-05	4.8702e-07	6.53525e-05	4.88324e-05	4.04858e-06	6.02167e-05	1.33189e-06	5.41981e-05	1.62135e-05	2.83342e-05	4.08684e-05	7.33061e-05	4.30691e-05	1.49587e-05	0.0001203	3.97499e-05	0.00013019	8.75969e-05	0.000106751	2.62263e-05	8.16026e-05	6.85856e-06	0	0.00011595	5.73006e-05	1.74494e-05	2.80878e-05	9.61958e-05	7.7234e-05	5.37137e-06	2.68421e-05	1.84156e-05	0.000194156	8.4343e-06	3.03186e-05	3.01036e-05	1.89701e-05
ko05030	Human Diseases; Substance dependence; Cocaine addiction	1.98629e-07	1.95466e-06	7.43002e-07	2.9403e-07	1.65002e-06	2.69344e-07	1.67535e-05	2.19616e-06	8.36584e-06	1.11232e-06	6.27647e-06	1.62976e-06	6.66527e-06	1.5369e-06	0	6.83925e-07	2.76267e-07	1.53204e-06	2.21564e-06	1.28579e-05	1.12287e-05	2.36733e-05	5.44208e-07	1.11171e-05	1.514e-06	3.74015e-06	8.87879e-06	1.17075e-05	1.41355e-06	1.34614e-05	6.66555e-07	4.76724e-06	1.23384e-05	8.65887e-06	0.000135787	2.68872e-07	6.84536e-07	1.72893e-05
ko05031	Human Diseases; Substance dependence; Amphetamine addiction	1.98629e-07	1.95466e-06	1.68863e-06	2.9403e-07	1.65002e-06	2.69344e-07	1.67535e-05	2.19616e-06	8.36584e-06	1.11232e-06	6.27647e-06	1.62976e-06	6.66527e-06	1.57227e-06	0	6.83925e-07	2.76267e-07	1.53204e-06	2.21564e-06	1.28579e-05	1.12287e-05	2.37252e-05	6.27043e-07	1.11171e-05	1.514e-06	3.74015e-06	8.87879e-06	1.17075e-05	1.41355e-06	1.34614e-05	6.66555e-07	6.18104e-06	1.23384e-05	1.01397e-05	0.0001383	2.68872e-07	9.35263e-07	1.72893e-05
ko05032	Human Diseases; Substance dependence; Morphine addiction	9.85469e-06	4.33908e-05	3.12121e-06	4.62217e-05	2.40501e-05	6.47681e-05	1.29507e-05	7.26645e-05	4.64182e-05	1.16512e-05	5.0361e-05	1.79491e-05	1.61275e-05	3.05106e-05	9.81937e-06	1.50725e-05	3.29896e-05	2.11169e-05	7.5707e-05	1.3629e-05	3.8863e-05	1.59621e-05	1.14265e-05	4.51603e-05	2.60507e-05	7.05351e-06	2.00627e-05	1.26716e-05	2.13659e-05	1.11146e-05	9.18846e-06	4.72588e-05	2.46651e-05	2.81166e-06	3.46514e-05	9.58641e-06	5.16143e-06	4.68555e-05
ko05033	Human Diseases; Substance dependence; Nicotine addiction	3.90701e-06	5.26439e-06	8.25437e-07	5.31383e-06	5.23386e-06	1.01833e-05	5.28718e-06	1.50275e-05	1.06761e-05	2.07326e-06	9.09449e-06	1.04534e-05	9.03111e-06	1.0645e-05	2.19152e-06	3.24813e-06	8.30406e-06	8.88071e-06	1.06115e-06	6.0076e-06	3.04006e-06	4.01184e-06	1.99612e-06	1.29123e-06	5.83319e-06	9.12608e-08	3.47819e-06	2.10933e-06	6.18614e-06	3.79586e-06	2.06413e-06	1.05151e-05	1.12581e-05	8.4568e-07	0	2.33654e-06	2.72749e-06	9.99847e-06
ko05034	Human Diseases; Substance dependence; Alcoholism	1.98629e-07	1.95466e-06	9.69283e-07	2.9403e-07	1.65002e-06	1.61233e-06	1.67535e-05	2.19616e-06	8.36584e-06	1.11232e-06	6.30131e-06	4.88775e-06	6.68043e-06	3.72349e-06	0	6.83925e-07	2.76267e-07	1.53204e-06	2.24113e-06	1.28579e-05	1.14074e-05	2.36733e-05	6.27043e-07	2.34129e-05	1.55636e-06	4.07681e-06	8.87879e-06	1.17336e-05	1.41355e-06	1.35238e-05	6.66555e-07	1.16908e-05	1.23384e-05	8.62781e-06	0.000135044	2.68872e-07	3.07432e-06	1.72893e-05
ko05100	Human Diseases; Infectious diseases: Bacterial; Bacterial invasion of epithelial cells	0.000113813	0.00021841	0.000272154	0.000118474	0.000127473	0.000220104	0.000134998	0.00019766	0.000134092	0.000259712	0.000131609	0.000161601	3.46781e-05	0.000222265	6.70519e-05	5.5565e-05	0.000141607	0.000101604	2.30647e-05	7.00941e-05	0.000139524	2.20736e-05	0.000272373	0.000178174	9.21602e-05	8.35196e-05	0.000240339	0.000123538	0.00013017	0.000115756	0.000211428	0.00012094	0.000198841	8.04901e-06	0.000182599	0.000168884	0.000148477	0.000141306
ko05110	Human Diseases; Infectious diseases: Bacterial; Vibrio cholerae infection	0.000230939	1.2276e-05	3.35761e-06	4.06411e-05	0.000134998	2.99492e-05	6.34497e-06	8.4861e-06	0.000176261	5.81801e-06	2.77118e-05	2.11669e-05	3.55827e-05	5.99619e-05	1.35809e-05	5.17547e-05	5.03407e-05	2.19398e-06	6.38076e-06	1.78501e-05	4.30513e-05	9.70729e-05	4.85398e-06	2.37469e-05	4.15462e-05	1.6984e-05	1.24168e-05	6.41846e-06	1.23295e-07	8.46777e-05	1.4082e-05	9.57454e-05	1.4871e-05	6.99718e-06	1.61941e-05	8.2827e-06	3.58628e-05	3.54476e-05
ko05111	Cellular Processes; Cellular community - prokaryotes; Biofilm formation - Vibrio cholerae	6.34903e-05	0.000222561	0.000314547	0.000151657	0.000129938	0.000188543	6.76806e-05	0.000207302	0.000145201	0.000265988	0.000161033	0.000140211	0.000197176	6.25958e-05	0.000240454	2.2639e-05	0.000125809	5.38696e-05	0.000164133	0.000149533	8.5709e-05	9.02652e-05	0.000284078	0.000205844	0.0001351	3.05158e-05	0.000246585	6.68394e-05	3.48514e-05	5.38371e-05	0.000222536	0.000123399	0.000183596	0.000278616	0.00027921	0.000262447	0.000181702	0.000131968
ko05120	Human Diseases; Infectious diseases: Bacterial; Epithelial cell signaling in Helicobacter pylori infection	8.94572e-05	0.000186903	0.000188911	0.000169937	0.000165134	0.000250459	0.000143908	0.000197253	0.000187087	0.000208586	0.000169898	0.000191481	0.000145129	0.000116893	0.000211139	4.68744e-05	0.00015461	8.6543e-05	8.9319e-05	0.000155122	0.000112719	7.29355e-05	0.000207444	0.000201876	0.000168484	9.30588e-05	0.000224103	0.00010752	7.20091e-05	7.6057e-05	0.000213538	0.000182578	0.000177358	0.000298974	0.000326748	0.000221484	0.000217654	0.000245401
ko05130	Human Diseases; Infectious diseases: Bacterial; Pathogenic Escherichia coli infection	9.51418e-05	1.76792e-05	5.63107e-06	2.12054e-05	3.03807e-05	2.12087e-05	7.09655e-05	1.24983e-05	3.03956e-05	1.06261e-05	5.5337e-05	6.41122e-05	0.000102903	0.000120633	1.72701e-05	9.762e-05	7.67153e-05	0.000149712	6.21706e-05	4.29271e-05	8.53205e-05	0.000122394	9.92295e-06	1.16039e-05	5.44352e-05	0.000142555	6.29784e-06	6.41928e-05	0.000180289	9.50588e-05	1.98008e-05	5.78134e-05	1.7011e-05	1.6386e-05	2.30013e-06	2.9151e-05	2.23813e-05	3.22561e-05
ko05131	Human Diseases; Infectious diseases: Bacterial; Shigellosis	8.99941e-08	1.59204e-07	7.57005e-07	0	3.03177e-08	0	0	2.60548e-07	4.82591e-08	0	1.72871e-06	1.76059e-06	4.63955e-06	0	0	0	1.38873e-08	1.34286e-06	0	4.62115e-08	2.48757e-06	4.6545e-07	5.43793e-08	8.73124e-06	6.60221e-08	3.52862e-07	7.51306e-08	0	7.23034e-07	4.04068e-06	2.53701e-08	5.10344e-06	4.90497e-09	2.14724e-06	3.74306e-05	1.37816e-07	1.45729e-07	0
ko05132	Human Diseases; Infectious diseases: Bacterial; Salmonella infection	5.61365e-05	6.03143e-05	1.75972e-05	0.000122357	6.30448e-05	7.09647e-05	0.000160343	7.27942e-05	9.63406e-05	5.10487e-05	0.000131496	6.48536e-05	0.000241076	9.80013e-05	3.51808e-05	4.75482e-05	8.41916e-05	7.08196e-05	0.000259318	5.39238e-05	0.000105924	9.91012e-05	2.5203e-05	0.000292586	7.07396e-05	5e-05	6.0714e-05	0.000122816	3.95217e-05	6.58414e-05	3.67792e-05	7.28085e-05	9.29743e-05	0.0001035	0.000263611	4.9009e-05	9.31196e-05	0.000211844
ko05133	Human Diseases; Infectious diseases: Bacterial; Pertussis	0.000571742	0.000458907	0.000480378	0.000352629	0.000500632	0.000423468	0.000615672	0.000362592	0.000434779	0.0006786	0.000429086	0.000496634	0.000643126	0.00060388	0.000484939	0.000655035	0.00047488	0.000890595	0.000487905	0.000635338	0.00044114	0.000699038	0.000777812	0.000261687	0.000596421	0.000722727	0.000437544	0.000636084	0.000786662	0.000581227	0.000605293	0.000392278	0.000403121	0.00075419	0.00020446	0.000748221	0.000630626	0.000452039
ko05134	Human Diseases; Infectious diseases: Bacterial; Legionellosis	9.93839e-05	0.000412432	0.000547042	0.000211794	9.69296e-05	0.000375032	0.000170373	0.000359878	0.000161928	0.00051365	0.000193251	0.000186856	0.000137079	0.000148065	0.00061846	7.29072e-05	0.000172802	0.000108728	0.00023203	7.8914e-05	0.000153788	9.97976e-05	0.000429144	0.000476619	0.000122911	8.51835e-05	0.000387511	0.000183624	7.87153e-05	0.000138428	0.000510819	0.000214701	0.000414379	7.40966e-05	0.000219838	0.000467462	0.00027085	0.000338945
ko05140	Human Diseases; Infectious diseases: Parasitic; Leishmaniasis	0	0	0	0	0	0	0	0	0	0	0	0	0	0	0	0	0	0	0	0	0	0	0	0	0	0	0	0	0	0	0	9.37901e-07	0	0	0	0	0	0
ko05142	Human Diseases; Infectious diseases: Parasitic; Chagas disease (American trypanosomiasis)	6.48327e-06	4.46926e-06	7.81463e-07	6.71751e-06	9.50266e-06	2.46202e-06	5.88276e-06	6.64027e-06	2.35314e-06	1.39991e-06	1.69134e-05	1.1518e-06	9.517e-06	2.21057e-05	2.90411e-06	8.10935e-06	2.36373e-06	1.00875e-05	7.84766e-06	4.38209e-06	3.17067e-06	4.78958e-06	1.02988e-06	2.16277e-05	2.06143e-06	1.68919e-05	2.07864e-06	6.45185e-06	6.78814e-06	7.14145e-06	1.80059e-06	1.48198e-05	2.8838e-05	4.50281e-06	4.82152e-06	7.6343e-07	2.62118e-06	9.46583e-06
ko05143	Human Diseases; Infectious diseases: Parasitic; African trypanosomiasis	2.94381e-05	3.11476e-05	8.25119e-06	7.94411e-06	2.39862e-05	2.56516e-05	2.55702e-05	2.79637e-05	4.61996e-05	1.58974e-05	2.62353e-05	1.97882e-05	6.72399e-06	1.29677e-05	1.444e-05	1.14155e-05	2.2649e-05	9.14708e-06	2.51811e-05	2.00569e-06	7.07574e-05	2.48222e-05	1.0613e-05	3.74468e-05	2.184e-05	9.89985e-06	2.71348e-05	9.26583e-06	1.17346e-05	1.4124e-05	1.12804e-05	2.06702e-05	2.93734e-05	2.42598e-06	1.87621e-07	7.49575e-06	1.9163e-06	1.97572e-05
ko05144	Human Diseases; Infectious diseases: Parasitic; Malaria	3.42999e-07	2.26138e-06	1.6879e-06	3.69689e-06	9.01366e-06	7.47786e-07	4.72412e-07	1.38022e-06	2.42719e-06	2.01775e-06	7.35731e-06	2.70937e-06	1.27126e-06	7.56674e-07	1.81071e-06	2.30294e-06	6.7064e-07	4.0914e-06	2.19446e-06	4.08323e-06	1.36263e-06	3.87275e-06	2.59626e-06	7.71082e-06	2.95705e-06	1.64506e-06	1.44048e-05	6.71184e-06	5.62572e-06	1.21235e-06	3.94592e-06	6.28068e-06	7.279e-06	1.5448e-06	6.73817e-06	3.0221e-06	9.39453e-06	3.51492e-06
ko05145	Human Diseases; Infectious diseases: Parasitic; Toxoplasmosis	2.1029e-07	0	1.20863e-06	0	3.48187e-06	1.00459e-07	4.82646e-07	1.70024e-06	3.52764e-06	2.44277e-07	8.75649e-06	3.8235e-06	8.90284e-06	1.269e-07	1.44462e-07	0	1.77082e-06	5.07918e-06	0	8.69971e-07	5.42838e-06	2.35562e-06	1.44029e-07	7.33225e-08	8.3088e-07	4.11945e-07	1.21832e-06	0	2.3967e-06	2.43581e-08	6.45191e-07	1.1856e-05	1.9046e-07	3.32656e-06	7.39901e-06	1.59062e-08	7.04984e-07	6.70294e-06
ko05146	Human Diseases; Infectious diseases: Parasitic; Amoebiasis	0.00028263	0.000125614	0.000176801	9.22398e-05	0.000173662	0.000149931	4.87249e-05	9.40764e-05	0.000227064	0.000173493	7.69044e-05	6.67692e-05	7.87308e-05	0.000119846	0.000181301	0.000126749	9.28808e-05	4.86354e-05	6.7303e-05	4.14866e-05	0.000107552	0.00011144	0.000154115	9.94954e-05	7.10618e-05	6.90556e-05	0.000164239	5.33974e-05	4.23432e-05	0.000107926	0.000158289	0.000139573	0.000119371	9.16925e-06	0.000107979	0.000150905	0.000136607	0.000133802
ko05150	Human Diseases; Infectious diseases: Bacterial; Staphylococcus aureus infection	3.22093e-05	2.61079e-05	3.78782e-06	3.30318e-05	2.19205e-05	2.66843e-05	4.7487e-05	2.55876e-05	5.29257e-05	1.28112e-05	7.55355e-05	2.30536e-05	3.45734e-06	1.27154e-05	1.43594e-05	6.73709e-06	3.84192e-05	9.69906e-06	1.57429e-05	1.65557e-05	4.32008e-05	2.00527e-05	7.39466e-06	0.000115454	1.57669e-05	1.70382e-05	2.16521e-05	3.8013e-05	1.17546e-05	2.3205e-05	1.26663e-05	4.17229e-05	8.809e-05	2.06025e-06	0.00016823	4.01711e-06	9.53825e-06	8.30609e-05
ko05152	Human Diseases; Infectious diseases: Bacterial; Tuberculosis	0.000146781	0.000410923	0.000444253	0.000266989	0.00023973	0.000399413	0.000237715	0.000415308	0.000258705	0.000421485	0.000275172	0.000259293	0.000251372	0.00020144	0.000438546	0.000156718	0.000269619	0.000243683	0.000354743	0.000187585	0.000295009	0.000271314	0.000439394	0.000590782	0.000245746	0.00015931	0.000390086	0.000215317	0.000192661	0.00022204	0.000428797	0.000290561	0.000288857	0.00031463	0.000451433	0.00043914	0.000360516	0.000334207
ko05160	Human Diseases; Infectious diseases: Viral; Hepatitis C	2.49134e-07	8.49935e-07	7.51248e-07	0	3.28722e-06	1.33619e-06	1.70003e-06	6.1542e-06	7.33861e-07	2.26391e-07	7.40738e-06	2.83538e-06	1.81755e-05	1.36359e-05	4.51329e-07	5.78799e-07	1.49225e-06	1.38459e-05	0	7.98318e-07	3.61318e-06	5.38514e-06	2.06388e-07	5.35307e-06	8.82505e-07	1.1803e-05	1.12962e-06	1.91736e-06	6.0195e-06	4.35585e-06	1.40145e-06	8.56248e-06	4.47768e-06	2.50802e-06	3.39681e-06	2.77227e-07	1.62038e-06	9.13492e-06
ko05161	Human Diseases; Infectious diseases: Viral; Hepatitis B	0	2.85772e-06	6.01024e-07	0	1.94648e-07	1.64842e-06	4.82646e-07	8.71997e-08	7.10906e-07	3.06105e-08	2.04993e-06	1.35794e-06	0	3.55603e-08	6.73594e-08	0	3.03489e-07	8.34269e-08	0	1.01648e-07	1.28873e-06	5.26534e-08	3.12885e-08	0	1.00364e-07	0	3.78237e-07	0	5.28532e-08	9.91918e-09	3.06315e-07	4.72651e-06	2.59283e-08	1.42985e-06	3.30793e-06	0	7.13219e-07	6.70199e-07
ko05162	Human Diseases; Infectious diseases: Viral; Measles	0	7.64775e-07	1.54351e-06	3.7107e-07	1.95815e-07	1.42276e-06	6.60237e-07	1.8543e-06	9.57548e-07	6.97691e-07	1.27918e-06	2.71412e-07	7.27569e-08	2.42508e-07	2.11902e-07	1.32354e-07	3.97844e-07	3.14775e-07	4.36658e-06	3.95e-07	5.01769e-07	7.50365e-08	1.86785e-07	6.04296e-06	1.19671e-07	7.81546e-07	9.50857e-07	4.89323e-07	0	0	5.34143e-07	7.88781e-06	4.51447e-07	5.53231e-06	1.0235e-05	2.02592e-07	1.01117e-06	4.30052e-07
ko05164	Human Diseases; Infectious diseases: Viral; Influenza A	0.000174193	2.71322e-05	7.31499e-06	1.32039e-05	2.63466e-05	1.75119e-05	5.74232e-05	1.60423e-05	2.92667e-05	1.42594e-05	3.4507e-05	1.98809e-05	0.000131326	3.57697e-05	1.148e-05	1.10688e-05	3.49391e-05	2.29795e-05	4.20911e-05	1.04365e-05	6.92598e-06	6.31331e-05	3.35228e-06	5.43137e-06	7.43581e-05	1.33499e-05	1.21415e-05	1.6879e-05	8.21714e-05	1.56308e-05	9.25748e-06	6.98993e-05	2.57382e-05	8.69341e-06	1.63065e-05	1.53794e-05	3.97854e-06	5.32175e-05
ko05166	Human Diseases; Infectious diseases: Viral; HTLV-I infection	3.4664e-06	4.30749e-06	4.48108e-06	1.39561e-05	5.02916e-06	2.99963e-05	2.78023e-06	1.55631e-05	1.55655e-05	1.54664e-05	3.58693e-06	1.304e-05	3.15947e-06	7.8876e-06	5.21276e-06	1.95648e-05	7.78144e-06	8.74643e-06	1.80716e-05	2.46439e-06	3.55626e-06	8.64868e-06	5.10849e-06	7.75494e-06	1.51724e-05	3.74154e-06	1.66939e-05	3.69832e-06	3.61283e-06	6.37728e-06	2.43968e-06	2.7715e-05	2.25723e-06	1.02824e-05	1.80746e-05	4.09117e-06	6.76292e-06	4.44455e-05
ko05168	Human Diseases; Infectious diseases: Viral; Herpes simplex infection	2.61822e-08	9.11134e-06	1.68957e-06	1.44933e-06	3.81682e-06	1.46214e-06	6.05041e-06	7.4957e-07	4.07025e-06	7.69115e-07	4.38769e-06	2.13223e-06	8.13035e-08	3.94721e-07	1.04387e-06	1.39925e-06	1.34323e-06	5.60227e-07	4.36658e-06	4.6131e-06	8.41945e-06	1.75343e-07	9.01135e-07	2.92844e-05	2.77458e-07	7.81546e-07	3.69203e-06	1.78789e-05	1.05774e-07	4.70263e-06	1.2123e-06	1.06176e-05	2.94022e-05	5.18887e-06	9.89429e-06	3.20357e-07	9.76558e-07	2.90677e-06
ko05169	Human Diseases; Infectious diseases: Viral; Epstein-Barr virus infection	1.94447e-06	1.70057e-05	4.93172e-06	4.47598e-05	1.40697e-05	1.65111e-05	1.18191e-05	9.80917e-06	2.42063e-05	6.64347e-06	2.32518e-05	1.20455e-05	1.08744e-05	1.36349e-05	3.09592e-06	7.93036e-06	1.29172e-05	6.17856e-06	2.44616e-05	1.89209e-05	2.03894e-05	1.47961e-05	4.85079e-06	7.54468e-05	1.24128e-05	3.82957e-06	8.4464e-06	2.27254e-05	1.02166e-06	1.06946e-05	2.95032e-06	3.92432e-05	3.93751e-05	1.77506e-05	0.000181992	8.07472e-05	1.0974e-05	5.40069e-05
ko05200	Human Diseases; Cancers: Overview; Pathways in cancer	5.12555e-05	0.000363766	0.000672582	0.00010742	9.14922e-05	0.000348125	0.000130475	0.000369097	0.000109208	0.00047834	0.000150259	0.000227001	8.2739e-05	6.85955e-05	0.000575593	3.2482e-05	0.000161923	8.06665e-05	0.000106744	0.000592614	0.000118493	7.85929e-05	0.000649457	0.000143604	7.72288e-05	5.6396e-05	0.000477175	8.26682e-05	5.86983e-05	6.57475e-05	0.000560885	0.000182716	0.000292416	5.93075e-05	0.000185884	0.000568834	0.000418923	0.000152995
ko05202	Human Diseases; Cancers: Overview; Transcriptional misregulation in cancer	4.07812e-07	6.57507e-07	1.34289e-06	0	1.67482e-06	3.76263e-06	1.72597e-05	3.46832e-08	1.09463e-05	3.24619e-08	3.2672e-06	2.52983e-06	6.35565e-07	3.67725e-08	0	7.06123e-07	3.839e-07	1.58668e-06	0	3.21795e-05	1.20223e-05	4.03552e-07	1.65516e-06	0	1.06763e-06	0	6.6591e-06	4.07769e-08	2.34804e-08	1.36883e-05	1.10029e-06	1.71297e-05	1.57367e-05	1.48886e-06	1.94039e-06	1.34963e-07	5.76878e-07	4.77117e-06
ko05203	Human Diseases; Cancers: Overview; Viral carcinogenesis	3.38971e-05	5.07331e-05	1.15629e-05	0.000107613	5.20987e-05	7.32245e-05	0.000127359	7.02602e-05	6.98748e-05	3.32973e-05	0.000237878	6.08667e-05	6.62205e-05	6.21864e-05	2.93294e-05	4.85215e-05	7.36253e-05	4.94594e-05	6.51973e-05	4.72587e-05	7.63431e-05	3.32273e-05	1.75934e-05	0.000125368	4.5388e-05	2.5933e-05	4.59247e-05	4.8719e-05	2.14123e-05	5.03611e-05	2.44968e-05	6.00359e-05	6.7778e-05	5.74727e-05	0.000154658	2.26152e-05	7.30012e-05	0.000160646
ko05204	Human Diseases; Cancers: Overview; Chemical carcinogenesis	3.49203e-06	1.04176e-05	6.35667e-06	2.93331e-06	3.38022e-06	4.23039e-06	2.0813e-05	3.64382e-06	7.34245e-06	9.81373e-06	4.88233e-05	1.42661e-06	0.00030087	9.83197e-07	2.62485e-06	2.48852e-06	1.11239e-05	3.79862e-06	0.000123872	6.29754e-06	1.29283e-05	4.56863e-05	4.51758e-06	0.000144876	1.60937e-05	3.30741e-06	6.74959e-06	4.87817e-05	7.74179e-06	1.64093e-05	1.39024e-05	1.46337e-05	2.63356e-05	2.82386e-05	0.000125525	7.07271e-06	2.7092e-06	7.09803e-05
ko05205	Human Diseases; Cancers: Overview; Proteoglycans in cancer	5.21584e-05	0.000168336	0.000304172	7.21649e-05	7.30574e-05	0.000183034	6.4877e-05	0.000155632	8.23984e-05	0.000217978	0.000121726	9.85714e-05	6.65302e-05	5.34598e-05	0.000233356	2.53106e-05	0.000103666	3.77714e-05	6.98683e-05	2.67825e-05	7.68343e-05	4.58013e-05	0.000243078	0.000159613	6.4075e-05	5.67221e-05	0.000206132	6.44649e-05	3.72037e-05	4.07026e-05	0.00021526	0.000117999	0.000130036	1.26629e-05	7.65958e-05	0.000219111	0.000149717	0.00015485
ko05206	Human Diseases; Cancers: Overview; MicroRNAs in cancer	0.000272365	0.000442086	0.000474866	0.000513391	0.000447882	0.0005903	0.000382621	0.000487931	0.000591083	0.000462408	0.000330595	0.000423827	0.000268086	0.000325026	0.000420061	0.000313485	0.000571469	0.000184016	0.000260965	0.000299842	0.000547151	0.000223901	0.00036989	0.000582814	0.000410044	0.000256061	0.000295267	0.000222446	0.000243503	0.000197365	0.000550488	0.000468292	0.00035093	0.000224099	0.000356588	0.000285361	0.000366211	0.000807553
ko05210	Human Diseases; Cancers: Specific types; Colorectal cancer	6.12397e-06	0.000109809	0.000322704	1.76858e-05	1.24162e-05	0.000111697	8.41576e-06	0.000130944	1.14075e-05	0.000173443	1.96706e-05	5.62993e-05	9.84853e-06	1.55074e-05	0.000219726	4.12307e-06	2.86648e-05	9.40863e-06	2.75322e-06	8.09097e-06	1.65316e-05	8.51524e-06	0.000288189	5.70731e-06	2.09299e-05	1.06547e-05	0.000162776	2.31849e-05	2.12787e-05	1.94134e-05	0.000219127	3.24727e-05	0.000107391	6.81097e-06	8.94521e-05	0.000222257	0.000156071	1.14234e-05
ko05211	Human Diseases; Cancers: Specific types; Renal cell carcinoma	4.71009e-06	1.66926e-06	7.18229e-07	8.32375e-07	4.60217e-06	7.04025e-06	6.41496e-06	1.43772e-06	3.79052e-06	2.22012e-06	7.63525e-06	3.93424e-06	6.32815e-06	8.22859e-06	1.37024e-06	5.27229e-07	7.10619e-06	6.83637e-06	5.79298e-07	3.18353e-06	1.88058e-06	1.9601e-06	7.21937e-07	1.69012e-05	3.37556e-06	1.0097e-05	2.17886e-06	2.71346e-06	5.89799e-06	3.93212e-06	4.11724e-06	1.95913e-05	2.55284e-06	2.48658e-06	2.11747e-05	1.29026e-06	5.80299e-07	5.09625e-06
ko05212	Human Diseases; Cancers: Specific types; Pancreatic cancer	3.36794e-06	9.95435e-05	0.000174307	1.00408e-05	5.97666e-06	7.28807e-05	4.05124e-05	9.80863e-05	4.51762e-06	0.000127535	2.43602e-05	3.22265e-05	3.11254e-06	3.40413e-06	0.000180223	2.47966e-06	3.85695e-05	4.08575e-06	1.9538e-06	4.54558e-06	1.3733e-05	1.86043e-05	0.000173687	0	1.27597e-05	3.83821e-06	0.000131619	2.42448e-06	5.76958e-06	8.69948e-06	0.000159401	3.30139e-05	6.46184e-05	7.27208e-07	3.42804e-06	0.000162585	9.05599e-05	3.07352e-06
ko05213	Human Diseases; Cancers: Specific types; Endometrial cancer	3.62343e-07	0	9.47116e-07	0	3.28722e-06	0	0	4.21108e-07	4.42975e-07	2.13667e-07	6.67851e-06	2.46556e-06	8.90284e-06	0	8.45788e-08	0	1.46733e-06	4.96736e-06	0	7.68324e-07	3.41143e-06	2.29957e-06	1.44029e-07	0	7.30516e-07	3.05943e-08	1.14925e-07	0	2.34384e-06	2.43581e-08	4.89494e-07	4.66966e-06	1.64532e-07	9.55438e-07	2.4838e-06	1.59062e-08	2.14371e-07	6.03274e-06
ko05214	Human Diseases; Cancers: Specific types; Glioma	0	0	5.25504e-07	0	0	0	0	0	0	0	0	0	0	0	0	0	0	0	0	0	0	0	0	0	0	0	0	0	0	0	0	1.69753e-06	0	5.41895e-07	1.68739e-06	0	1.38961e-07	0
ko05215	Human Diseases; Cancers: Specific types; Prostate cancer	3.65964e-05	0.000139938	0.000175591	6.40111e-05	6.83538e-05	0.000150178	7.43417e-05	0.000136544	8.10231e-05	0.000168094	9.0699e-05	0.000130936	6.64477e-05	3.75249e-05	0.000171424	2.17832e-05	8.45236e-05	5.93891e-05	9.86703e-05	2.18286e-05	6.51506e-05	4.88138e-05	0.000185177	0.000119295	3.79883e-05	2.62164e-05	0.000177025	5.3527e-05	2.28938e-05	3.08231e-05	0.000174365	9.34831e-05	0.000106657	4.55161e-05	3.76987e-05	0.000176087	0.000168913	0.000107787
ko05216	Human Diseases; Cancers: Specific types; Thyroid cancer	0	0	4.69512e-07	9.65974e-07	0	0	0	5.90393e-08	0	0	0	6.54254e-07	1.20607e-06	4.46045e-08	0	1.52771e-06	0	1.86151e-07	0	0.000554818	4.70918e-08	0	0	0	7.94157e-07	0	1.05135e-07	2.58156e-08	0	4.50693e-08	0	1.24967e-06	2.26091e-07	1.35758e-06	3.0613e-06	3.24363e-06	6.70242e-08	0
ko05217	Human Diseases; Cancers: Specific types; Basal cell carcinoma	3.44653e-07	0	5.64028e-08	0	1.6431e-06	8.00631e-08	1.71455e-07	1.12355e-06	3.36824e-07	2.38754e-08	9.05415e-06	7.85e-07	2.57312e-06	3.52881e-08	1.19992e-06	8.29911e-08	0	4.4332e-08	0	0	5.8909e-08	0	0	0	2.72574e-07	1.86232e-06	2.73993e-06	5.2828e-07	5.34208e-07	9.4983e-08	2.34182e-06	4.81086e-08	0	1.73644e-07	0	1.1079e-07	1.4155e-06	1.45095e-05
ko05218	Human Diseases; Cancers: Specific types; Melanoma	0	0	4.69512e-07	0	0	0	0	0	0	0	0	0	0	0	0	0	0	0	0	0	0	0	0	0	0	0	0	0	0	0	0	9.37901e-07	0	4.27253e-07	8.13869e-07	0	6.70242e-08	0
ko05219	Human Diseases; Cancers: Specific types; Bladder cancer	4.7628e-08	1.20938e-07	1.245e-06	3.51984e-08	6.42836e-07	1.87434e-07	1.07535e-06	1.95044e-08	2.77419e-06	5.45182e-06	7.07709e-06	6.21798e-08	4.19112e-05	1.03496e-07	2.29407e-07	2.93574e-08	1.79597e-06	6.43182e-07	3.0417e-05	9.54108e-07	1.4525e-08	1.29274e-06	5.91872e-07	8.73599e-06	2.602e-06	8.73246e-07	4.94655e-08	3.86562e-06	1.28032e-06	2.82448e-06	2.62845e-06	2.76242e-06	4.63886e-08	5.45302e-06	2.61572e-05	1.46872e-06	2.02735e-07	3.24039e-05
ko05220	Human Diseases; Cancers: Specific types; Chronic myeloid leukemia	0	0	4.69512e-07	0	0	0	0	0	0	0	0	0	0	0	0	0	0	0	0	0	0	0	0	0	0	0	0	0	0	0	0	9.37901e-07	0	4.27253e-07	8.13869e-07	0	6.70242e-08	0
ko05221	Human Diseases; Cancers: Specific types; Acute myeloid leukemia	0	0	5.25504e-07	0	0	0	1.54423e-07	0	0	0	0	0	0	0	0	0	0	0	1.32455e-08	0	4.67555e-08	0	0	1.82946e-06	4.40387e-08	2.85391e-06	1.16767e-07	0	0	0	0	1.69753e-06	0	5.41895e-07	1.68739e-06	0	1.38961e-07	2.06192e-07
ko05222	Human Diseases; Cancers: Specific types; Small cell lung cancer	3.22669e-07	1.28068e-05	2.64886e-07	1.38843e-05	1.59935e-06	6.18565e-06	1.10102e-06	2.67356e-06	8.59422e-06	7.43132e-06	7.56849e-06	6.40301e-06	2.12572e-06	3.85058e-06	1.79549e-06	1.95816e-06	4.82971e-06	5.7577e-06	2.78715e-06	1.01728e-06	2.57916e-05	3.05163e-06	1.82629e-06	1.70036e-06	1.93947e-06	3.75791e-06	1.22363e-06	2.64241e-07	4.7207e-06	2.7636e-06	2.14412e-06	1.54997e-05	1.11615e-05	3.1593e-06	3.14525e-05	3.27577e-06	1.5251e-06	1.01514e-05
ko05223	Human Diseases; Cancers: Specific types; Non-small cell lung cancer	2.1029e-07	0	4.69512e-07	0	3.28722e-06	0	0	1.68447e-06	4.42975e-07	3.76476e-07	6.67851e-06	2.87925e-06	8.90284e-06	0	8.45788e-08	0	1.46733e-06	4.96736e-06	0	7.68324e-07	3.41143e-06	2.29957e-06	1.44029e-07	0	7.30516e-07	3.05943e-08	1.14925e-07	0	2.34384e-06	2.43581e-08	4.89494e-07	5.51567e-06	1.64532e-07	4.27253e-07	8.13869e-07	1.59062e-08	6.70242e-08	6.20394e-06
ko05230	Human Diseases; Cancers: Overview; Central carbon metabolism in cancer	0.000276225	0.00031209	0.000185197	0.00054869	0.000339962	0.000338336	0.000504593	0.000306289	0.000413879	0.000317733	0.00043501	0.000363735	0.000545199	0.000406141	0.000303941	0.000325394	0.000398685	0.000438814	0.000508676	0.000400425	0.000325762	0.000410917	0.000247035	0.000360275	0.000382199	0.000262929	0.000389956	0.000318686	0.000349014	0.000378384	0.000229469	0.000329305	0.000330271	0.000688912	0.000636622	0.00034092	0.000536777	0.000353318
ko05231	Human Diseases; Cancers: Overview; Choline metabolism in cancer	3.52098e-05	3.02176e-05	2.4155e-05	7.97788e-05	8.84717e-05	5.06207e-05	4.4858e-05	3.88714e-05	7.5793e-05	2.13102e-05	0.000100538	5.81062e-05	0.000115441	4.83927e-05	1.77132e-05	5.65717e-05	7.51455e-05	8.86163e-05	0.00010432	0.000111092	6.56614e-05	7.77889e-05	3.48739e-05	7.75147e-05	0.000122979	5.07711e-05	1.72445e-05	2.39176e-05	7.96452e-05	7.40962e-05	4.22852e-05	6.57069e-05	2.88605e-05	0.000199211	5.53158e-05	4.66679e-05	4.54299e-05	5.42871e-05
ko05322	Human Diseases; Immune diseases; Systemic lupus erythematosus	1.19297e-05	1.41095e-06	6.08792e-08	1.43895e-07	2.4911e-06	2.26485e-06	7.64254e-07	4.10595e-07	1.15021e-06	2.34265e-06	3.27752e-06	2.2955e-06	1.67038e-06	8.73238e-06	1.31642e-06	1.23907e-06	7.83053e-06	1.84848e-06	2.43562e-07	5.59901e-07	2.86046e-06	8.77947e-07	2.06354e-05	6.49064e-06	3.5319e-06	9.60111e-06	1.68406e-06	2.99193e-06	9.28462e-06	4.34678e-06	6.79116e-06	5.81378e-06	4.05097e-08	6.22272e-07	0	2.77124e-06	2.68042e-06	2.48691e-06
ko05323	Human Diseases; Immune diseases; Rheumatoid arthritis	1.0463e-05	1.13406e-05	2.65408e-06	2.04726e-05	2.1578e-05	2.13154e-05	3.24354e-06	1.8232e-05	1.20518e-05	4.2972e-06	2.82791e-06	3.17927e-06	7.27983e-07	9.0484e-06	6.23682e-06	4.87596e-06	2.5656e-05	6.7007e-06	2.89865e-06	2.11763e-06	4.95794e-06	8.31614e-06	3.26754e-06	1.08998e-05	5.21093e-06	2.84166e-07	4.36281e-06	4.60784e-07	3.49677e-06	3.60991e-06	1.84317e-06	2.19996e-05	3.57384e-06	5.12599e-06	1.39826e-05	3.22056e-06	5.06906e-06	1.26803e-05
ko05340	Human Diseases; Immune diseases; Primary immunodeficiency	4.13408e-05	9.03989e-05	1.05638e-05	6.23488e-05	6.48334e-05	9.72334e-05	0.000107345	0.000102454	8.04554e-05	3.64237e-05	8.05103e-05	8.39348e-05	8.01835e-05	3.8685e-05	3.12658e-05	5.56247e-05	6.28729e-05	7.21796e-05	6.19426e-05	3.7394e-05	5.14762e-05	7.83379e-05	2.17186e-05	5.8817e-05	4.5478e-05	3.06085e-05	6.17518e-05	5.44574e-05	1.91448e-05	3.15544e-05	3.86911e-05	5.75075e-05	6.20345e-05	7.09961e-05	0.000278564	4.01595e-05	0.000113108	6.79425e-05
ko05410	Human Diseases; Cardiovascular diseases; Hypertrophic cardiomyopathy (HCM)	3.15311e-05	4.24297e-05	3.84428e-06	5.71111e-05	5.15634e-05	3.84823e-05	2.42081e-05	2.65543e-05	3.29477e-05	3.16811e-05	4.52689e-05	3.72914e-05	7.63078e-06	4.53902e-05	9.76088e-06	2.07515e-05	2.10776e-05	1.31159e-05	2.04748e-05	0.00010045	2.13865e-05	6.88451e-06	1.03029e-05	2.61838e-05	1.72073e-05	5.7756e-05	1.44278e-05	3.28299e-05	3.5856e-05	2.55642e-05	1.95578e-05	4.58885e-05	4.87427e-05	0.000157418	5.85953e-06	4.25407e-06	3.05501e-05	4.67763e-05
ko05412	Human Diseases; Cardiovascular diseases; Arrhythmogenic right ventricular cardiomyopathy (ARVC)	1.53026e-05	9.34066e-06	2.44549e-07	4.93295e-05	3.78793e-05	2.1497e-05	4.97713e-06	1.39328e-05	4.73373e-06	1.12353e-05	1.96897e-05	1.95992e-05	6.54194e-06	3.44764e-05	4.13584e-06	4.77606e-06	1.36544e-05	8.34198e-06	9.16481e-08	5.82075e-05	1.1155e-05	1.3388e-06	4.58128e-06	8.47638e-06	1.02169e-05	3.47028e-05	6.71449e-06	6.22442e-06	3.11644e-05	1.46504e-05	1.34114e-05	7.2196e-06	1.74146e-05	0.000145795	0	2.55565e-06	1.65408e-05	7.43816e-06
ko05414	Human Diseases; Cardiovascular diseases; Dilated cardiomyopathy (DCM)	2.50867e-05	3.88104e-05	3.45251e-06	5.03936e-05	4.18453e-05	3.73565e-05	2.00254e-05	2.56471e-05	3.08855e-05	3.0294e-05	2.90844e-05	3.65095e-05	7.38642e-06	3.69204e-05	7.22352e-06	1.3221e-05	1.87387e-05	1.19069e-05	1.26271e-05	9.60977e-05	1.84176e-05	5.1805e-06	9.33534e-06	1.1145e-05	1.52978e-05	5.26365e-05	1.33638e-05	2.82954e-05	3.27435e-05	2.07549e-05	1.86692e-05	3.40837e-05	2.42178e-05	0.000154244	4.54397e-06	3.75196e-06	2.90595e-05	3.97245e-05
ko05416	Human Diseases; Cardiovascular diseases; Viral myocarditis	6.44829e-06	2.57277e-06	1.4259e-06	6.18226e-06	4.07387e-06	4.12108e-06	2.70191e-06	3.77219e-06	1.76658e-05	1.32599e-06	4.08624e-06	3.28221e-06	8.28339e-06	1.13564e-05	3.8231e-06	7.24262e-06	1.05082e-05	4.15178e-06	2.02053e-07	3.51282e-06	1.18023e-05	1.72732e-05	1.98859e-05	6.33013e-06	1.01076e-05	7.31714e-06	6.59254e-06	7.60829e-06	7.86408e-06	3.95115e-06	2.35533e-06	1.46734e-05	4.78044e-06	1.59411e-06	2.59525e-06	2.25485e-06	3.43402e-06	8.97837e-06
