# Supplementary material for: Glycan Biosynthesis Ability of Gut Microbiota Increased in Primary Hypertension Patients Taking Antihypertension Medications and Potentially Promoted by Macrophage-Adenosine Monophosphate-Activated Protein Kinase
Source: Front Microbiol. 2021 Nov 4;12:719599. doi: 10.3389/fmicb.2021.719599 (PMC8600050; doi:10.3389/fmicb.2021.719599)
Supplement: Supplementary file 1 [file Presentation_1.zip › Supplementary Table 8.xls]

## Sheet: Supplementary Table 8
Module ID	Related Pathway Annotation	Ctrl								HBP
		C21	C22	C23	C24	C26	C27	C28	C29	HBP1	HBP3	HBP4	HBP6	HBP7	HBP8	HBP9	HBP10	HBP11	HBP12	HBP14	HBP15	HBP16	HBP17	HBP18	HBP19	HBP20	HBP21	HBP23	HBP24	HBP25	HBP26	HBP27	HBP28	HBP29	HBP30	HBP31	HBP32	HBP33	HBP36
unassigned	unassigned	0.807849	0.77232	0.773936	0.772394	0.801677	0.792032	0.778533	0.765786	0.775225	0.785451	0.786631	0.780043	0.792066	0.77226	0.774438	0.792081	0.777516	0.798125	0.793744	0.788403	0.780795	0.808203	0.750188	0.772004	0.784408	0.822738	0.753917	0.79164	0.791182	0.803205	0.757448	0.807268	0.780316	0.814602	0.782955	0.75857	0.789786	0.783758
M00001	Glycolysis (Embden-Meyerhof pathway), glucose => pyruvate [PATH:map00010 map01200 map01100]	0.000976128	0.00153066	0.00131153	0.00147279	0.00123234	0.00167047	0.00145446	0.00149148	0.00143748	0.00152692	0.00143816	0.00137962	0.0012057	0.000927044	0.00134781	0.000626474	0.00127973	0.000931201	0.00140003	0.00103121	0.00111074	0.000848609	0.00149374	0.0021689	0.00114949	0.000677988	0.0015283	0.000951152	0.000687654	0.000701195	0.00135595	0.00119762	0.00143466	0.00161136	0.00236072	0.00176211	0.001558	0.00152935
M00002	Glycolysis, core module involving three-carbon compounds [PATH:map00010 map01200 map01230 map01100]	0.000614964	0.00110166	0.0012281	0.000872379	0.000746259	0.0011215	0.000939778	0.00108754	0.000849947	0.00113378	0.00090025	0.000820793	0.000795599	0.000576119	0.0011801	0.000425697	0.000837973	0.000572821	0.000844314	0.000621858	0.000714532	0.000596088	0.00121755	0.00136665	0.000680251	0.000400622	0.00115898	0.000550962	0.000454692	0.000470999	0.00113185	0.000808622	0.000956795	0.000878641	0.00132501	0.001215	0.00100469	0.000959296
M00003	Gluconeogenesis, oxaloacetate => fructose-6P [PATH:map00010 map00020 map01100]	0.000711742	0.00140764	0.00170176	0.000975157	0.000873343	0.00137175	0.00103767	0.00133657	0.000982779	0.00136004	0.00104709	0.000915403	0.00101965	0.000630938	0.00139524	0.000462647	0.000988389	0.000658902	0.00109017	0.000669561	0.00081747	0.000654888	0.00144695	0.00169588	0.000776731	0.000453863	0.00134913	0.000644545	0.000501038	0.000545925	0.00143332	0.000926244	0.00110976	0.00091724	0.00188449	0.00148008	0.0011853	0.00110441
M00004	Pentose phosphate pathway (Pentose phosphate cycle) [PATH:map00030 map01200 map01100 map01120]	0.000473851	0.000783095	0.000845546	0.000618768	0.000516171	0.000761033	0.000664038	0.000650071	0.000583573	0.000622765	0.000743481	0.000615486	0.000765729	0.000579044	0.000710516	0.000419874	0.000679207	0.000585261	0.000853958	0.000470612	0.000512662	0.000622284	0.000766348	0.00094845	0.000517761	0.000504544	0.000677301	0.000530245	0.000499272	0.000505298	0.000691069	0.000566949	0.00069702	0.000491589	0.00107607	0.000742503	0.000750032	0.000671528
M00005	PRPP biosynthesis, ribose 5P => PRPP [PATH:map00030 map00230 map01200 map01230 map01100]	0.000131323	0.000138254	2.44892e-05	0.000250095	0.000149364	0.000136321	0.000208433	0.000119082	0.000199031	0.000114609	0.000162228	0.000170103	0.000149286	0.000159073	6.85113e-05	0.000147424	0.000165871	0.000160143	0.000198533	0.000188231	0.000174451	0.000171742	6.82416e-05	0.000177873	0.000182708	0.000120643	0.000135489	0.000121678	0.000139402	0.000154717	6.12922e-05	0.000137715	0.000100518	0.000250961	0.000399419	7.50597e-05	0.000208603	0.000142215
M00006	Pentose phosphate pathway, oxidative phase, glucose 6P => ribulose 5P [PATH:map00030 map01200 map01100 map01120]	0.000124508	5.55351e-05	8.6146e-05	5.81458e-05	7.54404e-05	5.26196e-05	0.000127847	4.59637e-05	6.99857e-05	2.44044e-05	0.000131788	9.0482e-05	0.000193393	0.000120805	3.15609e-05	0.000127754	0.000118342	0.000181867	0.000189514	0.000145064	0.000104689	0.000152625	4.67919e-05	0.000129973	9.36004e-05	0.000115681	2.89753e-05	8.59884e-05	0.000154999	0.000133461	3.48437e-05	0.000120058	9.30408e-05	4.89233e-05	8.672e-05	3.32448e-05	3.23183e-05	9.46859e-05
M00007	Pentose phosphate pathway, non-oxidative phase, fructose 6P => ribose 5P [PATH:map00030 map01200 map01230 map01100 map01120]	0.000284627	0.000634889	0.000746309	0.000493587	0.000345884	0.000602492	0.000459679	0.000520465	0.000412207	0.000559114	0.000504179	0.000429847	0.00051714	0.000389758	0.000650517	0.000264666	0.000485648	0.000338128	0.000553882	0.000290675	0.000338035	0.000451754	0.000699221	0.000667659	0.000373813	0.000347738	0.000596778	0.00041729	0.000302145	0.000339412	0.000627284	0.000382516	0.000554021	0.000392602	0.000895729	0.000677569	0.000601785	0.000463564
M00008	Entner-Doudoroff pathway, glucose-6P => glyceraldehyde-3P + pyruvate [PATH:map00030 map01200 map01100 map01120]	0.000141744	0.000110116	9.42454e-05	0.000151236	0.000134298	0.000128837	0.000198135	0.000113016	0.000144253	5.56309e-05	0.000169951	0.000140872	0.000239578	0.000137388	5.29631e-05	0.000177025	0.000192845	0.00022614	0.000269173	0.000179814	0.000141738	0.000181078	6.61605e-05	0.000219182	0.000129025	9.75675e-05	8.83835e-05	0.000130483	0.000158735	0.000157922	6.40958e-05	0.000174618	0.000149364	8.64704e-05	0.000215294	5.58234e-05	0.0001378	0.00017371
M00009	Citrate cycle (TCA cycle, Krebs cycle) [PATH:map00020 map01200 map01100]	0.000495926	0.0013404	0.00165776	0.000629968	0.000711764	0.00116523	0.000746857	0.00127886	0.000759448	0.00142305	0.000898868	0.000840772	0.00123169	0.000624664	0.00147432	0.000482025	0.000874609	0.000643155	0.00106152	0.000578904	0.000742507	0.000569676	0.00143898	0.00102246	0.000586884	0.000625791	0.00139248	0.000573199	0.000415421	0.000562537	0.00147003	0.000852466	0.00114844	0.000629799	0.00173439	0.00145748	0.00151856	0.000965671
M00010	Citrate cycle, first carbon oxidation, oxaloacetate => 2-oxoglutarate [PATH:map00020 map01200 map01210 map01230 map01100]	0.000223796	0.000311627	0.000228498	0.000336359	0.000245912	0.000280001	0.000254075	0.000302448	0.000302107	0.000223857	0.000254522	0.000202034	0.000301745	0.000177307	0.000282649	0.000148351	0.000240375	0.000190492	0.00034391	0.000220784	0.000250264	0.000152317	0.000262672	0.000316981	0.000219517	0.000107818	0.000259117	0.00017228	0.000131488	0.000139295	0.000259711	0.000242084	0.000253356	0.000305278	0.000323868	0.000258646	0.000304678	0.000298636
M00011	Citrate cycle, second carbon oxidation, 2-oxoglutarate => oxaloacetate [PATH:map00020 map01200 map01100]	0.00027213	0.00102878	0.00142926	0.000293608	0.000465851	0.000885227	0.000492782	0.000976417	0.000457341	0.00119919	0.000644346	0.000638739	0.000929945	0.000447357	0.00119167	0.000333674	0.000634233	0.000452663	0.000717609	0.000358119	0.000492243	0.000417359	0.00117631	0.000705475	0.000367367	0.000517973	0.00113336	0.000400919	0.000283933	0.000423242	0.00121031	0.000610382	0.000895085	0.00032452	0.00141052	0.00119883	0.00121388	0.000667035
M00012	Glyoxylate cycle [PATH:map00630 map01200 map01100 map01110]	0.000207169	0.00027169	0.00022357	0.000260825	0.000221179	0.000225144	0.000206246	0.000226477	0.000252734	0.000224962	0.000240789	0.000200866	0.000303795	0.000161363	0.000263838	0.00012771	0.000212682	0.000182224	0.000318978	0.000196877	0.000228603	0.000150357	0.000251449	0.000210945	0.000198368	0.000125096	0.000247111	0.000152379	0.000126117	0.000129627	0.000251628	0.00021707	0.000216326	0.00030215	0.000242793	0.000254451	0.000295037	0.000254646
M00013	Malonate semialdehyde pathway, propanoyl-CoA => acetyl-CoA [PATH:map00410 map00640 map01200 map01100]	1.35402e-06	5.2157e-06	1.57159e-06	4.11432e-06	6.08476e-06	6.60173e-06	4.66823e-06	2.10147e-06	7.15943e-06	1.04692e-06	1.65976e-06	7.21411e-06	2.49145e-06	1.56071e-07	3.43394e-06	9.79837e-07	4.67131e-06	2.78797e-06	4.10086e-07	9.49513e-06	3.01494e-06	3.74658e-06	2.75373e-06	0	1.06228e-06	6.22971e-08	2.12746e-06	0	3.11878e-06	2.4902e-06	8.96091e-07	6.39497e-06	1.09252e-06	9.73493e-06	0	7.51504e-07	7.79201e-07	3.95215e-06
M00014	Glucuronate pathway (uronate pathway) [PATH:map00040 map01100]	0.000306303	0.000448615	0.000460875	0.00048146	0.000359749	0.000436492	0.00046564	0.000410779	0.000463586	0.000416351	0.000418612	0.00043282	0.000391194	0.000296473	0.000509317	0.000206237	0.000335692	0.000265707	0.000429316	0.00034052	0.000396339	0.000233568	0.000389537	0.000558323	0.000343301	0.000172658	0.000549524	0.000376873	0.000236506	0.000197093	0.000380396	0.000388366	0.00047679	0.000453587	0.000486979	0.000517358	0.000496022	0.000413571
M00015	Proline biosynthesis, glutamate => proline [PATH:map00330 map01230 map01100]	0.000194066	0.00043073	0.000595581	0.000268031	0.000250277	0.000373709	0.000245227	0.000419253	0.000240491	0.000489769	0.000261871	0.000245882	0.00017541	0.000160272	0.000491828	0.000146349	0.000234539	0.000181023	0.000208773	0.000196662	0.000195696	6.78093e-05	0.00052485	0.000300475	0.000233291	8.17239e-05	0.000412169	0.000155185	0.000126053	0.000117978	0.000511659	0.000226159	0.000334759	0.000305562	0.000237712	0.000493071	0.000374123	0.000199471
M00016	Lysine biosynthesis, succinyl-DAP pathway, aspartate => lysine [PATH:map00300 map01230 map01100]	0.000402843	0.00079021	0.000941222	0.000683655	0.000465051	0.000871822	0.000752848	0.000823299	0.000633904	0.000939382	0.000835177	0.000621954	0.00097522	0.000563613	0.000968883	0.000516166	0.000724219	0.000609862	0.000978153	0.000428654	0.000637581	0.000790504	0.000938484	0.00122443	0.000515188	0.000358457	0.00101147	0.000551138	0.000538083	0.000671262	0.000847857	0.00071267	0.000784298	0.000356243	0.0012469	0.000960923	0.000970283	0.000835489
M00017	Methionine biosynthesis, apartate => homoserine => methionine [PATH:map00270 map01230 map01100]	0.000404916	0.000691234	0.000821403	0.000628161	0.000471893	0.000835074	0.000656007	0.000709886	0.000517405	0.000935673	0.000669639	0.000527082	0.000825463	0.000442595	0.000881651	0.00051847	0.000673562	0.000550328	0.000866767	0.000382478	0.000517319	0.000742518	0.000993146	0.00117881	0.000495508	0.000311022	0.000947404	0.000510998	0.000570839	0.000630299	0.000854262	0.000567937	0.000699679	0.000434575	0.000977361	0.000913659	0.000862971	0.000676652
M00018	Threonine biosynthesis, aspartate => homoserine => threonine [PATH:map00260 map01230 map01100 map01110]	0.000350205	0.000576386	0.000618965	0.000493735	0.000343113	0.000666679	0.0005109	0.000596653	0.000425499	0.000647573	0.000570049	0.000458286	0.000598053	0.000379027	0.000685446	0.000424814	0.000523797	0.000464426	0.000657039	0.000271576	0.000412222	0.000510483	0.000665513	0.000979353	0.000368598	0.000238253	0.000682731	0.000432768	0.000433508	0.000451049	0.000617785	0.000479791	0.000500097	0.000206014	0.000648457	0.000668547	0.00062798	0.000550584
M00019	Valine/isoleucine biosynthesis, pyruvate => valine / 2-oxobutanoate => isoleucine [PATH:map00290 map00770 map01210 map01230 map01100 map01110]	0.000310839	0.000706607	0.00075429	0.000633618	0.000461828	0.00068735	0.000521404	0.000726776	0.0005644	0.000694987	0.000542127	0.000456446	0.000364486	0.000314524	0.000803955	0.000259343	0.000489063	0.000294202	0.000539134	0.000336108	0.000480088	0.000312598	0.000728936	0.00110648	0.000372752	0.000158256	0.000776858	0.000376257	0.000146757	0.000271189	0.000648097	0.000499086	0.000618607	0.00038416	0.00112095	0.00082646	0.00065766	0.000442447
M00020	Serine biosynthesis, glycerate-3P => serine [PATH:map00260 map00680 map01200 map01230 map01100]	0.000104117	0.000287279	0.00031918	9.34615e-05	0.000199829	0.000273268	0.000258085	0.000259294	0.000185454	0.000321933	0.000263196	0.000256497	0.000204937	0.000156147	0.000542544	0.000134708	0.000254657	0.000194432	0.000201273	0.000165035	0.000223245	0.000151877	0.000294161	0.000155736	0.000151604	0.000152593	0.000517701	0.000142657	0.000149499	0.000169755	0.000297126	0.000212625	0.000272051	0.000131092	0.00028972	0.000383663	0.000332101	0.000285676
M00021	Cysteine biosynthesis, serine => cysteine [PATH:map00270 map00920 map01200 map01230 map01100 map01110]	0.00011009	0.00019785	0.000338002	0.000168487	0.000102811	0.000208322	0.000129415	0.000159902	0.000152154	0.000214083	0.000168532	0.000173983	0.000148202	0.000100697	0.000254659	6.50369e-05	0.000136117	8.14424e-05	0.000188527	7.71126e-05	0.000132241	0.000147504	0.000158887	0.000321374	0.000112164	4.77445e-05	0.000216868	0.000116946	7.88063e-05	9.22425e-05	0.000137376	0.000133644	0.00016551	7.46483e-05	0.000226273	0.000246531	0.00010944	0.000231552
M00022	Shikimate pathway, phosphoenolpyruvate + erythrose-4P => chorismate [PATH:map00400 map01230 map01100 map01110 map01130]	0.000435848	0.000824629	0.000804953	0.000625618	0.000459479	0.00083949	0.000754529	0.000797391	0.000549279	0.000780712	0.00061249	0.000585355	0.000469776	0.000408852	0.000755838	0.000291069	0.000547814	0.000405449	0.000621585	0.000295554	0.00045892	0.000292974	0.00081795	0.00112371	0.00035715	0.000239727	0.000842558	0.000410959	0.000233523	0.000350277	0.000746051	0.000554345	0.000739831	0.000271823	0.0010452	0.00073806	0.000968874	0.000619395
M00023	Tryptophan biosynthesis, chorismate => tryptophan [PATH:map00400 map01230 map01100 map01110]	0.000376124	0.000787109	0.00100655	0.000300563	0.00039965	0.000644804	0.00069186	0.000666183	0.000398467	0.000868421	0.000495711	0.000451259	0.000540077	0.000344402	0.00117478	0.000412323	0.000511918	0.000573033	0.000606013	0.000332737	0.000505662	0.000419454	0.000851629	0.000432939	0.000317429	0.000340241	0.000957774	0.000328905	0.00042021	0.000514655	0.000802237	0.00040007	0.000917301	0.000304623	0.000651812	0.00102002	0.000741168	0.000480778
M00024	Phenylalanine biosynthesis, chorismate => phenylalanine [PATH:map00400 map01230 map01100 map01110]	7.9653e-05	0.000220081	0.000224007	0.000129146	0.000124021	0.000203769	0.000199554	0.000221942	0.000137984	0.000171696	0.000190004	0.000181958	0.000148545	0.000109437	0.000227512	6.27463e-05	0.000155347	0.000104535	0.000151624	6.43615e-05	0.000132874	6.45746e-05	0.000228827	0.000216631	8.30366e-05	0.000104996	0.000254977	0.0001324	6.80198e-05	7.63633e-05	0.000231728	0.000128227	0.000195657	0.000109095	0.000377653	0.000243697	0.000352441	0.000180068
M00025	Tyrosine biosynthesis, chorismate => tyrosine [PATH:map00400 map01230 map01100]	0.000102405	0.000243899	0.000226906	0.00017276	0.000154535	0.00021955	0.00021025	0.000237964	0.000183425	0.000184212	0.000244311	0.00019282	0.000151498	0.000132464	0.000245759	8.7599e-05	0.00019399	9.75702e-05	0.000163194	8.21824e-05	0.000177243	6.95894e-05	0.000234395	0.000310726	0.000109514	0.000114169	0.000256269	0.000161234	6.997e-05	0.000106555	0.000235747	0.000168206	0.000255384	7.67743e-05	0.000359097	0.000239349	0.000285538	0.000220403
M00026	Histidine biosynthesis, PRPP => histidine [PATH:map00340 map01230 map01100 map01110]	0.000641078	0.00112058	0.00118409	0.00077548	0.00061678	0.000998709	0.000919182	0.000997446	0.000789905	0.000983113	0.0008322	0.000792073	0.000706122	0.000676585	0.00130151	0.000597076	0.000845438	0.000711574	0.000908718	0.000494354	0.000681462	0.000586827	0.00111955	0.00133262	0.000541854	0.000350919	0.00114648	0.000520772	0.000475866	0.000544214	0.00110586	0.000742305	0.00104961	0.000315847	0.00133809	0.00123365	0.00105313	0.000694854
M00027	GABA (gamma-Aminobutyrate) shunt [PATH:map00250 map00650 map01100]	9.48945e-07	3.90227e-06	3.15268e-06	6.30108e-06	6.97809e-06	3.72264e-06	4.57391e-06	2.95786e-06	9.01704e-06	3.01003e-06	3.21623e-05	4.38547e-06	0.000132957	1.25243e-06	2.47082e-06	2.47866e-06	1.13058e-05	7.15337e-06	8.8684e-05	4.1679e-06	2.55471e-06	7.95082e-06	5.79067e-06	0.000102068	1.22844e-05	4.4401e-06	6.42379e-07	1.34439e-05	9.85317e-06	7.55305e-06	1.38333e-05	1.47567e-05	3.7703e-06	1.49593e-05	6.35856e-05	7.85514e-06	1.36658e-06	8.52943e-06
M00028	Ornithine biosynthesis, glutamate => ornithine [PATH:map00220 map01210 map01230 map01100]	0.000406945	0.000716886	0.000760812	0.000518034	0.00035098	0.000532264	0.000611599	0.00056519	0.000440806	0.00063509	0.000391185	0.000467593	0.000432992	0.00038108	0.0006838	0.000384358	0.000458993	0.000552635	0.000463706	0.000466418	0.000377322	0.000421605	0.000628522	0.000564709	0.000411424	0.000336459	0.000619882	0.000297534	0.000353371	0.000363954	0.00064768	0.000394218	0.000572219	0.000734018	0.000713864	0.000800331	0.000841372	0.000365404
M00029	Urea cycle [PATH:map00220 map01230 map01100]	0.00019124	0.00044945	0.00066567	0.000259767	0.000228031	0.000427837	0.000421225	0.000446873	0.000254975	0.000421642	0.000278362	0.000292961	0.000174391	0.000306994	0.000518517	0.000114613	0.000284539	0.000247766	0.000220476	0.000171099	0.0002654	0.00016456	0.000531428	0.000366091	0.00019145	0.000182998	0.000527503	0.00023325	0.000158582	0.000183819	0.000534348	0.000264728	0.000368862	0.00019025	0.000643763	0.000536089	0.000596255	0.000248575
M00030	Lysine biosynthesis, AAA pathway, 2-oxoglutarate => 2-aminoadipate => lysine [PATH:map00300 map01230 map01100]	4.99811e-06	2.86983e-06	5.30924e-06	5.00895e-06	1.35088e-05	2.53331e-05	1.46457e-05	1.88748e-05	9.67187e-06	5.00516e-05	2.74718e-05	3.25049e-05	4.14639e-05	1.81321e-05	3.40044e-06	2.79454e-06	1.29606e-05	1.72104e-05	2.26481e-05	1.68274e-05	8.67764e-06	1.26443e-05	3.19927e-05	9.40861e-05	1.49289e-05	1.13549e-05	3.22047e-05	2.8892e-05	1.17115e-05	6.88404e-06	7.26521e-06	2.0369e-05	2.36346e-05	6.85921e-06	2.89354e-05	1.08801e-05	2.32568e-05	2.86061e-05
M00032	Lysine degradation, lysine => saccharopine => acetoacetyl-CoA [PATH:map00310 map01100]	1.05083e-05	2.57955e-05	8.16143e-06	7.2014e-06	2.13306e-05	3.3173e-05	3.14245e-05	2.51011e-05	2.33906e-05	7.10623e-05	6.60385e-05	4.74142e-05	0.000127715	2.8789e-05	6.13657e-06	3.18659e-06	2.28169e-05	2.91867e-05	7.21863e-05	6.43348e-05	1.46252e-05	5.38389e-05	3.42656e-05	0.000163212	2.28362e-05	3.12667e-05	4.59125e-05	4.61938e-05	2.00055e-05	1.20548e-05	1.62315e-05	3.40359e-05	2.7988e-05	1.63596e-05	0.000152796	1.79208e-05	2.54904e-05	8.01896e-05
M00033	Ectoine biosynthesis, aspartate => ectoine [PATH:map00260 map01210 map01230 map01100 map01120]	0.000137329	0.000273606	0.000402573	0.000189873	0.000141937	0.000341311	0.000150981	0.000300608	0.000174487	0.000389142	0.000239457	0.000204932	0.000176001	0.000170786	0.000413905	6.28152e-05	0.000203653	8.4778e-05	0.000174003	7.71634e-05	0.00016912	0.00013641	0.000415483	0.000427075	0.000135195	9.27034e-05	0.000394606	0.000207582	9.13959e-05	8.7791e-05	0.000366242	0.000226323	0.000260302	3.72376e-05	0.000306676	0.000400347	0.000238352	0.000308304
M00034	Methionine salvage pathway [PATH:map00270 map01100]	0.000155927	0.000406152	0.000527361	0.00013333	0.000189574	0.000352305	0.000294364	0.000375738	0.00021223	0.000460798	0.000266704	0.000215748	0.000297237	0.000170142	0.000465148	0.00012667	0.000242747	0.000166482	0.000280048	8.24345e-05	0.000225897	0.000129688	0.000542077	0.000310968	0.000139567	0.0001192	0.000523908	0.000259655	0.000106199	0.000128209	0.000460509	0.000230357	0.000381504	0.000133447	0.000486212	0.000443611	0.000526731	0.000294924
M00035	Methionine degradation [PATH:map00270 map01100]	0.00033509	0.000619174	0.000769269	0.000562687	0.000531274	0.000773424	0.000490691	0.000665034	0.000684299	0.000670806	0.000456641	0.000535836	0.000352905	0.000464527	0.000644879	0.000340304	0.000709334	0.000239273	0.000315215	0.000358087	0.000699448	0.000278493	0.000660372	0.000646422	0.000473098	0.000316334	0.000570447	0.000352702	0.000288789	0.000264635	0.000775278	0.000548568	0.000512979	0.000263176	0.000467525	0.000501892	0.000595204	0.000860289
M00036	Leucine degradation, leucine => acetoacetate + acetyl-CoA [PATH:map00280 map01100]	6.23997e-05	0.000213607	0.000260054	0.000105525	9.08001e-05	0.000161266	0.000124744	0.000175848	0.000113436	0.000208886	0.000151626	0.000115834	0.000191368	6.52137e-05	0.000244412	2.86115e-05	0.000107901	7.02489e-05	0.000185164	7.56074e-05	9.41876e-05	0.000112326	0.000220322	0.000314734	6.32321e-05	7.80752e-05	0.00022738	0.000122306	3.57703e-05	6.43685e-05	0.000206498	0.000121239	0.000189525	6.79058e-05	0.000306372	0.000255833	0.000202595	0.000164669
M00037	Melatonin biosynthesis, tryptophan => serotonin => melatonin [PATH:map00380 map01100]	9.81473e-06	6.49941e-06	1.04831e-06	1.81089e-05	2.33237e-06	3.9588e-06	2.03835e-05	7.9627e-06	4.62561e-06	3.95688e-06	7.77471e-06	4.87977e-06	8.10267e-06	1.9107e-05	2.79991e-06	3.76412e-06	3.73087e-06	1.67014e-06	1.54395e-05	3.57406e-06	4.39547e-06	1.29689e-05	3.25291e-06	5.49314e-05	6.24882e-06	3.71613e-06	5.02493e-06	3.27072e-05	4.76754e-06	7.92906e-06	7.46134e-07	3.10755e-06	3.32456e-06	7.89422e-06	0.000132762	1.77469e-06	2.85677e-06	6.48372e-06
M00038	Tryptophan metabolism, tryptophan => kynurenine => 2-aminomuconate [PATH:map00380 map01100]	1.18903e-05	6.34931e-06	3.94176e-05	1.40101e-05	2.61696e-05	1.04689e-05	2.56793e-05	2.57528e-05	2.53499e-05	0.000168545	2.83821e-05	1.45009e-05	2.07136e-05	4.2644e-05	5.72369e-05	1.55721e-05	1.73246e-05	2.81402e-05	1.65516e-06	8.32429e-06	4.34758e-05	9.58105e-06	1.75343e-05	7.51329e-05	1.10484e-05	1.00516e-05	3.58801e-05	7.54636e-05	2.08126e-05	1.73413e-05	5.51432e-05	3.77188e-05	2.04688e-05	9.71213e-06	2.74757e-05	4.10213e-06	1.91775e-05	1.90679e-05
M00039	Monolignol biosynthesis, phenylalanine/tyrosine => monolignol [PATH:map00940 map01100 map01110]	9.16689e-06	1.17887e-05	2.11694e-06	2.89392e-05	1.43008e-05	2.34235e-05	2.69594e-05	1.60178e-05	1.38946e-05	5.34591e-05	1.49843e-05	1.42423e-05	3.50484e-06	1.06631e-05	5.66295e-06	6.85029e-06	1.09501e-05	2.65081e-06	1.13782e-05	1.13119e-05	2.07325e-05	9.88397e-06	4.36233e-06	4.08465e-05	1.29421e-05	6.23875e-08	3.27043e-05	3.32413e-05	3.19721e-06	2.06728e-05	2.27028e-06	8.56043e-06	1.81273e-05	8.31483e-07	6.27019e-06	2.83473e-06	1.73095e-05	2.80487e-05
M00040	Tyrosine biosynthesis, prephanate => pretyrosine => tyrosine [PATH:map00400 map01230 map01100 map01110]	4.70494e-05	2.83099e-05	2.41398e-06	6.42798e-06	1.41687e-05	9.11374e-06	8.32147e-05	9.51003e-06	2.29183e-05	1.70099e-05	3.69585e-05	3.67585e-05	6.75768e-05	8.91509e-05	9.25884e-06	2.16513e-05	1.99408e-05	4.74255e-05	5.5218e-05	2.10537e-05	4.80176e-05	2.49953e-05	8.37766e-06	5.5234e-05	2.84536e-05	0.000104106	3.12928e-05	4.0329e-05	5.71883e-05	5.58417e-05	1.77775e-05	3.58145e-05	3.4491e-05	4.38294e-05	0.00012766	1.7997e-05	9.89179e-05	2.91366e-05
M00042	Catecholamine biosynthesis, tyrosine => dopamine => noradrenaline => adrenaline [PATH:map00350 map01100]	0	4.45373e-08	0	2.9403e-07	0	1.83861e-08	2.03841e-06	1.79571e-08	3.18558e-08	2.70102e-07	1.58046e-06	3.19708e-08	5.85781e-06	1.5369e-06	0	6.9887e-09	0	3.16902e-07	8.48575e-07	3.05092e-07	0	1.19934e-05	0	1.86905e-06	1.09753e-07	3.71613e-06	1.06263e-07	3.66319e-06	8.00609e-07	1.46536e-06	2.8389e-08	8.28417e-07	4.33395e-07	7.51451e-06	0.000132762	1.25172e-07	1.82694e-07	0
M00044	Tyrosine degradation, tyrosine => homogentisate [PATH:map00350 map01100]	8.14074e-06	6.0808e-06	1.03257e-06	2.1821e-05	2.28191e-06	5.06517e-06	1.03063e-05	5.34903e-06	3.60127e-06	6.17436e-07	4.42475e-06	4.36891e-06	1.37548e-06	2.31375e-06	2.12485e-06	2.46208e-06	2.07517e-06	9.09823e-07	9.36795e-06	3.20812e-06	3.74999e-06	4.7631e-07	9.75584e-07	3.91167e-05	4.27531e-06	1.59463e-06	3.60356e-06	4.52039e-06	2.73409e-06	2.67877e-06	4.81028e-07	1.60302e-06	1.84267e-06	1.51012e-07	1.00379e-05	8.15679e-07	2.08507e-06	5.62424e-06
M00045	Histidine degradation, histidine => N-formiminoglutamate => glutamate [PATH:map00340 map01100]	2.24163e-05	2.02434e-05	6.98752e-06	5.11789e-06	2.89798e-05	4.89475e-05	2.93558e-05	1.96728e-05	2.75292e-05	0.000141864	3.70185e-05	6.20073e-05	2.35248e-05	4.44564e-05	3.84538e-06	2.25914e-06	4.96599e-05	3.71272e-05	6.8898e-06	2.23163e-05	2.47127e-05	1.65493e-05	5.79124e-05	2.96509e-06	2.95103e-05	6.51274e-05	7.15962e-05	2.22893e-05	3.05776e-05	1.13927e-05	1.40146e-05	2.63235e-05	2.06707e-05	4.67544e-06	0.00012922	1.25827e-05	4.54485e-05	4.09169e-05
M00046	Pyrimidine degradation, uracil => beta-alanine, thymine => 3-aminoisobutanoate [PATH:map00240 map01100]	1.55477e-05	1.22571e-05	3.87324e-06	2.97388e-05	5.11964e-06	1.64465e-05	2.35674e-05	1.18736e-05	1.75643e-05	6.97619e-06	1.80778e-05	1.06094e-05	6.89564e-06	1.95083e-05	5.8811e-06	9.23237e-06	1.038e-05	5.77392e-06	1.34479e-05	1.28945e-05	8.81176e-06	1.37569e-05	4.03832e-06	4.35997e-05	1.40044e-05	6.3885e-06	1.13442e-05	3.07903e-05	5.74624e-06	7.28351e-06	4.52005e-06	5.30849e-06	2.4575e-05	2.6316e-06	2.90719e-05	4.56248e-06	7.31982e-06	1.0178e-05
M00047	Creatine pathway [PATH:map00330 map01100]	0	0	0	0	0	0	0	0	0	0	1.88308e-06	0	0	0	0	0	0	0	0	0	0	0	0	0	0	0	0	0	0	0	0	0	0	0	0	0	0	1.38139e-06
M00048	Inosine monophosphate biosynthesis, PRPP + glutamine => IMP [PATH:map00230 map01100]	0.00058864	0.00148169	0.00182508	0.00115758	0.000898811	0.00154144	0.000960749	0.00146091	0.000952631	0.00166659	0.000956329	0.000956803	0.000667065	0.00075153	0.00167015	0.000485176	0.000974407	0.000638771	0.000862071	0.000733679	0.000836495	0.000507672	0.00174908	0.00156033	0.00083765	0.000370408	0.00175546	0.000578494	0.000440442	0.000599548	0.00158964	0.00089152	0.0012428	0.00102205	0.00146642	0.00171696	0.00157243	0.000876981
M00049	Adenine ribonucleotide biosynthesis, IMP => ADP,ATP [PATH:map00230 map01100]	0.000160121	0.000428945	0.000464409	0.000255281	0.000198764	0.00041983	0.000394196	0.000428252	0.000245036	0.000446791	0.000301797	0.000273364	0.000293587	0.000141624	0.000437187	0.000124832	0.000233895	0.000213998	0.000322419	0.000118826	0.000202063	0.000173165	0.00042522	0.00060512	0.000149371	7.01749e-05	0.000460947	0.000215143	8.11848e-05	0.000145491	0.000417806	0.000235429	0.000365803	0.000167716	0.000484743	0.000448388	0.00048765	0.000354556
M00050	Guanine ribonucleotide biosynthesis IMP => GDP,GTP [PATH:map00230 map01100]	0.000175247	0.000420978	0.000524822	0.000286108	0.000221146	0.000439767	0.000332606	0.000396763	0.000276395	0.000491185	0.000357386	0.000297205	0.000376263	0.000231922	0.000470596	0.000183557	0.000318369	0.000254975	0.000354771	0.000194102	0.000258082	0.000256745	0.000493391	0.00044131	0.000207526	0.000159379	0.000481431	0.000197737	0.000180936	0.000255002	0.000461638	0.000322902	0.00038026	0.000187921	0.000523613	0.000467086	0.000507766	0.000393886
M00051	Uridine monophosphate biosynthesis, glutamine (+ PRPP) => UMP [PATH:map00240 map01100]	0.000482453	0.00117646	0.00175344	0.000734988	0.00059537	0.0012309	0.000617413	0.00127545	0.000629591	0.00149233	0.000671041	0.000756585	0.000546563	0.000429586	0.00149652	0.000403267	0.00071827	0.000478787	0.000735215	0.000488926	0.00051588	0.000501397	0.00183529	0.00102091	0.000529411	0.000331515	0.00141377	0.000503036	0.000419435	0.000543807	0.00157242	0.000713836	0.0010711	0.00051391	0.00102791	0.0015369	0.00115623	0.000595631
M00052	Pyrimidine ribonucleotide biosynthesis, UMP => UDP/UTP,CDP/CTP [PATH:map00240 map01100]	7.86042e-05	0.000357361	0.000475427	0.000139374	0.000176686	0.000360094	0.000166976	0.00034046	0.000193406	0.000362245	0.000210804	0.000232425	0.000167892	0.00011951	0.000418756	7.85791e-05	0.000217444	0.000102864	0.000147949	7.45454e-05	0.000133637	9.91271e-05	0.000416215	0.000292497	0.000134332	5.51071e-05	0.000379595	9.99959e-05	4.72003e-05	9.48264e-05	0.000371464	0.000193005	0.000277188	6.42507e-05	0.000308331	0.000416424	0.000290786	0.000217772
M00053	Pyrimidine deoxyribonuleotide biosynthesis, CDP/CTP => dCDP/dCTP,dTDP/dTTP [PATH:map00240 map01100]	0.000493559	0.000527065	0.000598608	0.000379303	0.000308139	0.000549251	0.000571567	0.000496453	0.000502645	0.000560383	0.000509943	0.000425742	0.000799562	0.00107285	0.00047848	0.000566898	0.000429167	0.00034612	0.000528413	0.000487402	0.0004724	0.000445216	0.000545614	0.000837945	0.000457493	0.000266234	0.000714344	0.000480102	0.000621558	0.000483434	0.000943729	0.000458465	0.000563564	0.000277681	0.000907925	0.000528829	0.000655923	0.00060706
M00055	N-glycan precursor biosynthesis [PATH:map00510 map01100]	4.25479e-05	2.47116e-05	4.47594e-06	6.70941e-05	6.20683e-05	6.01955e-05	5.66239e-05	2.9579e-05	5.12187e-05	3.72082e-05	9.2782e-05	4.12985e-05	0.000133402	0.00013008	4.83196e-05	0.000132741	0.000120373	0.000219337	0.000184189	9.16263e-05	7.98352e-05	0.000105021	2.27975e-05	7.73641e-05	8.24403e-05	0.000131291	5.03089e-05	3.93953e-05	0.000185348	0.000176518	2.79811e-05	6.82862e-05	2.84444e-05	3.96488e-05	6.24858e-06	3.61948e-05	7.62085e-05	5.90793e-05
M00056	O-glycan biosynthesis, mucin type core [PATH:map00512 map01100]	0	9.37757e-06	1.63094e-07	4.0718e-06	3.28533e-06	7.53153e-06	2.56927e-06	1.26365e-06	1.18321e-05	1.18501e-06	9.10496e-07	3.67191e-06	3.19798e-07	1.73135e-06	7.34862e-07	8.24625e-07	1.93241e-07	3.1726e-06	0	1.03245e-05	1.27226e-06	4.55435e-07	1.2726e-06	2.10915e-06	1.37305e-06	0	1.68371e-07	0	0	2.86184e-06	0	1.5335e-06	5.83856e-06	0	0	1.07376e-06	4.57999e-08	0
M00057	Glycosaminoglycan biosynthesis, linkage tetrasaccharide [PATH:map00532 map00534 map01100]	1.58458e-06	0	7.13173e-07	0	4.94994e-06	4.3957e-07	3.22763e-06	2.61388e-05	2.35939e-06	2.41693e-06	9.75145e-08	3.6232e-07	3.96519e-05	1.97889e-06	1.32125e-07	3.12229e-06	6.35293e-06	1.04497e-07	7.89026e-05	1.67674e-05	2.69081e-05	8.60705e-05	2.71351e-06	0	1.66324e-06	9.74733e-07	8.27652e-06	0	8.51229e-05	1.11345e-06	8.04368e-05	1.96045e-05	0	9.45069e-07	0	3.21067e-05	2.28239e-08	0
M00058	Glycosaminoglycan biosynthesis, chondroitin sulfate backbone [PATH:map00532 map01100]	0	0	0	0	0	0	0	0	0	0	0	0	0	3.12741e-08	0	6.06042e-06	0	0	0	0	1.13547e-08	2.65056e-06	2.46261e-06	0	0	0	0	0	0	2.95783e-07	6.94486e-06	2.06282e-07	0	0	0	0	0	0
M00059	Glycosaminoglycan biosynthesis, heparan sulfate backbone [PATH:map00534 map01100]	9.35326e-08	3.12938e-07	2.7116e-07	2.23748e-06	1.76566e-06	3.14531e-06	0	2.1822e-05	2.36392e-06	5.51408e-08	3.27434e-07	0	6.43803e-08	0	0	5.43687e-07	7.89697e-07	6.68017e-08	0	0	4.23101e-08	3.22232e-08	0	0	0	0	2.0953e-07	2.04173e-06	9.59622e-08	0	1.48968e-05	1.55727e-06	5.51013e-05	0	0	0	0	9.82939e-07
M00060	KDO2-lipid A biosynthesis, Raetz pathway, LpxL-LpxM type [PATH:map00540 map01100]	0.000118927	0.000785964	0.00139832	0.000155316	0.00021886	0.000596073	0.000411748	0.000664182	0.000224976	0.00113005	0.000244067	0.000512424	0.000396715	0.000122445	0.00120812	4.21049e-05	0.000265249	0.000223139	0.000208633	0.000232855	0.000140072	0.000122478	0.00123079	0.000219866	0.000275252	0.000136579	0.0011612	0.000167136	0.00011937	0.000138381	0.0011154	0.000301046	0.000710025	0.00069836	0.000259111	0.00128618	0.00121646	0.000170729
M00061	D-Glucuronate degradation, D-glucuronate => pyruvate + D-glyceraldehyde 3P [PATH:map00040 map00030 map01100]	0.00016542	0.000411135	0.000699969	0.000241603	0.000146091	0.000439302	0.000298982	0.000406637	0.000207739	0.000582228	0.000181732	0.000227107	0.000269322	0.000181201	0.000818905	0.000275416	0.000252641	0.000296425	0.000359748	0.000128685	0.000166345	0.000314056	0.000597423	0.000364998	0.000139288	0.000124844	0.000639964	0.00011207	0.000220589	0.00022535	0.000482819	0.000236274	0.000422989	0.000128682	0.000474785	0.00065705	0.0004599	0.000180228
M00063	CMP-KDO biosynthesis [PATH:map00540 map01100]	8.68138e-05	0.000200971	0.00018804	0.000105001	0.000146941	0.000135263	0.000220532	0.000166918	0.000108974	0.000227012	0.000200672	0.000193365	0.000401477	0.000189728	0.000195919	0.000233918	0.000166476	0.000321932	0.000305222	0.000213929	0.000153918	0.00029393	0.000233432	0.000115765	0.000211332	0.000225962	0.000204129	0.000139129	0.000315087	0.000272217	0.000224623	0.000131689	0.000158806	0.000398256	0.000119331	0.000219263	0.000376424	0.000145424
M00064	ADP-L-glycero-D-manno-heptose biosynthesis [PATH:map00540 map01100]	2.58973e-05	1.86539e-05	1.49369e-05	1.264e-05	2.71078e-05	3.81292e-05	8.79163e-05	4.17483e-05	3.95333e-05	1.10999e-05	2.87996e-05	3.77973e-05	7.59374e-05	6.52907e-06	1.37707e-05	1.69934e-05	3.79973e-05	2.34215e-05	7.23753e-05	9.57102e-06	1.78884e-05	1.54019e-05	0.000110015	8.19308e-05	3.06865e-05	1.69836e-05	3.13604e-05	2.3113e-05	1.60144e-05	3.58506e-05	2.45686e-05	3.383e-05	0.000108193	3.35294e-05	0.000111842	1.80145e-05	8.65035e-05	3.95605e-05
M00065	GPI-anchor biosynthesis, core oligosaccharide [PATH:map00563 map01100]	8.10268e-06	1.92571e-05	2.49491e-05	1.61277e-05	1.71855e-05	3.68809e-05	4.4221e-05	5.13381e-05	2.69746e-05	3.34365e-06	3.41834e-05	7.37117e-05	8.73263e-06	1.4809e-05	6.57444e-06	1.33005e-05	2.48246e-05	6.515e-05	9.62305e-06	4.87146e-05	2.62182e-05	6.88565e-06	8.04719e-05	1.81459e-06	1.84336e-05	1.12359e-05	1.82007e-05	3.29459e-05	1.55061e-05	2.65717e-05	7.92786e-05	1.45181e-05	6.04876e-05	2.52273e-05	3.90742e-06	9.23938e-05	6.49502e-05	1.16432e-05
M00066	Lactosylceramide biosynthesis [PATH:map00600 map01100]	2.48766e-08	2.98779e-07	1.34996e-07	2.24078e-07	2.76505e-08	1.12526e-07	3.50136e-06	8.2494e-08	6.49563e-08	2.11301e-08	1.89275e-06	1.20583e-07	1.26728e-07	0	2.28941e-07	0	5.44172e-07	3.4942e-08	1.01751e-07	1.19431e-07	0	5.18516e-08	8.81767e-08	0	3.56297e-07	7.2258e-08	2.86277e-07	0	1.8242e-08	1.00748e-06	0	1.48711e-07	1.57895e-07	0	6.07715e-06	2.26813e-08	0	3.70712e-08
M00072	N-glycosylation by oligosaccharyltransferase [PATH:map00510 map00513 map01100]	0	0	6.67234e-07	0	0	0	0	0	0	0	0	0	0	1.27856e-07	0	0	0	0	0	0	0	0	0	0	0	0	0	0	0	0	0	0	0	6.19618e-07	3.8151e-06	0	2.88569e-07	0
M00073	N-glycan precursor trimming [PATH:map00510 map01100]	1.27443e-06	5.07986e-05	1.55804e-05	3.69749e-07	3.50209e-07	8.75945e-06	0	2.82186e-06	1.90369e-05	0.000135008	9.45706e-07	2.95206e-05	3.2685e-06	4.59751e-07	0.000172437	7.96224e-08	1.21366e-05	6.33411e-06	1.17224e-08	0	9.65454e-08	1.3884e-07	7.28477e-05	0	8.04916e-07	1.39921e-05	0.000131397	9.92736e-06	3.01957e-06	8.43126e-07	2.94979e-05	7.34461e-06	3.43957e-08	0	2.73625e-08	0.000171557	1.25041e-06	8.40945e-09
M00074	N-glycan biosynthesis, high-mannose type [PATH:map00510 map00513 map01100]	8.95806e-06	5.10356e-05	1.5856e-05	6.80199e-07	3.97031e-07	9.38861e-06	2.13297e-07	3.17832e-06	1.95989e-05	0.000135453	1.99543e-06	2.98685e-05	4.30854e-06	5.3213e-06	0.00017317	6.43983e-07	1.42429e-05	7.64841e-06	9.23727e-08	2.49231e-07	1.01454e-06	4.85933e-07	7.30125e-05	5.85108e-06	4.30417e-06	2.02113e-05	0.000131397	1.22528e-05	1.16923e-05	4.74858e-06	3.02447e-05	7.42318e-06	1.85932e-07	1.20686e-06	1.74649e-06	0.000172368	1.78621e-06	1.40824e-06
M00075	N-glycan biosynthesis, complex type [PATH:map00510 map01100]	0	0	0	0	0	0	2.739e-05	0	0	0	0	0	0	0	0	0	0	9.62572e-08	0	0	0	0	0	0	0	0	1.38187e-05	0	0	0	0	0	0	0	0	0	2.24764e-08	9.23145e-08
M00076	Dermatan sulfate degradation [PATH:map00531 map01100]	0.000139872	0.000155393	0.000379833	6.37038e-05	6.44428e-05	0.000174524	9.34121e-05	0.000156261	8.40712e-05	0.000158772	9.77075e-05	0.000130573	0.000111588	0.000225693	0.000249141	4.01693e-05	0.000147259	9.66135e-05	6.53615e-05	4.0597e-05	9.67981e-05	6.6403e-05	0.000247575	0.000164624	7.28867e-05	0.000215938	0.00022742	0.000112562	0.000177523	9.22524e-05	0.00022411	0.000120176	0.000241474	1.98159e-05	0.00011783	0.00027143	0.000128193	0.000102698
M00077	Chondroitin sulfate degradation [PATH:map00531 map01100]	6.95546e-05	0.000147193	0.000379663	5.30238e-05	4.69461e-05	0.000162783	7.35839e-05	0.00014925	7.69842e-05	0.000151149	8.02541e-05	0.000106629	6.75753e-05	0.000116483	0.000245507	3.10914e-05	0.00012042	4.58401e-05	6.35843e-05	2.70437e-05	7.25314e-05	5.07398e-05	0.000242743	0.00014026	5.7863e-05	9.5505e-05	0.000224212	6.5487e-05	0.000121847	4.89954e-05	0.000216678	9.38462e-05	0.000220125	1.08242e-05	4.3882e-05	0.000261938	0.000123483	7.06593e-05
M00078	Heparan sulfate degradation [PATH:map00531 map01100]	0.000329176	0.000252908	0.000345855	0.000253204	0.000230455	0.000265353	0.000223907	0.000249561	0.000280647	0.000192659	0.000236444	0.000266677	0.000212723	0.00047814	0.000281017	0.000125405	0.000240947	0.000319424	8.85755e-05	0.000422516	0.000215517	0.000185421	0.000423719	0.000153978	0.000314447	0.000384598	0.000226732	0.000290909	0.000367908	0.000206688	0.000419613	0.000301598	0.000234106	0.000689514	0.000116199	0.000315135	0.000427719	0.000151528
M00079	Keratan sulfate degradation [PATH:map00531 map01100]	0.000356431	0.000296054	0.000321136	0.000288367	0.000309118	0.000363458	0.000275859	0.000330081	0.000272268	0.000312066	0.000385588	0.000407627	0.000299335	0.000538112	9.48865e-05	0.000350956	0.000339258	0.000506242	0.000234094	0.00048928	0.000312762	0.000289673	0.000523813	0.000105989	0.000416405	0.000405068	0.00015273	0.000309368	0.000413593	0.000424562	0.000467076	0.000361875	0.000269425	0.000781433	0.000115013	0.000396969	0.000451104	0.000182011
M00080	#N/A	2.30103e-05	0.000329938	0.000530011	8.21379e-05	7.52082e-05	0.000209026	0.000136434	0.000257177	0.000102542	0.000359696	8.41201e-05	0.000156757	0.000201475	1.44324e-05	0.000424196	3.78733e-05	8.53524e-05	6.53273e-05	0.000153477	0.000110937	5.5815e-05	9.77006e-05	0.000431686	0.00014791	6.64638e-05	7.09313e-05	0.000376731	8.09761e-05	6.22928e-05	6.95868e-05	0.000394421	8.43698e-05	0.000224522	0.000266447	0.000210974	0.000448823	0.000498046	9.01374e-05
M00081	Pectin degradation [PATH:map00040 map01100]	0.000307951	0.000201973	0.000322503	0.000222247	0.000135244	0.00014765	0.000245944	0.000195285	0.000140653	0.000196274	0.000127942	0.000132439	0.000311585	0.000266163	0.000221699	0.000337305	0.000183125	0.000429711	0.000386343	0.000281684	0.000122221	0.000381722	0.000313011	1.72357e-05	0.000232534	0.000260988	0.000177976	0.000123664	0.00044449	0.000256813	0.000288509	0.00016723	0.000142803	0.000512678	1.27015e-05	0.000342878	0.000295338	7.8523e-05
M00082	Fatty acid biosynthesis, initiation [PATH:map00061 map01212 map01100]	0.000266792	0.000416726	0.000466782	0.000444412	0.000326849	0.000442263	0.000347524	0.000427563	0.000400281	0.000475114	0.000475069	0.000375945	0.000491796	0.000275627	0.000458735	0.00021981	0.000327474	0.000331526	0.000498959	0.000316028	0.000316594	0.000449922	0.000484164	0.000732483	0.000293778	0.000210713	0.000485213	0.000240971	0.000269433	0.000268596	0.000478272	0.000367784	0.000489134	0.000345074	0.000642434	0.000494162	0.000397299	0.000439399
M00083	Fatty acid biosynthesis, elongation [PATH:map00061 map01212 map01100]	0.000741234	0.000924208	0.000991323	0.000702039	0.000718692	0.000820019	0.000707131	0.000841665	0.000732991	0.00089572	0.000818835	0.000711296	0.00101477	0.000780729	0.000847448	0.000740311	0.000786367	0.00112258	0.00101666	0.000649016	0.000657033	0.000970572	0.000870574	0.00106487	0.000670087	0.000774279	0.000830576	0.000482306	0.000818202	0.000688671	0.000937037	0.000722297	0.000911226	0.00081421	0.0010465	0.000967883	0.000896774	0.000786721
M00085	Fatty acid elongation in mitochondria [PATH:map00062 map01212 map01100]	0	0	0	0	0	0	0	0	0	0	1.22005e-06	0	0	0	0	0	0	0	0	0	0	0	0	0	0	0	0	0	0	0	0	1.20297e-06	0	0	0	0	0	0
M00086	beta-Oxidation, acyl-CoA synthesis [PATH:map00061 map00071 map01212 map01100]	0.000234858	0.000288473	0.000383082	4.23656e-05	0.000119186	0.000227779	0.000174378	0.000257245	0.000121756	0.000347424	0.000153009	0.000198375	0.000105454	0.000170026	0.000366885	0.000148335	0.000189266	0.000197541	0.000128554	9.98654e-05	0.000144383	0.000103978	0.000505269	1.01494e-05	9.33908e-05	0.0002136	0.000322703	8.916e-05	0.000160663	8.37845e-05	0.00036843	0.00021893	0.00025407	3.3558e-05	0.000138292	0.000353871	0.000234451	0.000161794
M00087	beta-Oxidation [PATH:map00071 map01212 map01100]	1.87069e-06	2.3637e-06	1.5214e-06	2.76637e-06	1.55726e-06	3.35288e-06	9.39345e-06	9.35449e-07	4.4778e-06	1.06042e-05	2.68609e-05	1.49308e-06	4.77778e-05	5.64e-07	2.26576e-07	1.21242e-07	3.87987e-06	1.91465e-06	2.77124e-05	6.65402e-06	5.67844e-06	3.87676e-05	2.6351e-06	9.95366e-05	4.89767e-06	2.88056e-06	1.06085e-06	2.28164e-05	3.93186e-06	5.53315e-06	4.91969e-06	8.87703e-06	1.96638e-05	1.50645e-05	7.68436e-05	4.9234e-06	1.42874e-06	5.86562e-05
M00088	Ketone body biosynthesis, acetyl-CoA => acetoacetate/3-hydroxybutyrate/acetone [PATH:map00072 map01100]	1.36764e-05	3.17231e-05	3.09811e-06	9.01084e-06	2.34735e-05	4.62253e-05	2.75196e-05	4.52179e-05	2.02271e-05	1.45672e-05	4.87392e-05	1.5684e-05	9.23596e-05	1.53222e-05	9.93756e-06	7.12472e-06	3.14811e-05	2.13091e-05	8.58393e-05	1.56442e-05	2.29615e-05	2.27363e-05	9.05267e-06	0.000116602	2.03171e-05	1.4947e-05	1.43469e-05	4.37648e-05	1.36961e-05	1.88659e-05	1.47273e-05	3.19201e-05	1.81115e-05	1.59133e-05	9.7421e-05	1.00031e-05	6.22675e-06	5.39042e-05
M00089	Triacylglycerol biosynthesis [PATH:map00561 map01100]	0.000119158	0.000305414	0.000220279	0.000213322	0.000173211	0.00035834	0.000218118	0.000284583	0.000270194	0.000202805	0.000214891	0.0001768	0.00022911	0.000116038	0.00027044	6.71108e-05	0.000217362	8.80944e-05	0.000302991	0.000125735	0.000188167	0.000142854	0.000227868	0.000516251	0.000123908	9.63628e-05	0.000260907	0.000112242	5.80492e-05	9.94474e-05	0.000209546	0.000268305	0.000229397	0.000106566	0.000595339	0.000234161	0.000257166	0.000374727
M00090	Phosphatidylcholine (PC) biosynthesis, choline => PC [PATH:map00564 map01100]	1.68864e-06	1.47731e-06	6.8395e-07	1.5511e-07	2.31662e-06	5.23247e-06	2.51139e-06	2.2923e-06	3.53854e-06	2.15589e-06	6.53634e-06	3.90641e-06	1.78572e-06	8.19995e-06	5.23338e-07	9.82683e-08	2.74668e-06	4.50274e-06	0	1.24931e-06	3.5885e-06	2.30612e-06	1.20768e-06	0	1.01752e-06	6.16931e-07	1.01044e-07	2.03322e-06	9.54426e-07	3.89233e-07	1.7474e-06	2.15568e-06	5.74857e-07	1.25538e-06	1.43604e-06	1.50616e-06	4.94059e-07	2.39519e-06
M00091	Phosphatidylcholine (PC) biosynthesis, PE => PC [PATH:map00564 map01100]	2.84666e-07	0	9.66365e-07	0	0	0	0	0	0	1.43647e-08	0	8.5671e-07	0	0	0	0	8.50652e-07	0	0	0	0	0	0	0	0	0	0	0	0	0	8.19178e-08	3.108e-06	0	0	0	0	0	1.76735e-07
M00092	Phosphatidylethanolamine (PE) biosynthesis, ethanolamine => PE [PATH:map00564 map01100]	3.9004e-08	3.46884e-08	7.95663e-08	0	1.72358e-06	9.44798e-07	9.02032e-08	7.90244e-07	1.77301e-06	5.66033e-07	2.95318e-07	8.77662e-07	8.07185e-08	0	1.06391e-06	1.51395e-06	1.47476e-06	5.32953e-08	2.20071e-06	6.0895e-08	6.63057e-06	4.98281e-08	4.54907e-07	1.14941e-06	0	1.39789e-08	0	0	2.13278e-06	2.02222e-07	4.42394e-07	6.49672e-07	4.73891e-08	2.44366e-07	9.70018e-07	2.6748e-06	4.20284e-07	3.67367e-06
M00093	Phosphatidylethanolamine (PE) biosynthesis, PA => PS => PE [PATH:map00564 map01100]	7.18063e-05	0.000303695	0.000469532	0.000179144	0.000100483	0.000277817	0.000128394	0.000270704	0.000128566	0.000412564	0.000163042	0.00015192	0.000162226	0.000132383	0.000456347	4.66488e-05	0.000150646	9.22593e-05	0.00015937	6.47091e-05	9.58192e-05	0.000101687	0.000454038	0.000235977	0.000100324	7.91267e-05	0.000412658	0.000112811	6.06615e-05	9.17561e-05	0.00041218	0.00017144	0.000293408	5.24595e-05	0.000343432	0.000446976	0.00030222	0.000199568
M00094	Ceramide biosynthesis [PATH:map00600 map01100]	3.43519e-06	1.37889e-06	2.55871e-07	0	4.14758e-08	6.76364e-07	5.82773e-07	6.6375e-06	0	4.30462e-06	5.28809e-07	8.59876e-07	2.33924e-07	0	0	2.27738e-06	2.38518e-07	3.92634e-06	4.32055e-08	2.93962e-08	4.08729e-07	2.60478e-06	8.82469e-07	3.16566e-06	1.83416e-06	0	1.23434e-06	4.21941e-07	2.29051e-06	1.48887e-07	3.52149e-07	9.98461e-06	0	5.82359e-07	7.69135e-07	2.69754e-06	4.57633e-06	7.30435e-07
M00095	C5 isoprenoid biosynthesis, mevalonate pathway [PATH:map00900 map01100 map01110]	1.41105e-05	4.27358e-05	6.22521e-06	1.55207e-05	4.20247e-05	6.3877e-05	4.99631e-05	4.96728e-05	6.478e-05	1.78679e-05	0.000109595	2.33602e-05	9.3667e-05	1.87585e-05	1.58776e-05	6.44289e-06	6.08223e-05	1.81882e-05	7.89802e-05	1.40507e-05	3.86782e-05	2.46681e-05	1.22173e-05	0.000364349	3.66489e-05	1.74866e-05	4.00388e-05	3.86634e-05	1.446e-05	3.01215e-05	1.99615e-05	3.75379e-05	2.95979e-05	1.70524e-05	0.000210255	1.2318e-05	2.60959e-05	8.16402e-05
M00096	C5 isoprenoid biosynthesis, non-mevalonate pathway [PATH:map00900 map01100 map01110]	0.000362556	0.000782576	0.00115064	0.000415213	0.0004268	0.000851076	0.000506187	0.000837819	0.000490637	0.001177	0.000627737	0.000565517	0.000471671	0.000355036	0.00107975	0.000325038	0.000546316	0.000400771	0.000663812	0.000332692	0.000479989	0.000445062	0.00105342	0.000755532	0.000362387	0.000261309	0.000992077	0.000401012	0.000274777	0.000362645	0.00101731	0.000539592	0.000685564	0.000202653	0.000818851	0.00100841	0.000962066	0.000597843
M00097	beta-Carotene biosynthesis, GGAP => beta-carotene [PATH:map00906 map01100 map01110]	8.39302e-06	0	1.78837e-07	0	1.01611e-06	0	1.15208e-06	0	1.32594e-06	2.27653e-07	5.5767e-07	1.02012e-06	0	4.45607e-08	2.63367e-08	0	3.68352e-07	0	1.03173e-06	0	5.73361e-07	0	0	0	2.17969e-06	0	2.33059e-08	4.41222e-06	3.65103e-06	0	4.54794e-08	5.50352e-06	0	0	0	0	0	1.02537e-06
M00098	Acylglycerol degradation [PATH:map00561 map01100]	7.85901e-06	1.89141e-05	1.40401e-06	1.54841e-05	1.5685e-05	3.62853e-05	1.90944e-06	2.22658e-05	1.52695e-05	3.85919e-06	1.81653e-05	1.81917e-05	2.85827e-07	1.11438e-05	4.00916e-06	1.45427e-05	2.52791e-05	4.02668e-06	1.04413e-06	8.26525e-06	1.95078e-05	6.24262e-07	7.90389e-06	2.58521e-07	1.20798e-05	3.1892e-06	1.14246e-05	1.54849e-06	8.0469e-06	4.8744e-06	8.07892e-06	1.75254e-05	5.7097e-06	1.36906e-06	4.63152e-06	7.63679e-06	6.576e-06	2.44993e-05
M00099	Sphingosine biosynthesis [PATH:map00600 map01100]	3.43519e-06	1.37889e-06	2.55871e-07	0	1.86119e-07	6.76364e-07	5.82773e-07	6.71623e-06	0	4.30462e-06	5.28809e-07	8.59876e-07	2.33924e-07	0	0	2.27738e-06	2.38518e-07	3.92634e-06	4.32055e-08	2.93962e-08	4.08729e-07	2.60478e-06	8.82469e-07	3.16566e-06	1.83416e-06	0	1.26762e-06	4.21941e-07	2.29051e-06	1.48887e-07	6.36813e-07	1.72035e-05	0	5.82359e-07	7.69135e-07	2.69754e-06	4.57633e-06	7.30435e-07
M00100	Sphingosine degradation [PATH:map00600 map01100]	6.73714e-06	1.89151e-05	1.03761e-06	2.20137e-06	7.32552e-06	2.18639e-05	5.09325e-06	3.31492e-05	5.65062e-06	4.60071e-06	1.93076e-06	2.14539e-06	2.7312e-06	1.83665e-06	2.08516e-06	3.59105e-06	4.73787e-06	8.95326e-06	8.08859e-06	7.57484e-06	2.51141e-06	1.29318e-05	2.8518e-06	2.78036e-07	4.45511e-06	5.32386e-06	2.41968e-06	2.55849e-06	8.42189e-06	2.2318e-06	3.48046e-06	9.75428e-06	3.5947e-06	7.91287e-06	3.54081e-05	3.23361e-06	2.46736e-06	8.52569e-06
M00101	Cholesterol biosynthesis, squalene 2,3-epoxide => cholesterol [PATH:map00100 map01100]	0	0	4.32769e-07	0	0	0	0	0	0	0	0	0	0	0	0	3.81906e-08	0	0	1.89087e-05	0	0	0	0	0	0	2.78959e-07	0	1.2987e-08	0	0	0	0	0	1.33413e-06	1.74088e-06	0	3.73244e-07	0
M00102	Ergocalciferol biosynthesis [PATH:map00100 map01100 map01130]	7.11205e-06	1.79082e-06	1.47453e-06	1.95386e-05	7.96464e-07	2.92909e-06	2.32181e-06	1.18092e-06	6.13817e-06	7.05476e-07	2.24873e-06	3.41313e-06	1.1074e-06	5.8199e-06	1.17316e-06	3.6725e-06	2.35699e-06	9.04066e-07	3.24041e-07	7.30431e-07	1.94529e-06	2.55523e-06	1.2598e-06	0	2.62369e-06	1.82329e-06	2.77462e-06	6.59789e-06	4.3438e-07	2.27182e-06	2.24052e-07	1.93148e-06	2.25323e-06	2.25486e-06	2.70476e-06	6.96624e-07	6.76919e-07	2.76447e-06
M00104	Bile acid biosynthesis, cholesterol => cholate/chenodeoxycholate [PATH:map00120 map01100]	0	4.61262e-07	0	1.25858e-07	4.65629e-07	6.80148e-07	0	1.85977e-07	1.77866e-07	8.70331e-08	3.8019e-07	1.65557e-07	0	0	0	6.99817e-08	5.51271e-07	5.27192e-08	0	1.59534e-07	3.46244e-08	1.18686e-06	4.49994e-08	4.35103e-06	4.07656e-08	0	4.32355e-07	0	0	0	0	9.07016e-08	1.13024e-07	0	0	3.13425e-07	0	3.90169e-07
M00112	Tocopherol/tocotorienol biosynthesis [PATH:map00130 map01100 map01110]	1.0136e-05	1.36681e-06	0	1.96848e-06	3.7649e-06	3.15909e-06	3.2675e-07	4.48043e-06	2.7198e-06	1.39776e-06	1.43192e-06	1.62441e-06	6.42465e-07	1.12783e-06	7.01692e-07	2.3551e-06	8.78084e-07	2.40943e-07	0	3.36197e-07	3.19644e-07	2.2197e-07	9.73396e-07	2.36813e-07	3.84798e-06	0	9.89956e-07	3.14352e-06	0	2.86202e-06	1.12891e-06	5.2155e-07	6.13371e-07	0	7.98577e-07	1.16542e-06	3.66399e-07	1.12043e-06
M00113	Jasmonic acid biosynthesis [PATH:map00592 map01100 map01110]	0	5.48632e-07	7.10676e-07	7.55839e-06	5.26333e-06	7.15415e-07	3.52044e-06	0	3.44695e-06	1.90037e-06	1.69571e-05	1.12632e-06	4.27492e-05	8.34017e-08	1.10659e-06	8.52666e-07	3.39727e-06	6.17159e-07	2.72559e-05	8.74372e-07	1.16285e-06	1.45111e-05	1.82044e-06	3.56085e-05	3.95433e-06	1.51438e-06	1.39411e-07	1.41986e-05	1.43432e-06	5.18423e-06	4.48057e-06	4.52117e-06	1.75098e-07	0.000245928	4.66303e-05	8.06932e-06	6.32778e-07	1.2891e-05
M00114	Ascorbate biosynthesis, plants, glucose-6P => ascorbate [PATH:map00010 map00051 map00053 map01100 map01110]	0.000223421	0.0005322	0.000759144	0.000333074	0.000271668	0.000529643	0.000288134	0.000499696	0.000317143	0.000713583	0.000276399	0.000376358	0.000242558	0.000369866	0.00068646	0.000207286	0.000276117	0.000423388	0.000268789	0.000250712	0.000258554	0.000193273	0.000786278	0.000428368	0.000259239	0.000218715	0.000719091	0.000143408	0.00034715	0.000371188	0.000664054	0.000333804	0.000383031	0.000431122	0.000297597	0.000694929	0.000779616	0.000277663
M00115	NAD biosynthesis, aspartate => NAD [PATH:map00760 map01100]	0.00024667	0.000572473	0.000711	0.000355566	0.000329725	0.000556452	0.000353395	0.000598733	0.000350067	0.000645891	0.00042875	0.000325902	0.000285847	0.000218136	0.000643922	0.000253104	0.000431459	0.000316341	0.00039695	0.00018808	0.000363246	0.000344517	0.000660018	0.000578488	0.000252522	0.000144462	0.000654523	0.000255702	0.000228051	0.000248315	0.000601143	0.000357694	0.000446856	0.000174006	0.000684319	0.000608861	0.000608184	0.000344679
M00116	Menaquinone biosynthesis, chorismate => menaquinol [PATH:map00130 map01100 map01110]	0.00031889	0.000509688	0.000533766	0.000298903	0.000315263	0.000412432	0.000303544	0.000547025	0.000285309	0.000662336	0.00040197	0.000430048	0.000435382	0.000206686	0.000448818	0.00041591	0.000335619	0.000357818	0.000257833	0.000382736	0.000381283	0.00038069	0.000683717	0.000318612	0.000373047	0.000327456	0.000543585	0.000449122	0.000406619	0.000495475	0.000618642	0.000385706	0.000542537	0.000488511	0.000260541	0.000708389	0.000496868	0.000329588
M00117	Ubiquinone biosynthesis, prokaryotes, chorismate => ubiquinone [PATH:map00130 map01100 map01110]	0.000116135	0.000301952	0.000603016	9.61543e-05	0.000150757	0.000262311	0.000104865	0.000314921	0.000110898	0.000370089	0.000231535	0.000276405	0.000283155	0.000100237	0.000561409	0.000132281	0.000200029	0.000158982	0.000240106	8.97099e-05	0.000163481	0.00012686	0.000375257	0.000178726	0.000144901	0.000207178	0.000340303	0.00027067	0.000174253	0.000200437	0.000407643	0.000165701	0.00021139	7.8135e-05	0.00019942	0.000397693	0.000306591	0.000127251
M00118	Glutathione biosynthesis, glutamate => glutathione [PATH:map00480 map01100]	4.05298e-07	1.78945e-06	9.70923e-07	1.73398e-07	1.70298e-06	4.14298e-07	5.80731e-06	4.31975e-07	8.14903e-07	1.9222e-06	4.77286e-05	7.22231e-07	0.000104552	6.81031e-07	8.55121e-07	4.0841e-08	4.7514e-06	1.27051e-06	3.87364e-05	1.91606e-06	3.42521e-06	3.39621e-05	1.25528e-06	4.61031e-05	1.02866e-05	3.57034e-06	4.87205e-07	3.7649e-05	1.87238e-06	5.86135e-06	4.73662e-06	1.84559e-05	4.96915e-06	8.73338e-06	4.943e-05	2.72603e-06	1.83427e-06	4.20104e-05
M00119	Pantothenate biosynthesis, valine/L-aspartate => pantothenate [PATH:map00770 map01100 map01110]	0.000217644	0.00057076	0.00083933	0.000263513	0.000203954	0.00049854	0.000297174	0.000519413	0.000240674	0.000716707	0.000334335	0.000341859	0.000399946	0.0002035	0.000840753	0.000290544	0.000324444	0.000378561	0.000448581	0.000204742	0.000223602	0.00031025	0.000761356	0.000302417	0.00022251	0.000209357	0.00070797	0.000225286	0.000271545	0.00029443	0.000693073	0.00025717	0.00045504	0.000135001	0.000255477	0.000794938	0.000528849	0.000238256
M00120	Coenzyme A biosynthesis, pantothenate => CoA [PATH:map00770 map01100]	0.000227094	0.000509816	0.000642058	0.000282166	0.000268263	0.00046258	0.0003818	0.000451338	0.000308259	0.000646719	0.000311609	0.0003364	0.000280836	0.000219996	0.000617092	0.000151428	0.000347069	0.000249047	0.000304273	0.000224177	0.000212427	0.000177643	0.000630018	0.000526016	0.000262688	0.000178639	0.00064449	0.000202014	0.000199913	0.00018944	0.000573956	0.000304569	0.000409682	0.000311341	0.000428933	0.000648028	0.000548774	0.000245257
M00121	Heme biosynthesis, plants and bacteria, glutamate => heme [PATH:map00860 map01100 map01110]	0.000193083	0.000557742	0.000529319	0.000351741	0.00032228	0.000600145	0.000398448	0.000470626	0.000366437	0.00053145	0.000419238	0.000409383	0.000409724	0.000207955	0.000525714	0.000198831	0.000354937	0.000237989	0.000488498	0.000183547	0.000357306	0.000201424	0.000502208	0.000715303	0.000251702	0.000183376	0.000545956	0.000273624	0.000127522	0.00026008	0.000557356	0.000319067	0.000440205	0.000234955	0.00114357	0.000495472	0.000563518	0.000446121
M00122	Cobalamin biosynthesis, cobinamide => cobalamin [PATH:map00860 map01100]	0.000408712	0.000374494	6.81044e-05	0.00066114	0.00043311	0.000430098	0.000670472	0.00037334	0.000541084	0.000203426	0.000461822	0.000431165	0.00049002	0.000451579	0.00019539	0.000472719	0.000488642	0.000611223	0.000624907	0.000418144	0.000457077	0.000469373	0.000164286	0.000709055	0.000430375	0.000255902	0.00032318	0.000366534	0.000428201	0.000449283	0.000143771	0.000402196	0.000375762	0.000554532	0.000825458	0.000218845	0.000633566	0.000387107
M00123	Biotin biosynthesis, pimeloyl-ACP/CoA => biotin [PATH:map00780 map01100]	0.000119504	0.00013914	3.43394e-05	7.94265e-05	0.000153673	9.5887e-05	0.000121711	8.47666e-05	0.000128211	7.34603e-05	0.000185633	0.000111865	0.000213037	0.000153196	4.80388e-05	6.03375e-05	0.000162316	9.13958e-05	0.000232929	7.86646e-05	0.00011544	9.84093e-05	4.57152e-05	0.000296754	0.000138468	0.000108674	5.48897e-05	0.000147178	8.39124e-05	8.78994e-05	5.78264e-05	0.000156782	0.000168447	4.2464e-05	0.000275515	4.49319e-05	3.64576e-05	0.000163858
M00124	Pyridoxal biosynthesis, erythrose-4P => pyridoxal-5P [PATH:map00750 map01100]	8.29493e-05	0.000140062	0.000146761	5.4755e-05	0.000152921	0.000128616	0.000186098	0.000116391	9.41492e-05	0.000186059	0.00019888	0.000183341	0.000340947	0.000125604	0.000322725	0.000122353	0.000175136	0.000186718	0.000249347	9.03874e-05	0.000139577	0.000137098	9.46998e-05	5.86633e-05	0.000114334	0.000107112	0.000289696	9.1897e-05	0.000136198	0.000133574	0.000142068	0.000131247	0.000148323	9.9561e-05	0.000132197	0.000200774	0.000141312	0.000157239
M00125	Riboflavin biosynthesis, GTP => riboflavin/FMN/FAD [PATH:map00740 map01100 map01110]	0.000240779	0.000556644	0.000833631	0.000184479	0.000271148	0.000504796	0.000434668	0.000449982	0.000276587	0.000631778	0.000367306	0.000374024	0.000406549	0.000159263	0.0006657	0.000170869	0.000322169	0.000316984	0.000467711	0.000129129	0.000225426	0.000203139	0.000713206	0.000554175	0.000205516	9.8549e-05	0.000714095	0.00032472	0.000117674	0.000132651	0.000642799	0.000325905	0.000461676	0.000173209	0.000656595	0.000671387	0.000717448	0.000378086
M00126	Tetrahydrofolate biosynthesis, GTP => THF [PATH:map00790 map00670 map01100]	0.000319764	0.000659254	0.000732906	0.000507362	0.000449082	0.000587596	0.000613711	0.000575575	0.000426539	0.000950352	0.000497376	0.000680432	0.000495906	0.000588407	0.000683436	0.000323417	0.000472189	0.000433967	0.000524859	0.000543424	0.000388353	0.000274765	0.000817886	0.000604504	0.000526391	0.000556073	0.000831811	0.000331526	0.000336299	0.000369578	0.000714358	0.00041536	0.000633428	0.000650132	0.000480231	0.000729383	0.000815466	0.000314045
M00127	Thiamine biosynthesis, AIR => thiamine-P/thiamine-2P [PATH:map00730 map01100]	0.000237199	0.000604698	0.000976555	0.000212121	0.000245523	0.000570455	0.000380735	0.000605269	0.000248838	0.000769436	0.000249919	0.000350087	0.000134535	0.000216708	0.000831874	0.000168068	0.00027005	0.000226809	0.000239173	0.000137573	0.000333158	0.00015663	0.000865566	0.000425832	0.000195633	0.000126222	0.00074941	0.000175133	0.000134114	0.000179848	0.00074994	0.000280817	0.00054802	0.000142745	0.000284538	0.000817804	0.000691809	0.000246432
M00128	Ubiquinone biosynthesis, eukaryotes, 4-hydroxybenzoate => ubiquinone [PATH:map00130 map01100]	0	3.0964e-07	0	0	2.00266e-07	0	6.01022e-08	3.68203e-07	2.10947e-07	2.90692e-07	1.41237e-06	0	1.80615e-07	7.10272e-07	2.00884e-08	1.77937e-07	4.43185e-08	4.91331e-08	5.68798e-08	0	0	2.91511e-06	0	7.65955e-06	5.20121e-07	0	0	0	5.15238e-08	0	3.11906e-07	1.51427e-07	1.28753e-07	2.26505e-06	3.0594e-06	2.83276e-07	3.10897e-07	1.89544e-07
M00129	Ascorbate biosynthesis, animals, glucose-1P => ascorbate [PATH:map00040 map00053 map01100]	7.51972e-05	0.000212224	0.000243605	8.85547e-05	8.60826e-05	0.000169211	0.000136131	0.000194031	0.000122278	0.000137615	0.000133262	0.000156698	0.00023243	0.000110244	0.000256488	5.26629e-05	0.000134945	7.21597e-05	0.000147175	3.30494e-05	0.000122068	0.000104739	0.000170886	0.000196676	9.27209e-05	9.29541e-05	0.000221412	9.0094e-05	0.000130952	5.26896e-05	0.000174131	0.00015561	0.000137441	5.4454e-05	0.000163309	0.000244284	0.000205508	0.000149826
M00130	Inositol phosphate metabolism, PI=> PIP2 => Ins(1,4,5)P3 => Ins(1,3,4,5)P4 [PATH:map00562 map01100]	7.65385e-05	9.8e-06	2.04385e-05	1.17111e-05	4.64793e-05	2.69115e-05	6.69658e-05	2.3299e-05	2.90766e-05	1.31992e-05	6.28415e-05	2.8278e-05	7.92187e-05	4.47103e-05	1.25103e-05	9.62282e-05	6.35929e-05	0.000120419	6.51592e-05	2.82697e-05	4.1028e-05	8.08373e-05	2.68082e-05	6.07319e-05	3.89172e-05	4.32678e-05	1.30648e-05	2.8428e-05	8.89732e-05	6.67836e-05	3.72509e-05	4.55203e-05	1.30601e-05	1.43299e-05	1.4597e-05	1.08474e-05	2.58722e-05	2.21629e-05
M00131	Inositol phosphate metabolism, Ins(1,3,4,5)P4 => Ins(1,3,4)P3 => myo-inositol [PATH:map00562 map01100]	4.62132e-05	4.21353e-05	6.55529e-06	2.70789e-05	3.52564e-05	2.91559e-05	8.89993e-05	2.14428e-05	3.14413e-05	3.77758e-05	6.51012e-05	4.60484e-05	0.000133751	7.9273e-05	2.03442e-05	7.55287e-05	8.02777e-05	9.40035e-05	0.000108112	7.91109e-05	4.34457e-05	0.000121096	1.14138e-05	5.1015e-05	7.05455e-05	8.23454e-05	1.56825e-05	4.52706e-05	9.81581e-05	0.000102709	1.56707e-05	3.81679e-05	4.48545e-05	5.18113e-05	0.000296954	1.75253e-05	2.11806e-05	6.28258e-05
M00133	Polyamine biosynthesis, arginine => agmatine => putrescine => spermidine [PATH:map00330 map01100]	4.34383e-05	0.000179035	0.000309284	0.000105341	7.82991e-05	0.000175506	0.000116809	0.000208973	9.62505e-05	0.000235596	9.08322e-05	9.45959e-05	0.00014207	3.99006e-05	0.000240099	4.31663e-05	9.55778e-05	5.68232e-05	0.000133459	3.88274e-05	4.55585e-05	5.02574e-05	0.000248973	0.00016439	3.44058e-05	1.6926e-05	0.000262428	3.00391e-05	2.51585e-05	6.20062e-05	0.000212174	9.35327e-05	0.000186334	5.12642e-05	9.12438e-05	0.000230687	0.000248359	5.5875e-05
M00134	Polyamine biosynthesis, arginine => ornithine => putrescine [PATH:map00330 map01100]	2.7468e-05	2.44103e-06	1.76911e-06	3.35453e-06	1.2208e-05	1.95616e-05	4.15128e-05	4.00964e-06	1.84217e-05	4.95517e-06	1.2401e-05	1.73326e-05	7.84248e-06	3.24447e-05	6.02576e-06	3.9794e-06	6.85696e-06	4.81247e-05	2.39101e-06	8.29131e-06	1.91678e-05	5.0343e-06	2.5465e-06	9.10546e-07	6.92264e-06	2.86675e-05	2.12427e-05	2.08874e-05	2.3304e-05	5.87942e-07	5.82156e-06	5.10856e-06	4.47586e-06	3.01715e-05	4.76363e-06	1.31996e-05	7.61462e-05	6.29602e-06
M00135	GABA biosynthesis, eukaryotes, putrescine => GABA [PATH:map00330 map01100]	2.0935e-05	0.000118689	0.000183473	4.588e-05	2.73831e-05	9.83212e-05	4.94811e-05	0.000112637	2.98722e-05	0.000175622	3.92382e-05	5.60813e-05	2.12156e-05	3.63193e-05	0.00018676	1.39849e-05	4.32849e-05	1.64045e-05	2.60421e-05	2.06074e-05	2.3994e-05	4.05814e-05	0.000210424	9.62934e-05	2.74722e-05	2.07714e-05	0.000159019	5.60721e-05	2.54482e-05	2.89388e-05	0.000142642	4.8255e-05	9.74547e-05	2.49696e-05	0.000224967	0.000185759	0.000126946	4.33238e-05
M00136	GABA biosynthesis, prokaryotes, putrescine => GABA [PATH:map00330 map01100]	0	1.65692e-06	1.55191e-06	0	7.87727e-07	1.22128e-07	4.64447e-06	0	1.70955e-07	1.27704e-06	2.00336e-05	5.13812e-07	1.55115e-05	1.02133e-07	2.71502e-07	0	2.89178e-06	7.27945e-07	0	2.61041e-06	0	2.17218e-05	1.38142e-06	2.91233e-05	3.54502e-06	1.12461e-06	1.33444e-07	2.55094e-05	3.16853e-06	4.81832e-06	4.7083e-06	4.70562e-06	5.44973e-08	1.39814e-05	5.3965e-05	2.86562e-06	4.19075e-07	3.07498e-05
M00140	C1-unit interconversion, prokaryotes [PATH:map00670 map01100]	9.12032e-05	0.000171388	5.88542e-05	0.00020699	0.000145588	0.000265926	0.000305484	0.000159482	0.000255013	0.000112603	0.000238982	0.000213262	0.000110062	8.75638e-05	6.11139e-05	7.35006e-05	0.000179692	0.000161013	0.000161094	8.66469e-05	0.000179361	5.80198e-05	8.85702e-05	0.000277783	0.000112782	7.03518e-05	0.000212455	9.69221e-05	2.88593e-05	8.32189e-05	0.000108279	0.000164934	0.000163438	0.000200291	0.000631701	8.49751e-05	0.000476493	0.000180852
M00141	C1-unit interconversion, eukaryotes [PATH:map00670 map01100]	1.25034e-05	3.69038e-05	9.92791e-06	2.39463e-05	2.89686e-05	6.27782e-05	0.000127969	3.10514e-05	7.80781e-05	2.00659e-05	4.83854e-05	6.08824e-05	4.40837e-05	1.21137e-05	9.21251e-06	1.777e-05	3.46754e-05	6.48151e-05	3.61835e-05	1.10822e-05	3.64782e-05	1.96805e-05	9.02859e-06	6.18575e-05	3.13188e-05	2.18948e-05	7.83743e-05	9.17785e-06	4.7533e-06	2.15661e-05	3.22543e-05	4.25801e-05	1.2833e-05	0.000114355	0.000224702	3.58092e-05	0.000262548	2.64237e-05
M00142	NADH:ubiquinone oxidoreductase, mitochondria [PATH:map00190]	5.71835e-08	0	1.93389e-08	0	0	0	0	4.1501e-06	0	0	0	0	0	0	0	0	2.36726e-08	0	0	0	0	4.62913e-08	0	6.0336e-06	0	0	0	0	0	0	1.0209e-08	1.96002e-05	0	0	0	0	0	0
M00143	NADH dehydrogenase (ubiquinone) Fe-S protein/flavoprotein complex, mitochondria [PATH:map00190]	6.55306e-05	2.3376e-06	0	0	4.27123e-06	0	3.22825e-05	1.32027e-06	1.20829e-05	9.63523e-07	0	3.17188e-06	8.79516e-06	0	3.5884e-06	4.44214e-05	0	5.82904e-05	1.31348e-05	7.38506e-06	0	9.00143e-06	2.26128e-07	0	2.27974e-06	5.05706e-08	4.20196e-07	0	1.83529e-05	3.07298e-07	3.15247e-07	1.94726e-05	8.95726e-07	0	3.04137e-06	3.12638e-06	0	5.13165e-06
M00144	NADH:quinone oxidoreductase, prokaryotes [PATH:map00190]	0.000176062	0.000824011	0.00149065	0.000336109	0.000254253	0.00075394	0.000256971	0.000782241	0.000251544	0.00119285	0.000363175	0.000474245	0.000590578	0.000150735	0.00131803	0.000150936	0.00036103	0.000197842	0.000473596	0.00023582	0.000255316	0.000308434	0.00138088	0.000491189	0.000273337	0.000146403	0.00113444	0.000292773	0.000178749	0.000295928	0.00115252	0.000349503	0.000667746	0.000365709	0.00065725	0.00133493	0.000824849	0.0003443
M00145	NAD(P)H:quinone oxidoreductase, chloroplasts and cyanobacteria [PATH:map00190]	7.41212e-07	6.20156e-08	0	4.69274e-07	3.06246e-07	0	2.46e-07	0	0	8.34797e-07	9.22724e-07	0	0	7.52555e-08	0	0	0	0	0	1.73634e-07	0	0	0	4.97869e-08	0	1.32319e-05	0	1.01929e-05	9.04373e-07	0	0	0	3.96461e-08	0	2.58671e-07	8.72661e-08	2.69188e-06	0
M00146	NADH dehydrogenase (ubiquinone) 1 alpha subcomplex [PATH:map00190]	0	8.03732e-08	0	2.13613e-07	1.11637e-07	0	0	0	2.96639e-08	0	1.35974e-06	0	0	0	0	0	0	0	2.50903e-06	0	0	2.55525e-07	0	7.85628e-08	0	0	0	0	0	0	9.35667e-08	0	0	1.00444e-07	0	0	0	0
M00148	Succinate dehydrogenase (ubiquinone) [PATH:map00190]	3.82587e-07	6.57077e-07	7.0767e-07	0	3.43911e-07	0	2.25174e-06	8.02693e-07	1.68619e-07	9.6495e-07	9.14613e-06	2.91296e-06	3.65474e-05	1.64039e-07	1.25996e-07	0	2.50389e-06	4.96104e-07	2.22024e-05	7.15162e-07	2.68013e-08	1.23358e-05	4.04364e-07	1.61665e-05	1.57686e-06	8.10752e-07	1.23454e-08	1.25672e-05	8.25009e-07	2.26598e-06	2.33933e-06	1.70495e-06	7.81836e-08	5.40766e-06	2.70759e-05	1.10202e-06	2.47652e-07	1.34758e-05
M00149	Succinate dehydrogenase, prokaryotes [PATH:map00190]	5.00277e-05	0.000269244	0.000575572	8.09136e-05	4.63351e-05	0.000299759	0.000103467	0.000282078	7.74121e-05	0.000469282	8.42889e-05	0.000135619	0.000152768	8.40191e-05	0.00041678	3.54066e-05	9.61169e-05	6.91493e-05	9.73701e-05	6.88874e-05	6.69309e-05	4.62986e-05	0.000475462	0.000184691	6.29441e-05	2.82774e-05	0.000429981	8.60173e-05	3.48895e-05	8.46137e-05	0.000414278	9.65744e-05	0.000264848	4.96633e-05	8.58733e-05	0.000433952	0.000405119	8.22801e-05
M00150	Fumarate reductase, prokaryotes [PATH:map00190]	3.38116e-05	0.000154615	1.07864e-05	5.91462e-05	0.000114821	5.47884e-05	8.45315e-05	0.000107419	0.000116482	0.000114572	0.000138947	0.000120005	0.000133791	6.71089e-05	6.81235e-05	0.000128474	0.000151311	9.18021e-05	0.000139498	7.62761e-05	0.000116998	5.54674e-05	2.77757e-05	6.96254e-05	8.14598e-05	0.000162407	6.83962e-05	6.08665e-05	2.66051e-05	6.77649e-05	9.13102e-05	0.000119395	0.000104437	9.09556e-05	0.000581934	2.39796e-05	0.000211189	0.000120157
M00151	Cytochrome bc1 complex respiratory unit [PATH:map00190]	0	8.33962e-08	1.5931e-05	0	0	1.70772e-07	1.12484e-06	4.76534e-08	6.75264e-07	9.64618e-08	2.93699e-07	8.29843e-07	8.5324e-07	3.12216e-07	1.63808e-07	0	0	1.45169e-06	2.10027e-08	3.49349e-06	7.97562e-07	5.15499e-07	4.36302e-07	2.42145e-06	7.59043e-08	1.19072e-07	2.22535e-07	0	7.27791e-07	8.53453e-08	9.144e-07	3.72155e-07	3.41583e-07	1.32853e-05	1.0196e-05	3.61573e-08	3.23002e-06	2.2036e-06
M00152	Cytochrome bc1 complex [PATH:map00190]	0	8.33962e-08	1.61741e-05	0	0	1.70772e-07	1.12484e-06	4.76534e-08	6.75264e-07	9.64618e-08	2.93699e-07	8.29843e-07	8.5324e-07	3.12216e-07	1.63808e-07	0	0	1.45169e-06	2.10027e-08	3.49349e-06	7.97562e-07	5.15499e-07	4.36302e-07	2.42145e-06	7.59043e-08	1.19072e-07	2.22535e-07	0	7.27791e-07	8.53453e-08	9.144e-07	3.72155e-07	3.41583e-07	1.46528e-05	1.2109e-05	3.61573e-08	3.54229e-06	2.2036e-06
M00153	Cytochrome bd ubiquinol oxidase [PATH:map00190]	6.88501e-06	0.000133728	0.00024552	6.64819e-05	7.98157e-05	0.000110227	9.40795e-05	0.000116204	6.08936e-05	0.000268568	6.433e-05	0.000126908	0.000120999	1.727e-05	0.000212367	1.4151e-05	5.22049e-05	6.82283e-05	7.16354e-05	9.72206e-05	3.34657e-05	3.08286e-05	0.000252782	5.01199e-05	8.13545e-05	1.00058e-05	0.000283871	4.52269e-05	1.22264e-05	3.32735e-05	0.00018584	3.92362e-05	0.000105466	0.000302965	0.000125957	0.000299348	0.000337799	2.44785e-05
M00154	Cytochrome c oxidase [PATH:map00190]	5.3247e-08	0	1.48705e-05	0	0	0	0	0	2.56616e-08	0	0	0	0	2.93605e-07	0	0	0	0	2.09959e-07	3.74773e-08	0	3.1121e-07	4.67691e-08	2.51548e-06	0	0	0	1.31596e-07	0	0	0	5.91399e-08	0	1.26474e-05	1.05217e-05	0	4.6278e-06	1.56935e-07
M00157	F-type ATPase, prokaryotes and chloroplasts [PATH:map00190 map00195]	0.00043956	0.00119898	0.00110328	0.0010278	0.000567334	0.00111165	0.000869586	0.00111516	0.000663725	0.00116691	0.000768647	0.000674974	0.000606832	0.000411631	0.00106504	0.000344557	0.000697559	0.000497838	0.00105285	0.000448163	0.000608489	0.000675639	0.00105819	0.00155639	0.000485469	0.000255651	0.00123904	0.000700133	0.000309032	0.000497296	0.00101249	0.000737432	0.000844094	0.000403017	0.00153691	0.00129747	0.00105647	0.000688819
M00158	F-type ATPase, eukaryotes [PATH:map00190]	1.09361e-07	0	3.79986e-06	0	9.82611e-07	0	0	0	0	0	0	0	0	7.31905e-08	0	0	0	0	3.48968e-08	0	0	0	3.20188e-08	2.4665e-06	2.90063e-08	0	0	0	0	1.18156e-07	0	0	0	5.25293e-06	4.99232e-06	0	1.17237e-06	3.48109e-06
M00159	V-type ATPase, prokaryotes [PATH:map00190]	0.000336521	0.000397633	5.74387e-05	0.000818045	0.00030118	0.000520468	0.000412688	0.000279096	0.000520599	0.000172863	0.000549862	0.00035565	0.000210558	0.000405516	0.000183925	0.00020007	0.000482936	0.000184397	0.000436852	0.00026576	0.00053213	0.00024348	0.000132164	0.000687173	0.000335707	0.000160886	0.000186602	0.000452658	0.000142966	0.000199684	0.000121075	0.000397311	0.00041013	0.000131776	0.00185167	0.000103215	0.000118555	0.000629915
M00160	V-type ATPase, eukaryotes [PATH:map00190]	1.72831e-06	9.61895e-07	1.66877e-06	6.68907e-06	3.27324e-07	1.48215e-06	6.50027e-07	1.05936e-06	1.72419e-06	4.41102e-07	4.18539e-07	8.57102e-07	0	2.68837e-06	1.17327e-06	1.42801e-06	5.54482e-07	4.95078e-08	8.84489e-07	3.41431e-08	1.71414e-06	5.18516e-08	5.04582e-07	0	2.79976e-07	0	6.82693e-07	0	0	0	7.35952e-08	4.77237e-06	7.23194e-07	3.42536e-06	6.60146e-06	4.16661e-07	2.2538e-06	2.95388e-07
M00161	Photosystem II [PATH:map00195] [BR:ko00194]	7.46297e-08	0	0	6.11122e-08	8.29516e-08	0	0	0	0	0	0	0	0	0	0	0	0	0	0	1.16196e-07	0	0	0	6.74279e-08	0	0	0	0	1.09452e-07	0	0	0	0	0	0	0	7.03226e-07	0
M00162	Cytochrome b6f complex [PATH:map00195]	3.61056e-06	5.33881e-06	7.33057e-08	8.17737e-07	8.77998e-06	1.0274e-06	4.47998e-07	5.9999e-07	9.79727e-07	2.19238e-06	2.70653e-07	5.47456e-07	2.88173e-07	0	5.16267e-07	2.74734e-06	3.94435e-06	5.50591e-06	2.70347e-05	1.55614e-07	7.03682e-07	9.14751e-06	1.73549e-06	0	1.23873e-06	3.41829e-08	8.35375e-07	0	2.36534e-06	2.04649e-06	6.68091e-07	1.68456e-06	4.68132e-08	1.12118e-07	0	3.33674e-06	9.86901e-08	1.6269e-06
M00165	Reductive pentose phosphate cycle (Calvin cycle) [PATH:map00710 map01200 map01100 map01120]	0.000393811	0.000849329	0.000954328	0.000644876	0.000434929	0.00084121	0.000559391	0.000772892	0.00058802	0.000785564	0.000614269	0.000522583	0.00077535	0.000406851	0.000896683	0.000274067	0.000578078	0.000393235	0.000817634	0.000332161	0.000399237	0.000489036	0.000931861	0.00120108	0.000446049	0.000299652	0.000799464	0.000482837	0.000287251	0.000355664	0.000826885	0.000516732	0.000703948	0.000374802	0.00146679	0.000881783	0.000702827	0.000718837
M00166	Reductive pentose phosphate cycle, ribulose-5P => glyceraldehyde-3P [PATH:map00710 map01200 map01100 map01120]	0.000152862	0.000224341	0.000226742	0.000137587	0.000128937	0.000219063	0.000146278	0.000210175	0.000170194	0.000233895	0.000196697	0.000148555	0.000282895	0.000117822	0.000233209	8.60464e-05	0.000153267	0.00010468	0.000245248	7.00165e-05	0.000124831	0.000141401	0.000203773	0.000452953	0.000109252	0.000103684	0.000225077	0.00012716	0.000102351	8.25912e-05	0.000201591	0.000167111	0.000189262	3.95391e-05	0.000339514	0.00023312	0.000124543	0.000216031
M00167	Reductive pentose phosphate cycle, glyceraldehyde-3P => ribulose-5P [PATH:map00710 map01200 map01100 map01120]	0.000240949	0.000624988	0.000727586	0.000507289	0.000305992	0.000622147	0.000413113	0.000562717	0.000417826	0.00055167	0.000417572	0.000374027	0.000492456	0.000289029	0.000663474	0.000188021	0.000424812	0.000288555	0.000572385	0.000262145	0.000274406	0.000347635	0.000728088	0.000748128	0.000336797	0.000195968	0.000574388	0.000355677	0.0001849	0.000273072	0.000625294	0.000349621	0.000514686	0.000335263	0.00112727	0.000648664	0.000578284	0.000502806
M00168	CAM (Crassulacean acid metabolism), dark [PATH:map00620 map00710 map01200 map01100 map01120]	1.22734e-05	2.70981e-05	2.32054e-06	2.82569e-06	1.48941e-05	7.78601e-06	2.15556e-05	7.69393e-06	1.00307e-05	1.94396e-05	4.21207e-05	2.94059e-05	5.40333e-05	2.53629e-05	3.80852e-06	3.36799e-06	1.78155e-05	1.66712e-05	2.93832e-05	9.85655e-06	1.19194e-05	1.21064e-05	5.95954e-06	2.051e-05	1.94534e-05	3.32269e-05	1.53718e-05	2.25834e-05	1.40464e-05	1.66891e-05	9.12242e-06	1.81248e-05	8.33182e-06	9.79519e-06	6.30671e-05	7.59001e-06	4.5011e-06	1.05796e-05
M00169	CAM (Crassulacean acid metabolism), light [PATH:map00620 map00710 map01200 map01100 map01120]	6.90346e-05	0.000266881	0.000463449	5.65031e-05	4.04655e-05	0.000201801	7.65921e-05	0.000223938	5.37261e-05	0.000373725	6.49818e-05	0.000147228	3.57013e-05	9.98471e-05	0.000537497	2.94736e-05	9.04842e-05	4.55043e-05	3.76101e-05	3.38708e-05	6.40247e-05	3.24029e-05	0.000415015	4.73251e-05	5.00895e-05	9.73892e-05	0.00045541	5.8358e-05	4.60497e-05	6.00562e-05	0.000342964	0.000102027	0.000175357	1.66395e-05	0.000111781	0.000440247	0.000196279	7.59826e-05
M00170	C4-dicarboxylic acid cycle, phosphoenolpyruvate carboxykinase type [PATH:map00710 map01200 map01100 map01120]	2.13303e-05	0.000138669	0.000258288	1.05766e-05	3.60282e-05	8.07477e-05	2.08917e-05	8.87062e-05	1.69071e-05	2.72778e-05	5.82384e-05	1.25898e-05	4.74257e-05	4.99773e-06	9.45172e-06	9.34695e-06	2.47868e-05	8.76977e-06	5.55723e-05	8.39427e-06	2.4621e-05	6.63805e-06	6.79026e-06	9.9018e-05	2.38018e-05	5.19817e-06	1.14374e-05	9.7018e-06	1.08476e-05	2.95835e-05	0.000118232	2.23508e-05	1.9511e-05	7.06175e-06	0.000111437	8.83733e-05	5.3588e-06	3.12108e-05
M00171	C4-dicarboxylic acid cycle, NAD - malic enzyme type [PATH:map00710 map01200 map01100 map01120]	6.30567e-05	0.000167194	0.000283175	5.70436e-05	2.74738e-05	0.000134595	7.82567e-05	0.000128154	4.49627e-05	0.000241917	7.16907e-05	0.000100264	7.0409e-05	8.99224e-05	0.000362923	1.71216e-05	6.73727e-05	2.85554e-05	6.20468e-05	2.39941e-05	4.9364e-05	2.93119e-05	0.00023948	5.52595e-05	4.54948e-05	7.65258e-05	0.000337944	5.8723e-05	3.80459e-05	4.75307e-05	0.000195443	9.18965e-05	0.00010494	1.00238e-05	0.000125491	0.000277299	0.00010207	6.9977e-05
M00172	C4-dicarboxylic acid cycle, NADP - malic enzyme type [PATH:map00620 map00710 map01200 map01100 map01120]	6.94506e-05	0.00027038	0.000464024	5.73895e-05	4.10658e-05	0.00020226	8.5313e-05	0.000224294	5.51496e-05	0.000374237	8.08838e-05	0.000147855	3.58057e-05	0.000100074	0.000539413	2.95842e-05	9.14509e-05	4.56276e-05	3.76735e-05	3.41874e-05	6.42349e-05	3.67405e-05	0.000415493	5.28571e-05	5.15811e-05	9.80806e-05	0.000459888	5.869e-05	4.60497e-05	6.41715e-05	0.000343637	0.000102503	0.000179033	1.7026e-05	0.000148339	0.000440589	0.000197348	7.66696e-05
M00173	Reductive citrate cycle (Arnon-Buchanan cycle) [PATH:map00720 map01200 map01100 map01120]	0.000656935	0.00148983	0.00185493	0.000835409	0.000828694	0.00138195	0.000913071	0.00144386	0.000884579	0.00165705	0.0010378	0.00105508	0.00119332	0.000922003	0.00179129	0.000687425	0.00106977	0.000900936	0.00117246	0.000686562	0.000880367	0.000791287	0.00166549	0.00109063	0.000805007	0.000897175	0.00175732	0.00075135	0.000679168	0.000810518	0.0016435	0.00103352	0.001226	0.000896867	0.00173647	0.00172182	0.00171768	0.00103763
M00175	Nitrogen fixation, nitrogen => ammonia [PATH:map00910 map01100 map01120]	3.30103e-05	5.02081e-05	1.19063e-05	4.16087e-05	4.36972e-05	5.14832e-05	2.89727e-05	4.24074e-05	3.8777e-05	1.51352e-05	5.7727e-05	3.66187e-05	9.99668e-06	1.8189e-05	1.64995e-05	2.49091e-05	3.71433e-05	1.86072e-05	1.53801e-05	2.67364e-05	3.43926e-05	7.5529e-06	1.5275e-05	3.89906e-05	3.34716e-05	1.02709e-05	1.74423e-05	1.19617e-05	1.685e-05	1.7769e-05	1.19598e-05	3.55365e-05	4.0873e-05	2.84592e-06	2.14786e-05	9.37697e-06	1.252e-05	2.28366e-05
M00176	Assimilatory sulfate reduction, sulfate => H2S [PATH:map00920 map01100 map01120]	0.000204018	8.45228e-05	1.48386e-05	0.000148895	0.000135688	0.000196704	0.000190669	8.0518e-05	0.000114217	4.74052e-05	0.000173695	7.82634e-05	0.000291845	7.10721e-05	4.07046e-05	0.000119688	0.000150446	0.000142904	0.000275924	6.87238e-05	0.000109856	0.000169043	3.36309e-05	0.000284916	6.9493e-05	6.28798e-05	4.46323e-05	0.000167053	0.000108071	6.61127e-05	0.000119023	0.000121672	5.95063e-05	4.2052e-05	0.000131152	4.45346e-05	4.14691e-05	0.000206324
M00177	#N/A	8.87105e-07	4.69771e-06	4.85804e-06	2.57548e-07	3.00564e-06	2.37437e-06	5.47558e-06	4.41208e-06	7.04929e-06	2.05566e-06	5.79823e-06	2.11159e-06	5.27546e-07	4.09364e-07	1.63663e-06	3.66747e-06	1.4399e-05	3.82863e-06	6.16171e-07	9.38254e-06	5.23889e-07	1.71346e-06	7.79774e-07	0	4.33976e-06	2.24632e-07	3.60504e-06	1.18051e-06	3.87755e-07	1.12258e-07	3.73787e-06	4.64264e-05	8.80126e-06	8.03895e-06	2.27648e-05	3.17982e-06	5.40774e-06	3.36282e-06
M00178	#N/A	0.00261529	0.00630193	0.00723275	0.0035706	0.00347382	0.00662578	0.00465972	0.00593448	0.00458241	0.00694398	0.00494875	0.00446837	0.00373419	0.00251056	0.0068733	0.00246703	0.00424419	0.00320273	0.004484	0.00224382	0.00422389	0.00347209	0.00676567	0.00799128	0.00281159	0.00206451	0.00714884	0.00317679	0.00191673	0.00312862	0.00647768	0.00452338	0.00503127	0.00264155	0.00756454	0.00663688	0.00758282	0.00591561
M00179	#N/A	0.00148138	0.00388694	0.00455469	0.00206682	0.00213337	0.00399305	0.00261821	0.00353332	0.00267254	0.00417756	0.00286803	0.00265693	0.00224393	0.00143902	0.00421658	0.00137836	0.00256031	0.00193422	0.00277816	0.00135697	0.00239668	0.00211277	0.00412882	0.00448448	0.00171403	0.00113011	0.00428287	0.001659	0.0011457	0.00182497	0.00387667	0.00262941	0.00294833	0.00173347	0.00448671	0.00406855	0.00448911	0.00346807
M00180	#N/A	2.61822e-08	8.34657e-06	3.51217e-07	1.01153e-06	1.57229e-06	1.70958e-08	4.90753e-06	0	3.13095e-06	0	1.02243e-06	2.60841e-07	0	4.92789e-08	0	1.2669e-06	3.431e-07	1.71285e-07	0	3.76107e-06	5.4012e-06	1.03703e-07	6.24244e-07	2.33148e-05	5.74236e-08	0	3.0881e-06	1.73896e-05	5.29203e-08	3.05888e-06	5.20264e-07	2.68005e-06	2.88896e-05	0	1.01117e-06	1.17765e-07	5.05658e-07	1.80652e-06
M00181	#N/A	1.56839e-06	7.68607e-06	1.21492e-06	4.33772e-05	1.21873e-05	1.12313e-05	5.39743e-06	6.65248e-06	1.68309e-05	2.88507e-06	2.04774e-05	8.69984e-06	1.03983e-05	1.30343e-05	2.84075e-06	6.43281e-06	1.09648e-05	5.10263e-06	2.00951e-05	1.1445e-05	1.44864e-05	1.41687e-05	1.27881e-06	4.60891e-05	1.10515e-05	3.04802e-06	3.45802e-06	1.40412e-06	9.68737e-07	7.5804e-06	1.89793e-06	1.23654e-05	1.00341e-05	6.65458e-06	0.000157293	4.4761e-06	6.60706e-06	5.17703e-05
M00182	#N/A	0	0	2.44467e-07	0	0	0	0	0	0	0	0	0	0	3.02428e-08	0	0	0	0	0	0	0	1.08668e-07	0	0	0	0	0	0	0	0	0	4.18902e-06	0	1.36474e-06	1.46797e-06	0	2.24719e-07	0
M00183	#N/A	0.000229646	0.000346212	0.000301478	0.000281843	0.000245101	0.000432667	0.000293151	0.000366913	0.000342144	0.000316524	0.000309715	0.000330326	0.000302436	0.000176641	0.000290864	0.00025858	0.000316199	0.000167685	0.000349641	0.000118883	0.000251973	0.000278485	0.000309741	0.000657265	0.000192341	0.000105529	0.000314211	0.00024996	0.000127668	0.00016464	0.000307832	0.000371578	0.00024591	9.8324e-05	0.000593117	0.000252539	0.000266976	0.000458024
M00185	#N/A	6.7144e-05	8.19859e-05	1.24945e-05	0.000173512	8.6015e-05	6.95265e-05	0.000115232	6.0929e-05	9.17059e-05	2.79751e-05	8.99295e-05	5.72695e-05	0.00010417	4.04197e-05	4.34178e-05	3.85283e-05	7.7609e-05	2.74177e-05	0.000200759	3.98813e-05	6.7404e-05	3.9491e-05	3.21404e-05	0.000177994	3.70026e-05	2.54521e-06	3.11489e-05	9.62102e-05	3.95561e-05	4.57076e-05	1.95373e-05	7.36838e-05	3.98901e-05	2.57125e-05	7.04113e-05	2.18498e-05	2.97625e-05	0.000100325
M00186	#N/A	1.70266e-07	6.91319e-07	4.55082e-07	1.53066e-07	3.04403e-07	5.85568e-07	0	5.69144e-06	1.83466e-06	1.06438e-06	2.12535e-07	3.19885e-06	2.60261e-08	0	3.28695e-06	1.03297e-07	2.83064e-07	7.00352e-07	0	5.79693e-07	1.75524e-07	4.61837e-07	2.12066e-07	0	8.02301e-08	0	0	0	0	1.19882e-06	2.35078e-07	6.2106e-07	4.48122e-07	0	0	1.02243e-06	0	8.04679e-06
M00188	#N/A	0.000101035	0.000268768	0.000197702	0.000203259	0.000129044	0.000254161	0.000144389	0.000208334	0.000175645	0.000254505	0.000150453	0.000142891	5.82164e-05	0.00053444	0.000206344	0.000103939	0.000153648	0.000104764	0.000233671	9.24783e-05	0.000157664	0.000108527	0.000209795	0.000260477	9.15337e-05	0.000120942	0.000185228	0.000119238	7.95074e-05	8.89216e-05	0.000196316	0.000155526	0.000185152	5.35944e-05	0.000554162	0.000199392	0.000179532	0.000163252
M00189	#N/A	0.000136322	0.00022515	0.000191177	0.000190685	6.29112e-05	0.000146974	0.000122563	0.000183532	0.000115617	0.000174174	0.000109862	0.00011541	0.000100873	9.69699e-05	0.00021496	0.000126906	0.000105264	0.000115246	0.000182095	7.91771e-05	0.000117887	5.43675e-05	0.000199739	0.000299014	7.89638e-05	7.43626e-05	0.000173729	0.000112427	6.44933e-05	7.61787e-05	0.000193355	9.14616e-05	0.000145838	3.41459e-05	0.000209879	0.000190706	0.00014471	7.50137e-05
M00190	#N/A	1.66261e-05	3.26705e-05	7.55084e-06	3.85161e-05	4.38839e-05	9.23563e-05	4.60719e-05	3.48349e-05	6.79824e-05	2.84126e-05	3.85298e-05	4.53434e-05	2.71546e-05	2.11347e-05	1.43666e-05	1.79476e-05	4.65759e-05	3.41964e-05	0.000121241	2.98884e-05	4.76895e-05	0.000148948	1.7634e-05	5.23847e-05	3.65676e-05	3.31863e-05	2.49679e-05	4.30647e-05	2.86302e-05	1.11914e-05	3.15647e-05	0.000115121	1.01739e-05	5.71874e-05	0.000103061	4.31284e-05	8.03301e-05	0.000106593
M00191	#N/A	0	2.6975e-06	1.72386e-06	1.87921e-06	9.37587e-07	1.58614e-07	1.31189e-05	2.58151e-07	3.25534e-07	1.94058e-06	1.94757e-05	3.57831e-07	8.32146e-05	2.30947e-07	1.40847e-06	1.09002e-06	3.53349e-06	7.05234e-07	4.82929e-05	1.87207e-06	1.00669e-07	4.58447e-05	1.17752e-06	4.59721e-05	1.48051e-05	4.35164e-06	1.12223e-06	2.62167e-05	2.92505e-06	1.23737e-05	4.66163e-06	5.2953e-06	7.17652e-07	1.03224e-05	5.87272e-05	7.57684e-06	1.28855e-06	3.61978e-05
M00192	#N/A	0	0	0	0	1.09229e-07	0	0	0	0	0	1.52261e-07	0	0	0	0	0	3.93451e-08	0	0	0	0	0	0	2.33247e-06	2.59799e-07	0	0	0	0	0	1.3482e-06	0	0	2.6547e-07	2.14117e-07	0	3.15137e-08	0
M00193	#N/A	2.38238e-06	9.06481e-05	4.07145e-06	8.58535e-06	6.84996e-06	8.07654e-06	2.79538e-05	8.448e-06	3.32784e-05	5.15646e-05	1.96179e-05	4.0192e-05	7.95254e-05	3.35531e-06	5.6813e-06	1.15297e-05	9.73109e-06	6.28388e-06	3.10592e-05	1.61503e-05	2.40583e-05	0.000148657	3.7407e-06	7.41854e-05	1.63488e-05	7.66569e-05	8.85164e-06	4.57066e-05	5.37216e-06	3.30908e-05	8.76903e-06	1.74044e-05	2.64969e-05	1.67853e-05	0.000101833	2.54507e-05	4.10925e-06	0.000107041
M00194	#N/A	3.98315e-05	4.83495e-05	9.53906e-06	0.000125459	6.29602e-05	0.0001031	6.98373e-05	4.95372e-05	8.91527e-05	2.53554e-05	0.000113329	3.84689e-05	0.000217361	6.22916e-05	2.26472e-05	3.27468e-05	7.93167e-05	2.8965e-05	0.000217851	2.89559e-05	7.74072e-05	0.00010517	1.76295e-05	0.000210637	5.69479e-05	1.77873e-05	2.66982e-05	7.52227e-05	2.12842e-05	6.4701e-05	2.6526e-05	8.94763e-05	6.82873e-05	2.44806e-05	0.000362228	2.75258e-05	1.88113e-05	9.53919e-05
M00196	#N/A	0.000254516	0.000291738	4.91211e-05	0.000519295	0.000319323	0.000419223	0.000379132	0.000342854	0.000409468	0.000135477	0.000319365	0.000232485	0.000156363	0.000291867	0.000154541	0.000207231	0.000325667	0.000164405	0.000400906	0.000369817	0.00033447	0.000270264	0.000115335	0.000914814	0.000250712	9.93588e-05	0.000189585	0.000289966	8.62537e-05	0.000259744	0.000110849	0.000372107	0.000421787	9.40979e-05	0.00125224	9.23642e-05	0.00010769	0.000333829
M00197	#N/A	4.14051e-05	6.11595e-05	1.02813e-05	0.000152641	8.81973e-05	0.000121934	6.8344e-05	7.53732e-05	0.000112276	2.89501e-05	9.2557e-05	4.80998e-05	8.335e-05	6.90634e-05	2.56773e-05	3.40464e-05	8.49341e-05	3.40889e-05	0.00019516	3.12208e-05	9.12983e-05	8.395e-05	1.94253e-05	0.000302349	5.78152e-05	1.58611e-05	3.09126e-05	5.18897e-05	1.96414e-05	6.57833e-05	2.13538e-05	0.000102254	7.98943e-05	1.10253e-05	0.000314677	2.61166e-05	2.94101e-05	8.71417e-05
M00198	#N/A	1.12529e-05	2.74374e-05	9.10231e-06	4.10834e-05	2.13782e-05	2.741e-05	3.92021e-05	2.4791e-05	3.94243e-05	1.46088e-05	4.75752e-05	2.4882e-05	0.000140704	2.01786e-05	1.67548e-05	2.13123e-05	3.64487e-05	2.08033e-05	0.000107123	4.30693e-05	3.10315e-05	4.07222e-05	1.54073e-05	9.05594e-05	2.9105e-05	2.01298e-05	1.61425e-05	5.16491e-05	2.20639e-05	2.34087e-05	2.08539e-05	2.73315e-05	1.34983e-05	4.34306e-05	0.00018978	1.3012e-05	8.19444e-06	3.54887e-05
M00199	#N/A	7.88549e-05	5.77536e-05	1.46084e-05	0.000247417	2.43051e-05	8.97949e-05	5.5621e-05	6.89203e-05	0.000111306	4.19535e-05	5.22469e-05	4.22705e-05	2.09572e-05	9.67317e-05	5.59612e-05	6.58977e-05	7.64754e-05	3.07592e-05	0.000101686	7.95185e-05	0.000119949	2.28657e-05	2.47585e-05	0.000242609	9.31266e-05	1.49311e-05	5.4502e-05	6.88316e-05	1.01519e-05	3.66996e-05	1.06668e-05	4.8027e-05	9.21097e-05	1.17172e-06	9.7861e-06	1.8698e-05	2.99528e-05	6.52084e-05
M00200	#N/A	3.98315e-05	4.73973e-05	7.40549e-06	0.000125459	6.22449e-05	0.0001031	6.59635e-05	4.75954e-05	8.8813e-05	2.20939e-05	8.78151e-05	3.82531e-05	0.000123829	6.19418e-05	2.23555e-05	3.26267e-05	7.52468e-05	2.81833e-05	0.000148811	2.70357e-05	7.73948e-05	7.8626e-05	1.63395e-05	0.00015295	5.35098e-05	1.57959e-05	2.65273e-05	5.5307e-05	1.85049e-05	5.84268e-05	2.10716e-05	8.39224e-05	6.82413e-05	1.41055e-05	0.000304561	2.32573e-05	1.84943e-05	7.8191e-05
M00201	#N/A	3.98315e-05	4.71393e-05	6.5271e-06	0.000125459	6.1759e-05	0.000103076	6.4664e-05	4.75954e-05	8.85921e-05	2.2029e-05	7.93807e-05	3.8212e-05	7.70429e-05	6.19164e-05	2.22285e-05	3.25919e-05	7.31515e-05	2.75737e-05	0.000112939	2.60065e-05	7.73948e-05	7.67968e-05	1.53937e-05	0.000143418	5.24355e-05	1.48602e-05	2.64101e-05	5.18897e-05	1.71182e-05	5.58144e-05	1.85406e-05	8.1962e-05	6.82413e-05	9.5206e-06	0.00027911	2.17893e-05	1.83465e-05	7.81028e-05
M00202	#N/A	2.47678e-05	4.70058e-05	4.53612e-06	4.88342e-05	4.86904e-05	5.47382e-05	4.05165e-05	5.39853e-05	4.40488e-05	2.27207e-05	4.09157e-05	3.79813e-05	2.17421e-05	1.90799e-05	1.5775e-05	3.2816e-05	6.15989e-05	2.80364e-05	3.07988e-05	5.29395e-05	3.34866e-05	6.23121e-05	1.4315e-05	2.26545e-05	2.60683e-05	1.71979e-05	2.12845e-05	2.47936e-05	3.42728e-05	1.98072e-05	1.67388e-05	5.86485e-05	2.75054e-05	3.03343e-05	0.00014874	1.71363e-05	1.3644e-05	6.7743e-05
M00204	#N/A	0	2.58065e-07	8.78386e-07	0	4.85886e-07	2.36746e-08	1.29951e-06	0	2.2091e-07	6.49239e-08	8.43441e-06	4.11668e-08	4.71735e-05	2.54358e-08	1.27011e-07	3.48027e-08	2.09527e-06	6.0957e-07	3.58728e-05	1.02916e-06	0	3.2227e-06	9.45729e-07	9.53207e-06	1.07427e-06	9.35707e-07	1.17281e-07	3.41737e-06	1.3867e-06	2.6124e-06	2.53104e-06	1.9604e-06	0	4.58486e-06	2.54512e-05	1.46801e-06	1.47741e-07	8.82613e-08
M00205	#N/A	2.13392e-05	1.77293e-05	3.21709e-06	4.34918e-05	9.61502e-06	1.40714e-05	4.74048e-05	2.56646e-05	2.44591e-05	7.78754e-06	1.83473e-05	1.11848e-05	5.1805e-06	2.33623e-05	9.36378e-06	1.48019e-05	1.97543e-05	4.8735e-06	2.96102e-05	9.06483e-06	1.42797e-05	2.55993e-06	9.24588e-06	8.73413e-05	2.35572e-05	3.48431e-06	1.06514e-05	4.51469e-05	8.70789e-06	1.07962e-05	3.39969e-06	8.83216e-06	1.49214e-05	5.62011e-07	1.4874e-05	5.83913e-06	9.18493e-06	2.18222e-05
M00206	#N/A	3.99517e-05	4.8998e-05	6.68162e-06	0.000125459	6.23651e-05	0.000103865	6.49343e-05	4.86398e-05	8.87317e-05	2.26738e-05	7.95021e-05	3.85184e-05	7.70429e-05	6.26475e-05	2.24272e-05	3.31366e-05	7.34615e-05	2.78565e-05	0.000112939	2.60334e-05	7.83679e-05	7.67968e-05	1.5579e-05	0.000143418	5.2896e-05	1.84962e-05	2.66692e-05	5.28649e-05	1.71182e-05	5.59721e-05	1.8615e-05	8.21403e-05	6.97768e-05	9.64362e-06	0.00027911	2.19154e-05	1.83716e-05	7.83046e-05
M00207	#N/A	0.00021661	0.000250525	4.13858e-05	0.000564138	0.000358567	0.000431294	0.00038603	0.000267234	0.000455946	0.0001017	0.000415455	0.000213831	0.00024588	0.000293352	0.000111928	0.000160511	0.00030121	0.00014103	0.000498535	0.000226267	0.000444281	0.000271713	8.38663e-05	0.000613494	0.000228481	0.00012003	0.00015098	0.000375754	0.000142133	0.000239421	9.52833e-05	0.000370847	0.000455082	0.00010275	0.000863499	9.73439e-05	6.92858e-05	0.000374027
M00208	#N/A	8.86325e-06	2.28656e-06	8.85819e-07	2.43633e-06	1.26727e-05	7.16675e-06	1.75656e-05	4.23129e-06	6.45426e-06	7.28899e-06	2.07399e-05	1.30086e-05	6.33543e-05	2.90201e-05	1.38941e-06	1.78943e-06	1.3293e-05	2.07012e-05	2.25308e-05	8.543e-06	9.53295e-06	9.21765e-06	3.89858e-06	9.06243e-06	1.23872e-05	1.84378e-05	3.33113e-06	1.36347e-05	2.11587e-05	2.93223e-06	6.23194e-06	6.56794e-06	4.94605e-06	6.77859e-06	3.2295e-05	6.32651e-06	3.01995e-06	8.79898e-06
M00209	#N/A	3.32227e-06	7.91273e-06	1.96324e-06	2.57778e-06	9.82933e-06	1.04808e-05	2.1228e-05	6.52782e-06	1.20819e-05	4.52711e-06	4.06955e-05	7.94256e-06	8.38532e-05	2.64666e-06	2.66806e-06	1.5449e-06	1.00748e-05	3.65958e-06	4.84497e-05	3.17432e-06	7.13631e-06	1.81442e-05	2.36868e-06	0.000239976	1.40061e-05	1.12068e-05	5.42585e-06	2.33736e-05	7.41846e-06	1.21748e-05	7.27533e-06	9.05467e-06	1.60969e-05	8.32081e-06	8.25693e-05	4.24052e-06	4.6016e-05	2.82246e-05
M00210	#N/A	4.51318e-05	0.000278523	0.000495605	8.55985e-06	5.83221e-05	0.000230168	0.000163224	0.000245021	7.53147e-05	0.000428961	0.000111684	0.000178646	0.000251748	7.68028e-05	0.000383809	2.21221e-05	0.000115216	0.000115298	0.000152382	3.84299e-05	6.66819e-05	6.28461e-05	0.000455394	0.000106112	5.77751e-05	8.59671e-05	0.000416434	6.15975e-05	6.67624e-05	6.72848e-05	0.000397288	0.000114906	0.000193691	0.000140749	0.000397872	0.000429678	0.000483862	0.000138255
M00211	#N/A	1.01257e-05	4.17998e-06	8.02737e-07	8.33257e-07	3.94755e-06	3.33151e-06	7.54304e-06	4.30584e-06	6.01103e-06	1.92661e-06	3.10412e-05	4.62737e-06	4.12934e-05	8.75093e-06	1.19006e-06	4.48302e-07	1.34442e-05	2.81042e-06	2.51458e-05	3.07431e-06	5.50164e-06	1.43364e-05	1.59452e-06	4.13222e-05	8.41777e-06	1.15354e-06	8.61068e-06	1.11396e-05	4.37421e-06	5.04345e-06	5.99791e-06	2.08685e-05	3.47678e-06	3.31993e-06	2.54146e-05	2.5424e-06	4.27047e-06	1.27662e-06
M00212	#N/A	0.00030959	0.000279109	4.16963e-05	0.000475284	0.000176181	0.00023532	0.000292241	0.000273776	0.000222228	0.000119644	0.000254548	0.000190268	0.000168111	0.000252877	0.000138122	0.000140463	0.000194867	9.35954e-05	0.000290726	0.000137214	0.000150613	0.000210785	8.98823e-05	0.000633475	0.000167007	0.000112052	0.000159575	0.000462625	8.40179e-05	0.000169503	5.64449e-05	0.000133713	0.000297926	7.57887e-05	0.000616685	7.82499e-05	8.794e-05	0.000224107
M00213	#N/A	5.52956e-07	1.96452e-06	8.38417e-07	3.72911e-06	2.78895e-06	2.40016e-06	3.47692e-06	7.98028e-06	1.20411e-06	1.341e-06	1.84879e-05	2.58134e-07	7.75537e-05	5.15849e-07	5.65263e-07	1.14888e-06	4.83087e-06	1.46734e-06	4.86912e-05	1.76628e-06	5.75815e-08	1.70852e-05	8.16549e-07	9.12896e-05	2.67379e-06	1.59132e-06	1.21901e-07	1.46136e-05	1.87831e-06	4.67089e-06	4.7022e-06	3.13328e-06	8.48322e-07	8.84501e-06	3.86443e-05	2.9995e-06	9.87132e-07	1.83317e-05
M00214	#N/A	5.87539e-05	0.000119279	1.2761e-05	0.000211211	9.68136e-05	0.000159436	6.02896e-05	0.000177227	0.000116854	4.25455e-05	0.000101226	4.61086e-05	0.000114665	0.000100113	3.80275e-05	8.20668e-05	0.000109999	6.78387e-05	0.000170075	4.50052e-05	9.25584e-05	0.000104785	3.33759e-05	0.000139745	7.10196e-05	3.34131e-05	5.24952e-05	0.000138507	3.70722e-05	5.39747e-05	3.75824e-05	9.64945e-05	7.37385e-05	1.88781e-05	0.000136932	3.77604e-05	3.15049e-05	0.000103618
M00215	#N/A	7.02516e-06	8.76532e-06	3.18538e-06	5.37928e-06	5.40486e-06	5.68398e-06	1.13788e-05	6.2725e-06	9.32549e-06	5.54472e-06	3.78975e-05	4.53141e-06	0.000124208	3.61891e-06	3.46624e-06	3.31995e-06	9.42356e-06	3.00028e-06	8.55223e-05	8.559e-06	9.04108e-06	3.71063e-05	4.34701e-06	9.19761e-05	8.46276e-06	5.97605e-06	4.516e-06	5.26688e-05	4.37955e-06	1.68564e-05	1.07917e-05	1.34607e-05	3.50571e-05	1.59431e-05	8.80409e-05	6.90104e-06	2.20681e-06	6.0444e-05
M00216	#N/A	2.5147e-05	1.72809e-05	2.30295e-06	3.80386e-05	1.0196e-05	1.51632e-05	3.33851e-05	1.76734e-05	2.25992e-05	6.06412e-06	1.43595e-05	1.52525e-05	2.61189e-06	1.40562e-05	1.05738e-05	1.31057e-05	1.16103e-05	4.77279e-06	1.32666e-05	1.42237e-05	2.63349e-05	2.02894e-06	6.99455e-06	5.6549e-05	1.11113e-05	4.79158e-06	1.22704e-05	3.64281e-05	4.77399e-06	2.36251e-05	3.03308e-06	9.92823e-06	5.80385e-05	6.33427e-07	1.0221e-06	4.37895e-06	5.18893e-06	1.53857e-05
M00217	#N/A	0	4.01726e-06	1.78122e-06	2.28272e-07	6.46898e-07	2.96067e-06	3.24007e-07	6.63434e-07	1.30056e-06	3.8058e-06	2.99592e-05	2.96151e-05	7.04048e-05	9.18262e-07	3.84022e-06	1.33065e-07	1.11387e-05	6.67351e-07	5.77847e-05	2.31211e-06	4.46165e-06	8.14862e-07	2.93849e-06	1.20088e-07	1.0994e-06	2.31329e-06	3.95522e-07	8.59357e-06	2.39853e-06	1.69823e-06	4.00166e-06	7.34207e-06	5.48875e-06	6.49898e-06	1.46207e-06	1.24976e-06	1.31736e-07	5.5341e-06
M00219	#N/A	2.29264e-07	1.10986e-06	7.46971e-07	5.30476e-07	1.16294e-06	7.28859e-07	4.35969e-06	2.41461e-07	1.57318e-06	4.95147e-07	1.09031e-05	9.16837e-07	9.33161e-06	6.79643e-07	4.9477e-07	9.04405e-07	4.40762e-06	2.06048e-06	1.39587e-07	1.9331e-06	6.30517e-07	7.10012e-06	1.59065e-06	1.42661e-05	2.28124e-06	1.66161e-06	2.31203e-07	8.89524e-06	4.53451e-06	3.75675e-06	3.96819e-06	1.98296e-06	4.70822e-07	2.28676e-05	7.34767e-05	2.03942e-06	6.9248e-07	1.48038e-06
M00220	#N/A	3.26966e-05	1.84625e-05	3.47489e-06	3.57572e-05	1.64692e-05	2.68727e-05	4.29566e-05	2.00382e-05	4.1154e-05	9.97753e-06	2.69175e-05	3.30391e-05	1.22405e-05	4.6877e-05	2.0215e-05	1.98088e-05	2.25678e-05	1.03902e-05	6.63886e-06	1.42468e-05	1.79056e-05	4.55005e-05	1.05972e-05	3.365e-05	1.07324e-05	7.88765e-06	1.42758e-05	0.000123095	6.94085e-06	1.37812e-05	6.66897e-06	1.93636e-05	4.09891e-05	1.20547e-05	1.89917e-05	6.90734e-06	5.09629e-06	4.97727e-05
M00221	#N/A	0.000160116	0.00021331	2.71945e-05	0.000376828	0.000195209	0.000272451	0.000184365	0.000213177	0.000275848	9.60584e-05	0.00027748	0.000166436	0.000239633	0.000151463	8.02673e-05	0.000145289	0.000230583	0.000154352	0.000411988	0.000139994	0.00021225	0.00010795	8.23369e-05	0.000696771	0.000156076	0.0001082	9.52977e-05	0.000245919	6.8176e-05	0.000115262	0.000104711	0.000249709	0.000255245	7.59045e-05	0.000489305	5.52651e-05	8.50868e-05	0.000308565
M00222	#N/A	0.000142672	0.000337967	0.000236672	0.000388143	0.00032241	0.000415795	0.000283235	0.000334303	0.000365609	0.000318202	0.000256531	0.000263698	0.000198346	0.000136591	0.000272838	0.000134547	0.000301999	0.00013375	0.000344179	0.00034869	0.000232553	0.000152169	0.00028974	0.000552022	0.00035188	8.51842e-05	0.000286267	0.000117866	7.13921e-05	0.000148943	0.000338222	0.000265654	0.000283517	0.000623595	0.000271403	0.00031296	0.000255625	0.000298657
M00223	#N/A	5.28322e-06	3.58436e-05	1.70705e-06	2.70464e-06	1.43115e-05	2.80712e-05	2.67265e-05	1.53669e-05	1.57059e-05	6.95516e-06	1.39376e-05	7.90865e-06	1.23831e-05	5.49746e-06	6.72476e-06	1.10022e-06	1.81699e-05	1.29723e-05	9.72618e-05	2.90384e-06	9.41849e-06	1.59904e-05	6.92946e-06	1.04701e-05	7.95554e-06	7.65992e-06	6.5314e-06	1.9109e-05	3.63465e-06	6.16313e-06	9.42094e-06	4.52429e-05	1.50178e-05	4.20195e-06	3.66151e-05	8.07838e-06	1.34843e-06	4.53415e-05
M00224	#N/A	2.67223e-05	0	3.77895e-08	2.24227e-06	1.60646e-06	3.91548e-08	6.18899e-06	3.03938e-08	8.21784e-07	1.22757e-06	3.49233e-05	4.17431e-06	3.00347e-06	6.74497e-06	4.35987e-06	9.32245e-07	7.03724e-06	3.55808e-06	2.70543e-07	2.60722e-08	1.15498e-05	0	2.94166e-08	0	2.52124e-07	1.67247e-05	5.13882e-08	0	1.84377e-05	5.01264e-06	1.54338e-06	1.09469e-07	2.25658e-06	0	0	4.35456e-07	0	2.54452e-06
M00225	#N/A	0	4.6239e-07	1.56372e-06	0	7.43499e-07	2.17303e-07	5.9727e-06	0	6.82314e-07	6.6119e-08	2.00538e-05	2.45577e-07	0.000104359	1.36579e-07	4.56142e-07	0	4.37892e-06	1.03354e-06	5.86219e-05	2.28869e-06	0	3.58582e-06	1.26123e-06	2.25942e-05	1.90258e-06	1.53807e-06	0	8.71656e-06	3.25961e-06	5.89584e-06	6.77793e-06	3.67478e-06	1.09616e-07	9.5522e-06	4.957e-05	2.5086e-06	2.05944e-07	5.43235e-08
M00226	#N/A	0	4.6239e-07	1.56372e-06	0	7.43499e-07	2.17303e-07	5.9727e-06	0	6.82314e-07	6.6119e-08	2.00538e-05	2.45577e-07	0.000104359	1.36579e-07	4.56142e-07	0	4.37892e-06	1.03354e-06	5.86219e-05	2.28869e-06	0	3.58582e-06	1.26123e-06	2.25942e-05	1.90258e-06	1.53807e-06	0	8.71656e-06	3.25961e-06	5.89584e-06	6.77793e-06	3.67478e-06	1.09616e-07	9.5522e-06	4.957e-05	2.5086e-06	2.05944e-07	5.43235e-08
M00227	#N/A	1.50957e-06	3.00849e-05	6.77656e-06	1.1383e-06	4.4483e-06	9.88988e-06	2.90225e-05	9.94386e-06	6.8e-06	1.04899e-05	3.07876e-05	2.41127e-05	0.000119894	3.36699e-06	3.09055e-06	9.47257e-07	1.54035e-05	1.76428e-06	6.82567e-05	4.64939e-06	3.12734e-06	4.8239e-06	4.37988e-06	4.32209e-05	9.96508e-06	1.03575e-05	4.74834e-06	1.79223e-05	6.76852e-06	1.8914e-05	1.01703e-05	9.04543e-06	2.05047e-05	1.29379e-05	6.16233e-05	5.21013e-06	3.04709e-06	5.58622e-06
M00228	#N/A	1.59045e-06	9.6519e-06	3.16362e-06	2.04544e-06	1.00445e-06	1.18674e-06	2.90715e-05	6.56866e-07	4.25858e-06	1.28516e-06	3.4351e-05	2.45543e-06	6.81389e-07	8.28158e-07	5.2729e-06	2.63446e-07	2.28779e-06	9.12011e-07	3.4425e-07	1.00543e-06	6.83042e-07	9.60349e-07	1.9089e-06	0.000206133	3.39565e-06	2.32859e-06	1.00316e-05	6.99979e-07	2.02349e-07	1.14866e-05	0	1.43989e-06	1.29837e-05	1.64001e-06	9.74138e-05	1.35146e-07	3.28089e-06	1.99349e-05
M00229	#N/A	0	9.79327e-07	2.49598e-06	0	1.05443e-06	2.54481e-07	4.51247e-06	3.85715e-08	6.15983e-07	1.79236e-07	3.11589e-05	3.1776e-07	0.000162558	2.21295e-07	4.63455e-07	1.32541e-07	6.87309e-06	2.10779e-06	9.9259e-05	3.5123e-06	1.32252e-07	5.34339e-06	1.69101e-06	2.99032e-05	3.75377e-06	2.86182e-06	1.53944e-07	1.23007e-05	4.26592e-06	8.64135e-06	1.01751e-05	6.66507e-06	1.16939e-07	1.7825e-05	7.37779e-05	4.00364e-06	4.53056e-07	1.97915e-07
M00230	#N/A	0	3.75644e-07	1.2254e-06	1.10875e-07	1.07641e-06	1.67309e-07	1.92319e-06	0	5.55853e-07	0	1.63377e-05	5.05414e-08	7.77107e-05	2.19157e-07	3.07615e-07	5.597e-08	3.15119e-06	7.49772e-07	4.59805e-05	1.46283e-06	0	2.40143e-06	1.06055e-06	2.00797e-05	1.98809e-06	1.15534e-06	1.69219e-08	6.49746e-06	1.94179e-06	3.53192e-06	4.90006e-06	3.28187e-06	1.77657e-07	8.16323e-06	3.8592e-05	2.53769e-06	1.69449e-07	0
M00231	#N/A	3.45951e-06	1.54326e-06	9.0212e-08	5.93676e-06	5.93981e-07	1.3067e-06	7.46177e-07	1.47304e-06	4.38589e-06	1.03677e-06	1.19714e-06	2.37421e-06	4.64501e-07	7.00128e-07	1.82776e-06	3.32899e-06	1.73387e-06	5.59091e-07	6.52745e-08	1.36789e-06	1.89836e-06	2.81775e-07	9.43377e-07	0	5.32168e-07	0	8.85851e-07	3.84815e-07	5.28532e-08	9.73426e-07	2.28183e-07	1.20045e-06	7.37907e-06	0	0	1.02171e-06	3.8373e-07	9.27224e-07
M00232	#N/A	3.51555e-06	6.50905e-05	1.99067e-06	0	1.00902e-05	8.01009e-08	8.44066e-06	2.48104e-05	1.2994e-05	4.97423e-05	1.94226e-05	3.13162e-05	9.32293e-06	4.54026e-06	9.76935e-06	4.13932e-05	1.44149e-05	1.70824e-05	2.11073e-05	1.35438e-05	2.09573e-05	1.06205e-05	9.79154e-06	1.55269e-05	5.14007e-06	4.78992e-05	3.83971e-06	6.86846e-06	4.67288e-06	3.3873e-05	3.2126e-05	7.74398e-06	7.22307e-06	2.48194e-05	0.000179248	3.06369e-06	3.82699e-05	2.56982e-05
M00233	#N/A	3.74408e-07	3.54331e-06	7.39009e-07	1.31547e-07	2.05876e-06	3.79294e-06	4.82421e-06	6.04066e-06	3.1575e-06	1.73783e-06	9.72961e-06	2.32162e-06	9.702e-08	7.61068e-07	2.30926e-06	1.45545e-06	2.63898e-06	1.46176e-06	0	5.96245e-06	5.41361e-08	6.57936e-07	1.02888e-06	0	7.70714e-07	9.99471e-07	3.85897e-06	0	5.52198e-08	2.38219e-06	3.77362e-06	1.65895e-06	8.36147e-06	0	0	1.23642e-06	1.36009e-06	1.7367e-06
M00234	#N/A	4.00559e-05	6.64732e-05	1.09457e-05	0.000103289	7.96317e-05	6.19175e-05	4.42656e-05	7.17304e-05	8.75844e-05	2.80955e-05	9.47632e-05	6.55471e-05	4.00047e-05	5.16003e-05	3.75668e-05	7.19016e-05	0.000113021	4.292e-05	8.50623e-05	4.37791e-05	0.000109036	2.26124e-05	2.20429e-05	4.46978e-05	6.56634e-05	1.40495e-05	4.88494e-05	2.09668e-05	6.84724e-06	4.95938e-05	2.83648e-05	9.33982e-05	4.93362e-05	8.41427e-06	9.91781e-05	1.76573e-05	3.53972e-05	9.15846e-05
M00236	#N/A	0.000387366	0.000528259	0.000261318	0.000487553	0.000427348	0.000522552	0.000585423	0.000448531	0.00052841	0.000245974	0.000548052	0.000320496	0.000313613	0.000288743	0.000358208	0.000310552	0.000466659	0.000327054	0.000328908	0.000396993	0.000435008	0.00030107	0.000277604	0.00118832	0.000286605	0.00018252	0.000407242	0.000336103	0.000218013	0.000316015	0.000281419	0.00049143	0.000773413	0.000146471	0.000868798	0.000299121	0.00038323	0.000563053
M00237	#N/A	8.73658e-05	0.00014354	4.46514e-05	0.000139294	0.000116409	0.000173341	0.000187104	0.000119268	0.000164775	4.84944e-05	0.000209856	0.000116627	0.000152822	7.35679e-05	5.34403e-05	4.96182e-05	0.000141561	8.80326e-05	0.000224529	8.78923e-05	0.000132068	9.49484e-05	4.53381e-05	0.000478635	9.79605e-05	5.62736e-05	9.72595e-05	0.000143724	4.39461e-05	0.000100253	6.74171e-05	0.000156197	0.000249121	6.81279e-05	0.000188261	4.89268e-05	0.000106375	0.000181856
M00238	#N/A	5.27249e-05	0.000143296	2.04768e-05	5.32999e-05	8.88814e-05	9.04063e-05	0.000207172	0.000112318	0.000117537	5.43516e-05	0.000117102	8.23055e-05	0.000104378	4.49424e-05	4.54086e-05	6.6863e-05	7.3841e-05	0.000119097	0.000130856	9.39129e-05	6.98272e-05	9.69409e-05	2.9826e-05	0.000302201	5.23519e-05	5.2051e-05	0.000110945	8.61423e-05	2.51725e-05	7.72807e-05	5.44879e-05	8.05069e-05	0.000116411	0.000102745	0.000278227	5.51383e-05	0.000254454	0.000107683
M00239	#N/A	0.000197483	0.000361271	6.56469e-05	0.000363981	0.000174691	0.000273266	0.000431368	0.000242436	0.000340814	0.000181047	0.000290522	0.000280912	0.000376134	0.000192877	0.000114129	0.00017787	0.000220272	0.000165488	0.000411369	0.000326813	0.000328253	0.000283618	9.43588e-05	0.000601924	0.000199582	0.000222618	0.000190479	0.000323989	0.000114732	0.000258441	0.000126438	0.000251841	0.000353112	0.000228976	0.000870296	0.000117895	0.000378375	0.000488752
M00240	#N/A	0.000491117	0.000624918	0.000547886	0.00069841	0.000650477	0.000685158	0.000658446	0.000570424	0.000565038	0.000616358	0.000560875	0.000594713	0.000492915	0.000389794	0.000556786	0.00046663	0.000625277	0.000561257	0.000578518	0.00034114	0.000480268	0.000312582	0.00048788	0.000973222	0.000663626	0.000298069	0.000819349	0.000347737	0.000275929	0.000276858	0.000458042	0.000464262	0.000578377	0.000433219	0.000549957	0.000599652	0.000788428	0.000458018
M00241	#N/A	0	3.64985e-07	9.5496e-07	0	9.06388e-07	0	2.15277e-06	0	5.02929e-07	1.32974e-07	1.41005e-05	1.28601e-07	8.23935e-05	6.32249e-08	1.68913e-07	7.43824e-08	2.67917e-06	1.19523e-06	4.92074e-05	1.59997e-06	0	2.09674e-06	1.35468e-06	1.40858e-05	1.5454e-06	1.531e-06	5.81714e-08	5.98246e-06	2.03775e-06	4.34449e-06	3.99492e-06	3.04785e-06	0	8.7455e-06	4.03013e-05	2.6255e-06	1.77994e-07	1.05799e-07
M00242	#N/A	0.00015934	0.000294899	0.000477443	0.000132016	0.000208923	0.000302474	0.000173395	0.000323482	0.000171126	0.000368414	0.000272625	0.000232874	0.000299895	0.000200092	0.000506112	0.00026853	0.000315474	0.000320456	0.000354007	0.000153898	0.000240624	0.000315236	0.000408219	0.000250264	0.000182769	0.000166382	0.000395947	0.000158489	0.000286457	0.000329083	0.000387857	0.000214666	0.000274471	0.0001555	0.000220561	0.000461923	0.000354951	0.000201956
M00243	#N/A	1.91474e-07	1.01859e-06	0	0	0	1.77918e-07	1.49422e-06	8.68832e-08	0	7.77103e-07	2.27873e-06	1.39482e-07	2.93226e-06	0	1.59084e-07	0	1.80844e-07	0	9.16481e-08	0	0	1.17257e-05	1.6818e-07	9.73006e-06	9.98197e-07	1.16689e-07	1.46898e-07	9.37383e-06	9.43367e-08	4.62733e-07	2.36083e-08	7.60792e-07	0	9.35992e-07	8.93586e-06	8.72888e-08	8.65687e-08	1.78228e-05
M00244	#N/A	1.2332e-08	1.55812e-06	9.09305e-07	0	4.33303e-07	0	6.35326e-06	3.41327e-08	6.61694e-06	7.91937e-07	9.07206e-06	1.84475e-06	3.23602e-05	2.56824e-08	1.09674e-07	4.02338e-08	9.33482e-07	1.17136e-06	1.64748e-05	2.94015e-05	0	9.46679e-06	9.25741e-07	1.52272e-05	1.05118e-06	3.29218e-07	3.61178e-06	1.01328e-05	1.00073e-06	1.73496e-06	3.51186e-06	8.79492e-06	5.41201e-08	4.36194e-06	1.73656e-05	6.7477e-07	1.88029e-07	1.07872e-05
M00245	#N/A	3.3207e-05	3.8678e-05	1.32128e-05	0.000111874	1.73787e-05	4.0654e-05	0.000128567	4.77904e-05	6.39119e-05	2.0645e-05	5.72197e-05	2.30335e-05	7.7826e-06	3.21991e-05	2.58193e-05	2.08561e-05	3.56778e-05	2.94358e-05	8.00292e-05	4.9634e-05	3.01444e-05	1.52376e-05	1.03466e-05	0.000201083	2.1022e-05	1.04653e-05	4.69753e-05	5.77227e-05	6.57017e-06	3.40833e-05	1.68372e-05	3.96407e-05	6.03171e-05	4.8716e-06	6.23294e-05	1.63587e-05	3.33671e-05	3.95716e-05
M00246	#N/A	3.3207e-05	3.8678e-05	1.32128e-05	0.000111874	1.73787e-05	4.0654e-05	0.000128567	4.77904e-05	6.39119e-05	2.0645e-05	5.72197e-05	2.30335e-05	7.7826e-06	3.21991e-05	2.58193e-05	2.08561e-05	3.56778e-05	2.94358e-05	8.00292e-05	4.9634e-05	3.01444e-05	1.52376e-05	1.03466e-05	0.000201083	2.1022e-05	1.04653e-05	4.69753e-05	5.77227e-05	6.57017e-06	3.40833e-05	1.68372e-05	3.96407e-05	6.03171e-05	4.8716e-06	6.23294e-05	1.63587e-05	3.33671e-05	3.95716e-05
M00247	#N/A	0.000114886	0.000180324	3.51564e-05	0.000197874	0.000126559	0.000273035	0.000181675	0.000143109	0.000197356	7.16052e-05	0.00017983	0.000141287	4.91361e-05	7.93592e-05	8.3487e-05	7.01911e-05	0.000141643	7.94348e-05	0.000189266	9.8866e-05	0.000139206	0.000107916	6.31887e-05	0.000396236	8.67871e-05	1.31973e-05	8.37246e-05	7.24419e-05	4.60842e-05	8.92497e-05	4.97453e-05	0.000170271	0.000185334	3.82965e-05	0.000571385	3.88979e-05	5.48158e-05	0.000170015
M00249	#N/A	6.48711e-07	4.06902e-07	0	0	6.3083e-08	0	0	0	0	1.04553e-07	4.71742e-08	0	7.74055e-07	0	0	0	2.75604e-07	0	0	0	0	0	2.55283e-07	1.81371e-06	0	0	0	0	0	0	0	0	0	0	7.22265e-08	0	0	0
M00250	#N/A	5.26257e-05	2.71574e-05	8.95081e-07	3.27002e-05	4.05369e-05	3.82718e-05	2.9367e-05	3.36997e-05	6.15056e-05	8.31057e-06	5.01219e-05	1.48301e-05	1.31645e-05	7.14379e-05	2.487e-05	2.8487e-05	6.64964e-05	5.45473e-05	2.59728e-05	3.85348e-05	5.26238e-05	1.57409e-05	1.45364e-05	3.27966e-05	4.81141e-05	7.90522e-05	1.41958e-05	6.68141e-06	1.21831e-05	2.04033e-05	1.34733e-05	4.43659e-05	3.33553e-05	3.11588e-06	0	1.16507e-05	4.19213e-06	0.000116578
M00251	#N/A	4.102e-05	3.21391e-05	3.94668e-06	7.24727e-05	3.44241e-05	4.3679e-05	2.41836e-05	2.58945e-05	5.5504e-05	1.2007e-05	3.96257e-05	2.30602e-05	5.00329e-06	2.74054e-05	2.04372e-05	2.30539e-05	3.98841e-05	1.25909e-05	6.0489e-05	1.59167e-05	4.33621e-05	9.58464e-06	1.23462e-05	7.55666e-05	2.96871e-05	1.33864e-06	1.43123e-05	3.37894e-05	9.59483e-06	1.32178e-05	3.55939e-06	3.73907e-05	2.63451e-05	1.24009e-06	4.00103e-08	9.82557e-06	8.16541e-06	4.5187e-05
M00252	#N/A	2.99511e-07	2.70548e-07	0	0	4.2689e-08	0	4.62425e-07	0	2.52695e-07	0	1.93866e-07	1.06667e-07	0	3.29036e-07	9.90524e-08	1.22138e-07	1.71584e-07	8.95724e-07	0	5.40998e-07	3.21159e-07	0	0	0	0	0	1.80266e-07	5.64277e-07	7.55942e-08	0	3.61614e-07	0	4.72905e-07	0	0	0	0	1.01203e-07
M00253	#N/A	4.33884e-06	3.53785e-05	5.28229e-07	2.536e-05	3.03064e-05	7.03277e-05	3.29017e-06	6.13529e-05	2.80576e-05	3.76291e-06	1.93502e-06	3.2401e-06	1.20618e-06	9.19785e-06	3.57674e-06	5.86054e-06	1.21006e-05	4.678e-06	4.08697e-05	6.52291e-07	1.84746e-06	6.93045e-06	3.19286e-06	4.0887e-06	1.61591e-05	3.48905e-06	1.30393e-06	2.38732e-07	4.63279e-06	1.80887e-06	4.96151e-06	2.83357e-05	4.59091e-06	3.4107e-08	3.37781e-05	4.08225e-06	3.83622e-08	4.73479e-05
M00254	#N/A	0.000718584	0.00122642	0.000512118	0.0015664	0.00107686	0.00111674	0.000847388	0.00108179	0.00133658	0.000733024	0.0011364	0.000818299	0.000435914	0.000735026	0.000982942	0.000641598	0.000977971	0.000410553	0.000891745	0.000845188	0.00090171	0.000352386	0.000658336	0.00140678	0.000979038	0.000291516	0.00105047	0.000777635	0.000372754	0.000560865	0.000682211	0.000899967	0.000972416	0.0011399	0.00199817	0.000757034	0.000744555	0.00106742
M00255	#N/A	2.11127e-05	9.33647e-06	2.05925e-05	4.81263e-06	4.50931e-05	5.10403e-05	3.1872e-05	5.25966e-05	2.17954e-05	5.99661e-05	5.71825e-05	5.05578e-05	0.000134547	2.50155e-05	5.67136e-06	1.03894e-05	3.73678e-05	2.6349e-05	7.06907e-05	2.33368e-05	2.18876e-05	3.00827e-05	9.10352e-06	4.44979e-05	3.95029e-05	2.82786e-05	2.8031e-05	2.77709e-05	2.42343e-05	1.49395e-05	4.62154e-05	3.7918e-05	2.40832e-05	1.67166e-05	5.59601e-05	1.16846e-05	6.26783e-05	7.60944e-05
M00256	#N/A	8.56299e-05	0.000273125	0.000415783	4.65176e-05	0.000119654	0.000277086	9.64274e-05	0.000254043	0.00013222	0.000331847	0.000160822	0.0001859	0.000106284	3.57219e-05	0.000368911	2.65828e-05	0.000167781	3.92595e-05	0.000114863	4.86059e-05	0.000143291	5.68483e-05	0.000374224	0.000132356	9.15143e-05	3.51356e-05	0.000345163	5.54166e-05	3.65995e-05	5.9913e-05	0.00036173	0.000151519	0.000232747	1.3771e-05	0.000128108	0.000371021	0.000231367	0.000223878
M00258	#N/A	0.0014883	0.00184562	0.00132046	0.00189449	0.00147237	0.00182708	0.00117558	0.0018027	0.00161011	0.00162886	0.00154246	0.00151651	0.00107561	0.00156789	0.00175705	0.00135773	0.00142726	0.00128556	0.00149665	0.00127993	0.00146507	0.00111877	0.00175919	0.00182328	0.00157893	0.00102738	0.0016885	0.00176925	0.00123529	0.00114131	0.0016674	0.00122565	0.00150899	0.00150244	0.00159371	0.00176728	0.00146166	0.00109078
M00259	#N/A	3.17867e-06	2.11008e-05	4.40236e-06	7.17062e-07	9.30335e-06	1.99912e-07	1.21846e-05	5.55634e-06	1.14112e-06	1.04858e-05	2.89814e-05	1.17718e-05	0.000109069	3.61079e-06	8.25434e-06	7.89525e-06	1.18828e-05	1.71598e-05	6.91245e-05	1.1584e-05	1.29027e-05	4.62021e-06	3.66284e-06	2.12764e-05	1.16e-05	2.18052e-06	2.59665e-06	1.09209e-05	5.98162e-06	1.88862e-05	1.45615e-05	8.77335e-06	7.40641e-06	2.41823e-05	0.000155202	4.33355e-06	2.48878e-05	3.53178e-06
M00260	#N/A	0.000405544	0.000888956	0.00095332	0.000749972	0.000641402	0.00095618	0.000695054	0.000875134	0.000633934	0.00104412	0.000597385	0.00060555	0.000598422	0.000626508	0.000955171	0.000386267	0.000553915	0.000503302	0.000696925	0.000378075	0.000459432	0.000379008	0.00105442	0.00125596	0.000495474	0.000307286	0.000992183	0.000442664	0.000351699	0.000438168	0.000873569	0.000643269	0.000656955	0.000453027	0.00108674	0.00113887	0.00095963	0.000696525
M00261	#N/A	1.90042e-05	1.44926e-05	3.2671e-06	6.96476e-05	2.26208e-05	1.86391e-05	1.6469e-05	8.74622e-06	3.50742e-05	1.01872e-05	2.00054e-05	2.30468e-05	2.56013e-06	1.97259e-05	1.53507e-05	1.97626e-05	2.33478e-05	7.70924e-06	2.13574e-05	1.52929e-05	4.2779e-05	6.12646e-06	7.53981e-06	5.99982e-06	1.50255e-05	7.02179e-07	1.8758e-05	3.77723e-08	8.80924e-06	1.43333e-05	4.87384e-06	2.54901e-05	7.52434e-06	8.5666e-06	4.25461e-06	3.13495e-06	3.50419e-06	1.08561e-05
M00262	#N/A	0	0	5.57002e-08	0	0	0	0	0	0	0	0	0	0	0	0	0	0	0	0	0	0	0	0	0	0	0	0	0	0	0	0	8.31262e-07	0	5.13204e-07	9.26906e-07	0	0	0
M00263	#N/A	0	0	4.22697e-07	0	0	0	0	0	0	0	0	0	0	6.04857e-08	0	0	0	0	0	0	0	0	0	0	5.23724e-08	0	0	4.98384e-08	0	0	0	1.73969e-06	0	1.22217e-06	2.17144e-06	0	1.59622e-07	0
M00265	#N/A	8.0003e-06	9.17886e-06	4.85366e-06	6.85922e-06	4.60844e-06	1.71593e-05	1.64454e-05	8.47606e-06	2.94207e-05	7.11894e-06	3.95749e-05	8.95362e-06	8.79479e-05	1.26703e-05	6.48318e-06	8.64937e-06	1.78538e-05	4.20649e-06	4.58291e-05	7.06283e-06	4.81504e-06	3.9847e-05	4.55089e-06	0.000116295	2.02058e-05	5.19859e-06	1.57059e-05	1.71576e-05	4.83388e-06	1.59821e-05	5.27725e-06	1.00041e-05	2.51651e-05	9.32599e-06	8.32951e-05	5.46869e-06	6.60131e-06	2.44166e-05
M00266	#N/A	9.2792e-06	1.70897e-05	6.08563e-06	7.49506e-06	7.41692e-06	2.07132e-05	1.96987e-05	1.22132e-05	3.54968e-05	9.62105e-06	4.44796e-05	9.75977e-06	0.000148527	1.30765e-05	6.60897e-06	1.51364e-05	1.96309e-05	6.66989e-06	6.35933e-05	6.97348e-06	7.28372e-06	9.39063e-05	7.14772e-06	0.000121549	2.78422e-05	1.82809e-05	2.56255e-05	2.93858e-05	9.95065e-06	1.87639e-05	6.66319e-06	1.36771e-05	2.97829e-05	8.8594e-06	0.000104184	2.50731e-05	8.30485e-06	3.60101e-05
M00267	#N/A	1.2116e-05	2.56857e-05	3.95474e-06	6.22396e-05	2.39402e-05	2.92966e-05	5.76347e-05	3.08237e-05	4.59033e-05	1.27899e-05	1.98894e-05	4.03804e-05	1.39125e-05	2.55659e-05	1.10555e-05	2.47638e-05	3.30528e-05	4.69759e-05	5.22304e-05	1.81874e-05	1.38935e-05	3.13872e-05	1.09057e-05	6.8483e-05	2.07418e-05	2.40047e-06	4.30134e-05	4.52044e-06	1.14354e-05	2.02784e-05	1.12523e-05	2.3378e-05	2.44181e-05	5.94984e-05	8.86579e-05	2.11755e-05	0.000109321	2.08088e-05
M00268	#N/A	8.0003e-06	1.02226e-05	5.15817e-06	6.85922e-06	4.76144e-06	1.92555e-05	1.67196e-05	8.60638e-06	2.38217e-05	6.2591e-06	3.99345e-05	1.1185e-05	6.50057e-05	1.27136e-05	6.53982e-06	1.11397e-05	1.69341e-05	6.7771e-06	2.37449e-05	7.53802e-06	4.78824e-06	6.19179e-05	5.25129e-06	0.000118026	2.07888e-05	5.29266e-06	1.91555e-05	1.85329e-05	5.89934e-06	1.70649e-05	5.42459e-06	1.15337e-05	2.51619e-05	1.10411e-05	9.44889e-05	1.49888e-05	6.59942e-06	2.34434e-05
M00269	#N/A	3.75818e-06	3.02138e-05	8.47772e-06	2.82863e-05	9.01946e-06	1.63699e-05	2.34949e-05	1.8066e-05	2.84172e-05	9.74587e-06	3.09799e-05	1.88446e-05	1.02052e-05	2.40177e-05	1.08278e-05	1.51146e-05	2.32174e-05	8.43011e-06	1.32408e-05	2.11588e-05	1.14752e-05	2.09257e-05	7.06045e-06	0.000103277	1.84714e-05	7.57128e-06	1.97152e-05	1.37059e-05	8.67252e-07	1.73149e-05	1.13867e-05	1.8187e-05	3.27425e-05	7.69436e-06	4.84878e-05	3.22681e-06	1.25355e-05	3.56453e-05
M00270	#N/A	8.0003e-06	9.02265e-06	4.21638e-06	6.85922e-06	4.3119e-06	1.71338e-05	1.54757e-05	8.47606e-06	2.19353e-05	6.10815e-06	3.55698e-05	8.95362e-06	4.96012e-05	1.26536e-05	6.26902e-06	8.63583e-06	1.66781e-05	3.74549e-06	2.36105e-05	6.34394e-06	4.78824e-06	3.33286e-05	4.27428e-06	9.78584e-05	1.97599e-05	4.72098e-06	1.58233e-05	1.43282e-05	3.95596e-06	1.42005e-05	2.9152e-06	7.98107e-06	2.51366e-05	5.46692e-06	6.65215e-05	4.51809e-06	6.49078e-06	2.38561e-05
M00271	#N/A	3.46958e-05	7.00505e-05	1.78192e-05	0.000111616	5.65281e-05	6.82767e-05	9.48984e-05	7.10941e-05	7.48493e-05	3.69253e-05	8.44047e-05	5.37381e-05	2.89905e-05	4.55826e-05	3.44821e-05	3.4694e-05	7.03571e-05	2.63416e-05	6.87973e-05	4.74145e-05	5.00241e-05	5.46564e-05	2.04117e-05	0.000282243	5.28572e-05	1.62078e-05	5.81504e-05	7.71573e-05	1.87794e-05	4.21346e-05	2.26398e-05	6.33331e-05	0.000103728	2.31107e-05	0.000367855	1.62404e-05	2.65155e-05	3.84695e-05
M00272	#N/A	8.0003e-06	9.22141e-06	4.21638e-06	6.8839e-06	4.44277e-06	1.70856e-05	1.54757e-05	8.47606e-06	2.19094e-05	6.40817e-06	3.53404e-05	9.43159e-06	4.96012e-05	1.26536e-05	6.26902e-06	8.63583e-06	1.70589e-05	3.74549e-06	2.36105e-05	6.34394e-06	4.78824e-06	3.33286e-05	4.27428e-06	9.78054e-05	1.94975e-05	4.72098e-06	1.58444e-05	1.43282e-05	3.95596e-06	1.42005e-05	3.1442e-06	7.98107e-06	2.51992e-05	5.46692e-06	6.6235e-05	4.65566e-06	7.19736e-06	2.3391e-05
M00273	#N/A	2.57749e-05	8.38847e-05	1.89443e-05	8.68581e-05	5.06508e-05	5.25125e-05	0.00012779	5.98709e-05	6.48164e-05	3.15326e-05	5.64061e-05	6.94716e-05	0.000102164	4.06225e-05	2.27723e-05	3.64394e-05	4.58827e-05	0.000112284	8.56033e-05	4.54309e-05	5.99398e-05	5.52975e-05	1.98352e-05	0.000225161	5.32287e-05	2.18171e-05	7.42943e-05	7.779e-05	2.0066e-05	5.79305e-05	1.53913e-05	3.5281e-05	6.34858e-05	7.22883e-05	0.000126306	4.81852e-05	0.000192281	7.10138e-05
M00274	#N/A	4.61587e-06	6.10765e-06	1.89128e-06	1.03573e-05	6.77725e-06	1.01015e-05	5.94119e-06	5.93461e-06	1.35225e-05	2.84839e-06	2.13454e-05	1.5742e-05	4.25209e-05	2.64981e-06	1.95945e-06	3.51457e-06	8.94275e-06	1.9301e-06	4.56226e-05	7.32561e-06	9.22387e-06	1.50502e-06	1.79865e-06	2.22008e-05	4.26562e-06	7.11874e-06	2.5968e-06	4.5795e-06	1.69669e-06	5.242e-06	4.00089e-06	1.13454e-05	2.73441e-06	2.4959e-05	4.97288e-05	2.99401e-06	1.29712e-06	7.99289e-06
M00275	#N/A	5.11137e-05	8.20361e-05	2.45207e-05	7.40465e-05	6.14504e-05	8.83124e-05	5.77447e-05	8.37219e-05	9.32733e-05	2.02638e-05	0.000111608	3.58597e-05	0.000101845	4.27567e-05	1.68003e-05	2.86186e-05	6.97328e-05	1.9474e-05	5.06183e-05	4.04205e-05	7.20972e-05	0.000183874	1.84641e-05	0.00049168	7.42315e-05	2.22216e-05	2.65132e-05	7.29947e-05	2.80589e-05	4.04792e-05	2.85587e-05	4.05521e-05	5.29921e-05	0.000131177	0.000297668	7.19284e-05	0.000283507	9.21174e-05
M00276	#N/A	1.53959e-05	6.40524e-05	3.18193e-05	7.31331e-05	5.98003e-05	0.0001058	0.000263496	7.62071e-05	0.000138778	3.62661e-05	0.000125659	0.000110894	0.000114597	3.44816e-05	2.58618e-05	3.74462e-05	5.21841e-05	0.000153708	8.85836e-05	6.4339e-05	7.40686e-05	4.16149e-05	2.75504e-05	0.000472012	5.04054e-05	4.9727e-05	0.00018651	2.30775e-05	1.6497e-05	4.43097e-05	4.2512e-05	3.49273e-05	0.000123342	0.000235076	0.000339573	8.20593e-05	0.000483854	4.84944e-05
M00277	#N/A	6.5336e-06	2.87865e-05	5.98455e-06	2.49744e-05	2.86515e-05	2.37117e-05	7.46992e-05	2.7683e-05	8.08787e-05	7.05214e-06	8.42932e-05	5.33298e-05	0.000132931	3.1526e-05	1.04305e-05	4.92948e-05	2.96726e-05	4.47479e-05	9.70707e-05	1.99001e-05	7.83497e-05	0.000108588	1.51817e-05	0.000134253	2.77088e-05	3.66548e-05	5.22732e-05	2.55475e-05	5.21629e-06	3.47341e-05	1.74609e-05	4.69663e-05	4.39971e-05	5.07275e-05	0.000130706	4.14001e-05	0.000128265	2.14647e-05
M00278	#N/A	0	3.73687e-07	0	0	7.66171e-08	1.92151e-07	1.15517e-06	7.90637e-08	1.78325e-07	3.89935e-08	6.42682e-06	0	8.65013e-05	0	1.88283e-08	0	3.31376e-06	9.3934e-07	6.58333e-05	8.19826e-08	0	1.44362e-05	4.62494e-08	1.38965e-05	1.1122e-07	5.70538e-07	2.43186e-07	1.11381e-05	0	5.91951e-06	2.47247e-06	1.22337e-06	2.47968e-08	2.91887e-06	5.92788e-05	1.84968e-07	5.46403e-07	2.04876e-05
M00279	#N/A	7.89008e-05	1.72261e-05	2.95245e-06	3.24243e-05	3.51297e-05	1.41096e-05	0.000145059	9.50329e-06	2.28076e-05	1.49641e-05	6.84778e-05	3.9986e-05	0.000297187	3.96283e-05	2.29774e-05	0.000136501	7.23923e-05	0.000165877	0.000174798	5.09394e-05	3.79648e-05	0.000151129	7.7781e-06	0.000285942	5.89033e-05	7.54497e-05	4.55253e-05	3.83633e-05	0.000119134	0.000115123	2.07434e-05	4.28979e-05	1.80401e-05	4.33971e-05	0.000117281	2.88626e-05	0.000121771	2.37049e-05
M00280	#N/A	2.53379e-06	3.31592e-06	5.5313e-06	1.62597e-06	1.07996e-06	2.67991e-06	2.69288e-05	1.50021e-06	1.10224e-05	3.33171e-06	2.59942e-05	1.76812e-06	6.73427e-05	1.05382e-06	1.09785e-06	6.9027e-07	4.81251e-06	1.46246e-05	3.94644e-05	3.20363e-06	4.7947e-06	2.41904e-05	1.50558e-06	5.09313e-05	6.29253e-06	2.92736e-06	1.87115e-06	2.4357e-05	2.83005e-06	7.23103e-06	6.7872e-06	6.43999e-06	1.02272e-06	2.51407e-05	5.40684e-05	6.50813e-06	1.10358e-06	3.27792e-05
M00281	#N/A	3.03742e-06	1.40633e-05	3.7093e-06	5.52317e-07	2.74984e-06	6.22667e-06	8.90919e-06	6.587e-06	6.40859e-06	2.49184e-07	1.85106e-06	5.73634e-06	5.91482e-08	3.29917e-07	1.80293e-06	1.9926e-06	4.89107e-06	4.9771e-07	9.7037e-07	1.54411e-05	8.25567e-07	1.33669e-06	8.52984e-07	0.000130585	4.83255e-06	1.7469e-06	3.70315e-07	1.14528e-07	3.78044e-07	7.61916e-07	4.14731e-06	3.82263e-07	1.31113e-07	4.26837e-08	6.51622e-06	5.30188e-07	1.43305e-06	9.00679e-07
M00282	#N/A	1.73706e-05	1.91568e-05	9.88402e-06	4.01189e-05	1.86312e-05	2.21243e-05	2.98328e-05	2.79849e-05	2.85879e-05	7.40005e-06	3.28052e-05	1.48269e-05	1.5373e-05	1.91115e-05	9.60169e-06	9.9028e-06	1.84848e-05	4.81865e-06	1.72387e-05	1.11507e-05	1.93267e-05	3.97849e-05	5.96086e-06	0.000145736	1.47539e-05	6.64874e-06	1.2366e-05	4.8489e-05	4.80587e-06	1.15694e-05	6.90193e-06	1.94544e-05	1.82536e-05	1.2326e-06	2.14799e-05	1.02139e-05	4.64851e-06	2.6041e-05
M00283	#N/A	1.98169e-06	3.40725e-05	5.4108e-06	1.11312e-05	5.11515e-06	2.27578e-06	1.22151e-05	1.59616e-05	3.78225e-05	2.71386e-05	3.75304e-05	1.41061e-05	8.8089e-05	4.10942e-06	2.7033e-06	1.59898e-05	7.57094e-06	2.12626e-06	7.76812e-05	3.61064e-06	2.59953e-06	5.00737e-05	6.26696e-06	0.000413024	1.4136e-05	2.73614e-05	8.08187e-06	3.45008e-05	4.33218e-06	1.55024e-05	1.99651e-05	9.33177e-06	2.17861e-05	1.83695e-05	0.000108084	4.24834e-06	1.65289e-05	5.467e-05
M00284	#N/A	0	0	2.75223e-07	0	0	1.34972e-07	0	0	5.69443e-07	0	0	0	0	2.47968e-08	0	0	0	0	0	0	0	3.9137e-08	0	0	0	0	0	0	0	0	0	1.46029e-06	0	7.73253e-07	1.59555e-06	0	2.25662e-07	0
M00285	#N/A	0	0	2.88514e-07	0	0	0	0	0	0	0	0	0	0	0	0	0	0	0	0	0	0	5.93881e-08	0	0	0	0	0	0	0	0	0	3.51123e-06	0	8.2244e-07	1.31149e-06	0	5.99549e-07	0
M00286	#N/A	0	0	3.4038e-07	0	0	0	0	0	0	0	0	0	0	0	0	0	0	0	0	0	0	0	0	0	0	0	0	0	0	7.01217e-08	0	0	0	6.96923e-07	2.66588e-06	0	1.34362e-07	0
M00287	#N/A	1.8418e-06	7.65172e-06	2.26265e-06	8.22548e-06	7.88645e-06	1.8347e-05	5.61588e-05	1.17553e-05	1.63582e-05	1.62603e-06	2.2117e-05	2.07058e-05	6.56298e-05	4.02434e-06	5.46399e-07	2.41165e-06	7.9759e-06	3.11773e-05	5.28422e-05	3.5111e-06	7.74874e-06	3.65468e-05	9.62505e-06	0.000108002	1.09926e-05	1.0589e-05	2.77121e-05	1.41725e-05	2.12445e-06	7.19052e-06	1.00698e-05	1.05849e-05	1.33399e-05	4.48398e-05	7.6017e-05	1.93694e-05	0.000111349	1.17272e-05
M00288	#N/A	0	0	2.08672e-07	0	0	0	0	0	0	0	0	0	0	0	0	0	0	0	0	3.59924e-08	0	0	0	0	0	0	0	0	0	0	0	0	0	2.13626e-07	8.13869e-07	0	1.00536e-07	0
M00289	#N/A	5.1698e-08	8.046e-07	7.04119e-07	5.38777e-07	1.17576e-06	1.46247e-06	0	2.77986e-06	1.05819e-07	0	1.01064e-05	0	0	2.82342e-07	0	0	2.87975e-06	0	5.62879e-08	5.36614e-08	7.00162e-06	0	3.30936e-06	0	0	0	0	6.28803e-07	0	1.89966e-08	9.24994e-08	7.86415e-06	0	1.05153e-06	2.75996e-06	0	7.77016e-07	4.72332e-07
M00290	#N/A	3.21145e-05	3.39496e-05	7.31671e-06	8.55746e-05	3.90597e-05	4.38611e-05	7.26496e-05	4.91238e-05	6.48472e-05	1.54461e-05	5.46131e-05	2.28615e-05	5.60193e-06	4.69422e-05	2.04961e-05	4.95203e-05	4.78964e-05	2.32682e-05	1.82877e-05	2.55661e-05	7.0891e-05	9.97298e-06	1.26657e-05	5.64892e-05	3.45531e-05	1.30917e-05	3.06808e-05	2.35832e-05	6.10467e-06	3.20558e-05	1.84572e-05	4.47731e-05	4.69769e-05	5.17888e-06	3.55888e-05	1.02445e-05	1.95185e-05	2.70426e-05
M00291	#N/A	3.1596e-06	2.98827e-06	2.74337e-06	4.43514e-06	1.95064e-05	1.78038e-06	2.26366e-05	6.42332e-06	1.70744e-05	1.28039e-06	1.15267e-05	3.85203e-06	7.86806e-06	5.8668e-06	2.17306e-06	2.95469e-06	5.13246e-06	2.06218e-06	1.25071e-07	1.82431e-05	2.47224e-05	2.78035e-06	2.04101e-06	2.03265e-05	2.37181e-06	3.42502e-06	7.40645e-06	5.74033e-06	0.000111116	2.11614e-05	7.13174e-06	1.52555e-05	2.72982e-05	7.45162e-07	1.9861e-05	5.24552e-06	1.64205e-06	1.63028e-05
M00292	#N/A	2.89197e-06	2.98827e-06	2.63813e-06	4.43514e-06	1.88842e-05	1.78038e-06	2.25978e-05	4.3365e-06	1.4644e-05	1.25027e-06	1.13079e-05	3.79885e-06	7.81962e-06	5.84406e-06	2.14879e-06	2.95469e-06	5.13246e-06	2.06218e-06	1.25071e-07	1.82431e-05	2.36056e-05	2.78035e-06	2.04101e-06	1.97889e-05	2.37181e-06	3.41001e-06	7.26397e-06	5.74033e-06	0.000111116	2.11614e-05	7.13174e-06	1.51069e-05	2.55708e-05	7.45162e-07	1.97983e-05	5.15169e-06	1.54706e-06	1.62328e-05
M00293	#N/A	1.38743e-05	6.82523e-06	5.78226e-07	1.48141e-06	3.85484e-06	3.81686e-06	6.28372e-06	4.22952e-06	4.98976e-06	2.49711e-06	6.54744e-06	5.70422e-06	8.80588e-06	3.82101e-05	2.65921e-06	5.76661e-06	6.15049e-06	1.53722e-05	3.20843e-07	7.02995e-06	1.31675e-05	1.75158e-06	3.49183e-06	1.47899e-08	4.17257e-06	5.69115e-05	3.22162e-06	3.51171e-06	2.77784e-05	1.30883e-05	3.8363e-06	4.49922e-06	5.18718e-06	1.72201e-06	5.82349e-07	1.95684e-06	2.26446e-06	4.58e-06
M00295	#N/A	2.30004e-05	0.000161345	0.000334224	7.30288e-05	0.000103988	0.000215941	0.000109958	0.000215763	0.000136812	0.000191293	0.000109342	0.000107954	2.05145e-05	5.07049e-05	0.000242103	5.44712e-05	0.000136854	5.95357e-05	3.84186e-06	3.46672e-05	0.000126344	1.15094e-05	0.000304537	4.42349e-05	5.2402e-05	2.73254e-05	0.000233809	3.37562e-05	0.000130889	6.4962e-05	0.000258503	0.000163534	0.000191962	5.89168e-05	0.000119171	0.000251613	0.000291307	0.00011594
M00296	#N/A	7.35773e-07	0	0	3.97413e-07	0	2.13725e-06	1.63228e-06	0	1.09891e-06	9.96789e-07	8.64861e-08	1.61342e-06	2.61653e-08	0.00016584	0	0	8.75575e-07	0	0	2.30851e-06	0	0	0	0	0	0	1.04945e-06	0	0	0	9.93642e-07	3.34675e-06	0	4.65888e-08	0	0	1.28704e-07	0
M00297	#N/A	0	0	7.78831e-08	0	0	0	0	0	0	0	0	0	0	0	0	0	0	0	0	0	0	0	0	0	0	0	0	0	0	0	0	0	0	5.16017e-07	1.96232e-06	0	1.82146e-07	0
M00298	#N/A	1.98581e-05	1.08709e-05	1.27318e-06	8.00078e-06	2.68812e-05	7.55906e-05	1.88006e-05	2.73077e-06	2.44128e-05	4.37715e-06	5.73413e-05	3.26794e-05	2.31671e-06	1.46763e-06	8.86085e-06	3.83416e-06	1.07698e-05	2.45392e-06	1.63176e-05	3.80151e-06	3.45025e-05	5.31451e-06	1.02521e-05	3.23108e-06	1.57393e-05	2.35087e-06	3.80471e-06	1.26462e-05	8.34094e-06	1.09915e-05	1.17621e-05	3.43064e-05	1.5329e-05	9.62357e-07	6.58703e-05	3.22902e-06	4.29288e-06	6.68497e-05
M00299	#N/A	0.000190266	0.000200731	3.30045e-05	0.000326193	0.000248926	0.000227127	0.000196599	0.000171263	0.000240277	9.92437e-05	0.000267025	0.000176145	0.00021066	0.000209352	9.55045e-05	0.000150375	0.000261942	0.000156492	0.000302678	0.00019745	0.000218162	0.00016917	7.77088e-05	0.000366503	0.000243591	0.000121837	0.000119716	0.000210633	0.000181813	0.000155833	7.2013e-05	0.000241336	0.000151088	0.000260147	0.0003585	8.37202e-05	7.93405e-05	0.0003014
M00300	#N/A	3.92082e-06	3.04943e-06	5.20874e-07	1.2965e-05	1.18218e-05	7.91738e-06	1.1969e-05	9.46079e-06	8.31788e-06	2.34436e-06	9.4102e-06	2.03174e-06	1.48653e-06	2.07078e-06	2.06023e-06	2.44372e-06	6.60432e-06	9.72724e-07	7.94741e-07	3.12843e-06	5.20163e-06	2.28329e-07	5.69618e-07	1.46749e-05	5.47583e-06	2.81221e-07	7.94685e-06	0	0	6.99408e-06	1.4164e-06	1.52958e-05	1.6293e-05	0	2.73291e-07	1.94222e-06	4.57356e-06	4.81658e-06
M00302	#N/A	0	7.50685e-07	0	0	0	0	9.28116e-07	0	1.91323e-08	6.72133e-07	3.24202e-06	1.13269e-07	2.88392e-06	0	0	0	6.82257e-08	5.77103e-08	0	0	0	1.53725e-05	0	1.52909e-05	7.99785e-07	9.3614e-08	0	1.2059e-05	4.11254e-08	0	2.01159e-08	1.10313e-06	2.01749e-08	1.13371e-06	1.1365e-05	2.55668e-08	1.69525e-07	2.00724e-05
M00303	#N/A	8.0003e-06	9.02265e-06	4.21638e-06	6.85922e-06	4.3119e-06	1.70856e-05	1.54757e-05	8.47606e-06	2.19094e-05	6.10815e-06	3.21863e-05	8.95362e-06	4.96012e-05	1.26536e-05	6.26902e-06	8.63583e-06	1.65502e-05	3.74549e-06	2.36105e-05	6.34394e-06	4.78824e-06	3.33286e-05	4.27428e-06	9.77222e-05	1.94975e-05	4.72098e-06	1.56835e-05	1.43282e-05	3.95596e-06	1.42005e-05	2.9152e-06	7.98107e-06	2.51366e-05	5.46692e-06	6.6235e-05	4.51809e-06	6.47196e-06	2.3391e-05
M00304	#N/A	8.49432e-06	1.84177e-05	5.68735e-06	1.61988e-05	1.26856e-05	1.39441e-05	4.30652e-05	1.84899e-05	2.75992e-05	6.99347e-06	1.7517e-05	1.69291e-05	1.14541e-06	7.11438e-06	5.77392e-06	1.26261e-05	6.71167e-06	2.41021e-05	8.18606e-06	7.7739e-06	1.18492e-05	3.16548e-06	5.49285e-06	9.55375e-05	1.40039e-05	2.06294e-06	3.09456e-05	1.29628e-06	1.76253e-06	4.21421e-06	7.7692e-06	8.87276e-06	2.05823e-05	3.45983e-05	6.46349e-05	1.27239e-05	8.1882e-05	7.84349e-06
M00305	#N/A	9.63861e-08	1.80791e-08	0	9.20827e-08	0	0	3.58576e-08	1.54517e-07	0	2.55573e-07	1.31418e-06	1.2978e-08	0	6.06932e-08	1.33469e-08	1.09717e-08	3.98323e-08	0	3.07565e-08	0	1.08568e-08	0	0	3.35186e-06	3.83473e-08	3.32567e-07	0	1.17948e-06	3.08043e-07	7.96892e-07	3.45721e-08	9.72547e-08	1.27136e-07	1.85565e-08	3.57608e-06	0	0	0
M00306	#N/A	6.01813e-06	9.56677e-06	6.3398e-06	7.82135e-06	1.26622e-05	1.0157e-05	6.11866e-06	6.18784e-06	7.42163e-06	2.07252e-06	3.25059e-05	4.50781e-06	0.000165419	7.19767e-06	3.80744e-06	1.19571e-05	1.88162e-05	4.33852e-06	9.47554e-05	1.19694e-05	6.00927e-06	3.46829e-05	4.70708e-06	5.78549e-05	1.75866e-05	1.47181e-05	4.08166e-06	3.12811e-05	1.01809e-05	1.11504e-05	9.52786e-06	1.25934e-05	1.62715e-05	1.93833e-05	8.18218e-05	1.4671e-05	2.42777e-06	1.03102e-05
M00307	Pyruvate oxidation, pyruvate => acetyl-CoA [PATH:map00010 map00020 map00620 map01200 map01100]	2.43896e-05	0.00010046	6.93646e-06	3.36663e-05	7.11677e-05	5.72752e-05	7.11888e-05	8.04606e-05	5.89925e-05	4.80939e-05	0.000122125	5.16541e-05	0.000189492	1.60261e-05	1.98024e-05	1.58838e-05	5.08686e-05	2.2997e-05	0.000195753	4.17041e-05	5.11482e-05	0.000144724	1.46639e-05	0.000211065	3.71175e-05	6.44344e-05	2.87022e-05	0.00010554	6.66282e-06	5.51261e-05	3.18879e-05	8.61932e-05	6.79932e-05	2.47338e-05	0.00021163	1.87167e-05	1.34911e-05	0.000179542
M00308	Semi-phosphorylative Entner-Doudoroff pathway, gluconate => glycerate-3P [PATH:map00030 map01200 map01100 map01120]	0.000183841	0.000404424	0.000530887	0.000241518	0.000212588	0.000434978	0.000305575	0.000409437	0.000268673	0.000536754	0.00025737	0.000263826	0.000292954	0.000162301	0.000641943	0.000138748	0.000252598	0.000174944	0.000304139	0.000110033	0.000187309	0.00020099	0.000466193	0.000584865	0.000160082	0.000125999	0.000588397	0.000189827	0.000124594	0.000121667	0.000429429	0.000258323	0.000402964	0.000105493	0.00050454	0.000503205	0.000383981	0.000332453
M00309	Non-phosphorylative Entner-Doudoroff pathway, gluconate/galactonate => glycerate [PATH:map00030 map00052 map01200 map01100 map01120]	8.88213e-06	2.67214e-05	1.79738e-06	6.27232e-06	1.25487e-05	3.72574e-06	1.01968e-05	1.40587e-05	1.88178e-05	1.59406e-05	2.39094e-05	1.38114e-05	3.12756e-05	1.43812e-05	3.07146e-06	2.08828e-05	2.36184e-05	7.28549e-06	2.20968e-05	7.7199e-06	2.61311e-05	7.01621e-06	2.89966e-06	4.01084e-06	1.02118e-05	2.40515e-05	7.91413e-06	8.19838e-06	9.69624e-06	1.10323e-05	9.00144e-06	1.53772e-05	7.88666e-06	6.91551e-06	0.000189524	4.03016e-06	2.87991e-06	1.15684e-05
M00314	#N/A	0	0	0	0	0	0	0	0	0	0	0	0	0	0	0	0	0	0	0	0	0	0	0	1.48251e-06	0	0	0	0	0	0	0	0	0	0	0	0	0	0
M00316	#N/A	0	0	0	0	0	0	0	0	0	2.01264e-07	1.82062e-07	0	0	0	0	0	0	0	0	0	0	7.39668e-07	0	3.91526e-06	0	0	0	0	0	0	0	3.12596e-08	0	0	0	9.25884e-08	0	0
M00317	#N/A	0	1.09415e-06	3.07568e-07	4.6235e-06	1.56244e-06	2.86313e-07	2.07312e-05	3.5256e-07	9.25584e-07	1.60327e-06	1.76986e-05	3.16261e-07	0.00036152	0	1.37832e-06	4.4652e-08	4.15473e-07	3.91494e-06	9.73729e-05	3.20669e-07	3.35312e-08	2.50443e-05	9.6612e-07	9.21473e-05	2.28006e-05	1.04649e-06	2.23249e-06	2.07544e-05	7.13218e-06	1.38088e-05	3.02728e-06	7.55526e-06	6.00154e-07	4.6614e-06	2.43208e-05	4.9859e-07	1.17226e-06	3.72257e-05
M00318	#N/A	5.38384e-07	1.00864e-06	3.35772e-07	1.19546e-06	3.70499e-07	5.69462e-07	4.61986e-06	1.43957e-07	5.31245e-07	6.49288e-07	1.46247e-05	5.51186e-07	1.69096e-07	5.61067e-07	1.00511e-06	1.23775e-07	1.93812e-06	3.09449e-07	2.5912e-07	5.45819e-07	1.16185e-07	5.83309e-07	1.62797e-07	0.000173251	3.07682e-06	7.46183e-07	8.38176e-07	1.62515e-07	0	2.57748e-06	2.86885e-08	3.63199e-07	4.07265e-06	3.53049e-07	1.72787e-05	3.71597e-07	1.11688e-06	3.39973e-07
M00319	#N/A	0	3.70371e-08	0	7.75668e-08	7.9755e-08	0	2.00743e-06	4.68743e-08	1.78663e-07	2.79533e-08	2.08608e-06	2.08638e-08	7.94556e-07	0	1.21015e-06	2.87702e-08	4.0831e-07	2.7551e-08	1.53078e-07	0	6.13299e-07	7.30684e-08	7.42782e-08	6.30295e-05	1.48001e-07	2.36472e-06	5.01653e-07	3.88381e-07	0	7.51241e-06	6.18377e-08	8.29377e-08	7.25655e-08	9.48074e-08	4.34575e-05	0	8.22592e-08	6.86435e-07
M00320	#N/A	9.6673e-05	0.000286351	0.000657178	8.2022e-06	9.41269e-05	0.000314625	0.000134726	0.000348252	6.46265e-05	0.00053707	0.000115347	0.000205922	8.19626e-05	4.06036e-05	0.000559775	6.05611e-05	0.00013344	0.000123353	4.64917e-05	3.11021e-05	7.40433e-05	2.32006e-05	0.000606142	4.72954e-05	6.74572e-05	5.61633e-05	0.000525546	9.78614e-05	7.10634e-05	4.88437e-05	0.000574583	0.000113531	0.000253183	7.07189e-05	8.32141e-05	0.000575396	0.0005494	8.66724e-05
M00323	#N/A	2.24732e-06	3.26415e-06	1.37809e-06	1.65862e-05	1.4736e-06	0	1.81549e-05	5.442e-06	3.59606e-06	3.88547e-06	6.9098e-06	1.09813e-06	6.0774e-06	1.28268e-06	6.72847e-07	2.20285e-06	1.74415e-07	5.08012e-08	2.0292e-06	4.63809e-06	2.51931e-05	1.98314e-05	7.68456e-08	6.83242e-05	3.28625e-06	1.24191e-06	4.56896e-06	1.71286e-05	1.71158e-07	5.32586e-06	2.65593e-08	1.67863e-05	6.43224e-08	8.79251e-07	1.83233e-05	1.68807e-06	1.07378e-05	3.37753e-05
M00324	#N/A	0	3.45265e-08	8.85191e-07	0	6.19573e-07	5.18055e-08	1.61352e-06	0	1.8713e-07	2.53882e-07	1.18876e-05	1.57644e-07	5.28911e-05	1.10703e-07	1.97501e-07	2.19549e-08	2.28454e-06	6.78898e-07	3.97601e-05	1.19015e-06	1.88397e-08	7.23693e-06	9.24336e-07	1.63444e-05	1.44679e-06	6.901e-07	3.1141e-08	2.80435e-06	1.56563e-06	3.40294e-06	2.97335e-06	2.55247e-06	8.02251e-08	6.93294e-06	2.81115e-05	2.48441e-06	2.22264e-07	0
M00325	#N/A	0.000390941	0.000368154	0.000454016	0.000196787	0.000212142	0.000284346	0.000332726	0.000266597	0.000198324	0.000507817	0.000184571	0.000270612	0.000291314	0.000247705	0.000429046	0.00039031	0.000219121	0.0004729	0.000223832	0.000329846	0.000148707	0.000269077	0.000715471	2.7101e-05	0.000343015	0.000343931	0.000370112	0.000217437	0.000375737	0.000305177	0.000513167	0.000212197	0.000321299	0.000520736	1.15562e-06	0.000617099	0.000393154	8.95962e-05
M00326	#N/A	0.000390919	0.000364661	0.000454016	0.000195595	0.000191482	0.000284255	0.000324322	0.000266122	0.00019044	0.000506508	0.000171993	0.000268759	0.000290337	0.000247705	0.000428172	0.000392404	0.000201493	0.000472878	0.000223811	0.00032983	0.000131481	0.000268913	0.000715337	2.7101e-05	0.000337909	0.000343729	0.000367023	0.000217404	0.000375737	0.000305011	0.000505363	0.000205019	0.000318342	0.000520736	1.15562e-06	0.000615897	0.000393091	8.66225e-05
M00328	#N/A	0	9.06013e-06	1.25239e-07	6.69837e-05	3.46874e-05	0	0	1.25152e-06	3.6625e-05	9.78672e-06	3.93711e-06	2.41407e-05	0	0	0	3.89958e-08	1.33574e-08	1.66009e-07	0	8.68274e-05	0	0	4.05798e-06	0	6.21363e-05	0	6.8748e-06	0	0	2.77464e-07	1.20286e-06	0	1.33416e-05	0.000209624	0	2.63368e-05	1.84939e-05	0
M00330	#N/A	7.60414e-05	2.17041e-05	3.55785e-07	9.96396e-05	7.75704e-05	7.82151e-06	9.7328e-05	7.37905e-06	6.31106e-05	1.88665e-05	4.07539e-05	7.23035e-05	7.6486e-05	1.58546e-05	1.20297e-05	9.63982e-05	1.98545e-05	7.58007e-05	1.5653e-05	0.000121679	1.96108e-05	8.67739e-05	8.82167e-06	1.40028e-05	0.000131252	2.84686e-05	2.2532e-05	3.5753e-05	9.00299e-05	5.49021e-05	7.9288e-06	2.48136e-05	1.73384e-05	0.000330617	1.83591e-05	2.29729e-05	3.76419e-05	9.40838e-06
M00331	#N/A	0.00015266	0.000100844	2.7316e-05	0.000110973	0.000140751	0.000103895	0.000136471	0.000116683	0.000478263	4.51962e-05	0.00015388	6.94759e-05	7.96373e-05	0.000114357	3.91499e-05	3.38722e-05	8.33055e-05	5.0735e-05	0.000110141	4.58064e-05	7.23095e-05	7.66212e-05	3.05159e-05	0.000111465	6.6254e-05	2.40376e-05	5.90803e-05	0.000103748	4.53513e-05	4.10639e-05	4.58047e-05	0.000210779	7.16743e-05	0.000106402	0.000343338	2.34531e-05	8.4005e-05	0.000196127
M00332	#N/A	3.88738e-07	3.82053e-07	4.87218e-08	0	6.19779e-07	1.80552e-07	1.28809e-06	8.79566e-07	3.24073e-07	4.28122e-07	6.24092e-06	9.05728e-07	1.90521e-06	5.56693e-07	4.8149e-07	6.30211e-08	5.84093e-07	1.82453e-06	0	1.0452e-06	2.88422e-06	2.11669e-06	1.31741e-07	3.08342e-06	1.84087e-06	7.27573e-07	1.60397e-07	5.84563e-06	6.69481e-07	4.68409e-06	3.48193e-06	1.78991e-07	4.97154e-07	1.27787e-06	3.46642e-05	6.66637e-07	1.09911e-07	3.0435e-07
M00333	#N/A	0.000155317	0.000304757	3.70352e-05	0.000561987	0.0004179	0.000354253	0.00027905	0.000301747	0.000445704	0.000109906	0.000338535	0.000248041	7.62339e-05	0.000266135	0.000238578	0.000160055	0.000420593	0.000164823	0.000228862	0.000203893	0.000575491	0.000120996	8.75881e-05	0.000468893	0.000282449	4.81428e-05	0.00018864	0.00023556	0.00012629	9.70036e-05	9.71489e-05	0.000438324	0.000241358	5.72343e-05	0.00112788	6.10066e-05	0.000221153	0.00061756
M00334	#N/A	0.000115935	5.07169e-05	9.15391e-06	3.29196e-05	4.09007e-05	2.75177e-05	5.35421e-05	5.22287e-05	4.0627e-05	4.21826e-05	4.04332e-05	4.42351e-05	1.19836e-05	2.34056e-05	1.40876e-05	7.23939e-05	5.81037e-05	1.26554e-05	9.4249e-05	6.50861e-05	1.76856e-05	1.27863e-05	2.74554e-05	7.44061e-05	4.09671e-05	1.48007e-05	3.8577e-05	7.4011e-05	1.82838e-05	2.06479e-05	1.90396e-05	6.61883e-05	5.36034e-05	1.9652e-06	4.78061e-05	3.98418e-05	6.86619e-05	0.000108595
M00335	#N/A	0.000484279	0.00101782	0.00103676	0.000860848	0.000732669	0.00120149	0.000926666	0.000990285	0.000866134	0.00113321	0.000875631	0.000717339	0.000852814	0.000685666	0.00102026	0.000598061	0.000867898	0.000649255	0.000892369	0.000504079	0.00077695	0.000643156	0.00104842	0.00144319	0.000616517	0.000527674	0.00114829	0.000567824	0.000486382	0.000655642	0.00103011	0.000771106	0.000874399	0.000764365	0.00172106	0.00101994	0.00137818	0.00114121
M00336	#N/A	5.89213e-05	5.49527e-05	7.69479e-05	2.69291e-05	6.55757e-05	2.86682e-05	0.000114733	4.37017e-05	7.17283e-05	3.52254e-05	0.000116118	0.00012681	0.000228822	9.93745e-05	1.83092e-05	7.64185e-05	8.30328e-05	0.000146885	0.000158989	6.748e-05	5.86772e-05	6.15349e-05	0.000128193	0.00011019	8.17183e-05	0.000125234	9.26573e-05	9.946e-05	6.47251e-05	8.23612e-05	4.21599e-05	5.8066e-05	3.45507e-05	0.000102447	0.000249857	5.87642e-05	0.000180392	7.13283e-05
M00337	#N/A	0	0	0	0	0	0	0	0	0	0	0	0	0	0	0	0	0	0	0	0	0	2.12807e-07	0	0	0	0	0	0	0	0	0	3.6393e-06	0	9.12363e-07	2.08554e-06	0	2.86249e-07	0
M00338	Cysteine biosynthesis, homocysteine + serine => cysteine [PATH:map00260 map00270 map01230 map01100]	8.55745e-07	5.30227e-06	5.19504e-07	2.91287e-06	5.95712e-06	2.96563e-06	6.49016e-06	4.24891e-06	8.83258e-06	8.11582e-07	1.31182e-05	4.37888e-06	9.27817e-07	9.95532e-07	7.35441e-08	1.88959e-07	5.23208e-06	1.2482e-06	9.89786e-06	3.40785e-05	9.59384e-06	1.08207e-07	9.70829e-07	1.94709e-06	6.57685e-07	5.72568e-06	5.70527e-06	5.07606e-06	1.31034e-06	1.41311e-06	1.63151e-06	1.73142e-05	4.4057e-06	8.73371e-07	9.82442e-06	1.28533e-07	1.7111e-07	1.14621e-05
M00339	#N/A	0.000397593	0.000365632	0.00045406	0.000196571	0.000192903	0.000287108	0.000326438	0.000266706	0.000188648	0.000509024	0.000180577	0.000272099	0.000294903	0.00025188	0.000429216	0.000390295	0.000211218	0.000476268	0.000226275	0.000331233	0.000133948	0.000271166	0.000715384	2.7101e-05	0.000339091	0.00034715	0.000367511	0.000218259	0.000378021	0.000305191	0.000507475	0.000206449	0.000321053	0.000520761	1.15562e-06	0.00061823	0.000393203	8.45917e-05
M00340	#N/A	0	0	0	0	0	0	0	0	0	0	0	0	0	0	0	0	0	0	0	0	0	2.12807e-07	0	0	0	0	0	0	0	0	0	4.62021e-06	0	9.12363e-07	2.08554e-06	0	2.86249e-07	0
M00341	#N/A	1.23749e-07	0	8.66867e-07	0	0	3.77997e-06	3.30562e-08	1.30239e-06	3.61568e-06	1.66353e-06	0	2.81341e-06	0	0	4.32674e-08	0	7.41956e-07	6.09565e-08	0	3.09583e-06	0	0	6.67982e-08	0	2.38358e-07	0	7.75915e-07	3.34899e-06	0	3.26504e-08	2.07292e-08	1.0721e-05	0	2.5386e-06	6.39661e-06	7.58196e-05	2.49215e-06	0
M00344	Formaldehyde assimilation, xylulose monophosphate pathway [PATH:map00680 map01200 map01100 map01120]	5.13848e-05	7.90679e-05	2.28399e-05	8.48741e-05	6.62197e-05	7.3556e-05	9.47689e-05	5.991e-05	7.068e-05	8.32204e-05	9.59507e-05	6.08495e-05	0.000144503	3.85234e-05	2.44804e-05	3.13977e-05	8.67146e-05	6.00124e-05	0.000134812	3.97958e-05	6.45678e-05	5.10335e-05	4.77953e-05	0.00023751	6.968e-05	4.87099e-05	5.16652e-05	7.86476e-05	2.30518e-05	4.24352e-05	4.04028e-05	6.4462e-05	6.03595e-05	2.95212e-05	0.000428403	1.68108e-05	5.42584e-05	0.000108092
M00345	Formaldehyde assimilation, ribulose monophosphate pathway [PATH:map00030 map00680 map01200 map01230 map01100 map01120]	0.00020344	0.000238733	5.80109e-05	0.000445283	0.000253022	0.000258248	0.000325378	0.000227122	0.000346331	0.00015642	0.000284617	0.000253985	0.000284976	0.000207612	0.000112497	0.000130414	0.0002736	0.000199239	0.000336024	0.000246396	0.000230166	0.000157617	0.000110631	0.000436419	0.000291207	0.000115689	0.000226875	0.000205541	0.000101698	0.000137494	0.000103943	0.000221723	0.000197813	0.000436054	0.000784404	0.000116133	0.00029423	0.000273646
M00346	Formaldehyde assimilation, serine pathway [PATH:map00680 map01200 map01100 map01120]	0.000173889	0.000480916	0.000631245	0.000390166	0.000328878	0.000471051	0.00035556	0.000437948	0.000379774	0.000601949	0.000376898	0.000410958	0.000336246	0.000227051	0.000470337	0.000209368	0.000363382	0.000311893	0.000311939	0.000298199	0.000274794	0.000281778	0.000617468	0.000382291	0.000409357	0.00021436	0.000669356	0.000169797	0.000244635	0.00024784	0.000553208	0.000335074	0.000446558	0.000631	0.000516878	0.000621094	0.000646081	0.000309597
M00348	#N/A	9.91185e-06	1.14516e-05	4.54973e-06	5.25323e-05	7.83953e-06	1.30399e-05	2.17343e-05	2.04713e-05	2.99313e-05	1.33409e-05	3.37352e-05	2.12464e-05	4.29126e-05	3.57795e-05	8.83134e-06	1.45849e-05	1.4262e-05	1.13199e-05	7.43333e-05	4.73606e-05	1.89085e-05	1.03032e-05	6.63834e-06	0.000139108	2.20214e-05	6.39054e-06	1.41758e-05	6.9851e-05	8.22845e-06	1.83567e-05	7.1233e-06	2.34468e-05	1.73946e-05	2.95892e-05	4.45903e-05	7.22166e-06	6.05237e-05	2.14224e-05
M00349	#N/A	0	1.2952e-06	2.27545e-06	1.28285e-08	1.46781e-06	4.72904e-07	4.53056e-06	6.60715e-07	2.78945e-06	6.14307e-06	2.95141e-05	3.89004e-07	0.000138129	1.29245e-06	1.44538e-06	4.25963e-07	5.94766e-06	1.81088e-06	7.94295e-05	2.47867e-06	9.06939e-08	1.82771e-05	1.82876e-06	5.32485e-05	5.02053e-06	2.34974e-06	2.7332e-07	1.97248e-05	3.70906e-06	6.96177e-06	8.59889e-06	5.95564e-06	1.53578e-07	1.55489e-05	7.12728e-05	4.73932e-06	3.46469e-07	3.32916e-05
M00350	#N/A	9.16689e-06	1.17887e-05	2.11694e-06	2.89392e-05	1.43008e-05	2.34235e-05	2.69594e-05	1.60178e-05	1.38946e-05	5.34591e-05	1.49843e-05	1.42423e-05	3.50484e-06	1.06631e-05	5.66295e-06	6.85029e-06	1.09501e-05	2.65081e-06	1.13782e-05	1.13119e-05	2.07325e-05	9.88397e-06	4.36233e-06	4.08465e-05	1.29421e-05	6.23875e-08	3.27043e-05	3.32413e-05	3.19721e-06	2.06728e-05	2.27028e-06	8.56043e-06	1.81273e-05	8.31483e-07	6.27019e-06	2.83473e-06	1.73095e-05	2.80487e-05
M00351	#N/A	0	0	6.8891e-07	0	0	0	0	0	1.61579e-06	0	0	0	0	0	0	0	1.12746e-07	3.22881e-07	0	1.75331e-05	0	0	4.83916e-07	0	0	3.67472e-09	1.68487e-07	0	0	0	5.2991e-07	5.93853e-06	0	1.11339e-06	9.42616e-07	0	1.1644e-07	0
M00352	#N/A	0	0	1.26561e-07	0	0	0	0	0	0	0	0	0	0	0	0	0	0	0	0	0	0	6.22851e-08	0	0	0	0	0	0	0	0	0	5.66234e-06	0	1.35259e-06	2.46077e-06	0	2.91899e-07	0
M00353	#N/A	0	0	1.4173e-06	0	0	0	0	1.19193e-06	1.6082e-07	0	0	0	0	0	0	0	0	0	0	0	0	5.605e-08	0	7.33225e-08	0	0	7.25162e-07	0	0	0	0	9.67231e-06	0	3.59359e-06	7.71456e-06	0	8.72545e-07	0
M00354	#N/A	0.000169588	1.23275e-05	1.41258e-06	1.1734e-05	3.19345e-05	9.94501e-06	9.61669e-05	5.42754e-06	3.20168e-05	1.68461e-05	4.14178e-05	2.45479e-05	0.00010458	0.000103468	2.06772e-05	0.000158742	4.69778e-05	0.000198101	8.09499e-05	5.12123e-05	4.04292e-05	9.37299e-05	5.77803e-06	6.24127e-06	4.9199e-05	8.94301e-05	1.32926e-05	5.02783e-05	0.000136961	7.78078e-05	7.75145e-06	5.56001e-05	9.42057e-06	3.09777e-05	1.61525e-06	1.5796e-05	2.25751e-05	2.47425e-05
M00355	#N/A	0.000169588	1.23275e-05	1.91805e-06	1.1734e-05	3.19345e-05	9.94501e-06	9.61669e-05	6.61947e-06	3.21777e-05	1.68461e-05	4.14178e-05	2.45479e-05	0.00010458	0.000103468	2.06772e-05	0.00015766	4.69778e-05	0.000198101	8.09413e-05	5.12123e-05	4.04292e-05	9.384e-05	5.77803e-06	6.3146e-06	4.9199e-05	8.94301e-05	1.40177e-05	5.02783e-05	0.000134407	7.78078e-05	7.75145e-06	6.58825e-05	9.42057e-06	3.3893e-05	1.08687e-05	1.5753e-05	2.32134e-05	2.47425e-05
M00356	Methanogenesis, methanol => methane [PATH:map00680 map01200 map01100 map01120]	4.67199e-05	4.29689e-05	4.02161e-06	0.000102684	4.17893e-05	9.19875e-05	4.7398e-05	5.30086e-05	7.86866e-05	1.47017e-05	5.66974e-05	8.85076e-05	7.67292e-06	4.23259e-05	1.92728e-05	2.45256e-05	5.96408e-05	1.48357e-05	3.39436e-05	2.39114e-05	4.82223e-05	4.6633e-06	1.57611e-05	8.58162e-05	5.08541e-05	1.09665e-05	2.45315e-05	6.10074e-05	1.55267e-05	1.89188e-05	2.15784e-05	7.69955e-05	2.90841e-05	1.42077e-06	0	1.07325e-05	1.40499e-05	7.33613e-05
M00357	Methanogenesis, acetate => methane [PATH:map00680 map01200 map01100 map01120]	0.000377568	0.000646035	0.000995953	0.000502666	0.000335584	0.00065475	0.00037741	0.000572103	0.000369215	0.000647458	0.000368183	0.000428823	0.000400345	0.000363526	0.000744143	0.000352672	0.000444965	0.000426205	0.000463772	0.000361529	0.000264087	0.000368808	0.000745041	0.000481976	0.000392476	0.000245397	0.000578991	0.000295488	0.000369963	0.000343471	0.000745923	0.000416276	0.000494417	0.000571191	0.000246014	0.000874977	0.000508046	0.000359145
M00358	Coenzyme M biosynthesis [PATH:map00680 map01100 map01120]	2.08967e-06	1.32204e-06	8.98692e-08	1.88606e-07	1.1622e-06	2.04019e-06	2.99059e-06	8.93361e-07	1.14594e-06	8.64286e-07	3.40323e-06	3.85408e-06	1.69306e-06	6.51028e-06	5.01791e-07	1.5518e-07	2.62933e-06	4.17667e-06	0	1.36016e-06	3.43228e-06	1.59384e-06	1.37412e-06	0	6.0392e-07	3.82727e-07	1.83313e-07	1.92253e-06	1.24674e-06	1.31699e-07	2.04565e-06	2.32108e-06	1.3914e-06	0	0	1.3339e-06	4.18334e-07	3.24478e-06
M00359	#N/A	0.00105963	0.00229815	0.00264776	0.00148685	0.00152784	0.00245234	0.00153111	0.00208833	0.00169936	0.00225866	0.00173589	0.00152031	0.00118741	0.00112509	0.00232117	0.000725485	0.00164358	0.00109069	0.00128433	0.000966913	0.00141423	0.00096737	0.00254455	0.00225421	0.00117243	0.000691688	0.0023292	0.0010722	0.000727763	0.000933674	0.00234618	0.00175102	0.00190155	0.000972676	0.00291426	0.00240948	0.00206185	0.00211213
M00360	#N/A	0.00110531	0.00238855	0.00267042	0.00156851	0.00157989	0.00251673	0.00164791	0.0021733	0.00178437	0.00228401	0.00186907	0.00156612	0.00134699	0.00116171	0.00235369	0.000751194	0.00169834	0.00114116	0.00144846	0.00100328	0.00148218	0.00103271	0.00256688	0.00260449	0.00121879	0.000707975	0.0024038	0.00114414	0.000745838	0.000993441	0.00237509	0.00180928	0.00196081	0.00103826	0.00322231	0.00244043	0.00217355	0.00219604
M00361	#N/A	0.00024984	0.000500986	0.000694225	0.0001723	0.000210052	0.000472461	0.000228031	0.000544986	0.000251612	0.000727098	0.000246559	0.000306733	0.000203053	0.000215401	0.000646491	0.000168711	0.000208935	0.00037514	0.000263666	0.000108524	0.000211863	0.000235537	0.000626157	0.000306674	0.000198148	0.000127019	0.000602188	0.000119639	0.000285286	0.000268328	0.000553879	0.000326345	0.000364641	8.56443e-05	0.000295977	0.000682249	0.000429148	0.000365355
M00362	#N/A	0.00038679	0.000755826	0.00100986	0.000433447	0.000357981	0.000776533	0.000409827	0.000742762	0.000457648	0.000825106	0.000461905	0.000533963	0.000340376	0.000363509	0.000866476	0.000246363	0.000406841	0.000517365	0.000480164	0.000188615	0.000420313	0.00038796	0.000846783	0.00070903	0.000357535	0.000235196	0.000844853	0.000355107	0.000428324	0.000376502	0.000776336	0.000531696	0.000555383	0.000197248	0.000635936	0.00091912	0.000725851	0.000574991
M00364	C10-C20 isoprenoid biosynthesis, bacteria [PATH:map00900 map01100 map01110 map01130]	2.95824e-05	0.000154714	0.000225661	7.41014e-05	6.2935e-05	0.000160822	5.68607e-05	0.000137031	0.000105165	0.000192584	0.000110686	8.25403e-05	5.56543e-05	3.38864e-05	0.000194295	1.69608e-05	9.60291e-05	2.19955e-05	7.48848e-05	2.66792e-05	7.71922e-05	2.66745e-05	0.000215447	0.000181246	5.36153e-05	3.90238e-05	0.000186563	6.58424e-05	1.35972e-05	3.28179e-05	0.000179528	7.99987e-05	0.000107712	8.17716e-06	0.000108869	0.000183948	0.000133797	0.000104597
M00365	C10-C20 isoprenoid biosynthesis, archaea [PATH:map00900 map01100 map01110]	9.4022e-07	3.89354e-06	1.24387e-06	5.7745e-06	2.20377e-05	1.98741e-05	1.77935e-05	4.2326e-06	4.21852e-05	3.52522e-06	4.27854e-05	9.26262e-06	2.79175e-06	2.81192e-06	5.00107e-06	1.05338e-06	2.81477e-05	9.39141e-07	1.70763e-06	1.22937e-06	2.38993e-05	1.09959e-06	2.41139e-06	6.24726e-05	1.52628e-05	4.04089e-06	1.46002e-05	2.23883e-05	1.43415e-06	3.44877e-06	7.07145e-06	8.78134e-06	7.22486e-06	1.24449e-07	2.96569e-05	2.94519e-06	1.8284e-05	3.73479e-05
M00366	C10-C20 isoprenoid biosynthesis, plants [PATH:map00900 map01100 map01110]	2.95824e-05	0.000136668	0.000224681	7.36789e-05	6.1497e-05	0.000160822	5.43375e-05	0.000136126	9.78462e-05	0.000183216	9.80911e-05	7.5321e-05	1.54615e-05	3.38604e-05	0.000194164	1.65405e-05	9.43289e-05	2.13916e-05	5.03841e-05	2.59406e-05	7.71922e-05	1.05695e-05	0.00021419	0.000158991	5.17414e-05	1.8814e-05	0.000186417	4.66057e-05	1.25928e-05	3.04864e-05	0.000176839	7.58791e-05	0.000107607	2.86042e-06	8.1143e-05	0.000182149	0.000133348	8.98618e-05
M00367	C10-C20 isoprenoid biosynthesis, non-plant eukaryotes [PATH:map00900 map01100 map01110]	9.4022e-07	3.89354e-06	1.17161e-06	5.7745e-06	2.19834e-05	1.98741e-05	1.74531e-05	4.2326e-06	4.14912e-05	3.51933e-06	4.12951e-05	9.26262e-06	2.79175e-06	2.81192e-06	5.00107e-06	1.05338e-06	2.81477e-05	9.39141e-07	1.70763e-06	1.22937e-06	2.38993e-05	1.09959e-06	2.41139e-06	6.24726e-05	1.52628e-05	4.04089e-06	1.46002e-05	1.59953e-05	1.43415e-06	3.44877e-06	6.69481e-06	8.78134e-06	7.22486e-06	1.24449e-07	2.8755e-05	2.94519e-06	1.8284e-05	3.73479e-05
M00368	Ethylene biosynthesis, methionine => ethylene [PATH:map00270 map01100 map01110]	4.34538e-05	0.000187682	0.000293838	4.90964e-05	6.77599e-05	0.000156966	5.70625e-05	0.000174894	9.23943e-05	0.000220781	9.00101e-05	8.1338e-05	0.000108876	0.000115054	0.000229183	2.55193e-05	0.000102468	3.44524e-05	8.41031e-05	2.82129e-05	0.000116814	3.52376e-05	0.000289166	7.60805e-05	6.04913e-05	5.32719e-05	0.000248461	0.000114014	3.7796e-05	5.61408e-05	0.000217413	9.1026e-05	0.000167841	1.12102e-05	0.000142343	0.000204521	0.000147821	0.000132265
M00373	Ethylmalonyl pathway [PATH:map00630 map01200 map01100 map01120]	6.89375e-05	9.10309e-05	2.59665e-05	4.01204e-05	9.63992e-05	0.000104427	8.57245e-05	8.99529e-05	8.84167e-05	3.61552e-05	0.000105582	7.00402e-05	0.000113712	7.09339e-05	2.70454e-05	4.4675e-05	0.000101349	6.14291e-05	0.000126162	8.86035e-05	0.000118105	3.86582e-05	2.69022e-05	0.000136026	6.1909e-05	4.7142e-05	3.85835e-05	5.34597e-05	5.32395e-05	6.49211e-05	5.12843e-05	0.000126744	0.000161155	1.84369e-05	8.45528e-05	3.0122e-05	2.28244e-05	0.000131777
M00374	Dicarboxylate-hydroxybutyrate cycle [PATH:map00720 map01200 map01100 map01120]	0.000192816	0.000534236	0.000612809	0.000297261	0.000325614	0.00053514	0.000331268	0.000516432	0.000331647	0.000596036	0.000364892	0.00034222	0.000486312	0.000257273	0.000478293	0.000119568	0.000321363	0.000229303	0.000460763	0.000244105	0.000289404	0.000263956	0.000531562	0.000500072	0.000299265	0.000199806	0.000560113	0.000224278	0.000144656	0.000218726	0.000492775	0.00033426	0.000456642	0.000386687	0.000641434	0.000551269	0.000641305	0.000443432
M00375	Hydroxypropionate-hydroxybutylate cycle [PATH:map00720 map01200 map01100 map01120]	2.01111e-05	5.38688e-05	1.2481e-05	1.12985e-05	2.89495e-05	5.20096e-05	2.54109e-05	5.42787e-05	2.69032e-05	1.69375e-05	4.8331e-05	3.05633e-05	9.51042e-05	2.35695e-05	9.66641e-06	8.19907e-06	4.64381e-05	2.06938e-05	8.05505e-05	1.78657e-05	2.07421e-05	2.32633e-05	1.17699e-05	0.000123041	3.32009e-05	3.02884e-05	1.68336e-05	3.79978e-05	1.79078e-05	2.31321e-05	2.23476e-05	3.87065e-05	5.28716e-05	1.50952e-05	0.000110244	1.3413e-05	9.27167e-06	5.51525e-05
M00376	3-Hydroxypropionate bi-cycle [PATH:map00720 map01200 map01100 map01120]	0.000164253	0.000425252	0.000624101	0.000235529	0.00019448	0.000468242	0.000266283	0.000403539	0.000249799	0.000544964	0.000342962	0.000254343	0.000361568	0.00020719	0.000475548	0.000103332	0.000256772	0.000149511	0.000324015	0.000164707	0.000209821	0.000195036	0.00051634	0.000683598	0.000185711	0.000102069	0.000503918	0.000235237	9.80224e-05	0.000195735	0.00049919	0.000287307	0.000496489	9.57953e-05	0.000571988	0.000484506	0.000456808	0.000383248
M00377	Reductive acetyl-CoA pathway (Wood-Ljungdahl pathway) [PATH:map00720 map01200 map01100 map01120]	0.000179513	0.000262425	7.5894e-05	0.000469214	0.000211487	0.000349491	0.00035814	0.000237082	0.000334239	0.000189971	0.000334973	0.000286198	0.000157359	0.000182602	0.000115168	0.000121691	0.000253344	0.000159633	0.000319376	0.000146375	0.000234214	9.33865e-05	0.000147475	0.000549769	0.000160381	8.98316e-05	0.000248961	0.000250577	5.70176e-05	0.000142508	0.000122734	0.000230831	0.000269404	0.000143792	0.000683978	9.09367e-05	0.000339589	0.000270429
M00378	F420 biosynthesis [PATH:map00680 map01100 map01120]	1.38718e-05	6.96123e-06	2.74867e-07	1.59374e-05	1.13871e-05	1.47343e-05	2.36397e-05	1.3033e-06	5.36444e-06	2.42124e-06	5.6183e-06	3.35289e-06	2.18183e-06	1.4522e-05	2.16413e-06	4.96232e-06	5.28995e-06	7.54964e-07	5.07224e-06	6.91088e-06	4.61957e-06	3.92311e-07	1.25527e-06	3.74458e-05	8.28936e-06	1.10817e-06	4.88799e-06	2.59724e-05	4.46184e-07	5.74289e-06	7.88358e-07	8.8089e-06	7.44851e-06	0	2.5841e-06	4.47818e-06	1.25331e-05	1.70027e-05
M00379	#N/A	0	0	1.59618e-07	0	0	0	0	0	0	0	3.61434e-08	0	0	0	0	0	0	0	0	0	0	0	0	0	0	0	0	0	0	0	0	1.28716e-06	0	1.36174e-06	1.27277e-06	0	3.4179e-08	0
M00380	#N/A	0	0	1.59618e-07	0	0	0	0	0	0	0	3.61434e-08	0	0	0	0	0	0	0	0	0	0	0	0	0	0	0	0	0	0	0	0	1.28716e-06	0	1.36174e-06	1.27277e-06	0	3.4179e-08	0
M00381	#N/A	0	0	1.59618e-07	0	0	0	0	0	0	0	3.61434e-08	0	0	0	0	0	0	0	0	0	0	0	0	0	0	0	0	0	0	0	0	1.28716e-06	0	1.36174e-06	1.27277e-06	0	3.4179e-08	0
M00382	#N/A	0	0	1.59618e-07	0	0	0	0	0	0	0	3.61434e-08	0	0	0	0	0	0	0	0	0	0	0	0	0	0	0	0	0	0	0	0	1.28716e-06	0	1.36174e-06	1.27277e-06	0	3.4179e-08	0
M00387	#N/A	0	0	1.59618e-07	0	0	0	0	0	0	0	3.61434e-08	0	0	0	0	0	0	0	0	0	0	0	0	0	0	0	0	0	0	0	0	1.28716e-06	0	1.36174e-06	1.27277e-06	0	3.4179e-08	0
M00389	#N/A	0	0	1.256e-06	0	0	0	0	0	0	0	0	0	0	2.08773e-08	2.13695e-08	0	0	0	0	0	0	4.27017e-06	0	0	4.58924e-07	2.37959e-06	2.5248e-08	1.25325e-07	3.53068e-06	0	0	1.49746e-07	0	3.81523e-06	5.6266e-06	0	1.0437e-06	0
M00390	#N/A	0	0	0	0	0	0	0	0	0	0	0	0	0	0	0	0	0	0	0	0	0	0	0	0	0	0	0	0	0	0	0	7.72297e-07	0	0	0	0	0	0
M00391	#N/A	0	0	0	0	0	0	0	0	0	0	0	0	0	0	0	0	0	0	0	0	0	0	0	0	0	0	0	0	0	0	0	7.72297e-07	0	0	0	0	0	0
M00392	#N/A	0.000542591	0.000415149	0.000691833	0.000438885	0.000370934	0.000402042	0.000389422	0.000447493	0.000320318	0.00064736	0.000305176	0.000331965	0.000504325	0.000552622	0.000622145	0.000547755	0.000395479	0.000674087	0.000428894	0.000573163	0.000279752	0.000571332	0.000784334	0.00021887	0.000462014	0.000588502	0.000598798	0.000440294	0.000665824	0.000408502	0.000783871	0.000435558	0.000391715	0.000965801	7.12499e-05	0.000704673	0.000649997	0.000212554
M00393	#N/A	0	0	2.98259e-07	0	0	0	0	0	0	0	0	0	0	1.66442e-07	0	0	0	0	0	0	0	0	0	3.58299e-08	0	0	0	2.5006e-08	0	9.1103e-07	0	0	0	1.02264e-06	1.93299e-06	5.46981e-07	2.10728e-07	0
M00394	#N/A	0.000116754	0.000469795	0.000654504	0.00018449	0.000207936	0.000386303	0.00022292	0.000428275	0.000218472	0.000482435	0.000237282	0.000292864	0.000252425	0.000125501	0.000452993	7.54511e-05	0.000239126	0.00014842	0.000214761	0.000220507	0.000192295	0.000174052	0.000579706	0.000307835	0.000210816	0.000112009	0.000464648	0.000142056	0.000110606	0.000105921	0.000545166	0.000252082	0.00030737	0.000376477	0.000354516	0.000520272	0.000516319	0.000272799
M00395	#N/A	0	6.42572e-08	2.71441e-07	2.71836e-07	6.3463e-08	0	1.59307e-07	0	1.94781e-08	0	6.57345e-07	2.30633e-08	0	0	0	0	0	0	2.37581e-06	6.12318e-08	0	3.07673e-08	0	9.68583e-08	0	7.76838e-08	0	0	0	0	8.96507e-08	3.75913e-06	0	6.59088e-07	9.39265e-07	0	1.83199e-07	0
M00396	#N/A	0	0	7.8252e-07	0	0	0	0	0	0	0	0	0	0	0	0	0	0	0	0	0	0	0	0	0	0	0	0	0	0	0	0	0	0	6.23077e-07	4.52149e-07	0	0	0
M00397	#N/A	0	0	7.8252e-07	0	0	0	0	0	0	0	0	0	0	0	0	0	0	0	0	0	0	0	0	0	0	0	0	0	0	0	0	0	0	6.23077e-07	4.52149e-07	0	0	0
M00400	#N/A	1.58892e-06	4.58157e-05	1.87137e-06	1.56514e-06	2.49223e-06	2.0516e-05	2.82593e-07	1.68387e-05	7.58569e-06	9.45737e-05	9.1321e-06	1.09118e-05	2.31753e-08	1.26488e-07	0.000181498	1.81953e-06	4.58329e-06	2.43926e-05	0	2.07807e-06	1.53111e-06	4.85908e-06	1.0246e-07	2.36753e-06	3.08212e-07	5.60065e-08	1.10562e-06	0	7.44951e-06	5.96105e-06	8.74175e-05	5.92975e-06	0.000114977	2.03016e-06	1.4023e-06	4.0113e-05	9.71662e-07	3.64525e-05
M00401	#N/A	0	0	1.97132e-07	0	0	0	0	0	0	0	0	0	0	2.98247e-08	0	0	0	0	0	0	0	0	0	0	0	0	0	0	0	0	0	2.50442e-06	0	6.55892e-07	1.12766e-06	0	3.16589e-08	0
M00403	#N/A	1.58892e-06	4.58157e-05	1.87137e-06	1.56514e-06	2.49223e-06	2.0516e-05	2.82593e-07	1.68387e-05	7.58569e-06	9.45737e-05	9.1321e-06	1.09118e-05	2.31753e-08	1.26488e-07	0.000181498	1.81953e-06	4.58329e-06	2.43926e-05	0	2.07807e-06	1.53111e-06	4.85908e-06	1.0246e-07	2.36753e-06	3.08212e-07	5.60065e-08	1.10562e-06	0	7.44951e-06	5.96105e-06	8.74175e-05	5.92975e-06	0.000114977	2.2536e-06	2.25354e-06	4.0113e-05	1.14692e-06	3.64525e-05
M00404	#N/A	2.88065e-06	2.92903e-06	1.49529e-06	1.98132e-06	1.42306e-05	3.23169e-06	4.53673e-06	1.24538e-05	5.37431e-06	2.48086e-06	1.72341e-06	2.74932e-06	1.79053e-06	6.92746e-07	1.87953e-06	1.20158e-06	9.81935e-06	5.55926e-06	4.81415e-06	1.00312e-05	1.28926e-05	2.46807e-06	8.88513e-07	5.9735e-07	3.66664e-06	2.92968e-06	2.94605e-06	2.54833e-06	3.35699e-06	7.30664e-07	3.65294e-06	8.51064e-06	8.42637e-07	7.83421e-06	1.17182e-05	1.56135e-06	8.85787e-07	7.93828e-06
M00406	#N/A	0	0	9.82945e-09	1.78502e-07	1.96254e-06	4.05103e-08	3.11714e-05	7.91301e-09	0	1.49767e-07	1.50156e-05	6.32231e-08	5.31866e-07	0	3.13917e-08	0	8.64007e-06	1.17838e-06	7.50537e-08	0	6.23749e-07	2.06618e-07	0	0	5.08947e-05	0	7.31465e-06	8.72218e-06	2.90142e-06	2.78515e-07	3.76722e-07	1.082e-06	0	0	0	3.26699e-07	0	5.18316e-08
M00407	#N/A	0	0	1.59618e-07	0	0	0	0	0	0	0	3.61434e-08	0	0	0	0	0	0	0	0	0	0	0	0	0	0	0	0	0	0	0	0	1.28716e-06	0	1.36174e-06	1.27277e-06	0	3.4179e-08	0
M00409	#N/A	0	0	1.34521e-07	0	0	0	0	0	0	0	0	0	0	0	0	0	0	0	0	0	0	0	0	0	0	0	0	0	0	0	0	0	0	2.7543e-07	1.74888e-06	0	2.16037e-07	0
M00410	#N/A	0	0	4.32098e-07	0	0	0	0	0	0	0	0	0	0	6.53734e-08	0	0	0	0	0	0	0	0	0	0	0	0	0	0	0	0	0	0	0	5.52947e-07	1.57293e-06	0	0	0
M00411	#N/A	0	0	1.59618e-07	0	0	0	0	0	0	0	3.61434e-08	0	0	0	0	0	0	0	0	0	0	0	0	0	0	0	0	0	0	0	0	1.28716e-06	0	1.36174e-06	1.27277e-06	0	3.4179e-08	0
M00412	#N/A	1.37846e-05	2.84882e-05	4.6245e-06	5.24759e-05	4.51774e-06	1.55922e-05	3.36583e-05	1.34184e-05	4.31576e-06	1.64803e-05	1.55164e-06	1.61122e-05	6.30692e-06	2.76427e-05	9.57021e-05	5.81422e-06	8.73369e-06	3.09231e-06	4.21028e-08	6.6532e-05	2.29312e-06	7.58691e-06	7.40685e-06	2.31426e-06	1.41256e-05	5.73604e-06	2.81432e-06	2.24404e-06	1.88934e-05	9.09878e-06	1.31071e-05	3.05774e-06	0.000102655	0.000164296	1.0221e-06	2.85348e-05	2.93367e-05	3.22551e-06
M00413	#N/A	0	0	0	3.25313e-09	0	1.98538e-06	3.66866e-08	0	0	0	9.23851e-08	5.58166e-07	0	0	0	0	0	0	0	1.90828e-07	0	0	0	0	0	0	5.80033e-07	0	2.98452e-06	0	1.66548e-08	1.52658e-09	1.57668e-07	0	0	0	2.38265e-08	0
M00414	#N/A	0	0	2.18254e-07	0	0	0	2.78542e-07	0	0	0	2.32721e-06	0	0	0	0	0	0	0	0	0	0	0	0	0	0	0	0	0	0	0	5.45962e-07	5.85116e-07	0	4.46872e-07	1.22579e-06	0	8.41222e-08	0
M00415	Fatty acid elongation in endoplasmic reticulum [PATH:map00062 map01040 map01212 map01100]	0	0	3.52134e-07	0	0	0	0	0	0	0	0	0	0	0	0	0	0	0	0	0	0	0	0	0	0	0	0	0	0	0	0	0	0	1.49835e-07	2.12661e-06	0	2.46686e-07	0
M00417	Cytochrome o ubiquinol oxidase [PATH:map00190]	0	1.75241e-06	2.62172e-06	0	1.40404e-06	3.97904e-08	4.847e-06	2.72197e-08	6.01471e-07	2.27283e-06	3.35547e-05	5.84626e-07	0.000142971	2.99039e-07	4.93103e-07	7.15601e-08	5.68775e-06	2.39905e-06	9.21319e-05	3.45569e-06	7.12511e-08	3.59242e-05	2.37368e-06	5.47375e-05	4.60529e-06	2.44126e-06	1.7934e-07	3.00137e-05	3.50002e-06	8.72586e-06	9.21011e-06	6.87659e-06	2.56093e-07	1.71974e-05	8.57006e-05	4.67349e-06	6.41297e-07	3.11569e-05
M00422	Acetyl-CoA pathway, CO2 => acetyl-CoA [PATH:map00680 map01200 map01100 map01120]	2.66732e-05	3.55547e-05	5.13803e-06	0.000119193	1.86157e-05	3.8322e-05	4.56347e-05	2.67379e-05	4.88251e-05	1.46102e-05	3.69662e-05	3.30727e-05	5.67064e-06	4.04729e-05	2.02794e-05	2.23343e-05	2.81989e-05	1.25912e-05	5.46316e-05	2.47608e-05	2.91269e-05	6.83032e-06	1.15165e-05	0.000131105	2.3406e-05	6.22562e-06	1.98387e-05	4.62786e-05	7.37782e-06	2.28994e-05	9.61769e-06	2.59022e-05	3.25179e-05	3.53081e-06	2.62407e-07	1.02024e-05	1.3071e-05	3.32778e-05
M00425	#N/A	0	0	6.29085e-08	0	0	0	0	0	0	0	0	0	0	0	0	0	0	0	5.33715e-08	0	0	0	0	0	0	0	0	0	0	0	0	1.74274e-06	0	3.86413e-07	7.19715e-07	0	1.21235e-07	0
M00427	#N/A	0.000183132	6.45234e-05	1.38252e-05	1.82733e-05	3.32894e-05	4.66712e-05	4.23953e-05	5.88171e-05	5.41862e-05	4.51444e-05	5.74639e-05	2.98692e-05	0.000122054	1.27274e-05	1.45918e-05	1.31632e-05	5.4326e-05	8.80941e-06	4.42628e-05	0.000566005	1.73363e-05	6.14915e-05	1.01e-05	7.2978e-06	3.00137e-05	1.65947e-05	9.71745e-06	1.61152e-05	7.0153e-05	1.91778e-05	2.85702e-05	8.51316e-05	2.88078e-05	8.66437e-06	3.74465e-05	2.15721e-05	8.47118e-06	7.40925e-05
M00428	#N/A	5.86266e-08	1.92938e-06	1.65525e-06	1.28021e-07	4.51871e-07	8.54622e-07	1.48095e-06	0	1.59463e-06	1.80999e-06	8.06539e-07	4.49009e-07	4.03538e-08	3.9338e-07	1.31405e-06	2.93634e-07	1.37155e-08	3.82078e-07	1.59818e-06	6.08531e-08	1.86118e-07	0	2.48533e-07	6.88599e-07	3.10995e-08	4.95666e-07	4.1591e-07	5.84059e-06	2.10467e-07	1.48361e-07	1.04079e-06	5.07361e-06	3.07968e-07	2.07119e-06	4.26582e-06	0	2.59715e-07	9.90145e-07
M00429	#N/A	0.000223778	0.000541947	0.000700338	0.000286156	0.000241997	0.000506431	0.000335481	0.000531182	0.00033668	0.000658766	0.000356291	0.000296174	0.00021889	0.000211745	0.000621722	0.000238622	0.000317691	0.000279206	0.000286481	0.000208394	0.000242295	0.000208905	0.000574826	0.000697788	0.000241606	0.000173012	0.000633136	0.000192461	0.000247842	0.000237253	0.000569509	0.000279054	0.000428457	0.0003719	0.000396385	0.000647461	0.000615435	0.000292005
M00430	#N/A	6.22811e-06	5.8231e-06	1.01251e-06	9.72832e-06	1.92117e-05	7.8134e-06	4.7316e-05	6.61739e-06	1.03506e-05	3.25712e-06	3.8551e-05	1.58763e-06	3.91723e-06	3.09305e-06	3.75568e-06	4.61247e-06	4.67197e-05	5.78806e-06	4.37506e-06	5.01155e-06	1.30794e-05	3.89459e-05	1.58825e-06	5.73154e-06	5.53828e-05	3.14141e-06	1.03294e-05	1.10623e-05	8.8935e-06	2.67095e-06	9.81028e-06	3.3006e-05	3.54312e-06	4.52241e-06	4.15177e-05	6.41018e-06	6.69489e-06	2.56361e-06
M00432	Leucine biosynthesis, 2-oxoisovalerate => 2-oxoisocaproate [PATH:map00290 map01210 map01230 map01100 map01110]	0.000289116	0.000573873	0.000618348	0.000471489	0.000267907	0.000496832	0.000466964	0.000480448	0.000383388	0.00046868	0.000325956	0.000380856	0.000236752	0.000289802	0.000623204	0.000238798	0.000306863	0.000331482	0.000388791	0.000335729	0.000326448	0.000192326	0.000543437	0.000899776	0.000264909	0.000182362	0.000605131	0.00024188	0.000190731	0.000242434	0.000557421	0.000318614	0.000520911	0.000410527	0.000625999	0.000642634	0.000709159	0.000307235
M00433	Lysine biosynthesis, 2-oxoglutarate => 2-oxoadipate [PATH:map00300 map01210 map01230 map01100]	0	0	5.16639e-08	0	0	0	0	0	0	0	0	0	0	0	0	0	0	0	0	0	0	9.86933e-08	0	0	0	0	0	0	0	0	0	0	0	1.74811e-06	3.18397e-06	0	3.42801e-07	0
M00434	#N/A	0.000498256	0.000670527	0.00103067	0.000421876	0.000352236	0.000584183	0.000421442	0.000654568	0.00037861	0.000651515	0.00035547	0.000431686	0.000450659	0.000426538	0.000774042	0.000539905	0.000480634	0.000546302	0.000475484	0.00033302	0.000401632	0.000351431	0.0010038	0.000529795	0.000375337	0.000285413	0.000403879	0.000449011	0.00047455	0.000401106	0.000852533	0.000438723	0.000626199	0.000265374	0.000271477	0.000973281	0.000605899	0.000427914
M00435	#N/A	8.80742e-07	6.74043e-07	0	3.83775e-06	5.21367e-07	7.60009e-07	2.97031e-07	5.52386e-08	1.98286e-07	1.2071e-06	2.65596e-06	5.83629e-07	2.89252e-06	6.83489e-07	7.49419e-07	8.28281e-07	8.12392e-07	1.51915e-06	2.35234e-06	1.24917e-06	7.14549e-07	5.29307e-07	1.99494e-07	1.18362e-05	1.08864e-06	5.53208e-07	6.77945e-07	1.41144e-06	4.01728e-07	1.86586e-06	3.47666e-07	8.69374e-08	5.68433e-07	3.98122e-08	1.45919e-05	4.6552e-07	2.6899e-07	5.63476e-07
M00436	#N/A	3.88688e-06	5.28895e-06	1.23622e-06	6.91242e-07	1.44526e-05	1.79136e-07	1.30218e-05	1.02553e-05	1.03019e-06	2.5239e-06	2.54304e-05	6.2526e-06	3.55189e-05	5.93341e-06	4.0385e-06	1.8102e-05	2.00928e-05	9.34597e-06	8.26211e-06	8.58115e-06	8.18399e-06	7.21944e-05	4.08431e-06	4.08351e-05	1.62875e-05	1.0186e-05	4.11924e-06	3.51659e-05	7.67893e-06	1.64189e-05	1.5768e-05	1.22571e-05	5.62284e-06	8.30546e-06	0.000156427	1.54817e-05	1.51319e-06	4.11408e-05
M00438	#N/A	0	3.81862e-07	0	0	2.51429e-08	0	8.92604e-07	0	0	8.42516e-07	2.71547e-06	3.6549e-08	2.71089e-06	0	0	0	1.58759e-08	0	0	0	0	1.68688e-05	0	1.61795e-05	7.91938e-07	2.05179e-08	0	8.48824e-06	1.65876e-08	2.49359e-07	1.62272e-08	1.0263e-06	0	5.92084e-07	6.59367e-06	1.24192e-07	9.83768e-08	1.64401e-05
M00439	#N/A	0.000123229	0.000127829	2.80161e-05	0.000199386	0.000161026	0.000144538	0.000169847	0.000125329	0.000174832	4.79517e-05	0.000217483	0.000109258	0.000181273	9.19219e-05	5.3476e-05	8.39316e-05	0.000133975	0.00012061	0.000266029	0.000152889	0.000122314	9.94071e-05	3.74233e-05	0.000289222	0.000115658	4.73974e-05	0.000126914	0.000112851	6.56299e-05	0.000109991	5.04955e-05	0.00013722	9.90679e-05	0.000125179	0.000345725	5.85026e-05	0.000207139	0.000210149
M00440	#N/A	7.95695e-06	1.16457e-05	5.90297e-06	1.41077e-05	1.12822e-05	9.35159e-06	2.45086e-05	2.73627e-05	5.60587e-06	1.49627e-05	3.60954e-05	1.30868e-05	8.05334e-05	4.69763e-06	6.22076e-06	2.20733e-05	2.77386e-05	2.2455e-05	5.31236e-05	2.37733e-05	4.02235e-06	6.62586e-05	9.77149e-06	5.29035e-05	7.86547e-06	1.35711e-05	6.29335e-06	3.39892e-05	1.24199e-05	1.51036e-05	1.80372e-05	1.77525e-05	7.20879e-06	3.79253e-05	0.000118886	1.35515e-05	1.66959e-05	4.52417e-05
M00442	#N/A	7.31434e-06	6.10549e-06	1.51443e-07	4.4952e-06	4.28717e-06	8.72236e-06	8.84434e-06	7.60727e-06	6.99977e-06	2.52659e-06	4.97627e-06	2.58987e-06	3.63891e-06	5.64907e-06	2.69607e-06	1.67495e-06	1.92492e-06	3.7213e-06	2.50582e-06	6.43258e-06	8.26127e-06	1.4888e-05	3.01099e-06	9.97767e-06	5.16145e-06	5.88411e-06	9.46221e-06	9.1791e-06	3.85513e-06	5.53969e-06	2.45366e-06	4.50674e-06	8.69399e-07	3.82632e-06	7.17746e-05	5.27742e-06	2.81688e-06	2.2994e-05
M00443	#N/A	1.04995e-06	7.31585e-06	6.43462e-07	1.58248e-05	1.18336e-05	9.55221e-06	1.31129e-05	1.20987e-05	1.70803e-05	2.58896e-06	6.41203e-06	5.12171e-06	8.00429e-07	3.25731e-06	8.79383e-06	1.55595e-05	2.47262e-05	4.77515e-06	8.29928e-07	9.22531e-06	2.45679e-05	6.68624e-07	4.00157e-06	1.43624e-06	1.9113e-05	1.42699e-07	7.45955e-06	0	3.58258e-08	1.55753e-05	3.01388e-06	1.38435e-05	2.29336e-05	6.86417e-08	4.52858e-05	2.26495e-06	4.86997e-06	2.84796e-05
M00444	#N/A	5.98087e-07	3.17489e-06	5.77208e-07	8.06442e-06	3.67724e-06	1.16117e-06	3.75162e-06	4.83227e-08	2.47335e-05	2.50284e-06	8.7647e-06	1.31476e-06	5.14833e-05	4.50656e-06	2.59376e-06	6.614e-07	2.43758e-05	1.36886e-06	3.60393e-05	7.94572e-07	3.45114e-06	1.31735e-05	9.7826e-07	2.55906e-05	4.65051e-06	1.21646e-06	4.33471e-07	5.69055e-06	1.97362e-06	1.18468e-05	1.46978e-06	4.91331e-06	3.57326e-06	3.46513e-06	1.65963e-05	7.47108e-06	1.3173e-07	2.81926e-06
M00445	#N/A	2.0456e-06	2.30976e-05	2.64594e-06	0	6.2651e-06	2.14693e-06	1.17263e-05	1.08856e-05	2.07902e-05	2.9267e-05	3.81359e-05	1.49388e-05	9.60346e-05	3.09626e-06	3.87889e-06	1.07733e-05	1.53238e-05	8.15117e-06	6.47395e-05	1.35564e-05	7.9782e-06	4.60109e-05	4.10479e-06	7.17365e-05	1.22402e-05	2.87384e-05	4.65899e-06	2.99526e-05	3.79817e-06	1.58556e-05	1.57414e-05	1.20753e-05	7.5934e-06	2.13872e-05	0.000176352	4.87975e-06	1.63887e-05	9.73821e-05
M00446	#N/A	0	2.65393e-07	8.65969e-07	0	5.44398e-07	4.0585e-08	1.94221e-06	1.9819e-08	3.28941e-07	5.20937e-08	1.02955e-05	1.48641e-07	5.8302e-05	5.96495e-08	1.45573e-07	4.47463e-08	2.51998e-06	5.35968e-07	3.17193e-05	1.16431e-06	1.47592e-08	1.48811e-06	5.89563e-07	1.07176e-05	8.3357e-07	8.47928e-07	0	4.26546e-06	9.78096e-07	2.30148e-06	3.48567e-06	1.66182e-06	0	5.25976e-06	2.67603e-05	1.04618e-06	1.58294e-08	0
M00447	#N/A	1.38363e-06	2.18176e-06	1.77275e-06	0	2.67136e-06	7.03977e-07	4.85917e-06	6.39968e-08	1.62827e-06	2.66684e-06	2.19452e-05	2.69178e-06	9.28675e-05	1.55552e-06	7.21085e-07	3.85002e-07	5.20578e-06	5.05058e-06	6.78737e-05	4.29467e-06	1.25897e-06	1.97239e-05	2.11862e-06	3.00557e-05	5.3776e-06	3.8536e-06	2.137e-07	2.448e-05	4.73385e-06	5.9099e-06	8.08381e-06	5.60325e-06	1.87333e-06	1.27215e-05	6.15377e-05	4.86888e-06	3.72549e-07	2.12114e-05
M00448	#N/A	7.97573e-06	7.04914e-06	2.12858e-07	2.71544e-06	1.63829e-05	5.62745e-06	2.05901e-06	5.34554e-06	1.32925e-05	2.56653e-06	2.11742e-05	1.01879e-05	3.72862e-07	8.75169e-07	1.18686e-06	2.88053e-06	9.0988e-06	9.09083e-07	0	1.05449e-06	4.99035e-06	7.16752e-07	1.46356e-06	5.67287e-05	1.06779e-05	5.0027e-06	3.05259e-06	1.03435e-06	4.02092e-06	3.47797e-06	4.87014e-06	1.47844e-05	6.62512e-06	1.0058e-05	0	5.48897e-07	3.49937e-07	4.18321e-06
M00449	#N/A	0	7.56185e-07	1.23478e-06	1.4438e-08	1.0902e-06	8.68089e-07	3.12126e-06	0	4.33221e-06	7.82267e-07	1.68922e-05	4.46805e-07	8.49803e-05	1.46908e-07	1.91329e-07	9.34444e-08	3.78716e-06	9.09606e-07	5.67973e-05	1.69294e-06	0	1.45432e-05	1.1509e-06	2.57195e-05	3.23263e-06	1.49282e-06	2.0878e-07	1.73338e-05	2.20305e-06	5.10197e-06	5.33575e-06	4.62349e-06	4.64805e-08	1.01343e-05	5.25772e-05	3.12284e-06	5.07564e-07	1.90567e-05
M00450	#N/A	2.7649e-05	1.89723e-05	3.42721e-06	3.04852e-05	3.14058e-05	1.73302e-05	5.57015e-05	2.34976e-05	2.9637e-05	1.0247e-05	5.23597e-05	3.17532e-05	9.96234e-05	7.70845e-05	1.76787e-05	7.80849e-05	6.28894e-05	7.57043e-05	9.60227e-05	4.07648e-05	5.90442e-05	8.57636e-05	1.13124e-05	4.59859e-05	4.39541e-05	5.81489e-05	2.07032e-05	2.83171e-05	9.14345e-05	9.81819e-05	1.72102e-05	3.95777e-05	7.27513e-05	1.68548e-05	8.91246e-05	1.21397e-05	2.4616e-05	6.15754e-05
M00451	#N/A	3.77811e-06	1.93429e-06	0	2.73315e-07	1.17943e-05	0	0	6.95053e-07	1.30255e-06	2.08204e-07	1.19631e-05	4.20455e-06	0	2.78964e-08	8.18736e-07	3.11037e-06	1.663e-06	3.78744e-06	3.91084e-08	5.32945e-07	1.91182e-06	0	2.37305e-07	0	4.84704e-06	3.70561e-08	0	0	2.72975e-06	2.93161e-06	2.55949e-06	4.60874e-06	0	0	0	2.23489e-07	0	1.2176e-07
M00452	#N/A	0.000144332	7.19665e-05	5.99847e-05	0.000107626	5.21017e-05	8.13685e-05	7.90732e-05	8.85785e-05	7.56065e-05	2.26919e-05	3.48413e-05	4.81333e-05	6.88133e-05	0.000106483	1.15748e-05	9.67826e-05	5.31654e-05	0.000136653	5.3793e-05	0.000122636	2.94736e-05	7.21267e-05	0.000195216	9.25668e-06	9.139e-05	0.000116206	4.73688e-05	3.13755e-05	6.832e-05	2.73688e-05	0.000155383	3.34453e-05	0.000142355	0.000223016	3.1377e-05	4.48888e-05	2.38095e-05	2.49085e-05
M00453	#N/A	1.72358e-05	2.68853e-05	5.70429e-06	7.47771e-05	2.5282e-05	5.85323e-05	2.63332e-05	2.84861e-05	3.3558e-05	1.78554e-05	1.74749e-05	1.86356e-05	4.69942e-05	2.80119e-05	1.18553e-05	2.58073e-05	4.43294e-05	1.42541e-05	8.9511e-05	1.19983e-05	1.88612e-05	5.23105e-06	7.77757e-06	6.6236e-05	2.61109e-05	7.61053e-06	1.18561e-05	1.97307e-05	6.27153e-06	1.30471e-05	1.16648e-05	3.82752e-05	2.04339e-05	5.5253e-06	2.19578e-05	7.06178e-06	1.34836e-05	5.69559e-05
M00454	#N/A	7.53384e-05	0.000101618	0.000163681	0.00016687	0.000112886	0.000140556	0.000114436	9.18788e-05	0.000143109	5.57455e-05	0.000127274	9.58483e-05	2.76987e-05	5.48054e-05	3.41238e-05	5.93708e-05	0.00014411	6.52763e-05	4.98003e-05	0.000123319	0.000142392	7.21181e-05	0.000249301	4.92961e-05	0.00013667	3.42872e-05	5.9212e-05	4.50251e-05	4.28303e-05	4.69828e-05	0.000158935	0.000148218	7.46995e-05	0.000214174	0.000162802	0.000107075	0.000228379	0.000188601
M00455	#N/A	1.01001e-05	1.05232e-06	3.55302e-08	2.80616e-07	8.82841e-07	1.18414e-06	9.70066e-07	1.30609e-06	1.00875e-06	9.23338e-07	2.65131e-06	1.70855e-06	2.62024e-06	6.9725e-06	8.89389e-07	9.84379e-07	3.986e-06	8.33244e-06	1.19163e-07	1.80686e-06	1.39752e-06	7.24799e-07	4.35143e-07	6.90313e-06	5.10599e-06	8.94266e-06	2.55301e-07	5.27811e-06	8.66849e-06	4.36674e-06	1.49892e-06	2.93815e-07	1.00283e-06	4.17214e-07	0	1.06506e-06	1.7729e-07	2.28606e-06
M00456	#N/A	0	5.56938e-07	0	0	1.75394e-07	0	1.08593e-06	0	0	1.67007e-06	5.00795e-06	5.65464e-08	2.39752e-06	0	0	2.69721e-08	0	0	0	0	0	1.3913e-05	0	2.0065e-05	8.68315e-07	7.16417e-08	0	1.06181e-05	2.89592e-08	5.65941e-07	0	5.47534e-07	0	5.90786e-07	7.39148e-06	4.90731e-08	5.72498e-08	1.54161e-05
M00457	#N/A	7.03041e-05	2.76858e-05	7.34209e-06	3.07546e-05	4.17699e-05	2.12341e-05	0.000115574	2.06562e-05	4.70818e-05	8.78881e-06	5.02244e-05	3.95682e-05	5.4819e-05	4.15129e-05	2.10018e-05	0.000123924	5.8216e-05	0.000132364	6.33879e-05	3.95224e-05	5.18729e-05	6.82574e-05	6.87058e-06	5.26495e-07	3.64502e-05	4.75576e-05	3.59773e-05	2.20024e-05	8.19888e-05	7.68288e-05	1.61595e-05	4.16328e-05	4.89163e-05	5.27312e-05	0	1.97709e-05	9.74603e-05	4.03543e-05
M00458	#N/A	5.81591e-05	8.13293e-05	1.31892e-05	0.000111261	8.94695e-05	0.000158582	5.59067e-05	0.0001011	0.000114087	3.06955e-05	6.60614e-05	6.65865e-05	1.32734e-05	5.14388e-05	4.10898e-05	5.18921e-05	8.67712e-05	2.47743e-05	5.66596e-05	4.90903e-05	9.07579e-05	1.36695e-05	2.65438e-05	9.21282e-05	7.69726e-05	1.83993e-05	4.56088e-05	4.24832e-05	1.81995e-05	3.40115e-05	3.74224e-05	8.31246e-05	5.17603e-05	8.5247e-06	8.79221e-05	1.9566e-05	2.57113e-05	0.000111655
M00459	#N/A	4.79137e-05	5.12247e-05	7.01488e-06	8.19744e-05	6.58993e-05	8.52222e-05	5.70351e-05	2.81645e-05	8.45447e-05	2.77392e-05	6.42493e-05	3.48593e-05	0.000103756	9.75773e-05	1.79391e-05	7.75605e-05	8.74556e-05	8.3508e-05	8.90102e-05	0.000111895	5.51194e-05	0.000113826	2.47339e-05	0.000118475	0.000113882	6.486e-05	1.89841e-05	5.85036e-05	9.95516e-05	0.000111072	3.76101e-05	8.67201e-05	7.4723e-05	0.000180325	0.000164203	6.47209e-05	4.71537e-05	7.22374e-05
M00460	#N/A	1.01307e-06	5.10949e-06	9.85364e-07	7.49402e-06	1.05935e-05	6.34922e-06	3.97557e-06	3.39349e-06	4.42635e-06	1.5387e-06	1.54789e-05	4.84125e-06	4.9741e-05	1.55586e-06	7.25182e-06	1.59216e-06	1.21494e-05	5.81442e-06	3.25645e-05	3.27136e-06	4.27354e-07	1.49627e-05	2.99356e-06	2.78688e-05	5.14798e-06	3.34696e-06	2.14297e-06	1.99026e-05	3.50756e-06	1.72524e-05	5.9815e-06	8.84499e-06	9.72103e-06	6.65187e-06	3.10203e-05	3.54624e-06	2.96156e-07	2.73203e-05
M00461	#N/A	7.14489e-07	1.99274e-06	3.85393e-07	2.17039e-06	1.01442e-06	3.30434e-06	1.09986e-05	3.04513e-06	2.92786e-06	4.6854e-07	5.66549e-07	1.53288e-07	8.20613e-08	8.97843e-07	7.07432e-07	1.80982e-06	1.63024e-06	1.24555e-06	7.64055e-08	2.06474e-06	2.28583e-07	3.70557e-07	5.09795e-07	4.59565e-06	1.57863e-06	4.41458e-07	1.68448e-06	0	4.171e-07	1.35178e-05	6.92988e-07	2.30321e-06	1.29462e-05	4.00832e-07	2.95476e-05	2.2908e-07	8.47855e-07	4.14644e-06
M00465	#N/A	3.62133e-07	2.33664e-07	0	1.24796e-06	4.60037e-08	7.69165e-08	1.54733e-06	1.76205e-06	3.47035e-07	5.38989e-07	6.36182e-07	2.36977e-06	7.71927e-07	6.2202e-06	3.7781e-07	1.41339e-07	3.68882e-07	3.62099e-07	0	0	2.07612e-07	2.66472e-07	0	0	0	6.36106e-07	0	2.04077e-06	1.56889e-08	3.16589e-06	0	7.64428e-08	1.36621e-07	7.90814e-07	8.47255e-06	3.88623e-07	1.79217e-07	4.36904e-06
M00467	#N/A	0	0	0	0	0	0	0	0	0	0	0	0	0	0	0	0	0	0	0	0	0	0	0	0	0	0	0	0	0	0	0	8.21747e-06	0	0	0	0	0	0
M00468	#N/A	2.68793e-06	5.11018e-06	2.13362e-07	1.46751e-06	3.21714e-06	1.94835e-06	6.92971e-06	1.19621e-06	4.44742e-06	1.51968e-06	4.95142e-06	9.95764e-07	1.28761e-07	6.40253e-08	5.76757e-07	2.84098e-07	3.89623e-06	2.28111e-07	1.06904e-07	9.32036e-08	1.36061e-06	3.61981e-06	1.40397e-06	7.25148e-06	5.49295e-06	6.47883e-06	5.73231e-06	7.32097e-07	7.09005e-07	1.69916e-06	1.37472e-06	4.39779e-06	4.92948e-06	6.53406e-08	7.22293e-06	2.93182e-07	7.24796e-07	1.16316e-06
M00469	#N/A	2.09043e-08	1.44239e-06	9.78719e-07	6.94849e-07	1.5098e-06	1.94243e-08	3.30506e-07	3.75075e-06	1.7574e-06	3.85507e-07	1.07524e-05	0	4.62709e-07	6.01383e-07	8.11072e-07	1.33746e-07	7.2423e-09	0	2.73497e-07	7.09465e-08	9.73794e-06	7.8627e-07	5.0671e-07	1.14178e-07	7.52819e-07	6.98979e-07	4.7346e-07	1.44499e-06	0	2.74555e-06	2.73461e-06	3.11286e-06	7.99117e-08	0	4.60833e-05	0	0	3.41002e-07
M00471	#N/A	6.1087e-05	6.00864e-06	1.84116e-06	1.05302e-06	1.12986e-05	9.89552e-07	4.01695e-05	6.1167e-06	1.12808e-05	3.46891e-06	2.88311e-05	2.62957e-05	7.64094e-05	2.19563e-06	9.159e-06	4.808e-05	7.86565e-06	5.92229e-05	5.13794e-05	1.79679e-05	3.49435e-06	1.17338e-05	3.41325e-06	1.27291e-05	2.14904e-05	3.92295e-06	3.99248e-06	2.75072e-05	2.7341e-05	5.95919e-06	1.20234e-05	1.62317e-05	5.12754e-06	1.22716e-05	7.89205e-05	5.34147e-06	9.23416e-06	1.09504e-05
M00472	#N/A	6.02357e-07	1.94994e-06	1.81939e-06	0	2.55553e-06	4.51638e-08	3.57914e-05	3.90974e-08	1.88253e-05	6.34616e-08	1.32983e-05	3.19991e-06	3.82606e-05	1.39251e-07	3.64568e-08	1.07002e-06	2.1625e-06	3.5342e-06	1.95784e-05	6.77299e-05	3.03264e-05	1.81822e-06	2.56323e-06	5.88691e-06	1.89789e-06	5.35254e-07	1.26004e-05	3.47385e-06	6.75276e-07	1.94931e-05	4.38107e-06	1.54015e-05	1.61646e-05	4.58059e-06	1.65901e-05	6.33521e-07	5.19299e-07	6.57461e-06
M00473	#N/A	4.88274e-06	1.23411e-05	1.45616e-06	7.00947e-06	1.74482e-05	1.04739e-05	8.41377e-06	6.24993e-06	1.43503e-05	2.79531e-06	1.83411e-05	1.18886e-05	4.26867e-05	1.46576e-07	5.95929e-06	5.69973e-06	1.445e-05	9.41807e-06	2.76195e-05	8.01851e-06	6.16178e-06	2.31858e-06	5.57365e-06	8.27461e-06	1.56917e-05	3.38269e-06	3.71276e-06	3.80907e-06	3.47212e-06	8.22559e-06	6.26873e-06	1.2997e-05	3.89886e-06	5.49143e-06	2.21531e-05	3.09397e-06	1.67395e-06	9.29578e-06
M00474	#N/A	1.72062e-06	8.75722e-07	3.87012e-08	1.91895e-07	1.91087e-06	1.8699e-06	5.60924e-06	7.424e-07	6.23888e-07	2.31451e-06	7.71771e-06	2.15653e-06	9.90126e-06	6.98713e-06	8.92542e-07	3.12343e-07	2.03686e-06	6.04722e-06	4.42616e-07	2.53974e-06	6.89764e-07	2.34312e-05	3.61515e-07	2.57822e-05	2.88015e-06	5.33698e-06	4.12282e-07	1.94056e-05	5.10375e-06	1.04769e-06	5.81832e-07	1.6768e-06	5.13744e-07	1.68153e-06	1.14212e-05	1.9014e-06	1.31211e-06	2.66479e-05
M00475	#N/A	2.7061e-06	2.2539e-06	8.30036e-07	2.69119e-06	2.08352e-05	1.57888e-06	3.67318e-06	1.62787e-06	1.40966e-06	1.75741e-06	1.39968e-05	3.06402e-06	4.61992e-05	7.41747e-06	8.34063e-07	2.0458e-07	4.16665e-06	4.74327e-06	2.02785e-05	1.86534e-06	4.95306e-06	1.79652e-05	1.34885e-06	2.33926e-05	3.4294e-06	3.97204e-06	2.78987e-07	0.000100817	2.30182e-06	2.63351e-06	4.1848e-06	5.04731e-06	1.81372e-06	4.15358e-06	2.60686e-05	3.25939e-06	7.72965e-07	2.23729e-05
M00476	#N/A	0	0	0	0	3.94894e-06	0	0	0	2.66041e-07	0	0	0	8.06091e-06	0	0	0	0	0	0	0	0	2.16192e-06	2.68369e-07	0	0	0	0	0	0	1.05671e-06	1.28737e-06	5.40175e-07	0	0	0	0	7.41129e-07	0
M00477	#N/A	0.000100079	3.47885e-05	1.81392e-05	0.000111677	0.000214199	4.50994e-05	0.000162951	2.85112e-05	0.000148751	0.000108358	0.000148928	0.000150132	0.000241622	0.000306517	3.40145e-05	0.000196642	0.000183969	0.000352295	0.000119218	0.000219477	0.000144314	0.000262576	3.94088e-05	3.67448e-05	0.000177808	0.000263399	4.47692e-05	0.00026978	0.000333369	0.000196332	5.45025e-05	8.94199e-05	4.46411e-05	0.000204517	1.13167e-05	9.27915e-05	0.000111482	0.000113161
M00478	#N/A	2.10432e-06	1.29948e-05	6.83472e-06	6.94987e-05	4.1488e-05	1.86468e-05	8.85994e-07	1.50458e-05	4.65211e-05	1.20913e-05	1.49631e-05	2.69253e-05	6.45208e-07	1.09224e-06	2.31524e-06	3.3409e-07	8.8527e-06	2.67956e-06	2.14129e-05	8.4687e-05	1.04656e-05	7.69194e-06	5.90389e-06	9.50297e-06	6.7501e-05	0	8.1414e-06	3.15894e-07	1.0928e-08	7.51474e-07	1.28852e-05	1.27505e-05	1.61525e-05	0.000233366	0	2.50966e-05	3.3243e-05	8.66529e-06
M00479	#N/A	9.9046e-06	5.73319e-06	1.14375e-06	5.79959e-06	1.98528e-05	6.33842e-06	1.94155e-05	1.19492e-05	1.49915e-05	2.50903e-06	6.432e-06	7.43413e-06	3.67856e-07	4.30257e-07	5.14126e-06	1.38243e-06	1.81589e-05	1.72612e-06	2.21551e-05	1.25021e-05	1.50499e-05	1.63842e-06	1.77415e-06	6.36756e-05	7.54421e-06	4.81461e-06	6.59504e-06	6.94587e-06	4.61542e-06	1.70036e-05	2.28635e-06	1.16222e-05	1.80562e-05	5.40193e-07	1.02839e-05	9.18872e-07	6.39722e-07	3.2856e-05
M00480	#N/A	5.43222e-07	2.97617e-06	5.44624e-07	1.49226e-07	8.99665e-06	1.52817e-06	1.51114e-07	1.27869e-06	3.62204e-06	3.06688e-07	2.73443e-06	1.37124e-06	0	8.66782e-08	0	6.32856e-07	1.54181e-06	2.84448e-07	0	2.19001e-06	1.5245e-06	1.22751e-08	1.43479e-07	0	1.72999e-06	0	1.40559e-07	0	0	3.41043e-06	6.7316e-07	4.259e-06	7.78755e-07	0	0	8.23008e-08	3.21027e-08	1.84697e-06
M00481	#N/A	9.8769e-06	1.48161e-05	1.07755e-05	2.42583e-05	1.4264e-05	1.05355e-05	1.46207e-05	1.35758e-05	1.00131e-05	5.91177e-06	1.88804e-05	5.84481e-06	7.4003e-07	1.88044e-05	1.14023e-05	3.91349e-06	1.00674e-05	1.22148e-06	4.96486e-07	1.23855e-05	9.01563e-06	4.06251e-06	3.28027e-06	6.59503e-05	3.40394e-06	2.24868e-05	1.92359e-05	4.9036e-06	6.00506e-06	1.227e-05	2.05804e-05	6.61339e-06	7.59084e-06	5.29766e-07	3.64802e-05	9.07093e-07	3.10534e-06	4.40402e-06
M00482	#N/A	0	8.23157e-06	4.43753e-08	5.3053e-05	2.5204e-05	0	0	0	1.47068e-05	8.81115e-06	2.33099e-07	1.1429e-05	0	0	0	2.68602e-08	0	0	0	7.06769e-05	0	0	3.4893e-06	0	8.05075e-06	0	1.44398e-06	0	0	3.61164e-07	7.15791e-07	0	1.22327e-05	0.000174768	0	2.37024e-05	1.58831e-05	0
M00483	#N/A	6.9713e-05	1.95843e-05	1.10675e-05	4.48681e-06	4.94975e-05	1.20522e-05	0.000120343	1.36087e-05	4.09622e-05	6.78277e-06	3.0542e-05	2.75731e-05	4.66131e-05	3.16513e-05	6.99984e-06	4.02789e-05	4.27421e-05	6.21621e-05	3.0529e-05	9.44586e-05	1.56849e-05	5.80608e-05	2.87345e-05	3.84609e-05	2.32927e-05	4.91235e-05	1.96964e-05	6.34037e-05	4.05927e-05	1.4205e-05	2.60559e-05	2.6194e-05	3.93806e-05	0.000251432	1.3215e-05	4.11127e-05	8.41545e-05	4.48578e-05
M00485	#N/A	9.09518e-05	5.32687e-05	6.52594e-06	6.40157e-05	5.78385e-05	8.712e-05	4.1753e-05	6.33772e-05	8.09501e-05	2.21779e-05	7.28934e-05	4.74585e-05	1.19713e-05	4.74145e-05	2.59628e-05	3.08684e-05	7.28779e-05	1.79282e-05	4.57204e-05	1.97433e-05	7.03501e-05	2.02977e-05	1.6502e-05	3.66562e-05	4.49897e-05	1.93864e-05	1.59387e-05	4.62831e-05	1.86382e-05	1.7245e-05	2.72737e-05	8.10099e-05	4.49801e-05	5.94384e-06	0.0001287	1.12906e-05	1.24049e-05	8.94159e-05
M00486	#N/A	1.12997e-07	1.87959e-07	6.82166e-07	0	1.18013e-05	3.87971e-08	1.13611e-06	0	1.19417e-06	1.88545e-07	8.32384e-06	1.0203e-06	3.47321e-05	2.85109e-08	3.46902e-08	2.85168e-08	1.01278e-06	3.61721e-07	2.20891e-05	7.64838e-07	8.10352e-06	1.52503e-06	5.92726e-07	7.13156e-06	3.14205e-06	3.81678e-07	0	2.22178e-06	1.05728e-06	2.20034e-06	2.48093e-06	2.00621e-06	3.00402e-08	3.54161e-06	1.775e-05	2.40537e-06	7.14284e-07	1.51383e-05
M00487	#N/A	0	1.15733e-07	7.25604e-07	0	3.81007e-07	3.18515e-08	7.46006e-07	0	2.40634e-07	7.27899e-08	7.14794e-06	2.76926e-08	3.15824e-05	1.17034e-08	1.70879e-07	3.51174e-08	1.53398e-06	3.62979e-07	1.95699e-05	8.34395e-07	0	3.44747e-06	5.42141e-07	1.22458e-05	8.43831e-07	5.47471e-07	1.29847e-08	2.17273e-06	1.05717e-06	2.20325e-06	2.35254e-06	1.47682e-06	2.46623e-08	3.55588e-06	1.57619e-05	1.34921e-06	7.45387e-08	2.55409e-08
M00488	#N/A	1.74227e-08	9.80394e-08	8.9705e-07	0	3.95517e-07	0	9.16675e-07	1.58115e-08	2.27771e-07	8.41768e-08	8.42555e-06	4.22262e-08	4.10977e-05	7.26014e-08	1.79487e-09	1.18995e-08	1.76107e-06	5.491e-07	3.00683e-05	1.10086e-06	0	1.29675e-06	5.53775e-07	9.07998e-06	7.66632e-07	1.23962e-06	4.00998e-08	3.19068e-06	1.51876e-06	2.68337e-06	2.87535e-06	1.79557e-06	2.50703e-08	4.33599e-06	1.9724e-05	1.26515e-06	8.84005e-08	0
M00489	#N/A	0	0	0	3.43418e-08	0	3.89688e-07	1.38659e-06	8.83204e-07	7.17748e-07	2.09573e-07	4.56031e-07	0	4.33e-08	2.14071e-07	0	0	0	0	0	0	3.72223e-07	0	0	0	5.00551e-07	3.04219e-07	3.21745e-08	0	1.53765e-07	0	3.00849e-08	0	6.49759e-07	0	0	0	0	3.74977e-07
M00490	#N/A	1.23807e-05	2.68385e-05	3.33974e-06	4.74661e-05	2.69943e-05	2.92077e-05	1.47866e-05	3.69305e-05	4.2387e-05	7.99675e-06	3.33581e-05	2.55673e-05	3.70047e-05	2.28471e-05	1.11942e-05	3.97077e-05	5.50103e-05	1.64515e-05	2.99594e-05	1.12267e-05	3.13363e-05	4.05541e-06	8.66093e-06	1.73338e-05	2.28338e-05	6.68386e-06	1.2842e-05	4.21314e-06	2.01093e-06	2.07696e-05	1.51889e-05	5.05712e-05	2.30362e-05	5.05197e-06	2.06772e-05	8.1221e-06	1.42919e-05	2.89465e-05
M00491	#N/A	8.73465e-05	9.18584e-05	1.26099e-05	0.000177848	0.000160843	0.000206481	7.53582e-05	9.82351e-05	0.000141452	4.7202e-05	0.000144728	6.32072e-05	0.000129714	9.1878e-05	6.06281e-05	6.86936e-05	0.000124523	7.11248e-05	0.000242443	3.13905e-05	9.13512e-05	0.000113462	3.06369e-05	0.00017252	0.000105423	2.09223e-05	4.88552e-05	5.64874e-05	3.88589e-05	9.18468e-05	3.94005e-05	0.000170681	7.82682e-05	1.47465e-05	0.000370352	4.03794e-05	2.02092e-05	9.80097e-05
M00492	#N/A	5.92866e-05	5.5514e-05	6.8413e-06	8.07394e-05	5.63066e-05	6.95099e-05	7.86601e-05	3.15076e-05	7.08644e-05	1.53761e-05	6.80768e-05	4.97194e-05	1.88135e-05	6.85366e-05	1.8279e-05	1.81526e-05	3.98735e-05	2.31661e-05	6.68744e-05	6.59042e-05	5.80969e-05	2.05393e-05	1.55417e-05	9.16508e-05	4.06151e-05	5.86282e-05	3.09359e-05	0.000125858	4.50047e-05	4.73545e-05	2.05136e-05	4.79142e-05	7.66562e-05	1.3047e-06	1.97432e-05	1.09637e-05	1.25903e-05	6.93667e-05
M00493	#N/A	1.86722e-05	3.81785e-05	1.80266e-06	6.98631e-05	4.60484e-05	2.44062e-05	5.7222e-05	4.05002e-05	5.32159e-05	1.45735e-05	3.3437e-05	3.6094e-05	2.3477e-05	3.65653e-05	5.92225e-06	1.62537e-05	2.14933e-05	2.17903e-05	1.30297e-05	0.000106177	3.38608e-05	1.40066e-05	5.59212e-06	7.76837e-06	7.28433e-05	2.35512e-05	1.14388e-05	5.47061e-06	1.90281e-05	1.46935e-05	1.41574e-05	1.49218e-05	2.64828e-05	0.000156437	1.61508e-05	2.86312e-05	2.26926e-05	1.5053e-05
M00495	#N/A	2.53238e-05	3.38348e-05	1.01227e-05	5.9729e-05	2.22297e-05	3.59235e-05	7.0857e-05	3.93913e-05	6.77002e-05	1.12269e-05	8.67539e-05	1.82452e-05	3.12418e-06	2.66291e-05	2.01953e-05	2.86692e-05	3.57368e-05	1.67099e-05	3.0128e-05	1.30574e-05	5.71469e-05	8.25123e-06	1.8174e-05	0.000359583	3.32135e-05	1.76141e-05	3.16474e-05	8.4939e-06	7.82119e-06	3.87973e-05	1.74435e-05	3.99915e-05	6.74851e-05	2.165e-06	0.000170662	4.96684e-06	2.06972e-05	3.85033e-05
M00496	#N/A	0	6.75107e-08	6.85541e-08	5.79451e-07	0	0	5.75883e-07	0	1.09432e-07	3.64279e-08	3.2738e-06	1.39229e-07	2.21398e-08	1.29751e-07	1.12837e-07	0	5.05918e-07	0	5.7425e-08	1.63805e-07	7.71748e-08	1.22577e-07	6.65992e-08	0	5.93677e-07	3.6428e-08	5.67522e-07	0	0	6.83478e-07	5.43934e-08	3.15519e-07	1.69815e-06	3.57408e-07	2.14721e-05	1.1079e-07	6.08206e-07	0
M00497	#N/A	1.17532e-05	1.87508e-06	1.62744e-06	1.93839e-05	4.92743e-06	3.02208e-07	5.00955e-06	1.31296e-05	3.90025e-06	2.26763e-06	2.38631e-05	5.27825e-06	9.29549e-05	1.29709e-05	1.95635e-06	1.8303e-05	9.78728e-06	1.86778e-06	7.56209e-05	6.05691e-06	3.74834e-06	7.59179e-06	3.96592e-06	1.88303e-05	1.39126e-05	5.03539e-06	4.45662e-06	1.01928e-05	3.44051e-06	6.4752e-06	1.73504e-05	5.5845e-06	5.53168e-06	1.67763e-05	9.08991e-05	4.99235e-06	1.56965e-05	4.78771e-06
M00498	#N/A	0.000133737	5.6577e-05	4.80034e-05	7.43672e-05	8.62497e-05	4.93254e-05	9.57305e-05	6.2533e-05	6.72241e-05	0.000120442	9.15893e-05	7.64691e-05	0.000153007	0.000157064	2.28291e-05	0.000150103	0.000136201	0.000210625	0.000129207	0.000136584	8.29928e-05	0.000156618	9.11298e-05	2.09572e-05	0.000143695	0.000154287	4.10064e-05	7.88205e-05	0.000196303	0.000148895	0.000132259	5.34939e-05	3.95987e-05	0.000220869	4.44698e-05	4.95006e-05	0.000148703	4.92607e-05
M00499	#N/A	7.77592e-05	8.75489e-05	1.99838e-05	7.72477e-05	6.17464e-05	3.46268e-05	6.09474e-05	4.25125e-05	6.53864e-05	5.13183e-05	8.33977e-05	6.43627e-05	7.98526e-05	7.03419e-05	0.000220533	0.00017112	5.48786e-05	0.000160649	7.83112e-05	0.000126582	4.33562e-05	8.2689e-05	3.93971e-05	4.03524e-07	0.00010397	5.36491e-05	0.000154556	1.74972e-05	0.000109915	8.54372e-05	7.76056e-05	6.70297e-05	3.8302e-05	0.000235216	0	0.000161553	7.07844e-05	2.60012e-05
M00500	#N/A	8.63026e-06	3.82144e-06	7.28505e-07	3.36061e-05	1.05893e-05	1.63458e-06	1.85907e-05	4.75387e-06	6.69884e-06	5.98386e-06	1.52605e-05	2.29699e-06	4.43928e-05	4.61752e-05	3.40218e-06	3.10328e-05	1.91914e-05	6.96294e-06	5.51862e-05	1.07679e-05	2.04551e-05	3.33402e-05	3.5331e-06	7.41995e-06	2.77589e-05	7.5771e-07	2.38014e-06	3.89695e-05	6.52114e-06	5.30359e-06	5.33232e-06	8.53911e-06	3.44671e-05	1.20103e-05	0.0001077	7.0777e-06	3.72996e-06	2.0459e-05
M00501	#N/A	5.02709e-06	1.9517e-06	4.23668e-07	2.03497e-06	1.86808e-06	2.75635e-06	1.24318e-06	1.13348e-06	1.41875e-06	1.19542e-06	3.81614e-06	7.56139e-06	2.33311e-06	2.11427e-06	5.62471e-07	3.01468e-07	5.07765e-06	9.72705e-06	1.04633e-07	8.08278e-06	3.43684e-06	1.83506e-06	1.51248e-06	7.47034e-08	5.27219e-06	1.27552e-06	1.07568e-06	2.41876e-06	5.11474e-06	8.36691e-07	1.52065e-06	4.09679e-06	2.69674e-06	3.46916e-06	6.52478e-06	3.83523e-06	5.98732e-07	3.20722e-06
M00502	#N/A	6.61471e-08	7.66215e-07	1.55004e-06	2.01387e-06	5.93635e-07	1.57699e-07	3.63132e-06	1.66175e-07	4.53898e-07	1.44098e-06	1.6394e-05	2.70054e-07	6.83618e-05	8.28852e-07	2.21231e-07	7.37465e-08	4.07502e-06	1.68867e-06	3.76248e-05	1.44141e-06	1.97988e-07	1.67802e-05	1.28041e-06	2.80478e-05	1.74444e-06	1.22435e-06	2.98777e-07	9.88065e-06	2.49084e-06	4.46406e-06	3.72138e-06	4.18244e-06	1.49192e-06	1.16676e-05	3.48476e-05	2.42273e-06	5.85607e-07	1.58698e-07
M00504	#N/A	1.82271e-06	2.15809e-05	2.93331e-07	0	4.71857e-06	1.56468e-07	2.63916e-06	1.24775e-05	4.12991e-06	1.17661e-05	5.17917e-06	8.09344e-06	8.70961e-07	2.73583e-06	1.97645e-06	1.08484e-05	1.10519e-05	5.2654e-06	5.91458e-06	5.76753e-06	1.88378e-06	3.65564e-06	3.03952e-06	2.71663e-07	3.73952e-06	1.45087e-05	2.43418e-06	4.44924e-06	1.67722e-06	8.11724e-06	1.12464e-05	2.5931e-06	4.17859e-06	4.87826e-06	5.06288e-05	1.23306e-06	9.65352e-06	5.9741e-06
M00505	#N/A	7.06561e-07	1.19767e-06	5.58863e-07	1.07193e-06	7.22942e-07	1.78543e-06	1.33921e-06	2.36236e-06	8.88787e-07	1.04711e-06	6.93385e-07	8.3844e-07	7.65135e-07	1.12178e-06	7.77628e-07	2.22934e-07	1.46547e-06	2.31326e-06	0	1.64183e-06	7.36448e-07	4.2185e-07	6.36008e-07	5.20353e-06	8.51427e-07	5.67577e-07	8.66034e-07	1.64877e-06	9.77268e-07	1.10544e-06	6.47012e-07	3.57811e-07	1.94183e-06	2.73709e-07	0	7.46724e-07	2.94072e-07	8.20262e-07
M00506	#N/A	9.6333e-05	3.59585e-05	3.50786e-06	2.18048e-05	5.84677e-05	4.62617e-05	4.53727e-05	3.86518e-05	6.19913e-05	2.92651e-05	7.2763e-05	3.18979e-05	8.00678e-05	2.84762e-05	1.85666e-05	5.53962e-05	4.35817e-05	9.903e-05	0.000116265	1.21399e-05	3.9819e-05	5.99824e-05	1.68948e-05	3.11233e-05	3.52408e-05	4.41794e-05	1.01655e-05	2.02762e-05	6.21575e-05	3.37968e-05	1.34586e-05	8.67275e-05	1.18942e-05	7.59605e-06	7.25293e-05	2.4811e-05	3.94106e-06	7.48274e-05
M00507	#N/A	4.60575e-05	2.83864e-06	0	0	5.98772e-06	0	2.64844e-05	0	9.721e-06	1.12284e-06	5.11913e-06	5.79064e-07	2.06372e-05	3.99915e-07	1.69855e-06	3.64952e-05	2.42356e-06	3.95363e-05	7.00279e-06	5.22325e-06	0	3.28952e-06	3.41795e-07	0	2.28838e-06	0	7.50144e-07	0	1.7389e-05	9.95712e-07	2.87122e-06	1.19589e-05	6.33008e-07	8.75448e-07	1.45322e-06	1.614e-06	5.96784e-07	6.31195e-06
M00509	#N/A	1.87887e-05	1.59878e-05	3.6724e-06	9.22875e-06	1.48543e-05	2.25166e-05	5.00217e-06	1.22219e-05	1.37589e-05	9.53029e-06	1.8433e-05	8.58171e-06	6.75259e-07	3.54184e-06	1.26167e-05	5.47042e-06	8.30861e-06	7.60277e-06	3.00263e-05	1.35431e-05	3.41952e-05	6.9446e-06	7.19432e-06	3.09858e-07	1.43006e-05	2.12e-06	9.15358e-06	4.60709e-07	4.62263e-06	3.31038e-06	3.5792e-06	1.65485e-05	9.33874e-06	4.82306e-08	1.46328e-06	2.51733e-06	7.54672e-07	1.08631e-05
M00511	#N/A	2.61209e-05	4.21587e-05	5.62264e-06	4.3215e-05	4.6878e-05	4.29851e-05	8.74098e-06	4.5834e-05	4.84286e-05	1.80999e-05	3.2921e-05	4.66133e-05	4.14912e-06	2.75088e-05	2.06623e-05	3.50666e-05	6.58946e-05	2.35343e-05	2.35748e-05	1.33042e-05	5.74411e-05	1.47439e-05	1.84232e-05	7.5366e-06	2.90223e-05	1.31862e-05	2.62035e-05	2.68998e-05	4.59029e-05	2.70411e-05	1.6677e-05	5.25563e-05	4.26248e-06	3.8411e-07	4.49179e-05	1.18897e-05	2.2662e-05	4.95348e-05
M00512	#N/A	3.2066e-06	2.48445e-06	0	1.64615e-06	2.1094e-07	2.25622e-06	1.43987e-06	5.88808e-07	1.91418e-06	2.03632e-06	1.42998e-06	1.61648e-07	7.46943e-07	1.41897e-06	6.05743e-08	2.15887e-07	8.38889e-07	1.02868e-06	0	1.06934e-07	1.20176e-06	4.26028e-07	6.8535e-07	0	5.44593e-07	1.47146e-07	0	0	0	0	3.09054e-08	3.83761e-06	3.22932e-06	0	0	3.14837e-06	0	9.89234e-07
M00514	#N/A	1.00288e-05	1.50531e-05	3.18845e-07	6.27724e-07	5.78889e-06	1.87802e-06	7.92412e-06	6.03748e-06	9.17943e-06	1.3678e-05	5.39305e-06	1.15863e-05	1.30594e-06	5.18758e-05	6.10497e-06	1.16095e-05	1.08621e-05	2.74272e-05	4.224e-06	9.13795e-06	1.98749e-05	5.05474e-06	3.66589e-06	7.34017e-06	6.69316e-06	5.5145e-05	3.24309e-06	1.07406e-05	2.4403e-05	5.99288e-06	5.18181e-06	4.70576e-06	9.45504e-06	1.70102e-05	8.9651e-05	2.64897e-06	4.43796e-05	4.92098e-06
M00515	#N/A	1.22231e-06	3.68288e-06	3.45347e-07	8.39055e-08	2.74323e-06	4.38053e-06	7.15791e-07	1.80283e-07	2.37778e-06	2.73363e-06	9.64546e-06	1.50422e-05	1.07207e-06	1.46712e-06	1.44773e-06	1.44493e-08	7.55596e-06	1.21913e-07	2.64989e-06	2.28999e-06	2.55398e-06	2.66821e-08	1.01284e-06	2.12726e-06	1.55223e-06	0	2.25984e-06	3.62889e-06	3.86122e-08	9.60177e-07	3.13609e-06	8.42036e-06	4.01304e-06	0	5.80761e-05	3.46317e-07	0	4.62614e-06
M00516	#N/A	8.19668e-05	1.39609e-05	3.80036e-06	1.55215e-05	2.86944e-05	2.34769e-05	7.21262e-05	1.77686e-05	4.01725e-05	6.76096e-06	1.9311e-05	1.67743e-05	2.16055e-05	4.06363e-05	1.26738e-05	7.16871e-05	2.3832e-05	7.24982e-05	2.23654e-05	1.43565e-05	5.61312e-05	1.07503e-05	4.77644e-06	6.98262e-05	2.44428e-05	5.00663e-05	2.29872e-05	4.68545e-05	5.91996e-05	1.58344e-05	1.05766e-05	2.16295e-05	2.95915e-05	2.64331e-05	3.96737e-05	1.27888e-05	7.03349e-05	2.34549e-05
M00517	#N/A	4.55221e-07	8.266e-06	9.39531e-07	9.90456e-06	1.15569e-05	6.03296e-06	5.70634e-06	7.74884e-06	1.26876e-05	6.43482e-06	1.32906e-05	3.92866e-06	3.19034e-06	2.7294e-06	4.95414e-06	2.02306e-05	2.15449e-06	8.59964e-06	2.89108e-05	6.30534e-06	1.50577e-05	4.02598e-06	4.42782e-06	1.95524e-05	2.5221e-06	5.53356e-07	4.67257e-06	7.20074e-08	1.12479e-07	1.2337e-05	1.85229e-06	1.02724e-05	4.03536e-06	1.909e-07	6.38277e-06	3.01398e-06	3.26226e-07	5.40957e-06
M00518	#N/A	2.71294e-07	1.55376e-06	0	3.03343e-07	4.10887e-07	1.11582e-06	5.00953e-07	1.06305e-06	5.89032e-06	3.29619e-07	7.39122e-07	3.87305e-07	1.37988e-07	2.34005e-07	3.23113e-07	1.86474e-07	4.30136e-07	3.68335e-07	3.82676e-07	6.51598e-07	7.01436e-07	1.684e-07	1.3626e-07	2.93265e-08	4.15227e-07	2.06839e-06	2.77337e-07	3.14976e-06	7.53745e-07	2.59019e-07	2.40976e-07	6.96288e-06	3.12787e-07	6.70071e-08	0	2.7694e-07	4.70547e-08	1.90785e-06
M00519	#N/A	0.00035377	0.000358903	7.16334e-05	0.00101036	0.000449732	0.000485398	0.000578622	0.00039764	0.000606245	0.000187156	0.000482789	0.000359608	0.000272138	0.000525169	0.000219195	0.000360671	0.000489567	0.000316606	0.000580829	0.000407752	0.000427121	0.000411432	0.000202321	0.000860212	0.000412787	0.000261548	0.000239971	0.000548677	0.00025825	0.000254026	0.000157729	0.000534842	0.000444606	0.000354333	0.00142218	0.000171936	0.00020079	0.000340493
M00520	#N/A	0	0	0	4.5227e-06	1.94024e-06	0	2.31213e-07	9.31919e-07	2.0752e-07	0	0	8.36832e-08	0	0	0	0	5.78435e-08	2.60467e-07	2.80185e-06	2.41916e-07	0	0	0	0	0	0	0	0	0	6.93971e-07	0	1.10946e-06	0	0	0	0	0	2.70133e-07
M00521	#N/A	3.36098e-07	2.55341e-06	1.7772e-07	1.04623e-06	2.31821e-07	5.67621e-07	7.31661e-06	3.36013e-07	8.04878e-07	3.57803e-08	6.38146e-06	4.36832e-07	8.55783e-08	2.36486e-07	9.79953e-07	1.00766e-07	3.34923e-07	2.79425e-07	4.27842e-08	1.84968e-07	1.30609e-07	2.13425e-07	3.65748e-07	1.73879e-06	5.69674e-07	2.8283e-06	3.12055e-06	2.96867e-07	2.75823e-07	2.16986e-06	0	1.39878e-07	3.0492e-06	6.30111e-08	2.267e-05	6.9051e-08	7.75641e-07	5.9434e-07
M00522	#N/A	0	0	0	1.51365e-07	0	0	0	0	0	0	2.98139e-07	0	0	0	1.0888e-06	0	0	0	0	0	0	0	0	0	0	0	0	0	0	0	0	0	1.3095e-07	0	0	0	0	6.56936e-08
M00523	#N/A	3.40055e-06	1.40098e-06	0	3.34477e-07	2.58599e-06	1.79422e-06	1.5961e-06	1.77636e-06	2.53184e-06	7.57579e-07	2.68463e-06	7.16912e-06	0	0	4.3031e-08	2.1743e-07	4.84993e-06	6.92839e-07	0	1.61277e-07	2.61489e-06	0	5.98888e-07	0	3.10091e-06	1.33556e-06	7.45822e-07	5.59093e-07	2.01574e-07	5.38564e-08	1.22936e-06	2.01707e-06	1.69185e-06	0	0	0	3.74502e-07	7.93183e-07
M00524	#N/A	8.25432e-06	0.000125592	1.36211e-06	0	3.72164e-05	1.27023e-07	2.27949e-05	4.59279e-05	4.03129e-05	0.00010004	3.17404e-05	8.53967e-05	3.69147e-05	1.28525e-05	2.77573e-05	6.10496e-05	4.84655e-05	5.43436e-05	5.42975e-05	3.70576e-05	4.57747e-05	2.22214e-05	1.57685e-05	5.67892e-06	2.50662e-05	0.000112805	8.13321e-06	1.78485e-05	1.06181e-05	2.20853e-05	6.56913e-05	2.04729e-05	2.7955e-05	4.22993e-05	0.000304655	7.0241e-06	0.000113855	3.30258e-05
M00525	Lysine biosynthesis, acetyl-DAP pathway, aspartate => lysine [PATH:map00300 map01230 map01100]	0.000332169	0.000691196	0.000916355	0.00058613	0.000406076	0.000780359	0.000535098	0.000730834	0.000508932	0.000857853	0.000645621	0.000558524	0.000632465	0.00046624	0.000912043	0.000323946	0.000552601	0.00042227	0.000611484	0.000362843	0.000478095	0.000518708	0.000906301	0.00109019	0.000439646	0.000283383	0.000917421	0.000440354	0.000344817	0.000434138	0.000779276	0.000582145	0.000643728	0.000447136	0.00101861	0.000939533	0.000783484	0.000616983
M00526	Lysine biosynthesis, DAP dehydrogenase pathway, aspartate => lysine [PATH:map00300 map01230 map01100]	0.000338066	0.000797751	0.00114115	0.000550341	0.000412345	0.000901616	0.000609398	0.000859137	0.000496946	0.00107806	0.000676709	0.000576717	0.000772479	0.000498395	0.00113346	0.000472042	0.000641323	0.000543471	0.0007644	0.000322846	0.000539353	0.000661871	0.00111251	0.0009689	0.000425076	0.000320573	0.00111953	0.000458302	0.000517258	0.000598165	0.000954451	0.000635654	0.000728204	0.000259116	0.000908006	0.00110622	0.000894964	0.000641573
M00527	Lysine biosynthesis, DAP aminotransferase pathway, aspartate => lysine [PATH:map00300 map01230 map01100 map01110]	0.000402171	0.00083377	0.00120953	0.000612928	0.000463434	0.000964153	0.00063732	0.000886886	0.000535628	0.0011345	0.00076809	0.00062913	0.000827686	0.000538087	0.00116909	0.000481343	0.000703573	0.000578364	0.000849234	0.00034124	0.000581714	0.000704657	0.00125362	0.00105024	0.000465296	0.00032556	0.00115548	0.000521601	0.000539197	0.000620001	0.000994179	0.000687129	0.000780664	0.000277053	0.00109193	0.00116803	0.000944428	0.000711752
M00529	Denitrification, nitrate => nitrogen [PATH:map00910 map01100 map01120]	4.53534e-06	3.02288e-05	1.22462e-05	1.08458e-06	1.62664e-05	2.67551e-07	1.80287e-05	1.07814e-05	5.57717e-06	1.9637e-05	6.52337e-05	1.53056e-05	0.000215823	6.30366e-06	7.72091e-06	1.71204e-05	2.53155e-05	1.14036e-05	0.000120964	1.74786e-05	7.75661e-06	4.19625e-05	6.09825e-06	0.000152989	1.95705e-05	2.3897e-05	5.85132e-06	5.37377e-05	6.87542e-06	2.07072e-05	2.58281e-05	1.76292e-05	6.75244e-06	3.79182e-05	0.000360312	7.60175e-06	2.14478e-05	4.77792e-05
M00530	Dissimilatory nitrate reduction, nitrate => ammonia [PATH:map00910 map01100 map01120]	1.03654e-05	3.81135e-05	2.10726e-05	5.393e-05	5.67086e-05	2.01891e-05	5.21124e-05	1.60763e-05	4.45184e-05	2.98867e-05	8.97776e-05	3.77309e-05	0.000272915	2.41921e-05	8.72079e-06	1.9338e-05	4.98662e-05	3.34302e-05	0.000160914	9.18499e-05	2.17259e-05	7.12517e-05	1.16003e-05	0.000156389	8.42783e-05	4.2196e-05	3.49131e-05	7.51378e-05	3.02177e-05	2.68736e-05	3.69647e-05	3.03971e-05	2.21022e-05	0.000199968	0.000383951	4.36084e-05	8.93788e-05	5.9875e-05
M00531	Assimilatory nitrate reduction, nitrate => ammonia [PATH:map00910 map01100 map01120]	8.19178e-05	6.87912e-05	1.21699e-05	0.000149811	9.2399e-05	5.087e-05	8.12255e-05	3.96655e-05	9.42405e-05	4.80492e-05	7.6682e-05	6.3699e-05	0.000101929	8.84635e-05	4.06622e-05	8.6739e-05	9.36519e-05	9.30145e-05	8.00945e-05	0.000150421	5.43804e-05	0.000147744	2.23209e-05	8.07432e-05	0.000125101	6.82152e-05	4.96743e-05	9.61584e-05	8.40548e-05	9.69881e-05	1.66439e-05	8.23742e-05	5.88605e-05	0.000248358	8.19893e-05	5.342e-05	5.70047e-05	6.93251e-05
M00532	Photorespiration [PATH:map00630 map01200 map01100 map01110]	0.000105428	0.000203259	0.000177765	0.000178544	0.000240818	0.000211963	0.00026757	0.000134157	0.000226007	0.000264465	0.000321039	0.000261144	0.000305203	0.000119048	7.66491e-05	0.000147132	0.000260496	0.000216555	0.000255128	0.000226695	0.000256294	0.000205944	0.000159357	0.000316404	0.000221489	0.00016402	0.000312249	0.000171882	0.000134067	0.000179403	0.000173387	0.000213087	0.000263965	0.000383954	0.000506986	0.000176205	0.000332428	0.000224193
M00533	Homoprotocatechuate degradation, homoprotocatechuate => 2-oxohept-3-enedioate [PATH:map00350 map01220 map01100 map01120]	6.97314e-07	6.64074e-07	0	0	2.4369e-07	3.41107e-07	3.05834e-07	1.00406e-07	5.53945e-07	2.87529e-07	4.14875e-06	4.73869e-07	1.90629e-06	6.56438e-07	1.50291e-07	7.55639e-08	7.61996e-07	1.8999e-06	0	1.66103e-06	6.15163e-07	9.85728e-07	3.82552e-07	4.20524e-06	1.47288e-06	8.80164e-07	4.59699e-07	4.92558e-06	3.73468e-07	5.8275e-07	1.53317e-06	6.7723e-08	6.15058e-07	7.37854e-07	2.01679e-05	1.0195e-06	4.83801e-08	7.00059e-07
M00535	Isoleucine biosynthesis, pyruvate => 2-oxobutanoate [PATH:map00290 map00660 map01210 map01230 map01100]	0.000225781	0.000494219	0.000633092	0.000325323	0.000161433	0.000404209	0.000389065	0.000429976	0.000234929	0.000414831	0.000213389	0.000290142	0.000186411	0.000255077	0.000615358	0.000193344	0.000228397	0.00029881	0.000291508	0.000207869	0.00020292	0.000151354	0.000593745	0.000654707	0.00014461	0.000145555	0.000565066	0.00020552	0.000166271	0.000206989	0.000548645	0.000244442	0.000451697	0.000187495	0.000471489	0.00062481	0.000625487	0.000199743
M00537	Xylene degradation, xylene => methylbenzoate [PATH:map00622 map01220 map01100 map01120]	0	4.99289e-07	0	0	0	2.64586e-07	9.91005e-07	0	2.35562e-07	3.03159e-07	2.0782e-06	1.08261e-07	3.63091e-06	1.18876e-08	0	0	0	0	0	1.54361e-08	1.34006e-08	8.26954e-06	0	8.68158e-06	5.73702e-07	3.59707e-08	4.56366e-08	9.06993e-06	0	1.23891e-07	1.58664e-07	1.6242e-06	0	5.95517e-07	8.08653e-06	5.42359e-08	1.43723e-07	1.42982e-05
M00538	Toluene degradation, toluene => benzoate [PATH:map00623 map01220 map01100 map01120]	0	4.99289e-07	0	0	0	2.64586e-07	9.91005e-07	0	2.35562e-07	3.03159e-07	2.0782e-06	1.08261e-07	3.63091e-06	1.18876e-08	0	0	0	0	0	1.54361e-08	1.34006e-08	8.26954e-06	0	8.68158e-06	5.73702e-07	3.59707e-08	4.56366e-08	9.06993e-06	0	1.23891e-07	1.58664e-07	1.6242e-06	0	5.95517e-07	8.08653e-06	5.42359e-08	1.43723e-07	1.42982e-05
M00540	Benzoate degradation, cyclohexanecarboxylic acid =>pimeloyl-CoA [PATH:map00362 map01220 map01100 map01120]	0	7.01505e-07	0	0	8.42789e-08	0	1.20005e-06	0	0	4.50832e-07	2.12117e-06	2.42397e-07	3.0437e-06	0	9.4496e-08	8.9287e-08	0	0	0	1.01772e-07	0	1.00762e-05	0	6.92204e-06	8.06719e-07	6.86439e-07	5.81714e-08	8.6316e-06	4.36944e-08	4.74168e-07	0	9.40166e-07	0	1.05235e-06	7.29272e-06	6.88584e-08	1.64879e-07	1.77289e-05
M00541	Benzoyl-CoA degradation, benzoyl-CoA => 3-hydroxypimeloyl-CoA [PATH:map00362 map01220 map01100 map01120]	9.943e-06	3.55519e-05	4.3658e-06	3.26332e-05	2.30073e-05	3.73265e-05	6.86135e-05	5.27419e-05	3.15137e-05	1.46557e-05	2.9993e-05	2.34903e-05	5.92644e-06	1.64301e-05	1.12528e-05	1.6544e-05	3.13656e-05	1.78372e-05	3.30887e-05	4.22072e-05	3.37669e-05	1.14807e-05	1.10111e-05	5.05782e-05	1.61466e-05	1.39984e-05	1.61302e-05	2.18503e-05	5.78843e-06	1.4059e-05	1.3905e-05	3.97109e-05	3.42376e-05	2.1686e-06	3.92805e-05	5.80982e-06	4.88307e-06	3.9753e-05
M00542	EHEC/EPEC pathogenicity signature, T3SS and effectors [PATH:map05130]	3.88738e-07	3.82053e-07	4.87218e-08	0	6.19779e-07	1.80552e-07	1.28809e-06	8.79566e-07	3.24073e-07	4.28122e-07	6.24092e-06	9.05728e-07	1.90521e-06	5.56693e-07	4.8149e-07	6.30211e-08	5.84093e-07	1.82453e-06	0	1.0452e-06	2.88422e-06	2.11669e-06	1.31741e-07	3.08342e-06	1.84087e-06	7.27573e-07	1.60397e-07	5.84563e-06	6.69481e-07	4.68409e-06	3.48193e-06	1.78991e-07	4.97154e-07	1.27787e-06	3.46642e-05	6.66637e-07	1.09911e-07	3.0435e-07
M00543	Biphenyl degradation, biphenyl => 2-oxopent-4-enoate + benzoate [PATH:map00621 map01220 map01100 map01120]	0	7.8721e-08	5.33007e-07	0	3.40518e-07	8.34051e-08	9.6377e-07	3.17396e-08	1.10061e-07	2.97069e-08	5.84944e-06	4.42602e-08	3.37467e-06	2.53389e-07	1.45289e-07	0	1.72223e-06	6.27542e-07	0	7.4917e-07	6.6873e-07	1.02091e-06	5.8512e-07	1.02626e-05	3.70618e-07	1.32402e-06	4.28431e-08	3.17522e-06	1.14416e-06	2.25645e-06	2.01869e-06	1.49747e-06	2.51628e-08	4.71143e-06	2.27001e-05	1.10284e-06	6.50613e-08	0
M00544	Carbazole degradation, carbazole => 2-oxopent-4-enoate + anthranilate [PATH:map00621 map01220 map01100 map01120]	6.76627e-07	8.46521e-07	3.05354e-07	1.90057e-06	3.12811e-07	4.44953e-07	6.66654e-06	2.46227e-06	4.91244e-07	3.79466e-07	7.07219e-07	3.21116e-07	1.13573e-06	1.53262e-07	1.82015e-07	5.84017e-07	3.38166e-07	2.02895e-06	8.50608e-08	2.48144e-06	4.53313e-07	6.66929e-06	2.64717e-07	5.37741e-08	3.55961e-07	1.98419e-06	1.48618e-07	2.87602e-06	4.42917e-06	2.92644e-07	1.84592e-07	7.59815e-07	7.46883e-07	2.82114e-06	2.72865e-05	4.99073e-07	7.10336e-07	4.46644e-07
M00545	Trans-cinnamate degradation, trans-cinnamate => acetyl-CoA [PATH:map00360 map01220 map01100 map01120]	1.90116e-05	2.87876e-06	5.26414e-06	2.88224e-06	3.1259e-05	2.10524e-05	1.23203e-05	7.60326e-07	1.0406e-05	5.31265e-06	8.07973e-05	3.6925e-06	8.83552e-05	1.48506e-05	6.49602e-06	1.00023e-06	3.26339e-05	1.13368e-05	4.58161e-05	1.10274e-05	2.01296e-05	2.91025e-05	7.01451e-06	9.82969e-05	1.92899e-05	2.4308e-05	1.00865e-06	5.47712e-05	3.36286e-05	2.06283e-05	2.08003e-05	2.49933e-05	2.54224e-06	4.42662e-05	0.000190299	1.17385e-05	1.61912e-05	5.14051e-05
M00546	Purine degradation, xanthine => urea [PATH:map00230 map01100]	1.386e-05	1.44821e-05	7.22793e-06	2.70222e-05	5.14563e-06	1.73032e-05	2.80345e-05	1.198e-05	1.61928e-05	7.19605e-06	3.70573e-05	1.4069e-05	3.82417e-05	1.76848e-05	4.68819e-06	5.7599e-06	1.86151e-05	8.59296e-06	3.167e-05	1.56176e-05	8.47242e-06	1.24215e-05	7.39701e-06	6.08575e-05	2.73651e-05	2.39864e-05	1.44199e-05	4.25819e-05	2.05472e-05	2.22196e-05	1.51961e-05	2.00037e-05	2.34214e-05	1.82309e-05	0.00014284	6.67079e-06	5.95897e-06	2.58461e-05
M00549	Nucleotide sugar biosynthesis, glucose => UDP-glucose [PATH:map00520 map01100]	0.000140875	0.000208409	2.46632e-05	0.000224611	0.00022263	0.000304866	0.00021161	0.00019505	0.000233086	0.000234362	0.000267084	0.000293189	0.000189173	0.000143993	5.92671e-05	7.96484e-05	0.000171192	0.000130244	0.000298331	0.000167958	0.000186428	0.000105098	0.000174332	0.000415252	0.000172015	0.000151888	0.000143931	0.000228377	0.000105407	0.000128581	0.00012716	0.000185841	0.00029476	0.00028358	0.000370683	0.000423496	0.000162769	0.000327366
M00550	Ascorbate degradation, ascorbate => D-xylulose-5P [PATH:map00053 map01100 map01120]	6.6724e-06	0.000134742	0.000181539	2.31539e-05	1.96702e-05	6.92711e-05	2.34148e-05	0.000112612	6.09229e-05	0.000137058	6.86303e-05	4.52879e-05	0.000161091	5.41338e-06	0.000164212	2.85556e-05	4.05712e-05	7.98626e-06	0.000110929	1.5086e-05	1.7613e-05	8.95423e-05	0.000150052	0.000458373	3.56803e-05	2.96374e-05	0.000131699	6.68848e-05	7.5151e-06	3.14566e-05	0.000168107	5.01892e-05	0.000119973	3.02216e-05	0.000166804	0.000156007	8.69099e-05	0.000116944
M00551	Benzoate degradation, benzoate => catechol / methylbenzoate => methylcatechol [PATH:map00362 map00622 map01220 map01100 map01120]	0	1.02626e-06	0	0	0	0	1.47647e-06	0	0	6.09521e-07	3.23771e-06	1.45014e-07	2.72137e-06	1.4039e-08	3.41634e-08	0	0	0	0	0	0	1.43811e-05	3.61167e-08	9.79334e-06	7.52063e-07	8.21596e-08	0	1.55421e-05	0	0	5.8995e-08	1.18485e-06	0	4.00344e-07	1.01596e-05	7.20884e-08	8.71143e-08	2.41748e-05
M00552	D-galactonate degradation, De Ley-Doudoroff pathway, D-galactonate => glycerate-3P [PATH:map00052 map01100]	0.000163393	0.000219942	0.000223215	0.000155167	0.000137568	0.000236285	0.000148326	0.000219829	0.000180345	0.000240706	0.000212844	0.000156122	0.000285317	0.000127418	0.000238428	0.000100277	0.000162788	0.000116676	0.000250266	8.20746e-05	0.000129613	0.000144073	0.000207566	0.000429832	0.000113528	0.000108541	0.000231734	0.000130752	0.000121308	9.0173e-05	0.0002036	0.000175514	0.000189099	6.17091e-05	0.000351334	0.000237547	0.000126507	0.000221208
M00554	Nucleotide sugar biosynthesis, galactose => UDP-galactose [PATH:map00520 map00052 map01100]	8.0536e-05	0.000168819	0.000198573	0.000171215	6.39677e-05	0.000164879	9.64089e-05	0.000155466	0.000114909	0.00014155	0.000109143	8.12941e-05	5.8134e-05	6.68113e-05	0.000207071	3.71482e-05	9.22434e-05	3.79902e-05	0.000144342	5.40082e-05	8.45475e-05	3.73766e-05	0.000185333	0.000364837	6.64102e-05	1.50773e-05	0.000161623	9.89261e-05	2.2957e-05	4.99553e-05	0.000158823	9.86047e-05	0.000154686	1.50823e-05	0.000182487	0.000179249	9.10496e-05	8.16314e-05
M00555	Betaine biosynthesis, choline => betaine [PATH:map00260 map01100]	0	0	0	0	0	0	0	0	1.58046e-07	6.31417e-08	5.78049e-08	0	0	0	0	0	0	0	0	0	3.91375e-08	2.08553e-06	0	1.88578e-06	5.915e-08	0	0	0	0	0	2.38878e-06	8.84094e-08	0	0	0	4.02095e-07	0	2.79125e-06
M00563	Methanogenesis, methylamine/dimethylamine/trimethylamine => methane [PATH:map00680 map01200 map01100 map01120]	4.68242e-05	4.46082e-05	3.8667e-06	0.00010112	4.20301e-05	9.11191e-05	4.68775e-05	5.12004e-05	7.76297e-05	1.50752e-05	5.7896e-05	9.01304e-05	9.50789e-06	4.45626e-05	1.89705e-05	2.41746e-05	6.16345e-05	1.92328e-05	3.31109e-05	2.56526e-05	4.75386e-05	4.90056e-06	1.62142e-05	8.58162e-05	5.34579e-05	1.2411e-05	2.45026e-05	6.63887e-05	1.70763e-05	1.75424e-05	2.27189e-05	7.66549e-05	3.13684e-05	1.38799e-06	0	1.09311e-05	1.32906e-05	7.44811e-05
M00564	Helicobacter pylori pathogenicity signature, cagA pathogenicity island [PATH:map05120]	1.082e-06	1.45333e-06	2.25882e-07	0	1.26412e-06	0	1.49259e-05	0	1.75753e-06	9.64379e-08	1.44419e-06	1.96577e-06	2.09078e-06	0	0	0	2.86639e-06	0	1.71773e-06	1.90771e-06	0	1.17859e-07	0	2.38533e-08	0	0	7.13378e-07	3.74169e-06	1.97449e-08	0	0	2.43808e-08	4.40145e-07	3.39035e-06	6.41512e-05	3.83449e-09	1.15462e-07	1.66303e-06
M00565	Trehalose biosynthesis, D-glucose 1P => trehalose [PATH:map00500 map01100 map01110]	0.000536164	0.000742675	0.000807597	0.000711291	0.000507183	0.00078535	0.000626488	0.000761411	0.000572832	0.000806755	0.000599374	0.000503483	0.000386531	0.00040851	0.000838358	0.000364946	0.00056393	0.000477889	0.000577553	0.00032633	0.000516682	0.000413601	0.000845525	0.00072962	0.000391011	0.000210179	0.000878809	0.00048017	0.000335375	0.000332747	0.000709876	0.000528326	0.000648259	0.000405528	0.00098913	0.000856341	0.00080147	0.00064973
M00566	#N/A	6.06238e-07	1.68885e-06	7.09529e-07	2.03555e-07	4.88167e-06	3.09964e-06	7.447e-06	6.29866e-06	8.4524e-06	5.42336e-07	3.66784e-06	4.89985e-06	8.27927e-07	9.89818e-07	5.30666e-08	3.10348e-07	1.3308e-06	1.33898e-06	2.25899e-07	2.85331e-05	7.54652e-07	2.18205e-07	1.63854e-06	3.99371e-07	2.24567e-06	3.01031e-06	5.04596e-06	4.75869e-06	2.71829e-06	1.19685e-06	1.323e-06	9.70872e-06	1.37166e-05	3.49372e-07	1.58222e-06	2.04417e-07	3.81089e-07	3.35158e-06
M00567	Methanogenesis, CO2 => methane [PATH:map00680 map01200 map01100 map01120]	4.49647e-05	4.19947e-05	3.67463e-06	0.00010112	4.08681e-05	9.16944e-05	4.58629e-05	5.10651e-05	7.70497e-05	1.40513e-05	5.56923e-05	8.72446e-05	7.49629e-06	4.15425e-05	1.87797e-05	2.38841e-05	5.87401e-05	1.44442e-05	3.31109e-05	2.27452e-05	4.68364e-05	4.58533e-06	1.52736e-05	8.58162e-05	5.13718e-05	1.09665e-05	2.39323e-05	6.10074e-05	1.51507e-05	2.53484e-05	2.13208e-05	7.64918e-05	2.8748e-05	1.38799e-06	0	1.04909e-05	1.32906e-05	7.25275e-05
M00568	Catechol ortho-cleavage, catechol => 3-oxoadipate [PATH:map00362 map01220 map01100 map01120]	1.91036e-05	6.80289e-06	2.09926e-06	2.52677e-05	9.74139e-06	1.86446e-05	1.07055e-05	6.70031e-06	1.62506e-05	2.56531e-06	1.21356e-05	2.80684e-06	9.58213e-06	3.64027e-05	3.88945e-06	9.01028e-07	1.8507e-05	2.22761e-05	2.04222e-07	1.13871e-05	8.78395e-06	1.22045e-05	1.89377e-06	3.40564e-05	4.93494e-06	3.34376e-05	2.06667e-06	2.11139e-05	5.30876e-07	9.02811e-06	3.03771e-06	8.28953e-06	3.01192e-05	1.6908e-06	3.40289e-05	1.03548e-06	4.3211e-06	2.9694e-05
M00569	Catechol meta-cleavage, catechol => acetyl-CoA / 4-methylcatechol => propanoyl-CoA [PATH:map00362 map00622 map01220 map01100 map01120]	1.36287e-05	7.32682e-06	1.41248e-06	3.82535e-06	2.37809e-05	4.67803e-06	1.2218e-05	6.54225e-07	3.56523e-05	3.64414e-06	5.19712e-05	2.39631e-05	1.17675e-05	4.31909e-06	4.92782e-06	8.06433e-07	1.8804e-05	3.60009e-06	9.50829e-06	4.29762e-06	2.87488e-05	1.76699e-05	3.53506e-06	0.000113434	0.000127843	3.44435e-06	1.05136e-05	1.60975e-05	1.14095e-05	1.08883e-05	8.30156e-06	1.73497e-05	5.61622e-06	1.29931e-05	9.72224e-05	3.64127e-06	1.61125e-05	4.88827e-05
M00570	Isoleucine biosynthesis, threonine => 2-oxobutanoate => isoleucine [PATH:map00290 map01230 map01100]	0.000344734	0.00084904	0.00105138	0.000687892	0.00049987	0.000828688	0.000591106	0.000865167	0.000607765	0.000861029	0.00059062	0.00052315	0.000457525	0.000337197	0.00102836	0.000274572	0.000539308	0.000334422	0.000622189	0.00034941	0.000514738	0.000358579	0.000973378	0.0012077	0.000411228	0.000167324	0.000990883	0.000428359	0.000159075	0.000305594	0.000840622	0.000554669	0.000719127	0.000434342	0.00129615	0.00106166	0.000883016	0.000498397
M00571	#N/A	0.000391508	0.000364661	0.000454016	0.000195595	0.000191482	0.000284255	0.000324322	0.000266122	0.000188273	0.000506554	0.000171993	0.00026916	0.000290337	0.000247705	0.000428172	0.000390295	0.000201843	0.000472878	0.000223811	0.00032983	0.000131481	0.000268913	0.000715337	2.7101e-05	0.00033635	0.000343729	0.000367023	0.000217404	0.000375737	0.000305011	0.000505363	0.000205019	0.000318342	0.000520736	1.15562e-06	0.000615897	0.000393091	8.2857e-05
M00572	Pimeloyl-ACP biosynthesis, BioC-BioH pathway, malonyl-ACP => pimeloyl-ACP [PATH:map00780 map01100]	0.000606835	0.000727315	0.000746513	0.000431279	0.000556099	0.000581925	0.000548229	0.000626929	0.000525793	0.000639783	0.000621544	0.000501342	0.000917267	0.000648266	0.000626767	0.000598368	0.000626609	0.000867691	0.000810982	0.00046651	0.000539695	0.000693964	0.000616276	0.000797856	0.00049976	0.000679484	0.000561281	0.000424535	0.000606078	0.000609135	0.000661971	0.000507386	0.000657882	0.000514846	0.000890493	0.000686161	0.000582682	0.000686646
M00573	Biotin biosynthesis, BioI pathway, long-chain-acyl-ACP => pimeloyl-ACP => biotin [PATH:map00780 map01100]	0.000119504	0.00013914	3.43394e-05	7.94265e-05	0.000153673	9.5887e-05	0.000121711	8.47666e-05	0.000128211	7.34603e-05	0.000185633	0.000111865	0.000213037	0.000153196	4.80388e-05	6.03375e-05	0.000162316	9.13958e-05	0.000232929	7.86646e-05	0.00011544	9.84093e-05	4.57152e-05	0.000296754	0.000138468	0.000108674	5.48897e-05	0.000147178	8.39124e-05	8.78994e-05	5.78264e-05	0.000156782	0.000168447	4.2464e-05	0.000275515	4.49319e-05	3.64576e-05	0.000163858
M00574	Pertussis pathogenicity signature, pertussis toxin [PATH:map05133]	0	0	0	0	0	0	0	0	6.73661e-08	0	0	0	3.10881e-05	5.30489e-08	0	0	0	0	1.90984e-05	0	0	0	0	0	0	0	0	0	0	0	0	0	0	0	0	0	0	0
M00575	Pertussis pathogenicity signature, T1SS [PATH:map05133]	0.000392172	0.000368154	0.000454016	0.00019707	0.000213	0.000284346	0.000332918	0.000266597	0.000198621	0.000507817	0.000185049	0.000271762	0.000293335	0.0002492	0.000429046	0.000391012	0.000222615	0.000473386	0.000223832	0.000329846	0.000149535	0.000269077	0.000715471	2.7101e-05	0.000345755	0.000348303	0.000371937	0.000221684	0.000376832	0.000305177	0.000513167	0.000212197	0.000321299	0.000520736	1.15562e-06	0.00061719	0.00039433	9.12367e-05
M00577	Biotin biosynthesis, BioW pathway, pimelate => pimeloyl-CoA => biotin [PATH:map00780 map01100]	0.000121349	0.000155526	4.02421e-05	7.97374e-05	0.000160262	0.000100488	0.0001521	8.58728e-05	0.000136926	7.44692e-05	0.00019012	0.000124362	0.000216677	0.000156389	4.89262e-05	6.13514e-05	0.000167768	0.000105186	0.000234449	8.35336e-05	0.000120064	9.86755e-05	4.61706e-05	0.000308827	0.000143926	0.000113897	7.28551e-05	0.00015452	8.62699e-05	8.92848e-05	6.33485e-05	0.000160703	0.000189265	6.57324e-05	0.00028102	5.25075e-05	9.8921e-05	0.000168417
M00579	Phosphate acetyltransferase-acetate kinase pathway, acetyl-CoA => acetate [PATH:map00430 map00620 map00720 map01200 map01100 map01120]	5.74862e-05	0.000232266	0.000331724	0.000142516	9.80099e-05	0.000252089	0.000101774	0.000212418	9.70645e-05	0.000195948	0.000108071	0.000105699	0.000111091	9.17008e-05	0.000240248	4.0741e-05	0.000112839	4.87607e-05	0.000144554	4.28844e-05	5.82841e-05	7.30033e-05	0.000243778	0.00024786	6.45361e-05	2.99393e-05	0.000193486	8.61993e-05	3.32582e-05	7.39827e-05	0.000239851	0.000125899	0.000181261	2.79871e-05	0.000222013	0.000231037	0.000134844	0.000150165
M00580	Pentose phosphate pathway, archaea, fructose 6P => ribose 5P [PATH:map00030 map01200 map01230 map01100 map01120]	8.55528e-06	4.49189e-06	3.15909e-06	6.36137e-06	6.39751e-06	1.61527e-05	1.36633e-05	1.14711e-05	1.23462e-05	3.61478e-06	3.48703e-05	1.90706e-05	8.98356e-05	1.83105e-05	2.7245e-06	1.37708e-06	1.04938e-05	1.53006e-05	6.65807e-05	9.81717e-06	9.44489e-06	2.07621e-05	5.87391e-06	0.000134557	8.07434e-06	1.73553e-05	1.8309e-05	1.79027e-05	4.77098e-06	1.05905e-05	7.42847e-06	5.67587e-06	4.99912e-06	2.97898e-05	8.33386e-05	5.05517e-06	2.91018e-06	2.31174e-05
M00581	#N/A	4.00619e-05	7.85294e-05	5.75209e-06	9.25144e-05	6.76082e-05	8.91283e-05	7.40052e-05	8.50919e-05	9.60714e-05	1.62656e-05	8.25634e-05	5.78915e-05	7.27513e-06	3.0095e-05	2.63616e-05	1.94512e-05	8.36895e-05	3.02921e-05	7.7417e-05	6.8005e-05	0.000101676	9.97972e-06	1.93914e-05	0.000224541	4.40442e-05	8.75964e-06	5.4819e-05	4.69342e-05	1.48199e-05	3.58133e-05	2.51846e-05	7.84593e-05	8.16704e-05	2.22467e-05	0.000108731	1.8791e-05	6.43851e-05	0.000125045
M00582	#N/A	0.000268945	0.000401615	4.7425e-05	0.000544808	0.000538351	0.000566349	0.000439937	0.000435792	0.000498452	0.000132424	0.000447287	0.000306481	8.52048e-05	0.000285081	0.000206137	0.000161685	0.000447474	0.000196075	0.000395405	0.000208645	0.000375514	0.000148173	9.81349e-05	0.00119266	0.000271699	9.82236e-05	0.000358789	0.000371989	0.000118595	0.000162053	0.000108113	0.000362988	0.000318965	0.000176464	0.000899828	0.000119438	0.000404664	0.000749803
M00583	#N/A	3.15289e-05	1.42223e-07	0	3.44945e-08	9.36432e-08	0	6.7795e-07	5.94336e-05	3.19542e-07	0	5.84304e-07	2.20631e-07	1.30477e-07	4.97316e-06	0	2.6838e-06	2.72798e-07	4.64431e-08	2.88159e-07	0	0	4.61311e-07	0	4.20509e-05	7.83555e-06	2.06134e-06	2.2752e-06	0	0	1.39308e-07	9.06557e-08	3.24682e-07	9.81992e-06	0	0	0	1.63571e-07	1.4181e-07
M00585	#N/A	1.62978e-06	2.63804e-05	1.0873e-05	1.00731e-05	3.61821e-06	4.63539e-06	1.17144e-05	4.55042e-06	5.71271e-06	1.01118e-06	9.68111e-06	1.82811e-06	1.23871e-07	1.7377e-06	2.43975e-06	1.41616e-06	3.11516e-06	8.60752e-07	1.06567e-05	5.82014e-06	2.22316e-06	7.71395e-07	4.08281e-07	1.61606e-05	5.29537e-06	1.83391e-06	1.18112e-06	0	0	3.76493e-06	5.68914e-06	1.04067e-05	4.29025e-05	1.49977e-07	2.07181e-05	9.49129e-07	1.64176e-06	4.96447e-06
M00586	#N/A	2.43475e-06	1.04001e-05	2.73199e-06	2.37822e-06	1.79034e-06	6.86258e-06	8.77802e-06	5.32307e-06	5.7814e-06	5.11003e-06	2.64277e-06	3.14331e-06	2.50338e-06	1.34996e-08	2.36358e-06	3.37236e-07	3.46364e-06	1.56986e-06	5.63367e-06	3.25541e-06	3.59337e-06	2.20258e-06	3.43538e-06	1.13999e-06	1.37063e-06	0	2.52381e-06	4.41488e-06	1.33488e-06	1.15079e-07	1.50028e-06	1.92238e-06	4.37942e-06	1.07768e-06	0	1.18476e-06	2.63524e-06	1.08306e-06
M00589	#N/A	4.28907e-06	9.94607e-06	1.35927e-06	1.89524e-06	1.27398e-05	2.45773e-05	1.15485e-05	5.26513e-06	1.41807e-05	4.84488e-06	1.76719e-05	4.41212e-06	8.309e-07	1.49505e-06	3.32615e-06	3.36303e-06	1.36417e-05	7.61952e-06	4.36275e-07	9.01486e-06	2.58732e-06	6.0499e-06	2.87313e-06	7.04276e-05	5.01378e-06	1.74421e-06	9.18799e-06	1.66464e-06	3.5269e-06	5.17648e-06	1.05128e-05	1.43334e-05	1.19871e-05	5.04533e-08	1.62709e-05	2.96195e-06	1.36665e-06	1.30603e-05
M00590	#N/A	1.13454e-05	6.97141e-06	6.29693e-07	1.03497e-05	3.91127e-06	8.53319e-06	7.07014e-06	1.91136e-05	9.77779e-06	3.06237e-06	1.27043e-05	1.99126e-06	6.18939e-06	8.89885e-06	5.51548e-06	2.55239e-06	3.79287e-06	2.91055e-06	4.29261e-06	2.87668e-06	7.27425e-06	2.13111e-05	2.29633e-06	1.64573e-05	7.96539e-06	1.60437e-06	4.12438e-06	2.42419e-05	9.12459e-07	2.56511e-06	3.12661e-06	5.81937e-06	7.03974e-06	1.33068e-06	1.40097e-05	1.84174e-06	2.35957e-06	3.5011e-05
M00591	#N/A	0	4.2476e-07	1.45219e-08	7.09871e-08	1.49764e-07	5.31055e-06	9.57723e-06	0	3.03312e-06	0	5.56305e-07	6.97841e-06	2.76631e-07	2.0497e-06	3.38224e-07	2.54805e-06	1.01651e-07	7.76391e-07	0	1.43563e-06	0	3.11426e-08	8.66307e-08	0	6.09629e-06	0	5.00944e-07	8.68956e-07	2.11896e-08	7.33933e-08	8.83714e-08	2.3202e-06	0	1.68177e-08	0	2.9684e-07	0	6.52379e-06
M00593	#N/A	1.53939e-05	1.15312e-05	1.75207e-06	3.24066e-05	2.81247e-05	1.11081e-05	4.85171e-06	2.03735e-05	1.11679e-05	7.46438e-06	2.06713e-05	1.2189e-05	7.52958e-06	4.44388e-06	7.66889e-06	1.89999e-05	7.33822e-06	2.22643e-05	3.16761e-05	2.90986e-06	9.40891e-06	1.21553e-05	8.33713e-06	8.53298e-06	9.97102e-06	3.05915e-06	5.26985e-06	1.20149e-05	7.47422e-06	1.10888e-05	4.04402e-06	1.76963e-05	5.98751e-06	4.26981e-07	1.39147e-05	4.24527e-06	5.81199e-06	2.28306e-05
M00595	Thiosulfate oxidation by SOX complex, thiosulfate => sulfate [PATH:map00920 map01100 map01120]	0	0	0	0	1.94648e-07	1.00459e-07	4.82646e-07	8.71997e-08	3.23861e-07	3.06105e-08	2.04993e-06	1.35794e-06	0	0	5.98834e-08	0	3.03489e-07	7.41676e-08	0	1.01648e-07	1.28873e-06	0	0	0	1.00364e-07	0	3.78237e-07	0	5.28532e-08	0	1.55697e-07	0	2.59283e-08	0	0	0	0	6.70199e-07
M00596	Dissimilatory sulfate reduction, sulfate => H2S [PATH:map00920 map01100 map01120]	0.000114233	4.76431e-05	8.31634e-06	8.16435e-05	7.83973e-05	0.000119711	0.000111258	3.88075e-05	8.80038e-05	1.95759e-05	0.000103284	5.40166e-05	9.83376e-05	3.38427e-05	3.06187e-05	5.68493e-05	8.52774e-05	7.13425e-05	0.000126741	4.14321e-05	8.53941e-05	3.29098e-05	1.7286e-05	0.00012458	4.00449e-05	7.46649e-06	2.00795e-05	6.48017e-05	5.7772e-05	3.46342e-05	7.09325e-05	6.71517e-05	3.65899e-05	1.32761e-05	4.20581e-05	1.89459e-05	2.01164e-05	0.00011087
M00600	#N/A	3.20202e-08	1.23077e-06	1.42196e-07	0	2.01901e-07	1.77455e-06	4.01782e-06	2.30768e-06	8.8757e-07	1.17865e-06	2.06191e-06	1.03177e-06	1.39477e-06	1.46757e-08	2.45232e-07	3.27645e-08	1.03659e-06	1.03121e-06	2.82929e-07	1.72928e-06	0	5.88804e-06	5.89573e-07	5.9635e-07	3.05892e-06	0	1.11154e-06	4.73348e-06	3.93756e-06	1.51902e-07	2.94171e-07	9.52231e-06	3.63367e-06	3.64875e-06	3.66856e-05	3.27498e-07	4.72221e-07	2.40118e-06
M00601	#N/A	6.54077e-06	1.20619e-05	4.48213e-07	3.26268e-06	1.88945e-05	7.30468e-06	8.14598e-06	5.48127e-06	9.32632e-06	5.49483e-06	3.14209e-06	1.59953e-05	9.7038e-07	4.93248e-06	3.05714e-06	4.32063e-06	7.79605e-06	5.97141e-06	2.8514e-07	6.23639e-06	8.45845e-06	1.26784e-05	2.31353e-06	4.88926e-05	2.75285e-06	2.49758e-06	5.10545e-06	9.76574e-06	6.83988e-08	4.83675e-06	5.7405e-06	6.21499e-06	5.30138e-05	0	6.9518e-07	4.67441e-06	2.24078e-06	1.6079e-05
M00602	#N/A	6.32466e-05	6.60059e-05	1.07487e-05	0.000202265	6.63024e-05	0.000129776	0.000106355	7.1411e-05	0.000124292	3.09601e-05	9.20003e-05	4.86624e-05	8.24432e-05	8.86318e-05	2.86027e-05	4.0931e-05	7.98933e-05	3.18266e-05	0.000158358	3.65236e-05	9.29156e-05	7.92883e-05	1.98413e-05	0.000251979	7.07968e-05	1.86033e-05	3.68286e-05	0.000117283	2.49511e-05	6.62741e-05	2.05795e-05	8.65228e-05	7.78308e-05	1.04865e-05	0.00027911	2.63378e-05	2.42754e-05	9.27663e-05
M00603	#N/A	0.000245602	0.00025179	2.82652e-05	0.000886707	0.000230449	0.000262469	0.000242109	0.000232245	0.0005402	0.00011065	0.000345907	0.000184443	9.38249e-05	0.000394145	0.000164164	0.000241679	0.000365298	0.000172605	0.000482772	0.000169219	0.00028753	0.000280501	6.26007e-05	0.000699353	0.000285078	2.45197e-05	0.000172225	0.000194801	4.86665e-05	0.000151436	4.9651e-05	0.000346927	0.000358977	4.97387e-05	0.000885471	0.00010481	0.000107534	0.000240088
M00605	#N/A	3.98315e-05	4.71393e-05	6.5271e-06	0.000125459	6.19182e-05	0.000103709	6.46995e-05	4.78186e-05	9.78553e-05	2.2029e-05	7.93807e-05	3.8212e-05	7.70429e-05	6.19164e-05	2.22285e-05	3.25919e-05	7.55896e-05	2.75737e-05	0.000112939	2.60065e-05	7.73948e-05	7.68654e-05	1.53937e-05	0.000143418	5.24355e-05	1.48602e-05	2.64101e-05	5.18897e-05	1.71182e-05	5.60855e-05	1.90895e-05	9.32101e-05	6.82413e-05	9.5206e-06	0.00027911	2.18763e-05	1.83465e-05	8.35762e-05
M00606	#N/A	3.98315e-05	4.71393e-05	6.5271e-06	0.000125459	6.1759e-05	0.000103076	6.4664e-05	4.75954e-05	8.85921e-05	2.2029e-05	7.93807e-05	3.8212e-05	7.70429e-05	6.19164e-05	2.22285e-05	3.25919e-05	7.31515e-05	2.75737e-05	0.000112939	2.60065e-05	7.73948e-05	7.67968e-05	1.53937e-05	0.000143418	5.24355e-05	1.48602e-05	2.64101e-05	5.18897e-05	1.71182e-05	5.58144e-05	1.85406e-05	8.1962e-05	6.82413e-05	9.5206e-06	0.00027911	2.17893e-05	1.83465e-05	7.81028e-05
M00609	Cysteine biosynthesis, methionine => cysteine [PATH:map00270 map01230 map01100]	0.000167419	0.000361888	0.000522338	0.000166304	0.000187084	0.000347636	0.00015804	0.000353824	0.000201204	0.000492764	0.000250673	0.000184946	0.000222297	0.000176103	0.00046123	0.000103532	0.00024407	0.000116826	0.000227123	8.6009e-05	0.000216068	9.50178e-05	0.000564209	0.000205107	0.000146645	0.000102328	0.00050054	0.000228159	0.000110421	0.000106151	0.00042223	0.000200546	0.000327465	2.55211e-05	0.000344861	0.000422586	0.000312917	0.000266112
M00610	#N/A	1.97396e-06	1.20539e-06	1.86415e-06	9.84367e-06	1.57324e-06	1.40966e-06	3.07854e-06	2.46994e-06	4.05034e-06	2.09858e-06	1.24301e-05	6.5772e-07	7.86098e-05	3.66716e-06	1.30882e-06	2.40983e-06	9.8396e-07	1.4214e-06	1.34864e-05	2.10123e-06	3.49899e-06	2.27456e-06	1.35104e-06	2.16553e-05	3.84521e-06	2.05062e-05	2.2363e-06	2.13469e-06	1.67899e-06	1.90999e-06	3.62877e-06	7.55991e-07	5.39906e-06	8.89388e-07	8.50774e-05	3.31113e-06	4.93987e-06	3.531e-06
M00615	Nitrate assimilation	5.1245e-07	7.64633e-07	9.27876e-07	1.63794e-05	2.41574e-06	6.62847e-06	3.70841e-06	2.84978e-06	1.83308e-06	7.1621e-07	1.93372e-05	2.92912e-06	3.63304e-05	1.17581e-06	3.23986e-06	4.55703e-07	5.43225e-06	5.26025e-07	2.08476e-05	3.50747e-06	1.0775e-06	1.5266e-06	6.81113e-07	6.38004e-06	1.16872e-06	1.26125e-06	1.55535e-06	3.38607e-06	1.19436e-06	1.892e-06	2.70789e-06	2.06895e-06	1.87137e-05	3.44414e-06	1.61603e-05	9.73977e-07	3.36576e-07	4.11187e-07
M00619	#N/A	0	0	0	0	4.54236e-07	0	7.77298e-07	0	0	0	3.926e-07	1.29399e-07	0	0	0	0	6.93714e-07	0	0	1.81233e-06	0	0	1.22701e-07	0	2.74902e-07	0	0	0	0	2.58787e-05	2.13811e-08	0	0	0	0	9.59407e-08	0	0
M00620	Incomplete reductive citrate cycle, acetyl-CoA => oxoglutarate [PATH:map00720 map01200 map01100 map01120]	0.000293636	0.000580086	0.000759011	0.00023663	0.000367194	0.000586752	0.000349972	0.000601212	0.000329591	0.000598587	0.000458845	0.000417784	0.000498097	0.00042353	0.000674675	0.000359278	0.000482256	0.000478332	0.000541337	0.00022697	0.000433044	0.000475107	0.000657197	0.000282063	0.000304083	0.000449997	0.000630425	0.000319268	0.000419753	0.000477663	0.000664079	0.000462816	0.000501088	0.000196959	0.000485571	0.000680847	0.000625532	0.000483563
M00622	Nicotinate degradation, nicotinate => fumarate [PATH:map00760 map01100 map01120]	2.44333e-06	8.99905e-06	5.11234e-07	1.04274e-05	3.85964e-06	5.14772e-06	1.63818e-06	4.86428e-06	4.08399e-06	2.0367e-06	9.32828e-06	2.6176e-06	8.9558e-07	6.39106e-06	1.3544e-06	3.3385e-06	4.25674e-06	4.84554e-06	5.95442e-06	6.81462e-06	4.26466e-06	3.66232e-06	1.63994e-06	9.41079e-06	6.7208e-06	2.57394e-06	2.78725e-06	1.67763e-06	1.07391e-06	2.16349e-06	1.7323e-06	3.37389e-06	9.224e-06	1.14773e-06	3.30056e-08	9.90626e-07	2.95133e-06	3.73842e-06
M00623	Phthalate degradation, phthalate => protocatechuate [PATH:map00624 map01220 map01100 map01120]	0	0	0	0	1.03038e-06	0	1.49956e-06	0	6.04367e-08	0	2.1833e-06	1.90829e-07	0	0	2.55009e-06	0	0	5.14004e-06	0	1.00814e-06	0	0	0	0	0	0	0	0	1.28985e-06	0	1.09062e-06	2.29801e-07	1.47304e-06	0	0	1.41452e-07	0	0
M00625	Methicillin resistance [PATH:map01501]	0	1.4235e-06	0	5.4129e-07	4.72364e-06	7.50143e-07	0	1.46888e-06	2.15457e-07	5.91437e-08	5.06779e-08	1.00223e-08	0	1.26896e-07	1.72115e-07	0	4.66427e-07	1.97593e-07	0	0	7.52304e-07	2.79856e-08	0	8.24959e-07	0	0	2.48851e-08	0	0	7.31988e-07	1.52008e-07	4.04446e-06	4.58545e-07	0	0	0	0	6.04106e-06
M00627	beta-Lactam resistance, Bla system [PATH:map01501]	0.000156145	0.000182887	2.65115e-05	0.000409391	0.000163751	0.000169219	0.000167031	0.00015492	0.000198689	8.53321e-05	0.000123329	0.000119969	3.82551e-05	0.000188692	0.000111818	0.000109689	0.000159932	7.74012e-05	0.000187952	9.8146e-05	0.000138891	6.90908e-05	6.30029e-05	0.000441862	0.000132602	6.79048e-05	0.000132012	0.000247068	7.08639e-05	8.46037e-05	4.63243e-05	0.000137122	0.000146904	3.53059e-05	0.000177285	5.4446e-05	0.000104091	0.000186673
M00628	#N/A	0.000185478	0.000184623	0.00015228	0.000193707	0.000156022	0.000201841	0.000203008	0.00018751	0.00017752	0.000265592	0.000119907	0.00014193	9.77385e-05	0.000143709	0.000227076	0.000113008	0.000132835	0.000127591	0.000127594	0.000151612	9.44347e-05	6.88274e-05	0.000297903	0.000342425	0.000177798	0.000123952	0.00025581	0.000130978	9.43517e-05	9.179e-05	0.000210173	0.000123059	0.000162436	0.00027224	0.00016763	0.000239519	0.000246447	0.000203739
M00630	D-Galacturonate degradation (fungi), D-galacturonate => glycerol [PATH:map00040 map01100]	0	1.10253e-06	4.95815e-07	4.93021e-06	2.10756e-07	3.10202e-07	2.39733e-06	1.25421e-07	1.72015e-07	5.65434e-07	1.09387e-07	7.1555e-07	0	1.25341e-06	1.09091e-06	1.48045e-07	3.60884e-07	2.49952e-07	0	0	1.09562e-05	3.20882e-07	2.06733e-07	0	2.68681e-07	9.13164e-07	0	7.29674e-07	0	5.39998e-07	4.62149e-07	2.63251e-07	8.77541e-07	5.25817e-06	0	2.8269e-06	2.87561e-07	0
M00631	D-Galacturonate degradation (bacteria), D-galacturonate => pyruvate + D-glyceraldehyde 3P [PATH:map00040 map00030 map01100]	0.000119094	0.000402352	0.000670261	0.000188838	0.000159513	0.000432448	0.000253632	0.000410305	0.000195814	0.000567426	0.000146427	0.000234274	0.000242704	0.00010882	0.000773096	0.000124578	0.000182213	0.000212225	0.000240535	0.000108323	0.000109177	0.000203125	0.00058774	0.000315189	0.000110038	7.6054e-05	0.000662536	0.000161937	8.83406e-05	8.24024e-05	0.000532457	0.000199521	0.000397474	0.000169581	0.0003555	0.000654211	0.000583381	0.000193336
M00632	Galactose degradation, Leloir pathway, galactose => alpha-D-glucose-1P [PATH:map00052 map01100]	0.000332786	0.000559059	0.000755646	0.000341497	0.000232641	0.000520376	0.000332478	0.000495179	0.00033275	0.000638588	0.0003403	0.000374105	0.000161962	0.000240269	0.000780626	0.000149135	0.000303465	0.000227612	0.000349434	0.000200089	0.000315091	0.000218093	0.000730039	0.000735376	0.000271544	0.000139862	0.000639192	0.000257725	0.000186913	0.000203485	0.000638779	0.000328073	0.00055454	6.83597e-05	0.000598081	0.000711205	0.000365904	0.000351206
M00633	Semi-phosphorylative Entner-Doudoroff pathway, gluconate/galactonate => glycerate-3P [PATH:map00030 map00052 map01200 map01100]	1.85317e-07	1.6642e-06	3.22772e-07	2.53779e-07	3.07542e-07	1.65591e-07	1.63747e-06	3.59893e-08	7.34915e-07	1.13342e-07	3.82361e-06	9.69978e-07	8.74228e-07	4.55494e-07	2.26574e-07	0	1.30061e-07	2.71542e-07	3.8285e-06	8.00986e-08	1.34006e-08	9.85295e-07	1.17981e-07	1.47878e-06	5.82877e-07	6.03134e-06	3.33806e-06	1.50274e-06	8.38974e-06	9.30599e-07	1.14583e-07	1.19086e-07	1.24273e-06	4.12546e-07	1.76083e-05	0	3.2153e-07	0
M00635	#N/A	3.57659e-08	7.30595e-08	0	4.81643e-07	7.95084e-08	3.32337e-08	6.4906e-07	0	0	5.8315e-08	3.81351e-07	1.15578e-07	0	0	2.2124e-07	0	8.8872e-07	0	0	8.41899e-08	2.41717e-08	1.0851e-07	3.14147e-08	0	4.53611e-07	5.88836e-08	8.2318e-08	2.7082e-08	2.13852e-08	7.39559e-07	0	1.26008e-07	1.98891e-07	0	7.59236e-06	0	2.11384e-08	0
M00639	Multidrug resistance, efflux pump MexCD-OprJ	0	1.1523e-05	5.47206e-06	0	2.25345e-07	0	3.31533e-06	0	0	0	1.70575e-06	0	0	0	0	3.8582e-07	0	0	0	2.1554e-06	0	0	0	0	4.03296e-08	0	0	0	0	1.11745e-07	2.61376e-06	4.20277e-06	1.83475e-05	0	0	0	0	1.35216e-06
M00641	Multidrug resistance, efflux pump MexEF-OprN	1.716e-05	4.56886e-06	3.80079e-07	1.03472e-05	1.29471e-05	1.6947e-06	2.54202e-05	2.35602e-06	4.66658e-06	1.4325e-05	3.05166e-05	1.6178e-05	7.48579e-05	4.71716e-05	1.17659e-05	7.34559e-05	4.33698e-05	8.14105e-05	7.424e-05	3.28772e-05	2.83448e-05	8.84048e-05	2.83619e-06	1.51405e-05	2.55064e-05	5.62046e-05	2.74527e-06	2.70199e-05	6.61886e-05	7.91411e-05	4.41622e-06	2.71733e-05	4.20383e-06	3.87009e-05	6.67613e-05	7.21868e-06	2.25134e-05	3.08087e-05
M00642	Multidrug resistance, efflux pump MexJK-OprM	0.000216691	0.000105683	4.17689e-05	0.000224472	0.000246759	4.61521e-05	0.000243533	0.00014942	6.88466e-05	0.000179302	0.000306978	0.000177349	0.000481517	0.00035416	4.16e-05	0.000205191	0.000209016	0.00027114	0.000205292	0.000204894	0.000147481	0.000248764	0.00011909	0.000140848	0.00026679	0.000301319	0.000182724	0.000258091	0.000278716	0.000276792	0.000100038	0.000121768	8.34089e-05	0.000155131	4.03315e-05	0.000106096	0.000153046	7.11572e-05
M00643	Multidrug resistance, efflux pump MexXY-OprM	0.000195992	8.98339e-05	3.03958e-05	0.000210832	0.000207272	2.96788e-05	0.000154355	0.000138638	4.31724e-05	6.20362e-05	0.00024954	0.000140354	0.000386113	0.000302547	2.97371e-05	0.000130188	0.000129942	0.000154993	0.00011689	0.000177164	9.85137e-05	0.000136172	0.000113296	9.34459e-05	0.000223581	0.000232503	9.76622e-06	0.000216101	0.000202525	0.000188026	8.34579e-05	9.27598e-05	5.61889e-05	9.66075e-05	2.62873e-05	7.6506e-05	3.7247e-05	5.38088e-05
M00644	#N/A	0	1.06299e-05	4.53919e-06	0	1.43192e-07	0	5.40516e-06	0	0	6.09891e-08	2.96022e-06	1.60202e-07	1.89869e-06	0	0	1.41845e-07	5.03939e-08	0	0	2.25306e-06	1.276e-08	5.13187e-06	0	3.24834e-06	6.28943e-07	0	4.23578e-08	1.93948e-05	0	8.16759e-08	2.3368e-06	3.76106e-06	1.75236e-05	2.48826e-07	0	0	1.04091e-07	1.5563e-05
M00645	#N/A	2.7649e-05	1.89723e-05	3.42721e-06	3.04852e-05	3.14058e-05	1.73302e-05	5.57015e-05	2.34976e-05	2.9637e-05	1.0247e-05	5.23597e-05	3.17532e-05	9.96234e-05	7.70845e-05	1.76787e-05	7.80849e-05	6.28894e-05	7.57043e-05	9.60227e-05	4.07648e-05	5.90442e-05	8.57636e-05	1.13124e-05	4.59859e-05	4.39541e-05	5.81489e-05	2.07032e-05	2.83171e-05	9.14345e-05	9.81819e-05	1.72102e-05	3.95777e-05	7.27513e-05	1.68548e-05	8.91246e-05	1.21397e-05	2.4616e-05	6.15754e-05
M00646	#N/A	0.000750932	0.000651696	0.000812128	0.000273084	0.000380316	0.000510955	0.000742556	0.000538332	0.00034612	0.000798736	0.000442673	0.00063235	0.000807655	0.000558767	0.000700127	0.000795786	0.000525347	0.000986303	0.000607704	0.000543203	0.000396166	0.000683656	0.00106188	0.000192637	0.000587537	0.000680404	0.000625256	0.000534022	0.000821925	0.000649673	0.000862304	0.000457401	0.000552494	0.000701393	0.000298474	0.000967825	0.000770716	0.000349223
M00647	#N/A	0.000939323	0.000769624	0.000844752	0.000477651	0.000597546	0.00055583	0.000896119	0.000698918	0.000405005	0.000900715	0.000740235	0.000840414	0.00136751	0.000828607	0.000728133	0.000873904	0.000660291	0.00110873	0.00076918	0.000723816	0.000494784	0.00077326	0.00118165	0.00034495	0.000842355	0.000917019	0.000642438	0.000782953	0.000966395	0.000793333	0.000976784	0.000568201	0.000599745	0.000815274	0.000514403	0.00105269	0.000820311	0.000427823
M00648	#N/A	2.7983e-05	2.01597e-05	4.0061e-06	3.04852e-05	3.17319e-05	2.39469e-05	7.70421e-05	2.95163e-05	3.00449e-05	1.18807e-05	5.99795e-05	3.63638e-05	0.000146899	7.75172e-05	1.79395e-05	7.81943e-05	6.41964e-05	7.68931e-05	0.000106577	4.19056e-05	5.94435e-05	0.00010336	1.21422e-05	7.48655e-05	4.6135e-05	5.90956e-05	2.11466e-05	3.88101e-05	9.21229e-05	0.000100714	1.80624e-05	4.38733e-05	7.31929e-05	1.77533e-05	0.000116801	1.29619e-05	2.46509e-05	7.78162e-05
M00649	Multidrug resistance, efflux pump AdeABC [PATH:map01501]	0	0	0	0	0	0	0	0	0	0	0	0	1.50549e-06	0	0	0	0	0	0	0	0	0	0	8.38095e-08	0	0	0	0	0	0	0	0	0	0	0	0	0	0
M00651	Vancomycin resistance, D-Ala-D-Lac type [PATH:map01502 map02020]	7.20678e-05	0.000108864	1.15515e-05	0.000140255	6.81428e-05	0.000111731	5.96846e-05	0.00013419	0.000194036	4.40156e-05	0.000144451	6.67487e-05	2.77154e-05	7.86945e-05	5.60213e-05	7.8053e-05	0.0001119	2.32203e-05	0.000169999	5.02007e-05	0.000138795	2.01259e-05	2.68652e-05	0.000312147	0.000118878	1.78152e-05	4.52338e-05	6.69463e-05	4.00515e-05	3.81974e-05	3.5147e-05	0.00013715	8.40646e-05	2.02509e-05	0.00033474	3.01906e-05	3.73953e-05	0.000186705
M00652	Vancomycin resistance, D-Ala-D-Ser type [PATH:map01502 map02020]	0.000209437	5.15869e-05	6.78784e-06	8.09942e-05	6.6225e-05	5.69859e-05	4.76847e-05	6.16045e-05	9.38162e-05	3.05744e-05	7.03003e-05	9.05464e-05	5.74916e-05	7.08491e-05	2.13678e-05	3.00984e-05	4.3779e-05	3.89772e-05	5.54756e-05	3.21327e-05	3.49924e-05	5.492e-05	2.76348e-05	0.000175643	6.94665e-05	3.06348e-05	2.179e-05	0.000159507	2.69161e-05	3.14035e-05	1.77727e-05	5.77478e-05	2.68628e-05	1.33312e-05	5.58026e-05	1.57283e-05	2.15822e-05	0.000100408
M00655	#N/A	0	0	0	0	0	0	0	0	0	0	0	0	1.50549e-06	0	0	0	0	0	0	0	0	0	0	8.38095e-08	0	0	0	0	0	0	0	0	0	0	0	0	0	0
M00656	#N/A	1.91854e-05	3.67719e-05	4.22578e-06	9.26719e-05	2.41088e-05	4.47324e-05	2.89198e-05	4.9149e-05	6.59929e-05	1.68332e-05	3.93013e-05	2.1949e-05	1.60229e-05	5.16797e-05	2.94093e-05	4.79815e-05	6.6099e-05	1.06854e-05	0.0001119	2.03148e-05	2.17007e-05	9.60362e-06	1.09469e-05	0.000170001	7.99786e-05	1.09297e-05	1.7603e-05	3.37148e-05	8.22239e-06	1.66369e-05	1.49199e-05	6.94587e-05	3.61136e-05	1.74198e-05	0.000204262	1.87478e-05	2.08917e-05	5.39638e-05
M00657	#N/A	0.000192578	2.54949e-05	3.14216e-06	5.3621e-05	5.76134e-05	3.82602e-05	2.62102e-05	3.71662e-05	7.03131e-05	1.63832e-05	4.14175e-05	5.86336e-05	1.1019e-05	6.00237e-05	1.18375e-05	1.84099e-05	3.68264e-05	3.14395e-05	1.72356e-05	1.1908e-05	2.38186e-05	2.73382e-05	2.13616e-05	0.000109657	4.89975e-05	1.06833e-05	7.18254e-06	0.000108821	1.54423e-05	1.77633e-05	8.27778e-06	3.47718e-05	2.15495e-05	2.88441e-06	1.47199e-05	8.79238e-06	1.61463e-05	5.31224e-05
M00658	#N/A	0	0	0	0	0	0	1.37897e-06	0	0	0	1.51351e-08	1.38673e-06	0	0	0	0	1.03071e-06	0	6.19698e-06	2.03502e-06	0	0	0	0	0	0	0	0	0	0	0	1.22148e-06	1.21594e-06	0	0	0	0	0
M00660	Xanthomonas spp. pathogenicity signature, T3SS and effectors	4.99591e-07	7.23766e-07	4.87218e-08	0	7.43719e-07	1.80552e-07	1.28809e-06	1.28256e-06	3.24073e-07	9.17854e-07	6.24092e-06	2.71085e-06	2.69391e-06	9.75742e-07	4.8149e-07	6.30211e-08	9.94129e-07	2.72481e-06	0	1.0452e-06	3.33387e-06	2.11669e-06	1.5357e-07	3.08342e-06	1.84087e-06	7.27573e-07	1.60397e-07	7.24909e-06	6.69481e-07	4.74519e-06	3.48193e-06	1.78991e-07	4.97154e-07	1.27787e-06	3.46642e-05	7.96916e-07	1.09911e-07	3.0435e-07
M00663	#N/A	1.83808e-06	7.82812e-05	0.000143892	2.6972e-07	1.176e-06	5.72327e-05	3.37347e-05	5.6174e-05	6.67662e-07	0.000147855	7.20676e-06	3.19697e-05	3.42496e-06	6.36105e-06	0.000171591	2.7407e-07	2.16031e-05	4.19563e-06	2.15067e-07	1.83019e-06	8.00896e-07	7.95532e-06	8.56736e-05	1.53238e-06	1.07679e-05	5.29993e-06	0.000143787	4.571e-06	6.40637e-06	9.43281e-06	6.94155e-05	6.73041e-07	9.05656e-05	1.50784e-06	1.16272e-05	0.000148849	1.00899e-05	3.12785e-07
M00664	Nodulation	1.24593e-06	8.05033e-08	0	6.29036e-07	7.33379e-07	6.58918e-06	1.19751e-07	4.72912e-06	4.4598e-07	3.99858e-06	6.51445e-07	2.2747e-06	1.66292e-06	1.67827e-06	7.79636e-07	1.6714e-06	3.49414e-06	5.55405e-07	0	0	8.62314e-07	6.24337e-08	2.51117e-06	0	3.47134e-06	4.52124e-06	2.50169e-06	3.78372e-06	1.4126e-06	1.23562e-07	0	3.30291e-08	0	1.16793e-05	0	1.57236e-06	2.06722e-05	2.02561e-06
M00667	#N/A	2.28575e-05	7.3253e-05	1.61763e-05	8.98369e-05	7.22499e-05	6.51371e-05	7.51891e-05	5.7105e-05	9.03839e-05	3.28996e-05	6.13423e-05	7.14139e-05	1.26734e-05	3.75477e-05	2.55895e-05	6.10065e-05	5.94136e-05	5.7103e-05	5.33536e-05	3.80648e-05	6.92781e-05	2.49648e-05	1.83839e-05	5.37497e-05	3.78611e-05	3.17673e-05	5.36797e-05	4.58684e-06	1.66081e-05	4.77239e-05	3.12184e-05	7.12584e-05	5.66308e-05	5.73259e-05	7.42444e-05	2.81806e-05	0.000124652	4.94373e-05
M00668	#N/A	4.48705e-07	2.1899e-05	2.9521e-06	8.08464e-08	1.72649e-06	9.45032e-07	1.7874e-06	8.65837e-06	1.6172e-05	1.47984e-05	3.22771e-06	1.04633e-05	3.56009e-07	7.40628e-07	2.82989e-06	1.27835e-05	1.21518e-06	6.36303e-06	0	2.08543e-06	7.20841e-06	4.22924e-06	7.91441e-06	0	4.7232e-06	1.56385e-05	8.0363e-07	1.61624e-06	5.4679e-06	4.41984e-07	9.93705e-06	1.78338e-06	2.64495e-06	9.23695e-06	2.02821e-06	5.7299e-07	1.39346e-05	8.80184e-07
M00669	#N/A	4.38739e-05	0.000258165	0.000493182	8.55985e-06	5.5592e-05	0.000230126	0.000159886	0.00024467	7.0998e-05	0.000410714	9.3686e-05	0.00016691	0.000162886	7.52996e-05	0.000380819	2.14738e-05	0.000108169	0.000108085	9.56701e-05	3.29782e-05	6.04581e-05	6.00345e-05	0.000453874	8.93648e-05	5.2412e-05	6.92745e-05	0.000415344	5.48426e-05	6.33193e-05	6.13807e-05	0.00038997	0.00010978	0.00019188	0.000122697	0.000292671	0.000427068	0.000471118	0.000111517
M00670	#N/A	4.38739e-05	0.000258165	0.000493182	8.55985e-06	5.5592e-05	0.000230126	0.00015899	0.00024467	7.0998e-05	0.000410714	9.29062e-05	0.00016691	0.000162886	7.52996e-05	0.000380819	2.14738e-05	0.000107862	0.000108085	9.56701e-05	3.29782e-05	6.04581e-05	5.9746e-05	0.000453874	8.84939e-05	5.2412e-05	6.92745e-05	0.000415344	5.48426e-05	6.33193e-05	6.13807e-05	0.000389893	0.000109712	0.00019188	0.000122697	0.000292671	0.000426499	0.000471118	0.000111517
M00676	#N/A	3.90312e-06	1.17181e-05	1.61574e-07	4.37486e-06	1.22888e-05	9.61764e-06	5.24609e-06	6.92294e-06	8.28132e-06	1.85457e-06	1.18408e-05	4.48345e-07	2.77656e-06	2.54223e-07	6.4965e-06	6.78069e-07	6.45089e-06	9.90812e-07	7.13742e-07	1.53177e-07	1.29886e-06	2.13658e-06	2.29115e-06	1.14047e-05	7.37042e-06	4.47646e-06	1.74279e-06	2.46485e-06	2.68237e-07	1.87978e-06	3.99764e-06	2.71901e-05	7.86772e-06	1.57303e-07	2.4999e-05	1.56697e-06	2.93467e-06	6.7045e-06
M00678	#N/A	3.44653e-07	0	5.64028e-08	0	1.6431e-06	8.00631e-08	1.71455e-07	1.12355e-06	3.36824e-07	2.38754e-08	9.05415e-06	7.85e-07	2.57312e-06	3.52881e-08	1.19992e-06	8.29911e-08	0	4.4332e-08	0	0	5.8909e-08	0	0	0	2.72574e-07	1.86232e-06	2.73993e-06	5.2828e-07	5.34208e-07	9.4983e-08	2.34182e-06	4.81086e-08	0	1.73644e-07	0	1.1079e-07	1.4155e-06	1.45095e-05
M00682	#N/A	1.19907e-05	3.01971e-06	7.67021e-08	3.79162e-07	6.67224e-07	2.65337e-06	1.60237e-06	2.31838e-06	1.49606e-05	1.39014e-05	1.37072e-06	1.44635e-06	1.25173e-06	1.29817e-05	9.87653e-07	1.39642e-06	5.94521e-06	2.00183e-06	1.6758e-05	2.8377e-06	1.17721e-06	2.58737e-06	2.81432e-07	8.66278e-06	4.00987e-06	9.99747e-06	5.09041e-07	3.16014e-06	8.71416e-06	5.81985e-06	1.00579e-06	8.88022e-06	4.55848e-06	4.45861e-07	0	1.03322e-06	1.65403e-07	6.80816e-05
M00683	#N/A	0	0	0	0	0	0	0	0	0	0	0	0	0	0	0	0	0	0	0	0	0	0	0	0	0	0	0	0	0	0	0	8.37215e-07	0	0	0	0	0	0
M00687	#N/A	0	0	0	0	0	0	0	0	0	0	0	0	0	0	0	0	0	0	0	0	0	0	0	0	0	0	0	0	0	0	0	9.37901e-07	0	0	0	0	0	0
M00690	#N/A	0	6.28685e-08	2.83667e-07	1.2989e-07	0	3.46049e-08	2.08816e-06	3.36461e-07	4.379e-08	9.48986e-08	3.57274e-07	1.50433e-08	1.15353e-07	5.08603e-08	3.09417e-08	2.54354e-08	9.26475e-08	3.3223e-07	0	1.02036e-07	6.29225e-08	6.52403e-07	9.81324e-08	0	1.48166e-08	0	2.85714e-08	0	1.65141e-07	1.84741e-07	6.67896e-08	5.15876e-08	2.49871e-07	0	0	3.39552e-08	0	5.54975e-08
M00691	#N/A	0	3.55556e-07	2.93803e-07	2.42615e-06	6.41988e-07	9.03276e-08	0	4.62844e-08	2.31488e-06	1.44497e-07	0	0	0	0	0	3.31964e-08	0	0	0	0	3.29332e-08	2.61917e-08	0	0	0	0	1.86447e-08	3.83062e-06	4.17429e-08	0	2.01293e-06	2.86612e-06	7.26219e-07	1.20312e-07	5.50032e-07	1.70397e-07	1.13241e-07	1.28098e-05
M00692	#N/A	0	0	2.04678e-07	0	0	0	0	0	0	0	0	0	0	0	0	0	0	0	0	0	0	0	0	0	0	0	0	0	0	0	0	9.31138e-07	0	1.57153e-07	1.70302e-06	0	3.28707e-08	0
M00695	#N/A	4.74511e-05	5.01477e-05	1.79381e-05	7.44256e-05	3.83265e-05	4.53347e-05	0.000103218	6.57948e-05	4.34789e-05	2.41563e-05	5.95428e-05	4.60652e-05	5.1581e-05	5.42291e-05	1.4825e-05	2.5462e-05	6.86443e-05	3.36924e-05	5.44233e-05	4.13221e-05	5.46346e-05	5.69181e-05	1.40323e-05	0.000104402	6.15347e-05	4.66543e-05	3.66355e-05	7.82674e-05	4.33766e-05	4.64515e-05	3.42391e-05	6.22116e-05	9.62623e-05	8.88325e-06	0.000102242	1.65105e-05	3.74096e-05	7.37513e-05
M00696	Multidrug resistance, efflux pump AcrEF-TolC	0.000390919	0.000364661	0.000454016	0.000195595	0.000191482	0.000284255	0.000324322	0.000266122	0.000188273	0.000506508	0.000171993	0.000268759	0.000290337	0.000247705	0.000428172	0.000390295	0.000201493	0.000472878	0.000223811	0.00032983	0.000131481	0.000268913	0.000715337	2.7101e-05	0.00033635	0.000343729	0.000367023	0.000217404	0.000375737	0.000305011	0.000505363	0.000205019	0.000318342	0.000520736	1.15562e-06	0.000615897	0.000393091	8.2857e-05
M00697	Multidrug resistance, efflux pump MdtEF-TolC	0.000390919	0.000364983	0.000456749	0.000195595	0.000192138	0.000284455	0.000328185	0.000266122	0.000191817	0.000506508	0.000186993	0.00026891	0.00036399	0.000247755	0.000428429	0.000390379	0.000204762	0.000473645	0.000271218	0.000331605	0.000150214	0.000272081	0.000716748	4.36318e-05	0.000337879	0.000348076	0.00036845	0.000254058	0.000377546	0.000309766	0.00050999	0.000208212	0.000318443	0.000528251	3.41688e-05	0.000618328	0.000393715	0.00012118
M00698	Multidrug resistance, efflux pump BpeEF-OprC	3.64051e-05	4.16037e-05	1.38757e-06	1.72912e-05	2.74696e-05	1.03813e-05	4.16507e-05	9.14566e-06	1.47653e-05	2.05436e-05	6.67301e-05	5.34467e-05	0.000141238	7.89502e-05	1.75878e-05	0.000107616	6.53685e-05	0.00010623	0.00012911	4.76806e-05	6.02281e-05	0.000119926	8.47123e-06	3.71858e-05	5.95226e-05	0.000116547	6.48709e-06	8.58398e-05	0.000112012	0.000108208	2.05755e-05	5.30146e-05	9.57638e-06	5.19044e-05	7.85282e-05	1.16655e-05	3.4597e-05	5.75168e-05
M00699	#N/A	0.00035933	0.000293005	0.000356754	5.33593e-05	0.00018445	0.000225848	0.000394156	0.000269759	0.000149233	0.000310058	0.000277284	0.000389941	0.000572923	0.000263027	0.000262709	0.000340075	0.000294903	0.000470941	0.000349424	0.000196925	0.000238052	0.000354547	0.000342785	0.000172939	0.000262508	0.0003137	0.000246284	0.000323557	0.000382967	0.000282222	0.000367207	0.000252467	0.000175665	0.000181551	0.000316877	0.000350005	0.000379562	0.0002478
M00700	Multidrug resistance, efflux pump AbcA	1.44126e-05	2.14843e-06	4.6131e-07	1.25408e-05	9.01616e-06	2.92372e-06	0	9.98972e-06	4.79553e-07	1.21766e-06	3.42022e-06	1.43659e-08	0	6.07127e-08	1.69641e-06	1.41448e-06	3.46002e-06	3.81091e-07	5.45225e-06	1.38432e-08	4.17563e-07	3.21118e-06	4.14374e-06	1.85185e-05	5.85148e-07	0	1.45136e-06	0	1.09851e-06	2.1314e-06	2.39202e-06	3.564e-06	1.09352e-05	1.14761e-07	0	3.38666e-07	4.51701e-07	6.39603e-06
M00701	#N/A	4.74735e-05	0.000171366	0.000172486	1.40058e-05	2.80875e-05	0.000146793	0.000143467	0.00011218	2.9141e-05	0.000286152	0.000105412	9.62103e-05	0.000280444	0.000101175	0.000191366	1.25841e-05	9.69665e-05	6.4571e-05	0.000140278	2.96003e-05	3.85525e-05	0.000113419	0.000339352	0.000102636	9.14934e-05	0.00013578	0.000188578	0.000118917	0.000109904	7.6324e-05	0.000244877	8.6916e-05	0.000162184	5.86489e-05	0.000128394	0.000287426	0.000264972	7.17239e-05
M00702	Multidrug resistance, efflux pump NorB	4.03318e-07	7.56503e-08	0	8.15939e-06	0	6.99421e-07	0	1.22006e-07	0	1.18739e-06	0	0	0	0	8.04821e-07	1.06984e-06	1.69561e-07	0	5.45225e-06	0	7.03934e-08	9.13498e-07	2.40928e-07	1.85185e-05	5.52772e-07	0	7.60552e-07	0	3.95792e-07	0	0	5.43015e-07	0	7.76479e-08	0	3.38666e-07	3.88799e-07	3.65285e-07
M00704	Tetracycline resistance, efflux pump Tet38	1.44857e-06	6.53071e-07	2.95591e-07	9.12857e-06	1.04676e-06	6.99421e-07	5.92151e-05	1.65886e-06	2.00693e-06	1.18739e-06	9.73951e-06	3.4619e-06	3.1773e-07	8.34324e-08	8.29781e-07	2.46919e-06	8.80034e-07	1.56697e-06	2.44422e-05	2.9834e-05	4.56929e-06	9.32275e-07	8.78847e-07	0.00010102	6.06384e-07	2.71872e-06	7.46104e-06	2.12694e-06	4.08591e-07	3.80779e-05	3.09296e-07	4.28812e-06	4.18312e-05	1.66557e-07	4.78625e-06	3.44915e-07	9.20892e-07	7.03898e-07
M00705	Multidrug resistance, efflux pump MepA	5.62895e-05	6.67088e-05	1.09656e-05	0.00012127	8.36963e-05	6.42862e-05	0.000112085	9.74965e-05	8.1885e-05	2.26321e-05	8.09367e-05	4.32735e-05	5.58701e-05	8.57975e-05	1.8399e-05	3.1787e-05	8.25851e-05	3.34385e-05	8.18798e-05	3.13298e-05	7.19768e-05	4.53864e-05	1.87785e-05	0.000276341	7.35756e-05	2.48611e-05	3.44992e-05	3.22924e-05	4.42859e-05	4.46906e-05	2.33193e-05	8.73989e-05	7.89131e-05	4.99667e-06	0.000109098	2.01521e-05	2.76705e-05	8.37121e-05
M00706	#N/A	1.45786e-07	4.11728e-06	2.068e-07	3.60616e-07	3.35931e-07	5.75453e-07	3.16185e-06	5.1403e-08	1.01203e-06	6.02087e-07	1.49892e-05	6.68691e-07	1.77832e-07	1.01243e-07	1.44993e-06	3.59608e-08	1.10536e-06	1.27849e-07	5.33715e-08	2.45524e-07	7.22134e-08	2.29536e-07	5.03062e-07	6.23398e-05	1.25664e-06	1.97378e-07	1.47386e-06	1.35257e-07	0	1.67156e-06	0	3.16296e-07	2.04005e-06	2.91779e-07	3.33275e-05	3.41565e-08	6.61384e-07	2.09343e-07
M00707	#N/A	1.16672e-06	8.22418e-07	7.12749e-07	2.93246e-07	1.8683e-07	3.06707e-06	2.35341e-06	6.02174e-06	1.54996e-07	7.84358e-07	3.08856e-07	9.66887e-07	7.85785e-07	1.94882e-07	3.12164e-07	1.12517e-06	4.07521e-07	1.38462e-06	4.54353e-06	5.94265e-06	6.9695e-07	3.12721e-06	5.95407e-07	2.68845e-07	4.95941e-07	0	5.22014e-07	0	2.30252e-06	7.13506e-07	4.24566e-07	5.20494e-06	4.98212e-07	4.15839e-06	0	4.10583e-07	7.04435e-07	3.878e-07
M00708	#N/A	0	0	0	7.46275e-08	0	0	5.08557e-08	0	0	0	1.89209e-06	0	0	3.11152e-08	0	0	2.54739e-07	0	6.09361e-08	0	0	4.91094e-08	0	1.93522e-07	3.78597e-07	0	8.2163e-08	0	0	1.99392e-08	0	0	3.90675e-08	1.05273e-07	5.92479e-07	8.30922e-08	7.23156e-08	7.43375e-08
M00709	#N/A	0.000450559	0.000405117	0.000456578	0.000257768	0.000260016	0.000322424	0.000387256	0.000350147	0.000239857	0.000520647	0.000247552	0.000308436	0.000516714	0.000365709	0.00045061	0.000521964	0.000345318	0.000630966	0.000518998	0.000378493	0.000199066	0.000519199	0.000733266	0.000115923	0.000408433	0.000469328	0.000382651	0.000269019	0.000533601	0.000475513	0.000532028	0.000279177	0.000347451	0.000560651	5.27114e-05	0.000649195	0.000426414	0.00014382
M00710	#N/A	0	0	0	0	5.56332e-07	0	0	0	0	0	0	0	0	0	0	0	0	0	0	0	0	0	0	0	0	0	0	0	0	0	1.0635e-07	1.08058e-07	0	0	0	0	0	0
M00711	#N/A	0	5.03057e-07	1.58164e-06	0	4.55367e-07	0	1.66543e-06	0	3.36797e-07	0	1.21649e-05	0	6.68915e-05	1.12184e-07	1.93639e-07	0	3.21255e-06	3.98502e-07	3.15756e-05	9.6603e-07	0	1.48594e-06	3.79958e-07	9.95903e-06	1.07368e-06	1.38753e-06	0	6.83535e-06	2.06663e-06	3.45554e-06	4.02577e-06	1.96063e-06	1.11789e-07	4.92573e-06	2.94116e-05	1.55696e-06	2.37531e-07	0
M00712	#N/A	0	0	0	0	7.52295e-06	1.35556e-05	8.19465e-05	4.51013e-06	2.06977e-05	5.56656e-06	0	3.23466e-05	0	0	0	1.46996e-07	0	4.23072e-05	0	0	1.0212e-05	9.37134e-08	7.56934e-08	0	0	0	5.07821e-05	0	0	2.85836e-07	3.85714e-06	0	0	7.42738e-05	0	1.77387e-05	0.000180238	0
M00713	#N/A	0	4.83438e-07	0	0	2.10697e-08	0	1.09148e-06	0	0	3.60569e-07	1.48408e-06	1.33863e-07	3.17881e-06	0	1.57493e-08	0	1.3304e-08	0	0	0	0	7.24412e-06	0	1.80705e-05	6.74586e-07	5.1582e-08	0	7.42911e-06	0	2.36472e-07	0	6.39218e-07	2.72765e-08	7.12553e-07	7.5484e-06	0	9.61797e-08	1.37647e-05
M00714	Multidrug resistance, efflux pump QacA	0	7.54166e-07	0	0	2.10697e-08	0	1.09148e-06	0	0	3.60569e-07	1.54129e-06	1.14802e-06	3.4591e-06	0	1.57493e-08	0	1.00371e-06	0	0	0	0	8.74982e-06	0	1.80705e-05	6.74586e-07	5.1582e-08	0	7.42911e-06	0	1.31674e-06	0	8.49283e-07	2.72765e-08	7.12553e-07	7.5484e-06	0	9.61797e-08	1.37647e-05
M00716	#N/A	2.62529e-06	1.5347e-05	3.27306e-06	8.28215e-06	7.05782e-06	4.0508e-05	1.69056e-05	2.5755e-05	1.83112e-05	5.37029e-06	2.04027e-05	1.03693e-05	1.35724e-05	1.99903e-06	4.96355e-06	1.30301e-05	1.54316e-05	6.39458e-06	1.34766e-05	4.13806e-07	1.31906e-05	2.47311e-05	5.51694e-06	8.4904e-06	5.35488e-06	4.00185e-06	7.22095e-06	1.06338e-05	5.22013e-07	5.00582e-06	3.07104e-06	3.98403e-05	5.43028e-06	2.30781e-07	9.37177e-06	6.92123e-06	4.88259e-07	8.95219e-06
M00717	#N/A	2.2881e-05	1.99415e-05	5.1759e-06	2.0451e-05	9.9464e-06	4.36003e-05	2.72058e-05	3.42527e-05	2.22034e-05	1.32422e-05	5.79345e-05	2.7078e-05	0.000116799	4.97108e-05	1.04077e-05	3.17367e-05	2.76706e-05	2.8868e-05	7.02874e-05	1.04026e-05	2.97358e-05	6.01342e-05	1.31113e-05	6.77509e-05	2.1641e-05	5.14428e-05	1.22015e-05	3.37782e-05	3.60508e-05	2.56634e-05	2.14882e-05	7.38131e-05	1.54063e-05	1.88177e-05	5.41462e-05	1.46603e-05	2.28358e-05	2.5914e-05
M00718	Multidrug resistance, efflux pump MexAB-OprM	0.000543826	0.000382839	0.00038715	0.000264192	0.00039046	0.000255527	0.000547487	0.000408397	0.000190612	0.000371865	0.000526824	0.000529768	0.000959036	0.000565396	0.000292446	0.000470264	0.000424577	0.000625933	0.000466313	0.000374089	0.000335484	0.000490719	0.000456081	0.000266385	0.000484504	0.000546181	0.00025605	0.00053599	0.000580682	0.000470249	0.000450665	0.000340703	0.000231854	0.000278102	0.000343164	0.000426511	0.000416809	0.000299921
M00719	#N/A	7.90926e-07	4.32102e-06	7.8539e-07	7.88517e-07	1.92556e-06	5.38031e-06	2.14568e-06	7.31107e-07	4.15074e-06	2.79302e-06	5.54791e-06	2.75067e-06	1.57203e-07	3.498e-06	2.3529e-06	8.4053e-07	6.45024e-06	6.74648e-07	4.81517e-06	3.2725e-07	5.09803e-06	1.09459e-06	3.52562e-07	6.53869e-06	7.09324e-07	8.77526e-07	1.38416e-06	2.67989e-05	3.57444e-07	7.14565e-07	2.35127e-06	5.04092e-06	6.95777e-07	9.34389e-07	1.56244e-07	4.13901e-06	0	7.87752e-06
M00720	#N/A	0.000390919	0.000364661	0.000454016	0.000195595	0.000191482	0.000284255	0.000324322	0.000266122	0.000188273	0.000506508	0.000171993	0.000268759	0.000290337	0.000247705	0.000428172	0.000390295	0.000201493	0.000472878	0.000223811	0.00032983	0.000131481	0.000268913	0.000715337	2.7101e-05	0.00033635	0.000343729	0.000367023	0.000217404	0.000375737	0.000305011	0.000505363	0.000205019	0.000318342	0.000520736	1.15562e-06	0.000615897	0.000393091	8.2857e-05
M00721	#N/A	8.66531e-06	3.84862e-05	5.29129e-05	3.47648e-05	4.33773e-05	5.47351e-05	9.80738e-05	8.01706e-05	7.66925e-05	6.35371e-05	7.40569e-05	5.9671e-05	0.000224408	2.30699e-05	8.01185e-06	1.48142e-05	5.5387e-05	7.11238e-05	0.000157357	1.50834e-05	2.49032e-05	8.02387e-05	3.65631e-05	0.000101858	2.54182e-05	1.41147e-05	5.96918e-05	3.50424e-05	1.83843e-05	3.114e-05	0.00013817	4.75948e-05	3.0249e-05	0.000104	9.38633e-05	0.000114054	0.000313501	3.53935e-05
M00722	#N/A	1.64521e-05	3.63167e-06	5.63854e-08	1.09574e-05	2.00835e-05	1.08433e-05	2.15706e-05	1.79111e-06	4.81767e-06	5.11617e-05	3.55253e-05	1.14962e-05	5.92153e-05	3.10901e-05	1.20346e-05	7.41077e-05	3.6916e-05	7.19721e-05	6.66365e-05	2.84382e-05	2.43633e-05	7.43321e-05	4.1195e-06	2.30007e-06	2.77466e-05	4.81705e-05	2.92145e-05	2.13859e-05	7.18975e-05	8.07966e-05	5.22148e-06	1.73818e-05	2.15491e-06	2.59095e-05	0	5.29388e-06	2.67712e-05	6.55469e-06
M00723	#N/A	1.22046e-05	3.17489e-06	5.77208e-07	8.06442e-06	4.33582e-06	1.16117e-06	4.45407e-06	4.83227e-08	2.66432e-05	2.84315e-06	8.7647e-06	1.97998e-06	5.14833e-05	4.60241e-06	2.59376e-06	7.00176e-06	2.46715e-05	1.38588e-06	3.60393e-05	8.08364e-07	4.16127e-06	1.57862e-05	3.05128e-06	2.55906e-05	6.25015e-06	1.21646e-06	4.46161e-07	1.04685e-05	6.53443e-06	1.19445e-05	8.97583e-06	9.74213e-06	3.57326e-06	3.50321e-06	1.65963e-05	7.47108e-06	1.3173e-07	4.27022e-06
M00724	#N/A	1.80999e-06	4.21569e-06	6.80287e-07	8.06442e-06	7.8236e-06	1.16117e-06	5.80601e-06	6.46693e-06	3.07598e-05	6.58942e-06	1.26065e-05	4.25769e-06	5.20407e-05	6.04488e-06	5.40932e-06	1.12179e-05	2.90832e-05	7.139e-06	3.89242e-05	5.69733e-06	4.21651e-06	1.56242e-05	3.33625e-06	2.57877e-05	8.50699e-06	1.53264e-05	1.78789e-06	7.53565e-06	3.01827e-06	2.26569e-05	1.13427e-05	6.76024e-06	6.08101e-06	1.09886e-05	7.72378e-05	8.0805e-06	1.40693e-05	4.60149e-06
M00725	Cationic antimicrobial peptide (CAMP) resistance, dltABCD operon [PATH:map01503]	5.6939e-06	2.11301e-05	1.09353e-06	4.49826e-06	1.0471e-05	2.76159e-05	1.6113e-05	4.10537e-05	3.19584e-05	8.38266e-06	3.01391e-05	6.1839e-06	3.37553e-06	2.61971e-06	9.34873e-06	1.26797e-05	1.08801e-05	6.63688e-06	1.60551e-05	9.70764e-07	1.54633e-05	2.63984e-06	5.21493e-06	1.60584e-05	6.1605e-06	1.12967e-06	1.04747e-05	5.21098e-07	2.1738e-07	1.3271e-05	5.62756e-06	6.34585e-06	1.42832e-05	1.24837e-06	5.91219e-05	2.30375e-06	8.54548e-06	2.05611e-05
M00726	Cationic antimicrobial peptide (CAMP) resistance, lysyl-phosphatidylglycerol (L-PG) synthase MprF [PATH:map01503]	4.61013e-06	1.77404e-05	8.53503e-08	4.1756e-06	1.18032e-05	2.58631e-05	6.25128e-06	3.76703e-05	3.15046e-05	7.03e-06	4.38505e-06	5.37179e-06	2.78908e-06	1.25804e-06	4.81782e-06	1.29701e-05	4.28559e-06	5.3222e-06	1.56949e-05	4.74977e-06	1.44537e-05	1.40894e-06	4.98774e-06	2.48399e-05	2.60395e-06	2.25527e-07	1.05686e-05	2.76055e-07	2.91381e-06	8.89264e-06	4.45913e-06	4.97939e-06	3.20184e-05	4.76015e-08	8.16447e-06	2.17783e-06	5.72607e-06	1.51104e-05
M00727	#N/A	0.000155789	0.00020179	2.79022e-05	0.000303379	0.000154671	0.000191083	0.000332487	0.000175911	0.00022901	0.000120167	0.000211927	0.000132675	0.000226014	0.000126297	9.09836e-05	8.43794e-05	0.0001621	0.000108799	0.000322414	0.000112726	0.000175704	0.00014069	0.000117309	0.000539751	0.000106295	7.36415e-05	0.0001695	0.000121594	8.96774e-05	9.7068e-05	5.68883e-05	0.000172297	0.00012915	0.000137547	0.000503105	0.000124819	0.000303614	0.000221293
M00728	#N/A	0.00016605	9.681e-05	9.7018e-05	0.00018438	0.000148474	0.000138478	0.000172911	0.000135456	0.00016378	4.33349e-05	0.00020744	0.000102804	0.000242004	8.2827e-05	5.03891e-05	9.74258e-05	0.000165662	0.000153348	0.000305605	7.20568e-05	0.000161514	9.26647e-05	3.38735e-05	0.000344301	0.000104313	6.33494e-05	8.32932e-05	0.000129464	8.21664e-05	7.14418e-05	5.37833e-05	0.000147301	0.000112855	8.09478e-05	0.000352199	5.20913e-05	0.000128985	0.000194584
M00729	#N/A	0.000252834	0.000348369	0.0003189	0.000252057	0.000459071	0.000428381	0.000258206	0.000372844	0.000369593	0.000270975	0.000351266	0.000318306	0.000156927	0.000208463	0.000371101	0.00020968	0.000401362	0.00018247	0.000276992	0.000449441	0.000345442	0.000144319	0.00031297	0.000242811	0.000280829	0.000107091	0.000331537	0.00014438	0.000167192	0.00019422	0.000317329	0.000336947	0.0003007	7.1566e-05	0.000328751	0.000313263	0.000280353	0.000471075
M00730	Cationic antimicrobial peptide (CAMP) resistance, VraFG transporter [PATH:map01503]	4.53281e-06	1.68368e-05	4.79571e-08	1.47335e-05	9.28729e-06	2.58321e-05	1.76162e-06	3.76703e-05	2.83083e-05	7.02055e-06	2.88882e-06	3.66032e-06	2.77767e-06	1.17205e-06	4.81782e-06	1.23501e-05	4.02369e-06	5.16975e-06	1.56841e-05	1.0016e-07	8.47729e-06	1.3137e-06	4.23627e-06	1.35574e-07	2.45814e-06	2.15507e-07	5.59957e-06	1.28731e-07	1.24565e-07	5.16157e-06	4.15004e-06	3.95989e-06	5.1087e-06	4.76015e-08	8.16447e-06	1.96998e-06	5.33373e-06	1.30489e-05
M00732	#N/A	0	0	0	1.19713e-05	0	0	0	0	0	0	0	0	0	0	0	0	0	0	0	0	0	0	0	0	0	0	0	0	0	0	0	0	0	0	0	0	0	0
M00733	#N/A	4.53281e-06	1.68368e-05	4.79571e-08	2.76228e-06	9.28729e-06	2.58321e-05	1.76162e-06	3.76703e-05	2.83083e-05	7.02055e-06	2.88882e-06	3.66032e-06	2.77767e-06	1.17205e-06	4.81782e-06	1.23501e-05	4.02369e-06	5.16975e-06	1.56841e-05	1.0016e-07	8.47729e-06	1.3137e-06	4.23627e-06	1.35574e-07	2.45814e-06	2.15507e-07	5.59957e-06	1.28731e-07	1.24565e-07	5.16157e-06	4.15004e-06	3.95989e-06	5.1087e-06	4.76015e-08	8.16447e-06	1.96998e-06	5.33373e-06	1.30489e-05
M00734	#N/A	4.98535e-05	6.24909e-05	1.27275e-05	0.00011217	3.57497e-05	3.49022e-05	2.84076e-05	4.39475e-05	7.75487e-05	2.65324e-05	4.29892e-05	3.14128e-05	1.64169e-05	5.59796e-05	3.69907e-05	2.16287e-05	4.48188e-05	3.656e-05	7.05424e-05	4.17944e-05	0.00013858	3.31858e-05	2.35848e-05	0.000128383	2.88068e-05	1.35767e-05	4.53438e-05	4.8372e-05	1.534e-05	2.87048e-05	1.1429e-05	3.96689e-05	3.7571e-05	1.39415e-05	0.000149863	1.26387e-05	2.00081e-05	4.18872e-05
M00736	Nocardicin A biosynthesis, L-pHPG + arginine + serine => nocardicin A [PATH:map00261 map01100 map01130]	0	3.91674e-07	0	0	0	0	1.52519e-06	0	0	9.327e-07	2.74491e-06	1.12603e-07	2.9719e-06	0	0	0	0	0	0	0	0	1.09398e-05	0	1.24255e-05	3.00253e-07	0	0	8.56921e-06	2.04418e-07	3.8341e-07	0	5.72768e-07	0	1.61005e-07	3.60629e-06	0	2.29107e-07	1.56017e-05
M00737	#N/A	4.98535e-05	6.24909e-05	1.27275e-05	0.00011217	3.57497e-05	3.49022e-05	2.84076e-05	4.39475e-05	7.75487e-05	2.65324e-05	4.29892e-05	3.14128e-05	1.64169e-05	5.59796e-05	3.69907e-05	2.16287e-05	4.48188e-05	3.656e-05	7.05424e-05	4.17944e-05	0.00013858	3.31858e-05	2.35848e-05	0.000129865	2.88068e-05	1.35767e-05	4.53438e-05	4.8372e-05	1.534e-05	2.87048e-05	1.1429e-05	3.96689e-05	3.7571e-05	1.39415e-05	0.000149863	1.26387e-05	2.00081e-05	4.18872e-05
M00738	#N/A	2.09043e-08	1.44239e-06	9.78719e-07	6.94849e-07	1.5098e-06	1.94243e-08	3.30506e-07	3.75075e-06	1.7574e-06	3.85507e-07	1.07524e-05	0	4.62709e-07	6.01383e-07	8.11072e-07	1.33746e-07	7.2423e-09	0	2.73497e-07	7.09465e-08	9.73794e-06	7.8627e-07	5.0671e-07	1.59669e-06	7.52819e-07	6.98979e-07	4.7346e-07	1.44499e-06	0	2.74555e-06	2.73461e-06	3.11286e-06	7.99117e-08	0	4.60833e-05	0	0	3.41002e-07
M00739	#N/A	0	4.81311e-07	2.21419e-06	0	1.13838e-06	2.51617e-07	3.54887e-06	2.59862e-08	4.27822e-07	7.92514e-08	2.40843e-05	1.45387e-07	0.000138207	2.94503e-07	1.78129e-07	2.17956e-08	5.14753e-06	1.29813e-06	8.54566e-05	2.27884e-06	1.29463e-07	2.79756e-06	1.74288e-06	2.2775e-05	2.69999e-06	1.79291e-06	1.16098e-07	1.05086e-05	3.07966e-06	5.72783e-06	7.63221e-06	4.30899e-06	8.3558e-08	1.33467e-05	6.79254e-05	3.11588e-06	5.56387e-07	3.34215e-07
M00740	Methylaspartate cycle [PATH:map00020 map00250 map00630 map01200 map01100 map01120]	0.000228748	0.000356022	0.000234895	0.000406346	0.000297393	0.000302239	0.000290307	0.000295249	0.000352437	0.000285831	0.000270316	0.0002579	0.000275812	0.000204202	0.000279891	0.000145075	0.000257727	0.000203483	0.000313295	0.000305922	0.000255271	0.00014511	0.000291982	0.000305754	0.000327488	0.000141293	0.000298605	0.000192916	0.000152687	0.000152711	0.000269733	0.000253339	0.000287095	0.000514712	0.000381626	0.000292956	0.000352246	0.000315122
M00741	Propanoyl-CoA metabolism, propanoyl-CoA => succinyl-CoA [PATH:map00280 map00630 map00640 map01200 map01100]	5.97379e-05	7.03564e-05	2.87845e-05	3.54947e-05	8.3144e-05	6.38251e-05	9.88312e-05	4.69069e-05	8.40764e-05	2.30855e-05	7.92434e-05	6.2281e-05	3.05345e-05	6.20999e-05	2.13597e-05	4.27612e-05	8.26701e-05	4.8525e-05	5.14027e-05	0.000129903	0.000128501	1.7351e-05	2.10258e-05	0.000165375	5.38102e-05	4.46857e-05	4.50082e-05	4.34484e-05	4.22749e-05	7.61919e-05	4.31673e-05	0.000115973	0.000209741	3.58232e-06	3.19931e-05	2.27209e-05	2.23809e-05	0.000102423
M00743	#N/A	2.41348e-06	2.44636e-05	3.15493e-06	2.97075e-06	1.38229e-05	1.19459e-05	7.68476e-05	1.78475e-05	4.14263e-05	3.11962e-05	5.20818e-05	3.99232e-05	9.63174e-05	3.18772e-06	5.30284e-06	1.10296e-05	1.68898e-05	3.97887e-05	6.56996e-05	1.40986e-05	1.3194e-05	6.07018e-05	4.61766e-06	9.245e-05	1.97988e-05	3.2543e-05	3.86177e-05	3.29029e-05	4.04079e-06	2.60685e-05	1.89755e-05	1.42457e-05	1.03291e-05	7.00645e-05	0.000194832	2.17027e-05	0.000130762	0.000102052
M00744	Cationic antimicrobial peptide (CAMP) resistance, protease PgtE	5.98087e-07	3.17489e-06	5.77208e-07	8.06442e-06	3.67724e-06	1.16117e-06	3.75162e-06	4.83227e-08	2.47335e-05	2.50284e-06	8.7647e-06	1.31476e-06	5.14833e-05	4.50656e-06	2.59376e-06	6.614e-07	2.43758e-05	1.36886e-06	3.60393e-05	7.94572e-07	3.45114e-06	1.31735e-05	9.7826e-07	2.55906e-05	4.65051e-06	1.21646e-06	4.33471e-07	5.69055e-06	1.97362e-06	1.18468e-05	1.46978e-06	4.91331e-06	3.57326e-06	3.46513e-06	1.65963e-05	7.47108e-06	1.3173e-07	2.81926e-06
M00745	Imipenem resistance, repression of porin OprD	0.000144332	7.19665e-05	5.99847e-05	0.000107626	5.21017e-05	8.13685e-05	7.90732e-05	8.87285e-05	7.56065e-05	3.03885e-05	3.48413e-05	5.39773e-05	6.88133e-05	0.000106483	1.15748e-05	9.70837e-05	5.31654e-05	0.000136653	5.3793e-05	0.000122636	2.94736e-05	7.21564e-05	0.000195216	9.25668e-06	9.139e-05	0.000128494	4.73688e-05	3.13755e-05	6.832e-05	2.73688e-05	0.000155383	3.34453e-05	0.000142355	0.000227998	3.1377e-05	4.49139e-05	3.29364e-05	2.49085e-05
M00746	Multidrug resistance, repression of porin OmpF	0	3.80246e-07	2.63377e-07	1.77422e-07	5.43929e-07	2.10869e-07	3.60571e-06	3.56916e-08	3.03128e-07	5.49578e-07	8.88345e-06	1.19981e-06	5.13999e-05	8.42683e-07	5.50676e-08	0	2.48855e-06	4.3455e-07	2.93089e-05	1.22621e-06	2.23969e-07	1.24059e-06	5.91511e-07	6.78787e-06	1.50814e-06	1.95783e-06	0	3.84684e-06	1.5994e-06	1.83406e-06	3.64747e-06	1.47103e-06	6.87463e-07	4.13705e-06	2.43589e-05	1.57888e-06	1.51814e-07	0
M00747	#N/A	8.074e-05	8.73385e-05	4.18234e-06	0.00013187	7.19349e-05	2.48652e-05	8.84309e-05	4.9136e-05	7.56528e-05	2.25147e-05	7.9341e-05	4.17858e-05	3.3022e-05	0.000139905	3.66239e-05	9.21359e-05	6.47697e-05	2.87137e-05	6.33071e-05	3.51345e-05	0.000160889	7.05418e-06	1.37226e-05	0.00019732	9.43958e-05	8.42413e-06	2.41631e-05	0.000134846	2.41554e-05	5.43437e-05	1.44457e-05	3.57441e-05	8.92873e-05	7.11845e-06	9.50236e-05	1.78754e-05	5.31052e-06	7.06024e-05
M00754	#N/A	9.8769e-06	1.48161e-05	1.07755e-05	2.42583e-05	1.4264e-05	1.05355e-05	1.46207e-05	1.35758e-05	1.00131e-05	5.91177e-06	1.88804e-05	5.84481e-06	7.4003e-07	1.88044e-05	1.14023e-05	3.91349e-06	1.00674e-05	1.22148e-06	4.96486e-07	1.23855e-05	9.01563e-06	4.06251e-06	3.28027e-06	6.59503e-05	3.40394e-06	2.24868e-05	1.92359e-05	4.9036e-06	6.00506e-06	1.227e-05	2.05804e-05	6.61339e-06	7.59084e-06	5.29766e-07	3.64802e-05	9.07093e-07	3.10534e-06	4.40402e-06
M00760	#N/A	1.12538e-07	7.58701e-07	9.2855e-07	7.78807e-07	1.97916e-06	0	1.11248e-05	3.38061e-08	9.22108e-06	4.12849e-08	4.24484e-06	3.624e-06	1.94625e-07	1.24e-07	1.30041e-07	7.3487e-07	1.05974e-06	1.68753e-06	9.06332e-06	3.91842e-05	5.15349e-06	1.62864e-07	2.39016e-06	3.24149e-05	1.83508e-06	2.09597e-06	5.83119e-06	0	1.45906e-06	6.69221e-06	9.44643e-06	9.93678e-06	2.70099e-05	8.68685e-06	1.0309e-05	2.03516e-07	5.35625e-07	1.27385e-06
M00761	Undecaprenylphosphate alpha-L-Ara4N biosynthesis, UDP-GlcA => undecaprenyl phosphate alpha-L-Ara4N [PATH:map00520 map01100]	1.78589e-06	3.74352e-06	1.95252e-06	2.61845e-05	1.76437e-05	2.70777e-05	8.10369e-05	3.26298e-05	4.18439e-05	4.04109e-06	3.23152e-05	3.78482e-05	0.000111233	1.04299e-05	3.76076e-06	5.51683e-06	1.03284e-05	5.9953e-05	8.32636e-05	7.5079e-06	1.69791e-05	2.35105e-05	2.19128e-06	7.06371e-05	9.72278e-06	1.89425e-06	5.64811e-05	2.24367e-05	3.74882e-06	1.10341e-05	1.28691e-05	1.29402e-05	8.80325e-06	9.70868e-05	5.96665e-05	2.8242e-05	0.00018631	2.80072e-05
