# Supplementary material for: Glycan Biosynthesis Ability of Gut Microbiota Increased in Primary Hypertension Patients Taking Antihypertension Medications and Potentially Promoted by Macrophage-Adenosine Monophosphate-Activated Protein Kinase
Source: Front Microbiol. 2021 Nov 4;12:719599. doi: 10.3389/fmicb.2021.719599 (PMC8600050; doi:10.3389/fmicb.2021.719599)
Supplement: Supplementary file 1 [file Presentation_1.zip › Supplementary Table 9.xls]

## Sheet: Supplementary Table 9
Hub Gene Symbol	KO ID	Ortholog	Involved Pathway	Ctrl		HBP		P-value
				Mean	SD	Mean	SD
ALG1	K03842	beta-1,4-mannosyltransferase [EC:2.4.1.142]	N-glycan biosynthesis and various types of N-glycan biosynthesis	Not found in study cohort fecal DNA
ALG2	K03843	alpha-1,3/alpha-1,6-mannosyltransferase [EC:2.4.1.132, 2.4.1.257]	N-glycan biosynthesis	5.15023e-06	7.8631e-06	1.94596e-05	1.9937e-05	0.0542
ALG10/ ALG10B	K03850	alpha-1,2-glucosyltransferase [EC:2.4.1.256]	N-glycan biosynthesis	Not found in study cohort fecal DNA
ALG11	K03844	alpha-1,2-mannosyltransferase [EC:2.4.1.131]	N-glycan biosynthesis and various types of N-glycan biosynthesis	0	0	4.28355e-08	2.30676e-07	>0.9999
ALG12	K03847	alpha-1,6-mannosyltransferase [EC:2.4.1.260]	N-glycan biosynthesis and various types of N-glycan biosynthesis	5.10231e-08	1.34994e-07	4.31607e-08	2.07893e-07	0.78
ALG13	K07432	beta-1,4-N-acetylglucosaminyltransferase [EC:2.4.1.141]	N-glycan biosynthesis and various types of N-glycan biosynthesis	1.78825e-06	3.41153e-06	2.94896e-06	5.15206e-06	0.3126
GALNT	K00710	polypeptide N-acetylgalactosaminyltransferase [EC:2.4.1.41]	O-glycan biosynthesis	2.40588e-06	2.69582e-06	9.22071e-07	2.25023e-06	0.1541
C1GALT1	K00731	glycoprotein-N-acetylgalactosamine 3-beta-galactosyltransferase [EC:2.4.1.122]	O-glycan biosynthesis	Not found in study cohort fecal DNA
C1GALT1C1	K09653	C1GALT1-specific chaperone 1	O-glycan biosynthesis	Not found in study cohort fecal DNA
GCNT1	K00727	beta-1,3-galactosyl-O-glycosyl-glycoprotein beta-1,6-N-acetylglucosaminyltransferase [EC:2.4.1.102]	O-glycan biosynthesis	Not found in study cohort fecal DNA
B3GNT3	K07970	beta-1,3-N-acetylglucosaminyltransferase 3 [EC:2.4.1.146, 2.4.1.149]	O-glycan biosynthesis	Not found in study cohort fecal DNA
B3GNT6	K00739	acetylgalactosaminyl-O-glycosyl-glycoprotein beta-1,3-N-acetylglucosaminyltransferase [EC:2.4.1.147]	O-glycan biosynthesis	Not found in study cohort fecal DNA
B4GALT1	K07966	beta-1,4-galactosyltransferase 1 [EC:2.4.1.22, 2.4.1.90, 2.4.1.38, 2.4.1.-]	O-glycan biosynthesis	Not found in study cohort fecal DNA
B4GALT2	K07967	beta-1,4-galactosyltransferase 2 [EC:2.4.1.22, 2.4.1.90, 2.4.1.38, 2.4.1.-]	O-glycan biosynthesis	Not found in study cohort fecal DNA
B4GALT3	K07968	beta-1,4-galactosyltransferase 3 [EC:2.4.1.90, 2.4.1.38, 2.4.1.-]	O-glycan biosynthesis	Not found in study cohort fecal DNA
